# Supplementary material for: Intrinsic changes in cell differentiation and identity drive impaired wound healing in aged female murine skin
Source: Biogerontology. 2025 Nov 1;26(6):200. doi: 10.1007/s10522-025-10340-w (PMC12579693; doi:10.1007/s10522-025-10340-w)
Supplement: Supplementary file 2 — Supplementary file2 (XLSX 267 KB) [file 10522_2025_10340_MOESM2_ESM.xlsx]

## Sheet: Sheet 1
p_val	avg_log2FC	pct.1	pct.2	p_val_adj	cluster	gene
0	4.74295	0.726	0.068	0	Macrophage	Pf4
0	4.26338	0.574	0.031	0	Macrophage	Arg1
0	3.60539	0.953	0.229	0	Macrophage	Lgmn
0	3.56545	0.994	0.153	0	Macrophage	Ctss
0	3.49604	0.934	0.281	0	Macrophage	Mafb
0	3.37353	0.552	0.036	0	Macrophage	C1qb
0	3.35	0.989	0.408	0	Macrophage	Lyz2
0	3.15261	0.498	0.031	0	Macrophage	C1qa
0	3.02193	0.679	0.061	0	Macrophage	Mrc1
0	3.00862	0.965	0.154	0	Macrophage	Ccl9
0	2.92318	0.881	0.027	0	Macrophage	F13a1
0	2.80704	0.781	0.332	0	Macrophage	Selenop
0	2.76232	0.77	0.177	0	Macrophage	Fn1
0	2.60333	0.516	0.019	0	Macrophage	C1qc
0	2.55905	0.555	0.018	0	Macrophage	Chil3
0	2.52888	0.971	0.635	0	Macrophage	Ctsl
0	2.51256	0.999	0.799	0	Macrophage	Psap
0	2.49778	0.838	0.043	0	Macrophage	Ms4a6c
0	2.48846	0.97	0.416	0	Macrophage	Ctsc
0	2.41824	0.98	0.486	0	Macrophage	Grn
0	2.40044	0.872	0.149	0	Macrophage	Dab2
0	2.32597	0.916	0.085	0	Macrophage	Fcgr2b
0	2.23879	0.883	0.037	0	Macrophage	Ms4a6d
0	2.17847	0.761	0.035	0	Macrophage	Aif1
0	2.17255	0.999	0.918	0	Macrophage	Ctsb
0	2.15286	0.942	0.127	0	Macrophage	Csf1r
0	2.15005	0.945	0.621	0	Macrophage	Tgfbi
0	2.11757	0.895	0.389	0	Macrophage	Hmox1
0	2.10001	0.843	0.022	0	Macrophage	C3ar1
0	2.08701	0.144	0.027	0	Macrophage	Mmp12
0	2.07808	0.806	0.088	0	Macrophage	Cybb
0	2.02526	0.565	0.009	0	Macrophage	Ms4a7
0	1.97473	0.915	0.332	0	Macrophage	Ifi30
0	1.964	0.682	0.128	0	Macrophage	Mmp19
0	1.95292	0.674	0.045	0	Macrophage	Ccr2
0	1.86987	0.514	0.184	0	Macrophage	Plac8
0	1.85525	0.721	0.357	0	Macrophage	Vegfa
0	1.83873	0.875	0.097	0	Macrophage	Pid1
0	1.83546	0.905	0.456	0	Macrophage	Abca1
0	1.82021	0.993	0.691	0	Macrophage	Npc2
0	1.80207	0.752	0.051	0	Macrophage	Ccr5
0	1.78166	0.816	0.166	0	Macrophage	Ptpn18
0	1.77547	0.378	0.022	0	Macrophage	Cd36
0	1.76658	0.788	0.013	0	Macrophage	Msr1
0	1.73046	0.703	0.024	0	Macrophage	Ms4a6b
0	1.71878	0.753	0.255	0	Macrophage	Ifi27l2a
0	1.70496	0.822	0.405	0	Macrophage	Mxi1
0	1.64456	0.851	0.183	0	Macrophage	Unc93b1
0	1.63045	0.992	0.951	0	Macrophage	Hspa5
0	1.62579	0.885	0.251	0	Macrophage	Cfp
0	1.62452	0.938	0.377	0	Macrophage	Ctsa
0	1.62322	0.724	0.013	0	Macrophage	Fcgr1
0	1.62229	0.596	0.138	0	Macrophage	Vcan
0	1.62017	0.968	0.36	0	Macrophage	Emp3
0	1.61671	0.996	0.629	0	Macrophage	Vim
0	1.61312	0.886	0.592	0	Macrophage	Ly6e
0	1.6018	0.873	0.716	0	Macrophage	Hspa1b
0	1.59276	0.742	0.011	0	Macrophage	Trem2
0	1.5772	0.717	0.238	0	Macrophage	Id2
0	1.57249	0.718	0.05	0	Macrophage	Sdc3
0	1.56789	0.754	0.363	0	Macrophage	Maf
0	1.56001	0.837	0.141	0	Macrophage	Ifi207
0	1.5548	0.79	0.152	0	Macrophage	Eps8
0	1.54438	0.992	0.458	0	Macrophage	Laptm5
0	1.54293	0.741	0.054	0	Macrophage	Adgre1
0	1.53073	0.922	0.285	0	Macrophage	Sh3bgrl
0	1.52564	0.562	0.137	0	Macrophage	Pltp
0	1.52352	0.638	0.036	0	Macrophage	Ly86
0	1.51455	0.743	0.279	0	Macrophage	Cd74
0	1.51363	0.993	0.776	0	Macrophage	Lamp1
0	1.49179	0.71	0.25	0	Macrophage	Ccl2
0	1.48863	0.754	0.28	0	Macrophage	Got1
0	1.47845	0.92	0.713	0	Macrophage	Thbs1
0	1.4674	0.865	0.302	0	Macrophage	Arl4c
0	1.46703	0.85	0.322	0	Macrophage	Jarid2
0	1.4657	0.955	0.342	0	Macrophage	S100a4
0	1.46183	0.534	0.185	0	Macrophage	H2-Aa
0	1.44588	0.146	0.005	0	Macrophage	Ppbp
0	1.43537	0.775	0.563	0	Macrophage	Odc1
0	1.41275	0.817	0.142	0	Macrophage	Dusp3
0	1.38826	0.922	0.644	0	Macrophage	Map4k4
0	1.38387	0.808	0.351	0	Macrophage	Snx5
0	1.37889	0.958	0.63	0	Macrophage	Ucp2
0	1.36932	0.897	0.241	0	Macrophage	Mpeg1
0	1.36753	0.845	0.287	0	Macrophage	Cndp2
0	1.36734	0.887	0.333	0	Macrophage	Sirpa
0	1.36007	0.986	0.588	0	Macrophage	Cyba
0	1.3577	0.76	0.334	0	Macrophage	Snx2
0	1.35389	0.698	0.033	0	Macrophage	Clec4a1
0	1.34204	0.668	0.107	0	Macrophage	Rgl1
0	1.33599	0.804	0.163	0	Macrophage	Mdfic
0	1.3249	0.66	0.031	0	Macrophage	Clec4a3
0	1.31355	0.791	0.176	0	Macrophage	Cd300c2
0	1.30934	0.791	0.29	0	Macrophage	Ecm1
0	1.30449	0.999	0.931	0	Macrophage	Hspa8
0	1.2996	0.976	0.756	0	Macrophage	Gpx1
0	1.2956	0.164	0.013	0	Macrophage	Cd163
0	1.28664	1	0.976	0	Macrophage	B2m
0	1.28547	0.958	0.615	0	Macrophage	Akr1a1
0	1.28279	0.737	0.245	0	Macrophage	Rab7b
0	1.28099	0.829	0.387	0	Macrophage	Trim25
0	1.27179	0.933	0.434	0	Macrophage	Fam49b
0	1.27075	0.664	0.49	0	Macrophage	Ptgs2
0	1.26606	0.927	0.583	0	Macrophage	Apoe
0	1.26166	0.668	0.038	0	Macrophage	Pld4
0	1.25888	0.479	0.022	0	Macrophage	Ms4a4c
0	1.25821	0.832	0.294	0	Macrophage	Lst1
0	1.25415	0.765	0.516	0	Macrophage	Hsph1
0	1.2541	0.916	0.333	0	Macrophage	Cd68
0	1.24743	0.686	0.2	0	Macrophage	Cxcr4
0	1.22526	0.779	0.27	0	Macrophage	Glul
0	1.22322	0.973	0.59	0	Macrophage	Anxa5
0	1.21887	0.414	0.201	0	Macrophage	Inhba
0	1.21645	0.874	0.534	0	Macrophage	Emp1
0	1.21306	0.846	0.542	0	Macrophage	Mdm2
0	1.21118	0.697	0.133	0	Macrophage	Clec4n
0	1.20937	0.979	0.518	0	Macrophage	Ctsz
0	1.20925	0.558	0.073	0	Macrophage	Cd83
0	1.2067	0.59	0.064	0	Macrophage	Apoc2
0	1.19837	0.325	0.123	0	Macrophage	Cbr2
0	1.19516	0.982	0.54	0	Macrophage	Zeb2
0	1.19293	0.476	0.126	0	Macrophage	Nrg1
0	1.19282	0.736	0.142	0	Macrophage	Clec4a2
0	1.18994	0.916	0.481	0	Macrophage	Ctsh
0	1.18726	0.962	0.635	0	Macrophage	Hsp90b1
0	1.18127	0.509	0.198	0	Macrophage	Ccl7
0	1.17881	0.967	0.647	0	Macrophage	Efhd2
0	1.1777	0.868	0.285	0	Macrophage	Hexa
0	1.17528	0.494	0.229	0	Macrophage	Pdpn
0	1.17328	0.779	0.074	0	Macrophage	AI662270
0	1.17131	0.555	0.275	0	Macrophage	Flrt3
0	1.16998	0.816	0.401	0	Macrophage	Fam129b
0	1.16433	0.64	0.033	0	Macrophage	Slc7a8
0	1.16278	0.609	0.212	0	Macrophage	H2-Ab1
0	1.16196	0.843	0.337	0	Macrophage	Asah1
0	1.161	0.894	0.277	0	Macrophage	Gm2a
0	1.15972	0.558	0.069	0	Macrophage	Gas2l3
0	1.1587	0.719	0.323	0	Macrophage	Zfp703
0	1.14828	0.743	0.348	0	Macrophage	Raph1
0	1.14711	0.886	0.72	0	Macrophage	Hspa1a
0	1.14413	0.664	0.034	0	Macrophage	Irf8
0	1.13626	0.469	0.178	0	Macrophage	H2-Eb1
0	1.13251	0.978	0.804	0	Macrophage	Picalm
0	1.13132	0.517	0.048	0	Macrophage	Stab1
0	1.12467	0.744	0.18	0	Macrophage	Rgs10
0	1.12111	0.764	0.247	0	Macrophage	B4galt5
0	1.10662	0.947	0.708	0	Macrophage	BC005537
0	1.10645	0.472	0.063	0	Macrophage	Il7r
0	1.10286	0.994	0.653	0	Macrophage	Ahnak
0	1.09965	0.818	0.255	0	Macrophage	Cd93
0	1.09627	0.927	0.656	0	Macrophage	Gna13
0	1.09473	0.944	0.724	0	Macrophage	Serinc3
0	1.09089	0.657	0.204	0	Macrophage	Adora2b
0	1.08531	0.858	0.43	0	Macrophage	Rnf130
0	1.08343	0.972	0.429	0	Macrophage	Itgam
0	1.07196	0.745	0.326	0	Macrophage	Nus1
0	1.06767	0.727	0.223	0	Macrophage	Myo5a
0	1.06312	0.713	0.298	0	Macrophage	Ap2a2
0	1.06232	0.759	0.206	0	Macrophage	Ifi204
0	1.06053	0.544	0.046	0	Macrophage	Cd38
0	1.05597	0.67	0.032	0	Macrophage	Lpxn
0	1.05478	0.848	0.242	0	Macrophage	Fyb
0	1.05185	0.954	0.783	0	Macrophage	Cltc
0	1.05041	0.652	0.252	0	Macrophage	Gpalpp1
0	1.04333	0.984	0.907	0	Macrophage	Hsp90aa1
0	1.03929	0.702	0.27	0	Macrophage	Cytip
0	1.03835	0.892	0.57	0	Macrophage	Aprt
0	1.038	0.656	0.054	0	Macrophage	Plekho1
0	1.03659	0.582	0.083	0	Macrophage	B3gnt5
0	1.03635	0.341	0.015	0	Macrophage	Ednrb
0	1.032	0.841	0.316	0	Macrophage	Epb41l2
0	1.03008	0.508	0.169	0	Macrophage	Lhfpl2
0	1.02449	0.643	0.128	0	Macrophage	Nceh1
0	1.02079	0.875	0.288	0	Macrophage	Pirb
0	1.02065	0.651	0.114	0	Macrophage	Nrros
0	1.01452	0.956	0.662	0	Macrophage	Gdi2
0	1.00875	0.976	0.799	0	Macrophage	Atp2b1
0	1.0065	0.838	0.366	0	Macrophage	Tgfb1
0	1.00299	0.761	0.574	0	Macrophage	Errfi1
0	1.00268	0.928	0.414	0	Macrophage	Crip1
0	1.00123	0.885	0.54	0	Macrophage	Cyfip1
0	0.998091	0.891	0.509	0	Macrophage	M6pr
0	0.997287	0.963	0.646	0	Macrophage	Tmsb10
0	0.996848	0.824	0.421	0	Macrophage	Mfsd1
0	0.995698	1	0.877	0	Macrophage	Ftl1
0	0.994763	0.966	0.326	0	Macrophage	Lgals1
0	0.991991	0.729	0.18	0	Macrophage	Rbm47
0	0.98744	0.728	0.274	0	Macrophage	Tlr2
0	0.9834	0.859	0.507	0	Macrophage	Kctd12
0	0.977126	0.314	0.005	0	Macrophage	Folr2
0	0.97529	0.953	0.618	0	Macrophage	Canx
0	0.973171	0.98	0.847	0	Macrophage	Actr2
0	0.971749	0.99	0.9	0	Macrophage	Arpc1b
0	0.970872	0.792	0.525	0	Macrophage	Manf
0	0.959877	0.891	0.396	0	Macrophage	Il10rb
0	0.959721	0.72	0.111	0	Macrophage	Cd86
0	0.957466	0.613	0.079	0	Macrophage	Apobec1
0	0.9573	0.655	0.191	0	Macrophage	Gas7
0	0.951719	0.421	0.156	0	Macrophage	Thbd
0	0.95093	0.652	0.144	0	Macrophage	Gngt2
0	0.950864	0.955	0.803	0	Macrophage	Clta
0	0.94829	0.862	0.517	0	Macrophage	Ap2s1
0	0.947452	0.95	0.77	0	Macrophage	Pitpna
0	0.946413	0.722	0.236	0	Macrophage	Adam15
0	0.941937	0.952	0.73	0	Macrophage	Dazap2
0	0.940683	0.858	0.4	0	Macrophage	Csf2rb
0	0.936684	0.864	0.598	0	Macrophage	Atp6v1a
0	0.936629	0.619	0.206	0	Macrophage	Zfand2a
0	0.935427	0.91	0.401	0	Macrophage	Lyn
0	0.929661	0.834	0.441	0	Macrophage	Ubl3
0	0.927409	0.826	0.469	0	Macrophage	Osbpl8
0	0.925261	0.843	0.313	0	Macrophage	Soat1
0	0.924869	0.916	0.679	0	Macrophage	Rab5c
0	0.918263	0.666	0.212	0	Macrophage	Bst2
0	0.914914	0.698	0.266	0	Macrophage	Osm
0	0.912909	0.601	0.296	0	Macrophage	Ehd4
0	0.912451	0.975	0.84	0	Macrophage	Capza2
0	0.911977	0.781	0.275	0	Macrophage	Scpep1
0	0.909026	0.803	0.523	0	Macrophage	Eif4e
0	0.908089	0.762	0.213	0	Macrophage	Fermt3
0	0.905277	0.39	0.055	0	Macrophage	Cfh
0	0.905127	0.5	0.051	0	Macrophage	Havcr2
0	0.904373	0.819	0.414	0	Macrophage	Edem1
0	0.902889	0.987	0.918	0	Macrophage	Rap1b
0	0.902299	0.541	0.215	0	Macrophage	Nufip1
0	0.901321	0.492	0.147	0	Macrophage	Rgs1
0	0.895776	0.873	0.509	0	Macrophage	Cmpk1
0	0.894513	0.682	0.164	0	Macrophage	Gusb
0	0.888693	0.897	0.739	0	Macrophage	Sqstm1
0	0.886226	0.197	0.003	0	Macrophage	Ccl24
0	0.885049	0.484	0.158	0	Macrophage	Mtss1
0	0.88501	0.903	0.405	0	Macrophage	Ccl6
0	0.884937	0.535	0.085	0	Macrophage	Runx3
0	0.88305	1	1	0	Macrophage	Gm42418
0	0.88098	0.948	0.717	0	Macrophage	Arhgdia
0	0.880134	0.195	0.004	0	Macrophage	Ccl12
0	0.879321	0.526	0.032	0	Macrophage	AI504432
0	0.876883	0.912	0.322	0	Macrophage	Lrp1
0	0.875427	0.594	0.102	0	Macrophage	Tmem106a
0	0.875325	0.995	0.923	0	Macrophage	Lgals3
0	0.87524	0.831	0.461	0	Macrophage	Sgpl1
0	0.873084	0.926	0.802	0	Macrophage	Hif1a
0	0.872222	0.68	0.152	0	Macrophage	Mcub
0	0.87185	0.761	0.355	0	Macrophage	Tgm2
0	0.871075	0.912	0.675	0	Macrophage	Serp1
0	0.870704	0.748	0.293	0	Macrophage	Trps1
0	0.870156	0.568	0.123	0	Macrophage	Ifi211
0	0.865371	0.972	0.857	0	Macrophage	Ctsd
0	0.863811	0.812	0.409	0	Macrophage	Man2a1
0	0.860749	0.893	0.554	0	Macrophage	Atp1a1
0	0.858994	0.926	0.775	0	Macrophage	Cdkn1a
0	0.855616	0.636	0.117	0	Macrophage	Elk3
0	0.85409	0.745	0.526	0	Macrophage	Dusp5
0	0.852589	0.997	0.979	0	Macrophage	Calm1
0	0.849297	0.702	0.267	0	Macrophage	Tubb6
0	0.846242	0.939	0.684	0	Macrophage	Calr
0	0.844263	0.948	0.68	0	Macrophage	Pcbp1
0	0.835637	0.936	0.811	0	Macrophage	Zfp36
0	0.834934	0.544	0.181	0	Macrophage	Nr4a2
0	0.834459	0.877	0.605	0	Macrophage	Mtpn
0	0.831801	0.953	0.802	0	Macrophage	Rbms1
0	0.829518	0.665	0.349	0	Macrophage	Cxcl16
0	0.829281	0.643	0.215	0	Macrophage	Trf
0	0.828522	0.418	0.032	0	Macrophage	Ifi209
0	0.82828	0.991	0.821	0	Macrophage	Sdcbp
0	0.825148	0.88	0.528	0	Macrophage	Sdc4
0	0.82487	0.997	0.885	0	Macrophage	H2-K1
0	0.823014	0.903	0.655	0	Macrophage	Rap1a
0	0.82126	0.708	0.213	0	Macrophage	Irf5
0	0.818347	0.588	0.204	0	Macrophage	Naaa
0	0.817298	0.639	0.289	0	Macrophage	Malt1
0	0.815419	0.915	0.547	0	Macrophage	Cotl1
0	0.814457	0.554	0.143	0	Macrophage	Nrp2
0	0.814275	0.867	0.623	0	Macrophage	Ywhah
0	0.812685	0.684	0.21	0	Macrophage	Prcp
0	0.810036	0.6	0.085	0	Macrophage	Pik3r5
0	0.806477	0.82	0.518	0	Macrophage	Atp6v1b2
0	0.805688	0.946	0.621	0	Macrophage	Prdx1
0	0.805586	0.514	0.047	0	Macrophage	Slc37a2
0	0.804838	0.913	0.679	0	Macrophage	Tln1
0	0.804253	0.882	0.599	0	Macrophage	Mob1a
0	0.798558	0.712	0.326	0	Macrophage	Man2b1
0	0.79802	0.817	0.532	0	Macrophage	Ap2m1
0	0.797227	0.707	0.286	0	Macrophage	Ciao2a
0	0.796672	0.746	0.331	0	Macrophage	Syngr2
0	0.795751	0.834	0.432	0	Macrophage	Metrnl
0	0.793968	0.594	0.076	0	Macrophage	Lat2
0	0.79233	0.467	0.027	0	Macrophage	Gm6377
0	0.788101	0.638	0.139	0	Macrophage	Tcirg1
0	0.78638	0.789	0.572	0	Macrophage	Fos
0	0.783944	0.815	0.442	0	Macrophage	Tmem256
0	0.783226	0.863	0.649	0	Macrophage	Ppp4r2
0	0.780091	0.59	0.253	0	Macrophage	Zfp516
0	0.779674	0.544	0.158	0	Macrophage	Gab1
0	0.779281	0.931	0.805	0	Macrophage	Ier3
0	0.777289	0.765	0.23	0	Macrophage	Tm6sf1
0	0.774772	0.688	0.242	0	Macrophage	Adam9
0	0.7746	0.605	0.212	0	Macrophage	Specc1l
0	0.771534	0.713	0.289	0	Macrophage	Arl8a
0	0.767481	0.545	0.072	0	Macrophage	Epsti1
0	0.767386	0.978	0.906	0	Macrophage	Cd44
0	0.766888	0.513	0.07	0	Macrophage	H2-DMa
0	0.76688	0.717	0.385	0	Macrophage	Ccdc71l
0	0.766089	0.548	0.138	0	Macrophage	Lfng
0	0.765935	0.734	0.354	0	Macrophage	Atp6v1c1
0	0.764423	0.752	0.557	0	Macrophage	Irf2bp2
0	0.762561	0.724	0.415	0	Macrophage	Gm26917
0	0.762495	0.926	0.767	0	Macrophage	Snx3
0	0.762269	0.536	0.107	0	Macrophage	2310022A10Rik
0	0.758832	0.663	0.243	0	Macrophage	Sh3pxd2b
0	0.756554	0.578	0.275	0	Macrophage	Mcfd2
0	0.75639	0.607	0.199	0	Macrophage	Cerk
0	0.756042	0.792	0.554	0	Macrophage	Txnrd1
0	0.75222	0.926	0.71	0	Macrophage	Wnk1
0	0.752133	0.486	0.064	0	Macrophage	St6galnac4
0	0.749466	0.888	0.51	0	Macrophage	Ifnar2
0	0.749178	0.628	0.147	0	Macrophage	Cmtm3
0	0.74801	0.482	0.223	0	Macrophage	Ap1b1
0	0.745988	0.731	0.376	0	Macrophage	Il4ra
0	0.745744	0.859	0.536	0	Macrophage	Shisa5
0	0.745738	0.731	0.278	0	Macrophage	Cmtm7
0	0.744635	0.782	0.375	0	Macrophage	Sod1
0	0.741293	0.519	0.061	0	Macrophage	Rassf4
0	0.741131	0.651	0.207	0	Macrophage	Gpr132
0	0.732944	0.884	0.358	0	Macrophage	Spi1
0	0.730826	0.532	0.095	0	Macrophage	Acp2
0	0.729628	0.507	0.141	0	Macrophage	Ifi203
0	0.728889	0.413	0.25	0	Macrophage	Wwp1
0	0.728811	0.822	0.502	0	Macrophage	Erp29
0	0.728152	0.689	0.387	0	Macrophage	Smpdl3a
0	0.728018	0.84	0.636	0	Macrophage	Plec
0	0.727916	0.938	0.753	0	Macrophage	Ndufb1-ps
0	0.72781	0.736	0.349	0	Macrophage	Capn2
0	0.726998	0.643	0.28	0	Macrophage	Fnip2
0	0.726745	0.946	0.727	0	Macrophage	Rbpj
0	0.72547	0.435	0.093	0	Macrophage	H2-DMb1
0	0.721059	0.864	0.56	0	Macrophage	Atp6ap1
0	0.720208	0.89	0.681	0	Macrophage	Rab1a
0	0.715904	0.402	0.077	0	Macrophage	G530011O06Rik
0	0.711983	0.332	0.024	0	Macrophage	Clec10a
0	0.710477	0.491	0.152	0	Macrophage	Slfn5
0	0.710376	0.605	0.257	0	Macrophage	Sash1
0	0.70864	0.911	0.594	0	Macrophage	Capns1
0	0.703312	0.578	0.12	0	Macrophage	Sestd1
0	0.702897	0.484	0.104	0	Macrophage	Cln8
0	0.701375	0.651	0.182	0	Macrophage	Adssl1
0	0.69943	0.331	0.037	0	Macrophage	Kcnn4
0	0.699119	0.999	0.981	0	Macrophage	Rps29
0	0.696545	0.653	0.292	0	Macrophage	Bmp2k
0	0.69471	0.565	0.302	0	Macrophage	Tspan3
0	0.6944	0.254	0.117	0	Macrophage	Lpl
0	0.693981	0.473	0.041	0	Macrophage	Tnfsf13
0	0.693057	0.705	0.501	0	Macrophage	Nfil3
0	0.691672	0.799	0.322	0	Macrophage	Plekho2
0	0.690332	0.522	0.05	0	Macrophage	Cd48
0	0.689597	0.379	0.112	0	Macrophage	Irf7
0	0.689445	0.843	0.602	0	Macrophage	Flna
0	0.687891	0.883	0.657	0	Macrophage	Qk
0	0.68782	0.798	0.471	0	Macrophage	Prkcd
0	0.685347	0.547	0.213	0	Macrophage	Slc25a28
0	0.684255	0.511	0.167	0	Macrophage	Dhrs3
0	0.683858	0.805	0.529	0	Macrophage	Pdia6
0	0.683695	0.854	0.531	0	Macrophage	Gda
0	0.683672	0.524	0.119	0	Macrophage	Arhgef10l
0	0.683473	0.51	0.127	0	Macrophage	Atp13a2
0	0.680555	0.807	0.493	0	Macrophage	Samhd1
0	0.680112	0.568	0.191	0	Macrophage	Cttnbp2nl
0	0.679458	0.854	0.492	0	Macrophage	Tuba1b
0	0.679101	0.79	0.448	0	Macrophage	Fndc3a
0	0.67901	0.754	0.364	0	Macrophage	Grk2
0	0.678443	0.477	0.108	0	Macrophage	Entpd7
0	0.674657	0.934	0.77	0	Macrophage	Arpc4
0	0.674234	0.562	0.164	0	Macrophage	Slc39a14
0	0.673619	0.593	0.329	0	Macrophage	Pdia4
0	0.670981	0.933	0.846	0	Macrophage	Atf4
0	0.670638	0.836	0.618	0	Macrophage	Socs3
0	0.670492	0.569	0.288	0	Macrophage	Filip1l
0	0.667853	0.559	0.228	0	Macrophage	Hexb
0	0.66695	0.684	0.172	0	Macrophage	Nckap1l
0	0.666465	0.732	0.294	0	Macrophage	Cers2
0	0.666082	0.524	0.195	0	Macrophage	Rapgef2
0	0.665277	0.625	0.303	0	Macrophage	Plxnb2
0	0.661251	0.982	0.739	0	Macrophage	Ybx1
0	0.660185	0.982	0.603	0	Macrophage	S100a10
0	0.659197	0.37	0.186	0	Macrophage	Fcgrt
0	0.657004	0.962	0.86	0	Macrophage	Capzb
0	0.655556	0.21	0.014	0	Macrophage	Fcrls
0	0.655001	0.633	0.238	0	Macrophage	5031439G07Rik
0	0.652491	0.453	0.131	0	Macrophage	Mndal
0	0.650962	0.807	0.534	0	Macrophage	Ppig
0	0.650457	0.562	0.23	0	Macrophage	Abhd12
0	0.650125	0.924	0.737	0	Macrophage	Sec61b
0	0.649472	0.649	0.285	0	Macrophage	Snx1
0	0.646683	0.618	0.404	0	Macrophage	Blvrb
0	0.646005	0.369	0.091	0	Macrophage	Nrp1
0	0.645442	0.492	0.221	0	Macrophage	Gcsh
0	0.644755	0.448	0.061	0	Macrophage	Cysltr1
0	0.644269	0.456	0.03	0	Macrophage	Tbc1d9
0	0.641398	0.553	0.178	0	Macrophage	Pvr
0	0.639412	0.941	0.675	0	Macrophage	Eif3a
0	0.639048	0.945	0.789	0	Macrophage	Sec61g
0	0.638467	0.705	0.527	0	Macrophage	Rhob
0	0.638106	0.945	0.725	0	Macrophage	Arhgdib
0	0.636668	0.609	0.25	0	Macrophage	Rnpep
0	0.636536	0.811	0.455	0	Macrophage	Fem1c
0	0.634959	0.56	0.292	0	Macrophage	Gfpt1
0	0.634575	0.924	0.668	0	Macrophage	Atp5mpl
0	0.634131	0.677	0.345	0	Macrophage	Adam10
0	0.633522	0.74	0.414	0	Macrophage	Zmiz1
0	0.633082	0.863	0.542	0	Macrophage	Slc6a6
0	0.632779	0.833	0.387	0	Macrophage	Itgb2
0	0.632337	0.918	0.844	0	Macrophage	Pgk1
0	0.63112	0.736	0.423	0	Macrophage	Nampt
0	0.629863	0.663	0.231	0	Macrophage	Sh3kbp1
0	0.629057	0.877	0.669	0	Macrophage	Wdr26
0	0.628723	0.753	0.473	0	Macrophage	Vps26a
0	0.628419	0.733	0.37	0	Macrophage	Itprid2
0	0.628265	0.986	0.921	0	Macrophage	Itm2b
0	0.627667	0.357	0.069	0	Macrophage	Rab3il1
0	0.627452	0.976	0.88	0	Macrophage	Atp6v0b
0	0.626657	0.535	0.133	0	Macrophage	Dse
0	0.626147	0.942	0.784	0	Macrophage	Gnb1
0	0.625585	0.887	0.454	0	Macrophage	Emb
0	0.624018	0.964	0.723	0	Macrophage	Pcbp2
0	0.623934	0.548	0.132	0	Macrophage	Rassf2
0	0.622993	0.792	0.513	0	Macrophage	Sppl2a
0	0.622756	0.448	0.194	0	Macrophage	Rai14
0	0.622717	0.754	0.426	0	Macrophage	Tram1
0	0.622416	0.701	0.27	0	Macrophage	Ftl1-ps1
0	0.622364	0.455	0.181	0	Macrophage	Sdf2l1
0	0.62213	0.422	0.086	0	Macrophage	Pdxk
0	0.620805	0.791	0.554	0	Macrophage	Ifngr1
0	0.620577	0.609	0.224	0	Macrophage	Casp8
0	0.619992	0.439	0.036	0	Macrophage	B4galt6
0	0.619784	0.386	0.045	0	Macrophage	Clec12a
0	0.619677	0.881	0.643	0	Macrophage	Ssr3
0	0.618955	0.973	0.89	0	Macrophage	App
0	0.618814	0.471	0.095	0	Macrophage	Plxnd1
0	0.617935	0.443	0.119	0	Macrophage	Lgals3bp
0	0.617539	0.572	0.356	0	Macrophage	Uck2
0	0.617133	0.509	0.069	0	Macrophage	Gm21188
0	0.615401	0.385	0.05	0	Macrophage	Gpr65
0	0.614019	0.561	0.194	0	Macrophage	Ap1s2
0	0.613649	0.671	0.46	0	Macrophage	Snx6
0	0.613455	0.516	0.223	0	Macrophage	Serpinb8
0	0.612155	0.42	0.033	0	Macrophage	P2ry6
0	0.610669	0.747	0.457	0	Macrophage	Crem
0	0.610379	0.992	0.953	0	Macrophage	Arpc2
0	0.609614	0.63	0.359	0	Macrophage	Pcgf5
0	0.609404	0.988	0.969	0	Macrophage	Btg1
0	0.607451	0.847	0.613	0	Macrophage	Dync1i2
0	0.606489	0.774	0.471	0	Macrophage	Tor1aip1
0	0.606328	0.995	0.974	0	Macrophage	Cfl1
0	0.606288	0.589	0.184	0	Macrophage	Taok3
0	0.601302	0.891	0.68	0	Macrophage	Grb2
0	0.5998	0.791	0.54	0	Macrophage	Xbp1
0	0.599766	0.323	0.06	0	Macrophage	Itga1
0	0.599259	0.473	0.084	0	Macrophage	Otulinl
0	0.598488	0.979	0.444	0	Macrophage	Alox5ap
0	0.597923	0.732	0.448	0	Macrophage	Xiap
0	0.597634	0.657	0.397	0	Macrophage	Tpp1
0	0.597236	0.627	0.299	0	Macrophage	Nsf
0	0.597117	0.846	0.616	0	Macrophage	Pdcd6ip
0	0.596882	0.67	0.397	0	Macrophage	Nipa2
0	0.596701	0.814	0.628	0	Macrophage	Rybp
0	0.594702	0.531	0.224	0	Macrophage	Dnase2a
0	0.59325	0.591	0.151	0	Macrophage	Slc43a2
0	0.591424	0.594	0.193	0	Macrophage	Itga5
0	0.591329	0.44	0.153	0	Macrophage	Sh3bp5
0	0.590587	0.649	0.389	0	Macrophage	Anxa4
0	0.589696	0.486	0.122	0	Macrophage	Hacd4
0	0.589448	0.5	0.191	0	Macrophage	Fam214b
0	0.589244	0.979	0.835	0	Macrophage	Rbm3
0	0.58787	0.694	0.377	0	Macrophage	Snrpb2
0	0.58748	0.945	0.775	0	Macrophage	Bri3
0	0.587046	0.752	0.371	0	Macrophage	Ifnar1
0	0.585143	0.83	0.598	0	Macrophage	Kdm7a
1.05376e-174	2.90018	0.216	0.136	1.99002e-170	Macrophage	Ccl8
0	4.75922	0.905	0.262	0	DC	H2-Ab1
0	4.75731	0.942	0.344	0	DC	Cd74
0	4.71322	0.91	0.206	0	DC	H2-Eb1
0	4.50304	0.91	0.225	0	DC	H2-Aa
0	2.95914	0.982	0.861	0	DC	Cst3
0	2.94901	0.174	0.006	0	DC	Cd207
0	2.74463	0.486	0.02	0	DC	Mgl2
0	2.71959	0.851	0.126	0	DC	H2-DMa
0	2.62065	0.49	0.062	0	DC	Tbc1d4
0	2.59522	0.835	0.131	0	DC	H2-DMb1
0	2.39303	0.278	0.005	0	DC	Ccr7
0	2.37384	0.781	0.141	0	DC	Cd83
0	2.294	0.896	0.425	0	DC	Ifi30
0	2.16173	0.59	0.1	0	DC	Tnip3
0	2.0998	0.441	0.006	0	DC	Cd209a
0	2.08997	0.879	0.391	0	DC	Syngr2
0	2.05993	0.98	0.827	0	DC	H2afz
0	2.02391	0.904	0.33	0	DC	Cytip
0	2.0061	0.813	0.337	0	DC	Malt1
0	1.98399	0.911	0.496	0	DC	Crip1
0	1.97796	0.914	0.445	0	DC	Lsp1
0	1.93358	0.892	0.441	0	DC	S100a4
0	1.90046	0.117	0.011	0	DC	Ccl5
0	1.88219	0.767	0.348	0	DC	Etv3
0	1.83496	0.713	0.353	0	DC	Nr4a3
0	1.82936	0.88	0.375	0	DC	Gm2a
0	1.82827	0.2	0.016	0	DC	Lyz1
0	1.82164	0.85	0.203	0	DC	Napsa
0	1.79091	0.902	0.694	0	DC	Rel
0	1.77326	0.652	0.146	0	DC	Bcl2a1d
0	1.76888	0.544	0.078	0	DC	Ramp3
0	1.73292	1	0.998	0	DC	Tmsb4x
0	1.69624	0.188	0.004	0	DC	Ccl22
0	1.68524	0.609	0.197	0	DC	Rgs1
0	1.65061	0.809	0.203	0	DC	Cd86
0	1.62775	0.322	0.007	0	DC	Cd209d
0	1.60836	0.681	0.034	0	DC	P2ry10
0	1.57822	0.556	0.266	0	DC	Naaa
0	1.57035	0.857	0.491	0	DC	Psmb8
0	1.55302	0.63	0.316	0	DC	Flrt3
0	1.55171	0.334	0.049	0	DC	Pgf
0	1.51012	0.588	0.015	0	DC	Klrb1b
0	1.50083	0.15	0.02	0	DC	H2-M2
0	1.43909	0.657	0.12	0	DC	Il7r
0	1.43311	0.268	0.01	0	DC	Ear2
0	1.42041	0.9	0.689	0	DC	Map4k4
0	1.40394	0.654	0.211	0	DC	Tmem176a
0	1.38453	0.696	0.398	0	DC	Cxcl16
0	1.37514	0.413	0.016	0	DC	Klrd1
0	1.37491	0.772	0.496	0	DC	Tmem123
0	1.35521	0.736	0.102	0	DC	Myo1g
0	1.33687	0.564	0.007	0	DC	H2-DMb2
0	1.30859	0.997	0.929	0	DC	Sh3bgrl3
0	1.29017	0.693	0.274	0	DC	Tmem176b
0	1.27691	0.923	0.289	0	DC	Ctss
0	1.26035	0.778	0.36	0	DC	Traf1
0	1.25793	0.728	0.163	0	DC	Dapp1
0	1.24891	0.949	0.682	0	DC	Ucp2
0	1.23421	0.351	0.069	0	DC	Grasp
0	1.20357	0.411	0.04	0	DC	Gpr183
0	1.18816	0.987	0.983	0	DC	Calm1
0	1.18455	0.764	0.573	0	DC	Plbd1
0	1.17758	0.214	0.006	0	DC	Il4i1
0	1.17201	0.87	0.472	0	DC	Csf2rb
0	1.16243	0.724	0.41	0	DC	Gng10
0	1.16101	0.698	0.21	0	DC	Ccdc88a
0	1.16063	0.869	0.387	0	DC	Sh3bgrl
0	1.14971	0.795	0.453	0	DC	Jak2
0	1.14892	0.514	0.025	0	DC	Gpr171
0	1.1473	0.511	0.182	0	DC	Ckb
0	1.14706	0.557	0.189	0	DC	Pkib
0	1.14452	0.829	0.498	0	DC	Tnfaip8
0	1.14001	0.617	0.15	0	DC	Tspan13
0	1.13596	0.682	0.33	0	DC	Gfpt1
0	1.1293	0.695	0.357	0	DC	Got1
0	1.12563	0.819	0.377	0	DC	Ikbkb
0	1.11388	0.881	0.468	0	DC	Dennd4a
0	1.11006	0.277	0.045	0	DC	Serpinb9
0	1.09936	0.755	0.273	0	DC	Gpr132
0	1.09907	0.399	0.07	0	DC	Clec10a
0	1.09742	0.902	0.636	0	DC	Rps27l
0	1.09369	0.607	0.155	0	DC	Olfm1
0	1.09085	0.526	0.159	0	DC	Map3k14
0	1.08209	0.15	0.002	0	DC	Ccl17
0	1.08189	0.804	0.28	0	DC	Prcp
0	1.08121	0.97	0.688	0	DC	Vim
0	1.07542	0.975	0.543	0	DC	Laptm5
0	1.06398	0.784	0.24	0	DC	Pip4k2a
0	1.06383	0.592	0.2	0	DC	St8sia4
0	1.06112	0.9	0.566	0	DC	Nap1l1
0	1.05746	0.868	0.612	0	DC	Psme1
0	1.03922	0.585	0.207	0	DC	Snhg15
0	1.0272	0.596	0.145	0	DC	Epsti1
0	1.02239	0.746	0.269	0	DC	Rgs10
0	1.0213	0.494	0.122	0	DC	Havcr2
0	1.02061	0.918	0.659	0	DC	Ndufa6
0	1.0143	0.926	0.71	0	DC	Gdi2
0	1.01126	0.981	0.893	0	DC	Sub1
0	1.0096	0.619	0.203	0	DC	Naga
0	0.998519	0.528	0.049	0	DC	Cbfa2t3
0	0.997198	0.587	0.314	0	DC	Rap2a
0	0.995625	0.855	0.562	0	DC	H2afy
0	0.992864	0.875	0.551	0	DC	Ctsh
0	0.989262	0.643	0.152	0	DC	Runx3
0	0.982735	0.95	0.636	0	DC	Ptms
0	0.977316	0.999	0.895	0	DC	Rps11
0	0.959182	0.815	0.393	0	DC	Arl4c
0	0.954244	0.959	0.877	0	DC	Atox1
0	0.951747	0.844	0.437	0	DC	Sod1
0	0.948441	0.474	0.096	0	DC	Itga4
0	0.933173	0.904	0.459	0	DC	Emp3
0	0.92593	0.941	0.766	0	DC	Sec61b
0	0.9259	0.163	0.017	0	DC	Serpinb6b
0	0.920658	0.91	0.745	0	DC	Wnk1
0	0.920171	0.833	0.503	0	DC	Ubl3
0	0.9159	0.549	0.139	0	DC	Stap1
0	0.915009	0.615	0.129	0	DC	Rassf4
0	0.896445	0.915	0.698	0	DC	Tmsb10
0	0.895957	0.372	0.028	0	DC	Cd72
0	0.893588	0.939	0.653	0	DC	Cyba
0	0.891677	0.543	0.153	0	DC	Casp6
0	0.88793	0.564	0.181	0	DC	Swap70
0	0.879046	0.865	0.568	0	DC	Ctnna1
0	0.878485	0.565	0.171	0	DC	Vrk1
0	0.874467	0.342	0.017	0	DC	Clec4b1
0	0.873572	0.915	0.688	0	DC	Smdt1
0	0.868718	0.638	0.332	0	DC	Psmb9
0	0.866155	0.874	0.661	0	DC	Ywhah
0	0.865456	0.777	0.455	0	DC	Foxp1
0	0.864583	0.536	0.053	0	DC	Grk3
0	0.86368	0.657	0.191	0	DC	Fyn
0	0.859335	0.781	0.3	0	DC	Tacc1
0	0.857584	0.836	0.552	0	DC	Erp29
0	0.857421	0.917	0.712	0	DC	Grb2
0	0.851233	0.657	0.259	0	DC	Lactb
0	0.843337	0.702	0.206	0	DC	Fam129a
0	0.830888	1	0.984	0	DC	Rps29
0	0.827989	0.633	0.284	0	DC	Mpp6
0	0.826708	0.46	0.018	0	DC	Ciita
0	0.82217	1	0.904	0	DC	Rpl38
0	0.821864	0.767	0.486	0	DC	Cnn2
0	0.819586	0.53	0.199	0	DC	Pak1
0	0.816571	1	0.999	0	DC	Actb
0	0.809008	0.974	0.858	0	DC	Rbm3
0	0.805636	0.999	0.942	0	DC	Hspa8
0	0.798937	0.412	0.115	0	DC	AI504432
0	0.794073	0.629	0.132	0	DC	Ly86
0	0.793013	0.283	0.034	0	DC	Adam23
0	0.786745	0.713	0.291	0	DC	Irf5
0	0.786588	0.597	0.261	0	DC	Eps8
0	0.785233	0.288	0.013	0	DC	Kit
0	0.784922	0.494	0.103	0	DC	BC028528
0	0.777155	0.498	0.047	0	DC	Itgax
0	0.776589	0.523	0.23	0	DC	Gngt2
0	0.771934	0.877	0.605	0	DC	Mbnl1
0	0.767513	0.558	0.238	0	DC	Nr4a2
0	0.766837	0.437	0.116	0	DC	Zbtb18
0	0.765461	0.861	0.516	0	DC	Fam49b
0	0.764941	0.89	0.441	0	DC	Spi1
0	0.759699	0.605	0.238	0	DC	Mcub
0	0.757998	0.618	0.178	0	DC	Ms4a6c
0	0.753608	0.958	0.74	0	DC	Npc2
0	0.753313	0.51	0.105	0	DC	Itgb7
0	0.751232	0.315	0.068	0	DC	Arl5c
0	0.751164	0.315	0.069	0	DC	Stat4
0	0.745957	0.468	0.153	0	DC	Ccr2
0	0.744783	0.418	0.006	0	DC	Flt3
0	0.744539	0.316	0.085	0	DC	Bcl2a1a
0	0.743899	0.369	0.11	0	DC	Rrad
0	0.738972	0.412	0.094	0	DC	Tent5c
0	0.737821	0.89	0.62	0	DC	Akap13
0	0.733755	0.995	0.947	0	DC	Rpl10
0	0.731717	1	0.952	0	DC	Rpl35a
0	0.728095	0.599	0.121	0	DC	Cd48
0	0.723059	0.714	0.188	0	DC	AI662270
0	0.706941	0.577	0.236	0	DC	Pvr
0	0.702917	0.581	0.306	0	DC	Map3k1
0	0.702865	0.376	0.054	0	DC	Rogdi
0	0.700994	0.809	0.513	0	DC	Sec11c
0	0.700425	0.458	0.178	0	DC	Ccnd1
0	0.699589	0.942	0.532	0	DC	Coro1a
0	0.697314	0.495	0.232	0	DC	Cmtr1
0	0.692156	0.286	0.054	0	DC	Dusp2
0	0.689318	0.509	0.172	0	DC	Ccr5
0	0.684742	0.423	0.038	0	DC	Slamf7
0	0.68211	0.536	0.143	0	DC	Pld4
0	0.678439	0.998	0.892	0	DC	Rpl39
0	0.677764	0.922	0.593	0	DC	Ctsz
0	0.677748	0.99	0.915	0	DC	Arpc1b
0	0.677597	0.759	0.358	0	DC	Selplg
0	0.677514	0.423	0.135	0	DC	Plscr1
0	0.667352	0.506	0.122	0	DC	Nuak2
0	0.663812	0.452	0.12	0	DC	Phlpp1
0	0.663662	0.492	0.149	0	DC	Tep1
0	0.660745	0.944	0.759	0	DC	Arhgdib
0	0.659723	0.76	0.379	0	DC	Itm2c
0	0.659146	0.981	0.862	0	DC	Atp5e
0	0.657246	0.999	0.92	0	DC	Rps25
0	0.653252	0.142	0.002	0	DC	Cd209e
0	0.652879	0.704	0.226	0	DC	Dock10
0	0.648692	0.529	0.222	0	DC	Sdf2l1
0	0.646228	0.681	0.226	0	DC	Fcgr2b
0	0.643834	0.595	0.309	0	DC	Ahcyl2
0	0.643718	0.98	0.869	0	DC	Pfdn5
0	0.643277	0.394	0.154	0	DC	Ncoa7
0	0.642347	1	0.999	0	DC	Fau
0	0.640928	0.592	0.247	0	DC	Gpr137b
0	0.64043	0.728	0.372	0	DC	Tmem160
0	0.638554	0.292	0.027	0	DC	Irf4
0	0.636638	0.404	0.054	0	DC	Plxnc1
0	0.630044	0.358	0.099	0	DC	Ms4a4c
0	0.627659	0.453	0.107	0	DC	Mrtfa
0	0.627587	0.676	0.315	0	DC	Nfkbie
0	0.627116	0.56	0.281	0	DC	Crybg1
0	0.627094	0.594	0.281	0	DC	Etv6
0	0.624153	0.342	0.021	0	DC	Sema7a
0	0.623127	0.682	0.388	0	DC	Man2b1
0	0.622977	0.611	0.286	0	DC	Bst2
0	0.622596	0.946	0.826	0	DC	Cd47
0	0.621133	0.22	0.044	0	DC	Fcrls
0	0.620402	0.879	0.431	0	DC	Lgals1
0	0.620252	1	0.963	0	DC	Rpl37a
0	0.619951	0.935	0.754	0	DC	Arhgdia
0	0.619756	0.976	0.777	0	DC	Ybx1
0	0.616156	0.905	0.673	0	DC	Psma7
0	0.614641	0.583	0.22	0	DC	Twf2
0	0.612613	0.561	0.153	0	DC	Plekho1
0	0.611724	0.999	0.95	0	DC	Rpl34
0	0.610157	0.344	0.041	0	DC	Cd40
0	0.607997	0.927	0.783	0	DC	Ndufb1-ps
0	0.604228	0.496	0.149	0	DC	Ank
0	0.603975	0.57	0.2	0	DC	Zmiz2
0	0.603382	0.43	0.122	0	DC	Lrrk1
0	0.600792	0.522	0.16	0	DC	Lat2
0	0.60058	0.529	0.169	0	DC	Pik3r5
0	0.599158	0.974	0.921	0	DC	Gnai2
0	0.595835	0.44	0.155	0	DC	Cenpa
0	0.592811	0.621	0.247	0	DC	Taok3
0	0.591853	0.68	0.318	0	DC	Tm6sf1
0	0.591407	0.49	0.16	0	DC	Limd2
0	0.58705	0.581	0.201	0	DC	Nrros
4.4275e-305	0.595023	0.861	0.614	8.36133e-301	DC	Glud1
4.84413e-301	0.777698	0.675	0.36	9.14815e-297	DC	Cfp
1.68152e-300	0.619419	0.999	0.855	3.17556e-296	DC	Rps28
4.2046e-299	0.776165	0.929	0.622	7.94038e-295	DC	Hspe1
2.64152e-297	0.634086	0.999	0.786	4.98851e-293	DC	Rpsa
8.30228e-296	1.26549	0.598	0.31	1.56788e-291	DC	Bcl2a1b
1.50352e-284	0.590945	0.835	0.637	2.8394e-280	DC	H2-T23
2.42292e-284	0.678004	0.821	0.55	4.57568e-280	DC	Tuba1b
1.13564e-283	0.872642	0.56	0.261	2.14465e-279	DC	Csf2rb2
9.66778e-282	1.04629	0.652	0.37	1.82576e-277	DC	Rgs2
4.20316e-281	0.589944	0.995	0.765	7.93767e-277	DC	Rpl35
1.05292e-277	0.723026	0.609	0.354	1.98845e-273	DC	Ahr
2.00291e-277	0.884006	0.841	0.55	3.7825e-273	DC	Il1b
7.24782e-276	0.702793	0.526	0.279	1.36875e-271	DC	Pmvk
1.83122e-275	0.658331	0.204	0.052	3.45827e-271	DC	Tnfrsf9
3.606e-266	0.631938	0.606	0.351	6.80992e-262	DC	Bmp2k
4.16122e-266	0.753803	0.553	0.299	7.85847e-262	DC	Pmaip1
3.66408e-265	0.780058	0.245	0.076	6.91961e-261	DC	Socs2
2.64197e-260	0.624536	0.633	0.387	4.98936e-256	DC	Uck2
4.30514e-258	0.647385	0.405	0.185	8.13026e-254	DC	Ass1
1.37186e-244	1.07357	0.506	0.271	2.59075e-240	DC	Pxdc1
1.38959e-238	0.87786	0.583	0.319	2.62423e-234	DC	Id2
2.05739e-237	0.604298	0.957	0.686	3.88537e-233	DC	Fxyd5
2.17058e-237	0.904304	0.841	0.605	4.09913e-233	DC	Scp2
1.21485e-233	0.749313	0.143	0.032	2.29424e-229	DC	Ltc4s
3.63575e-232	0.633247	0.791	0.547	6.86611e-228	DC	Tubb5
2.98302e-229	0.605067	0.567	0.339	5.63343e-225	DC	Mrps6
7.65762e-228	0.614121	0.482	0.23	1.44614e-223	DC	Clec4n
7.53288e-223	0.638445	0.446	0.243	1.42259e-218	DC	Fnbp1l
1.37517e-222	0.614987	0.805	0.538	2.59701e-218	DC	Clic4
1.14059e-220	0.687053	0.94	0.755	2.15401e-216	DC	Tagln2
1.49793e-217	0.646598	0.643	0.425	2.82884e-213	DC	Tob2
6.86651e-213	0.670647	0.615	0.394	1.29674e-208	DC	Herpud1
8.44483e-210	0.855817	0.767	0.576	1.59481e-205	DC	Psme2
1.9899e-189	0.679447	0.419	0.214	3.75793e-185	DC	Nrp2
2.4683e-186	0.697941	0.772	0.555	4.66138e-182	DC	Hsph1
2.26437e-179	1.00268	0.33	0.147	4.27626e-175	DC	Irf8
3.73785e-176	0.604469	0.625	0.439	7.05892e-172	DC	Relb
3.86858e-161	0.693199	0.864	0.751	7.3058e-157	DC	Nfkb1
2.13972e-159	0.610616	0.541	0.372	4.04086e-155	DC	Cish
3.09816e-126	0.676112	0.895	0.746	5.85088e-122	DC	Hspa1a
1.16608e-110	0.594495	0.463	0.304	2.20215e-106	DC	Arap2
7.73176e-108	0.62738	0.826	0.751	1.46014e-103	DC	Kdm6b
1.06871e-99	2.83075	0.28	0.148	2.01826e-95	DC	Mfge8
1.42828e-93	0.671921	0.696	0.512	2.6973e-89	DC	Lyz2
2.84662e-85	0.787676	0.645	0.516	5.37584e-81	DC	Ndrg1
1.36283e-47	1.07378	0.233	0.148	2.57371e-43	DC	Serpinb1a
6.8451e-18	1.3381	0.114	0.079	1.2927e-13	DC	Fscn1
1.63331e-11	0.827077	0.47	0.407	3.08451e-07	DC	Gm20186
0	7.84254	0.998	0.45	0	Neutrophil	S100a9
0	7.72147	0.998	0.387	0	Neutrophil	S100a8
0	7.21583	0.963	0.189	0	Neutrophil	Retnlg
0	5.8892	0.777	0.099	0	Neutrophil	Cstdc4
0	5.40259	0.753	0.049	0	Neutrophil	Stfa2l1
0	4.92399	0.985	0.235	0	Neutrophil	Slpi
0	4.6953	0.848	0.073	0	Neutrophil	G0s2
0	4.37055	0.804	0.187	0	Neutrophil	Ccl4
0	4.34176	0.91	0.073	0	Neutrophil	Wfdc21
0	4.19929	0.891	0.168	0	Neutrophil	Lcn2
0	3.84916	0.92	0.258	0	Neutrophil	Ifitm1
0	3.84577	0.951	0.08	0	Neutrophil	Acod1
0	3.81796	0.796	0.189	0	Neutrophil	Ccl3
0	3.81123	0.994	0.388	0	Neutrophil	Cxcl2
0	3.7353	0.924	0.334	0	Neutrophil	Wfdc17
0	3.63059	0.999	0.466	0	Neutrophil	Srgn
0	3.62952	0.87	0.295	0	Neutrophil	Spp1
0	3.46068	0.913	0.129	0	Neutrophil	Upp1
0	3.43234	0.262	0.025	0	Neutrophil	Stfa2
0	3.38546	0.906	0.234	0	Neutrophil	Hcar2
0	3.26353	0.889	0.069	0	Neutrophil	Hdc
0	3.21466	0.854	0.21	0	Neutrophil	Cxcl3
0	3.20739	0.995	0.274	0	Neutrophil	Clec4d
0	3.10377	0.985	0.266	0	Neutrophil	Clec4e
0	3.03661	0.895	0.145	0	Neutrophil	Trem1
0	2.9155	0.995	0.356	0	Neutrophil	Cd14
0	2.83404	0.954	0.232	0	Neutrophil	Samsn1
0	2.80172	0.935	0.435	0	Neutrophil	Hilpda
0	2.79691	1	0.986	0	Neutrophil	Fth1
0	2.73827	0.777	0.104	0	Neutrophil	Il1f9
0	2.73607	0.958	0.471	0	Neutrophil	Mxd1
0	2.72286	0.619	0.172	0	Neutrophil	Asprv1
0	2.67414	0.727	0.058	0	Neutrophil	Cxcr2
0	2.65635	0.987	0.342	0	Neutrophil	Lilr4b
0	2.60552	0.976	0.559	0	Neutrophil	Grina
0	2.57306	0.922	0.192	0	Neutrophil	Slc7a11
0	2.56399	0.993	0.358	0	Neutrophil	Lilrb4a
0	2.54811	0.269	0.033	0	Neutrophil	Csta2
0	2.4925	0.886	0.402	0	Neutrophil	Txnip
0	2.48255	0.926	0.573	0	Neutrophil	Resf1
0	2.44622	0.995	0.385	0	Neutrophil	Tyrobp
0	2.43981	0.857	0.387	0	Neutrophil	Lmnb1
0	2.4265	0.989	0.884	0	Neutrophil	Prdx5
0	2.42227	0.863	0.128	0	Neutrophil	Ankrd33b
0	2.4167	0.917	0.434	0	Neutrophil	Plaur
0	2.40953	0.946	0.626	0	Neutrophil	Msrb1
0	2.40451	0.84	0.135	0	Neutrophil	Mcemp1
0	2.39776	0.661	0.039	0	Neutrophil	Pglyrp1
0	2.38863	0.743	0.202	0	Neutrophil	Rdh12
0	2.38602	0.627	0.05	0	Neutrophil	Slc2a3
0	2.37434	0.977	0.537	0	Neutrophil	Plin2
0	2.37223	0.776	0.049	0	Neutrophil	Fpr1
0	2.34551	0.847	0.262	0	Neutrophil	Entpd1
0	2.34387	0.78	0.076	0	Neutrophil	Slfn4
0	2.31736	0.896	0.512	0	Neutrophil	Il1rn
0	2.29809	0.903	0.188	0	Neutrophil	Arg2
0	2.29361	0.744	0.053	0	Neutrophil	Mmp9
0	2.28706	0.957	0.361	0	Neutrophil	Il1b
0	2.27141	0.878	0.157	0	Neutrophil	Cd300lf
0	2.2459	0.737	0.157	0	Neutrophil	Cyp4f18
0	2.2319	0.534	0.117	0	Neutrophil	Ifitm6
0	2.22058	0.837	0.105	0	Neutrophil	Cd33
0	2.21731	0.977	0.385	0	Neutrophil	Cd52
0	2.20612	0.953	0.262	0	Neutrophil	Ccr1
0	2.17668	0.855	0.23	0	Neutrophil	Nlrp3
0	2.17347	0.895	0.279	0	Neutrophil	Sgms2
0	2.14558	0.995	0.976	0	Neutrophil	S100a11
0	2.14043	0.799	0.329	0	Neutrophil	Il1r2
0	2.10382	0.986	0.391	0	Neutrophil	Cd53
0	2.10091	0.663	0.14	0	Neutrophil	Hp
0	2.09897	0.381	0.012	0	Neutrophil	Prok2
0	2.09656	0.871	0.383	0	Neutrophil	Klf2
0	2.09073	0.881	0.38	0	Neutrophil	Stx11
0	2.07593	0.755	0.114	0	Neutrophil	Csf3r
0	2.06882	0.831	0.212	0	Neutrophil	Sp140
0	2.06841	0.894	0.394	0	Neutrophil	Basp1
0	2.05471	0.888	0.351	0	Neutrophil	Slc16a3
0	2.05042	0.993	0.402	0	Neutrophil	Fcer1g
0	2.04127	0.686	0.048	0	Neutrophil	Sell
0	2.03021	0.521	0.17	0	Neutrophil	Ccrl2
0	2.027	0.846	0.353	0	Neutrophil	Cd24a
0	2.02642	0.91	0.295	0	Neutrophil	Fcgr3
0	2.02434	0.603	0.007	0	Neutrophil	Mrgpra2b
0	2.01113	0.795	0.266	0	Neutrophil	Lyst
0	2.01004	0.978	0.909	0	Neutrophil	Ifitm2
0	2.00964	0.982	0.399	0	Neutrophil	Lcp1
0	2.00892	0.84	0.209	0	Neutrophil	Pik3ap1
0	2.00746	0.813	0.348	0	Neutrophil	Glrx
0	1.99892	0.982	0.365	0	Neutrophil	Plek
0	1.99076	0.946	0.542	0	Neutrophil	Smox
0	1.98316	0.969	0.704	0	Neutrophil	Tpd52
0	1.98127	0.835	0.176	0	Neutrophil	Sorl1
0	1.96429	0.992	0.92	0	Neutrophil	S100a6
0	1.96287	0.65	0.037	0	Neutrophil	Trim30b
0	1.94305	0.753	0.318	0	Neutrophil	Gadd45a
0	1.9106	0.905	0.352	0	Neutrophil	Bcl2l11
0	1.8869	0.869	0.264	0	Neutrophil	Snx20
0	1.87775	0.672	0.225	0	Neutrophil	Dgat1
0	1.86913	0.682	0.082	0	Neutrophil	Slfn1
0	1.83976	0.837	0.268	0	Neutrophil	Ptafr
0	1.83188	0.259	0.006	0	Neutrophil	Ngp
0	1.82231	0.997	0.926	0	Neutrophil	Cebpb
0	1.81795	0.749	0.077	0	Neutrophil	Fpr2
0	1.81495	0.55	0.062	0	Neutrophil	Mmp8
0	1.8133	0.756	0.193	0	Neutrophil	Tnfrsf23
0	1.81214	0.799	0.39	0	Neutrophil	Fam107b
0	1.79558	0.934	0.399	0	Neutrophil	Slfn2
0	1.79529	0.961	0.865	0	Neutrophil	Sat1
0	1.77109	0.863	0.312	0	Neutrophil	Rab20
0	1.76857	0.859	0.406	0	Neutrophil	Gsr
0	1.7657	0.617	0.187	0	Neutrophil	Cd274
0	1.76434	0.857	0.319	0	Neutrophil	Ccl6
0	1.76429	0.867	0.586	0	Neutrophil	Card19
0	1.75783	0.821	0.447	0	Neutrophil	Nudt4
0	1.74233	0.779	0.528	0	Neutrophil	Fbxl5
0	1.73303	0.966	0.903	0	Neutrophil	Nfkbia
0	1.72775	0.836	0.261	0	Neutrophil	Rac2
0	1.71949	0.99	0.791	0	Neutrophil	Cd9
0	1.71508	0.686	0.021	0	Neutrophil	Mirt2
0	1.71198	0.886	0.292	0	Neutrophil	Slc15a3
0	1.70471	0.952	0.82	0	Neutrophil	Ostf1
0	1.69976	0.926	0.77	0	Neutrophil	Cox17
0	1.69141	0.76	0.235	0	Neutrophil	Slc11a1
0	1.68892	0.718	0.233	0	Neutrophil	Il1rap
0	1.68735	0.92	0.357	0	Neutrophil	Alox5ap
0	1.68647	0.721	0.442	0	Neutrophil	Igf1r
0	1.68434	0.447	0.005	0	Neutrophil	Ly6g
0	1.68009	0.894	0.325	0	Neutrophil	Pla2g7
0	1.68002	0.503	0.112	0	Neutrophil	Lrg1
0	1.6705	0.867	0.386	0	Neutrophil	Adam8
0	1.66977	0.977	0.835	0	Neutrophil	Litaf
0	1.66324	0.954	0.875	0	Neutrophil	Rab7
0	1.66044	0.968	0.73	0	Neutrophil	Pim1
0	1.63295	0.754	0.377	0	Neutrophil	Rasa2
0	1.62046	0.913	0.363	0	Neutrophil	Coro1a
0	1.61759	0.659	0.614	0	Neutrophil	Gadd45b
0	1.61477	0.953	0.773	0	Neutrophil	Ets2
0	1.58638	0.989	0.548	0	Neutrophil	Fxyd5
0	1.58492	0.824	0.41	0	Neutrophil	Antxr2
0	1.57382	0.37	0.121	0	Neutrophil	Tnf
0	1.55849	0.821	0.309	0	Neutrophil	Ncf2
0	1.55373	0.842	0.423	0	Neutrophil	Rnf149
0	1.54913	0.547	0.029	0	Neutrophil	Chil1
0	1.50948	0.888	0.256	0	Neutrophil	C5ar1
0	1.50808	0.997	0.958	0	Neutrophil	Mcl1
0	1.50279	0.626	0.132	0	Neutrophil	Ppp1r3b
0	1.50206	0.953	0.386	0	Neutrophil	Ptprc
0	1.50136	0.729	0.514	0	Neutrophil	Ero1l
0	1.49965	0.966	0.921	0	Neutrophil	Map1lc3b
0	1.49152	0.564	0.04	0	Neutrophil	E230032D23Rik
0	1.48235	0.842	0.314	0	Neutrophil	Gmfg
0	1.47711	0.593	0.219	0	Neutrophil	1700017B05Rik
0	1.47454	0.888	0.728	0	Neutrophil	Vps4b
0	1.47047	0.306	0.094	0	Neutrophil	Il1a
0	1.46245	0.669	0.293	0	Neutrophil	Fas
0	1.45833	0.825	0.563	0	Neutrophil	Trib1
0	1.45617	0.98	0.971	0	Neutrophil	Arpc3
0	1.44514	0.691	0.227	0	Neutrophil	Tmem38b
0	1.44299	0.926	0.731	0	Neutrophil	Ier5
0	1.44004	0.991	0.981	0	Neutrophil	Gapdh
0	1.43012	0.834	0.608	0	Neutrophil	Vasp
0	1.42688	0.715	0.355	0	Neutrophil	Marcksl1
0	1.42252	0.59	0.024	0	Neutrophil	Mirt1
0	1.41961	0.601	0.094	0	Neutrophil	Hsd11b1
0	1.4156	0.598	0.031	0	Neutrophil	Sh2d3c
0	1.39656	0.817	0.69	0	Neutrophil	Vmp1
0	1.39217	0.834	0.38	0	Neutrophil	Tnfrsf1b
0	1.38002	0.538	0.055	0	Neutrophil	A530064D06Rik
0	1.37565	0.568	0.041	0	Neutrophil	4833407H14Rik
0	1.3737	0.758	0.434	0	Neutrophil	Tes
0	1.36888	0.727	0.482	0	Neutrophil	Ninj1
0	1.3688	0.915	0.831	0	Neutrophil	Myl12b
0	1.36538	0.575	0.215	0	Neutrophil	Sema4d
0	1.34305	0.663	0.378	0	Neutrophil	Tnfaip2
0	1.33929	0.681	0.268	0	Neutrophil	Rab11fip1
0	1.33692	0.581	0.185	0	Neutrophil	Samd9l
0	1.33539	0.873	0.558	0	Neutrophil	Snx18
0	1.33327	0.773	0.286	0	Neutrophil	Gpsm3
0	1.32639	0.847	0.832	0	Neutrophil	Esd
0	1.32588	0.978	0.954	0	Neutrophil	Atp6v0c
0	1.32558	0.727	0.233	0	Neutrophil	Lcp2
0	1.32342	0.53	0.399	0	Neutrophil	Slc31a2
0	1.31955	0.998	0.851	0	Neutrophil	Ftl1
0	1.31767	0.971	0.756	0	Neutrophil	Ier3
0	1.31745	0.475	0.219	0	Neutrophil	Csf1
0	1.31111	0.533	0.011	0	Neutrophil	Gm20406
0	1.30714	0.641	0.263	0	Neutrophil	Selenon
0	1.30701	0.397	0.04	0	Neutrophil	F630028O10Rik
0	1.30182	0.83	0.708	0	Neutrophil	Tgoln1
0	1.29979	0.987	0.917	0	Neutrophil	Pkm
0	1.29967	0.677	0.116	0	Neutrophil	AA467197
0	1.29834	0.592	0.207	0	Neutrophil	Igsf6
0	1.28952	0.875	0.719	0	Neutrophil	Hmgb2
0	1.28908	0.531	0.105	0	Neutrophil	Tarm1
0	1.2877	0.675	0.212	0	Neutrophil	Cd300ld
0	1.28073	0.685	0.777	0	Neutrophil	Sod2
0	1.27963	0.853	0.764	0	Neutrophil	Tut7
0	1.27595	0.872	0.428	0	Neutrophil	Emilin2
0	1.27394	0.4	0.169	0	Neutrophil	F10
0	1.26489	0.917	0.757	0	Neutrophil	Nfe2l2
0	1.25882	0.674	0.61	0	Neutrophil	Cdk2ap2
0	1.25837	0.637	0.235	0	Neutrophil	Irak2
0	1.25312	0.624	0.196	0	Neutrophil	Iqsec1
0	1.2499	0.598	0.13	0	Neutrophil	Pilra
0	1.24858	0.741	0.583	0	Neutrophil	Rnf11
0	1.23521	0.858	0.704	0	Neutrophil	Adipor1
0	1.23315	0.78	0.315	0	Neutrophil	Syk
0	1.23178	0.924	0.334	0	Neutrophil	Itgam
0	1.21196	0.612	0.171	0	Neutrophil	Nedd9
0	1.20553	0.614	0.234	0	Neutrophil	Ncf1
0	1.20308	0.735	0.473	0	Neutrophil	Klf7
0	1.20056	0.824	0.776	0	Neutrophil	Atp6v1e1
0	1.2005	0.634	0.202	0	Neutrophil	Bcl2l1
0	1.19841	0.809	0.678	0	Neutrophil	Mapkapk2
0	1.19391	0.558	0.201	0	Neutrophil	Bcl2a1b
0	1.19024	0.646	0.296	0	Neutrophil	Gla
0	1.18986	0.912	0.837	0	Neutrophil	Prdx6
0	1.18368	0.785	0.531	0	Neutrophil	Snap23
0	1.18138	0.947	0.943	0	Neutrophil	Txn1
0	1.18137	0.993	0.962	0	Neutrophil	Btg1
0	1.17897	0.801	0.424	0	Neutrophil	Tmem189
0	1.17579	0.621	0.25	0	Neutrophil	Pygl
0	1.17414	0.566	0.131	0	Neutrophil	Pag1
0	1.16435	0.849	0.647	0	Neutrophil	Ehd1
0	1.16105	0.959	0.912	0	Neutrophil	Pnrc1
0	1.15766	0.697	0.295	0	Neutrophil	Alcam
0	1.15362	0.649	0.429	0	Neutrophil	Bnip3
0	1.15261	0.688	0.377	0	Neutrophil	Retreg1
0	1.1524	0.458	0.129	0	Neutrophil	Morrbid
0	1.15235	0.59	0.156	0	Neutrophil	Msra
0	1.15092	0.951	0.843	0	Neutrophil	Ctsd
0	1.1506	0.503	0.1	0	Neutrophil	Clec5a
0	1.13991	0.74	0.509	0	Neutrophil	Chd7
0	1.13424	0.474	0.214	0	Neutrophil	Acvrl1
0	1.13331	0.647	0.379	0	Neutrophil	Alas1
0	1.13322	0.807	0.303	0	Neutrophil	Itgb2
0	1.13045	0.588	0.269	0	Neutrophil	Traf1
0	1.12812	0.423	0.027	0	Neutrophil	Rps6ka2
0	1.11694	0.636	0.325	0	Neutrophil	Lpcat2
0	1.11543	0.646	0.506	0	Neutrophil	N4bp1
0	1.11251	0.648	0.41	0	Neutrophil	Nabp1
0	1.11152	0.876	0.871	0	Neutrophil	Mrpl33
0	1.11046	0.692	0.256	0	Neutrophil	Ncf4
0	1.10552	0.586	0.125	0	Neutrophil	Gpat3
0	1.10226	0.468	0.427	0	Neutrophil	Map3k8
0	1.0998	0.597	0.356	0	Neutrophil	Ddit3
0	1.09076	0.823	0.589	0	Neutrophil	Rhog
0	1.08546	0.581	0.217	0	Neutrophil	Mefv
0	1.0813	0.487	0.257	0	Neutrophil	Dedd2
0	1.07936	0.793	0.82	0	Neutrophil	Taldo1
0	1.07859	0.653	0.213	0	Neutrophil	Fmnl1
0	1.07252	0.465	0.069	0	Neutrophil	Tnfrsf26
0	1.06797	0.642	0.174	0	Neutrophil	Hcst
0	1.06596	0.698	0.678	0	Neutrophil	Nfkbiz
0	1.06412	0.474	0.044	0	Neutrophil	Gm26740
0	1.06238	0.724	0.298	0	Neutrophil	Hcls1
0	1.06157	0.686	0.573	0	Neutrophil	Tsc22d4
0	1.05518	0.801	0.752	0	Neutrophil	Kpna4
0	1.05032	0.507	0.336	0	Neutrophil	Pts
0	1.04801	0.636	0.282	0	Neutrophil	Jdp2
0	1.04443	0.619	0.249	0	Neutrophil	Selplg
0	1.04386	0.879	0.759	0	Neutrophil	Diaph1
0	1.04385	0.435	0.164	0	Neutrophil	Isg20
0	1.04207	0.6	0.206	0	Neutrophil	Tlr4
0	1.04061	0.66	0.431	0	Neutrophil	Lasp1
0	1.03852	0.494	0.271	0	Neutrophil	Klhdc4
0	1.03739	0.998	0.995	0	Neutrophil	H3f3a
0	1.0315	0.569	0.347	0	Neutrophil	Dusp16
0	1.03122	0.711	0.535	0	Neutrophil	Stk17b
0	1.02993	0.34	0.209	0	Neutrophil	Isg15
0	1.02585	0.529	0.355	0	Neutrophil	Tmcc1
0	1.02405	0.689	0.594	0	Neutrophil	Atp11b
0	1.02109	0.525	0.132	0	Neutrophil	Apobr
0	1.01904	0.418	0.05	0	Neutrophil	C130026I21Rik
0	1.01896	0.959	0.799	0	Neutrophil	Sdcbp
0	1.01337	0.579	0.231	0	Neutrophil	Osm
0	1.00613	0.493	0.142	0	Neutrophil	Zfp608
0	1.00151	0.419	0.213	0	Neutrophil	Id1
0	0.99679	0.817	0.804	0	Neutrophil	Ndel1
0	0.992685	0.712	0.4	0	Neutrophil	Apbb1ip
0	0.990378	0.703	0.46	0	Neutrophil	Anxa11
0	0.981388	0.467	0.08	0	Neutrophil	Tlr13
0	0.97994	0.471	0.368	0	Neutrophil	Klf10
0	0.974201	0.965	0.944	0	Neutrophil	Aldoa
0	0.974142	0.696	0.299	0	Neutrophil	Tgm2
0	0.973848	0.858	0.675	0	Neutrophil	Rab8b
0	0.971382	0.928	0.905	0	Neutrophil	Spag9
0	0.968574	0.442	0.08	0	Neutrophil	Dhrs9
0	0.966771	0.431	0.37	0	Neutrophil	Cks2
0	0.965891	0.511	0.259	0	Neutrophil	Gk
0	0.96578	0.492	0.227	0	Neutrophil	Atg2a
0	0.958592	0.464	0.212	0	Neutrophil	Slc16a6
0	0.955735	0.459	0.127	0	Neutrophil	AI839979
0	0.954479	0.4	0.047	0	Neutrophil	Arl11
0	0.952938	0.361	0.095	0	Neutrophil	H2-Q10
0	0.952716	0.456	0.068	0	Neutrophil	Sirpb1b
0	0.951605	0.5	0.232	0	Neutrophil	Rnasel
0	0.95044	0.932	0.93	0	Neutrophil	Lamp2
0	0.949355	0.794	0.635	0	Neutrophil	Por
0	0.948542	0.644	0.513	0	Neutrophil	Rabgef1
0	0.946808	0.464	0.052	0	Neutrophil	Il18rap
0	0.941707	0.812	0.482	0	Neutrophil	Gda
0	0.941603	0.47	0.139	0	Neutrophil	2310001H17Rik
0	0.938811	0.99	0.977	0	Neutrophil	Gabarap
0	0.937887	0.909	0.673	0	Neutrophil	Thbs1
0	0.936949	0.951	0.944	0	Neutrophil	Rsrp1
0	0.934853	0.488	0.252	0	Neutrophil	Qsox1
0	0.933672	0.565	0.24	0	Neutrophil	Xylt1
0	0.933062	0.375	0.064	0	Neutrophil	Ccdc126
0	0.92909	0.612	0.448	0	Neutrophil	Atf7ip
0	0.928074	0.763	0.581	0	Neutrophil	Cflar
0	0.927062	0.581	0.391	0	Neutrophil	Slc9a3r1
0	0.925021	0.901	0.918	0	Neutrophil	Ldha
0	0.921632	0.443	0.09	0	Neutrophil	E030030I06Rik
0	0.919579	0.68	0.593	0	Neutrophil	Baz2b
0	0.919486	0.39	0.007	0	Neutrophil	Gm11714
0	0.919125	0.489	0.271	0	Neutrophil	Snx10
0	0.918357	0.461	0.16	0	Neutrophil	Dgat2
0	0.915469	0.601	0.323	0	Neutrophil	Actn1
0	0.915295	0.398	0.05	0	Neutrophil	Fgd3
0	0.915167	0.695	0.603	0	Neutrophil	March7
0	0.914655	0.354	0.041	0	Neutrophil	Pdcd1lg2
0	0.914639	0.566	0.397	0	Neutrophil	Irak3
0	0.914133	0.48	0.129	0	Neutrophil	Glipr1
0	0.910312	0.809	0.72	0	Neutrophil	Cap1
0	0.90966	0.701	0.591	0	Neutrophil	Osbpl9
0	0.908935	0.435	0.161	0	Neutrophil	Ankrd22
0	0.906676	0.814	0.746	0	Neutrophil	Rbpj
0	0.905063	0.721	0.325	0	Neutrophil	Spi1
0	0.903914	0.58	0.228	0	Neutrophil	Bst1
0	0.902773	0.685	0.746	0	Neutrophil	Eea1
0	0.90001	0.642	0.45	0	Neutrophil	Hbp1
0	0.899738	0.621	0.452	0	Neutrophil	Ypel3
0	0.899585	0.435	0.047	0	Neutrophil	Themis2
0	0.89859	0.418	0.045	0	Neutrophil	Tlr6
0	0.898094	0.474	0.079	0	Neutrophil	Klra2
0	0.898094	0.867	0.925	0	Neutrophil	Cstb
0	0.898011	0.534	0.179	0	Neutrophil	Fgr
0	0.897996	0.642	0.555	0	Neutrophil	Tgif1
0	0.897255	0.999	0.998	0	Neutrophil	Eif1
0	0.895445	0.528	0.303	0	Neutrophil	Rab32
0	0.894536	0.571	0.311	0	Neutrophil	Blcap
0	0.891647	0.263	0.043	0	Neutrophil	Nos2
0	0.89055	0.476	0.422	0	Neutrophil	Dleu2
0	0.888383	0.786	0.353	0	Neutrophil	Lyn
0	0.884562	0.715	0.755	0	Neutrophil	Sri
0	0.882244	0.414	0.183	0	Neutrophil	Rhov
0	0.878945	0.986	0.887	0	Neutrophil	Cd44
0	0.875456	0.983	0.947	0	Neutrophil	Neat1
0	0.871218	0.551	0.35	0	Neutrophil	Gcnt2
0	0.871094	0.46	0.135	0	Neutrophil	Gsap
0	0.868229	0.604	0.496	0	Neutrophil	Suco
0	0.867626	0.567	0.369	0	Neutrophil	Gpcpd1
0	0.866135	0.816	0.321	0	Neutrophil	Csf2rb
0	0.865767	0.424	0.047	0	Neutrophil	Trem3
0	0.864868	0.705	0.431	0	Neutrophil	Fem1c
0	0.864466	0.986	0.95	0	Neutrophil	Klf6
0	0.854015	0.57	0.394	0	Neutrophil	Mir22hg
0	0.848265	0.376	0.128	0	Neutrophil	Cdc42ep2
0	0.848127	0.898	0.935	0	Neutrophil	Selenok
0	0.845381	0.552	0.192	0	Neutrophil	Neurl3
0	0.843864	0.325	0.255	0	Neutrophil	Hgsnat
0	0.843169	0.609	0.483	0	Neutrophil	Carhsp1
0	0.841802	0.68	0.674	0	Neutrophil	Lrrfip2
0	0.841315	0.482	0.166	0	Neutrophil	Cd80
0	0.840752	0.58	0.376	0	Neutrophil	Arrdc4
0	0.840501	0.718	0.574	0	Neutrophil	Pde4b
0	0.839101	0.441	0.26	0	Neutrophil	Rilpl2
0	0.838932	0.32	0.003	0	Neutrophil	Mrgpra2a
0	0.836913	0.542	0.186	0	Neutrophil	Cd37
0	0.836846	0.585	0.549	0	Neutrophil	Rhob
0	0.830136	0.427	0.083	0	Neutrophil	Gm14548
0	0.829912	0.903	0.842	0	Neutrophil	Dusp1
0	0.826634	0.91	0.831	0	Neutrophil	Pgk1
0	0.823757	0.451	0.131	0	Neutrophil	Gm34084
0	0.822591	0.449	0.266	0	Neutrophil	Egln3
0	0.820633	0.453	0.166	0	Neutrophil	Slc27a4
0	0.818587	0.539	0.29	0	Neutrophil	Anxa3
0	0.815752	0.806	0.834	0	Neutrophil	Tpi1
0	0.815156	0.503	0.288	0	Neutrophil	Fam111a
0	0.813149	0.534	0.443	0	Neutrophil	Dhrs7
0	0.812481	0.44	0.244	0	Neutrophil	Slc25a37
0	0.811844	0.354	0.045	0	Neutrophil	Ptgs2os2
0	0.809334	0.359	0.033	0	Neutrophil	A530032D15Rik
0	0.806005	0.545	0.464	0	Neutrophil	Casp4
0	0.805914	0.459	0.281	0	Neutrophil	Pfkfb3
0	0.805574	0.84	0.861	0	Neutrophil	Ube2b
0	0.800519	0.792	0.528	0	Neutrophil	Cotl1
0	0.799929	0.401	0.18	0	Neutrophil	Plk3
0	0.799241	0.744	0.73	0	Neutrophil	Hectd1
0	0.794932	0.645	0.311	0	Neutrophil	Csf2ra
0	0.794179	0.341	0.277	0	Neutrophil	Slc20a1
0	0.793235	0.653	0.561	0	Neutrophil	Zyx
0	0.788818	0.553	0.447	0	Neutrophil	Zfp292
0	0.784431	0.657	0.531	0	Neutrophil	Ap3s1
0	0.784342	0.563	0.317	0	Neutrophil	Smim3
0	0.783937	0.397	0.064	0	Neutrophil	Optn
0	0.783762	0.936	0.918	0	Neutrophil	Tmbim6
0	0.783489	0.984	0.982	0	Neutrophil	Pfn1
0	0.7817	0.645	0.425	0	Neutrophil	Cyth1
0	0.781328	0.451	0.346	0	Neutrophil	Lpin2
0	0.78085	0.722	0.547	0	Neutrophil	Slc2a1
0	0.776001	0.393	0.172	0	Neutrophil	Psd4
0	0.773454	0.383	0.054	0	Neutrophil	Slc2a6
0	0.772086	0.723	0.681	0	Neutrophil	Ezr
0	0.770847	0.283	0.133	0	Neutrophil	Rtp4
0	0.770554	0.422	0.227	0	Neutrophil	Syne1
0	0.766626	0.576	0.254	0	Neutrophil	Cd93
0	0.764596	0.378	0.166	0	Neutrophil	Nfkbid
0	0.763765	0.697	0.715	0	Neutrophil	Prr13
0	0.762676	0.418	0.192	0	Neutrophil	Gfod1
0	0.760592	0.455	0.183	0	Neutrophil	Pdlim7
0	0.758356	0.397	0.16	0	Neutrophil	E330009J07Rik
0	0.756158	0.47	0.252	0	Neutrophil	Ell
0	0.756086	0.992	0.996	0	Neutrophil	Actg1
0	0.756069	0.433	0.245	0	Neutrophil	Ltb4r1
0	0.755607	0.661	0.363	0	Neutrophil	Lsp1
0	0.75473	0.66	0.541	0	Neutrophil	Noct
0	0.751844	0.753	0.762	0	Neutrophil	Tiparp
0	0.750133	0.839	0.834	0	Neutrophil	Pgam1
0	0.747068	0.357	0.039	0	Neutrophil	Rab44
0	0.743921	0.279	0.037	0	Neutrophil	Osgin1
0	0.741938	0.332	0.163	0	Neutrophil	Ankrd37
0	0.740346	0.489	0.411	0	Neutrophil	Ubap1
0	0.72934	0.519	0.305	0	Neutrophil	Ptpre
0	0.726423	0.648	0.69	0	Neutrophil	Ppp1r15a
0	0.725597	0.343	0.071	0	Neutrophil	Il15
0	0.724358	0.411	0.17	0	Neutrophil	Sh2b2
0	0.723572	0.684	0.687	0	Neutrophil	Pfkp
0	0.72278	0.294	0.081	0	Neutrophil	Schip1
0	0.717941	0.798	0.813	0	Neutrophil	Slc3a2
0	0.71746	0.886	0.806	0	Neutrophil	Eno1
0	0.713462	0.573	0.451	0	Neutrophil	Adprh
0	0.712646	0.998	0.999	0	Neutrophil	Actb
0	0.712329	0.97	0.971	0	Neutrophil	Sem1
0	0.711165	0.524	0.567	0	Neutrophil	Plgrkt
0	0.710933	0.357	0.092	0	Neutrophil	Ly6c2
0	0.706924	0.668	0.571	0	Neutrophil	Bhlhe40
0	0.705758	0.441	0.171	0	Neutrophil	Hck
0	0.705703	0.954	0.94	0	Neutrophil	Junb
0	0.703602	0.535	0.395	0	Neutrophil	Flot1
0	0.701724	0.31	0.043	0	Neutrophil	Ltb
0	0.701085	0.424	0.177	0	Neutrophil	Dmxl2
0	0.70106	0.603	0.511	0	Neutrophil	Tet2
0	0.700934	0.798	0.85	0	Neutrophil	Ddx6
0	0.699975	0.661	0.742	0	Neutrophil	Nktr
0	0.699886	0.376	0.089	0	Neutrophil	Hk3
0	0.698446	0.478	0.208	0	Neutrophil	Cd84
0	0.697875	0.572	0.28	0	Neutrophil	Cyth4
0	0.694532	0.622	0.557	0	Neutrophil	Ubald2
0	0.69286	0.28	0.003	0	Neutrophil	4732465J04Rik
0	0.689604	0.392	0.245	0	Neutrophil	Adgre5
0	0.688705	0.718	0.734	0	Neutrophil	Kras
0	0.686441	0.308	0.035	0	Neutrophil	B430306N03Rik
0	0.681883	0.902	0.906	0	Neutrophil	Chmp4b
0	0.67945	0.64	0.546	0	Neutrophil	Cmip
0	0.679287	0.854	0.866	0	Neutrophil	Atp6v1g1
0	0.678696	0.414	0.322	0	Neutrophil	Cpne2
0	0.674191	0.296	0.025	0	Neutrophil	Siglece
0	0.674002	0.244	0.024	0	Neutrophil	Slc40a1
0	0.673962	0.562	0.259	0	Neutrophil	Tlr2
0	0.670536	0.722	0.835	0	Neutrophil	Tra2a
0	0.669563	0.615	0.552	0	Neutrophil	Chd2
0	0.66784	0.408	0.15	0	Neutrophil	Fcgr4
0	0.666052	0.388	0.304	0	Neutrophil	Fuca2
0	0.665212	0.282	0.005	0	Neutrophil	9830107B12Rik
0	0.663924	0.346	0.04	0	Neutrophil	Adgrg3
0	0.663371	0.292	0.151	0	Neutrophil	Tecpr1
0	0.663363	0.308	0.111	0	Neutrophil	Olr1
0	0.661753	0.682	0.757	0	Neutrophil	Bnip3l
0	0.66128	0.512	0.402	0	Neutrophil	Mtmr6
0	0.660265	0.427	0.261	0	Neutrophil	Wwp2
0	0.652574	0.354	0.22	0	Neutrophil	Amn1
0	0.644507	0.869	0.906	0	Neutrophil	Atp6v0e
0	0.644001	0.499	0.348	0	Neutrophil	Arrdc3
0	0.64399	0.414	0.186	0	Neutrophil	Glipr2
0	0.642154	0.824	0.523	0	Neutrophil	Zeb2
0	0.639246	0.359	0.23	0	Neutrophil	Ahi1
0	0.636964	0.539	0.365	0	Neutrophil	Crlf2
0	0.636382	0.477	0.256	0	Neutrophil	Gpr35
0	0.634991	0.387	0.17	0	Neutrophil	Lrrc25
0	0.634201	0.338	0.101	0	Neutrophil	St3gal6
0	0.633493	0.643	0.679	0	Neutrophil	Sbno1
0	0.63111	0.293	0.07	0	Neutrophil	Rhoh
0	0.631051	0.449	0.443	0	Neutrophil	Rab9
0	0.629875	0.496	0.44	0	Neutrophil	Cdkn1b
0	0.628572	0.607	0.515	0	Neutrophil	Ifngr2
0	0.627425	0.372	0.158	0	Neutrophil	Nek6
0	0.627386	0.909	0.927	0	Neutrophil	Tax1bp1
0	0.623098	0.657	0.702	0	Neutrophil	Sde2
0	0.622282	0.905	0.93	0	Neutrophil	Rac1
0	0.621638	0.327	0.142	0	Neutrophil	Slc22a15
0	0.620698	0.693	0.481	0	Neutrophil	Rgcc
0	0.620146	0.994	0.996	0	Neutrophil	H3f3b
0	0.618877	0.452	0.207	0	Neutrophil	Pira2
0	0.616046	0.913	0.928	0	Neutrophil	Gnai2
0	0.612658	0.357	0.17	0	Neutrophil	Nfam1
0	0.605738	0.708	0.718	0	Neutrophil	Gng12
0	0.604234	0.563	0.488	0	Neutrophil	Birc3
0	0.603755	0.836	0.644	0	Neutrophil	Efhd2
0	0.602204	0.587	0.489	0	Neutrophil	Maff
0	0.601502	0.265	0.013	0	Neutrophil	Nfe2
0	0.600417	0.883	0.842	0	Neutrophil	Msn
0	0.599535	0.41	0.312	0	Neutrophil	Tnip1
0	0.598653	0.84	0.776	0	Neutrophil	Btg2
0	0.597534	0.339	0.124	0	Neutrophil	Trim12a
0	0.593145	0.278	0.1	0	Neutrophil	Rbm38
0	0.592701	0.725	0.792	0	Neutrophil	Sqstm1
0	0.592365	0.9	0.932	0	Neutrophil	Arpc5
0	0.591949	0.588	0.587	0	Neutrophil	Rlf
0	0.590306	0.368	0.174	0	Neutrophil	Dubr
0	0.58969	0.595	0.301	0	Neutrophil	Pirb
0	0.58875	0.503	0.489	0	Neutrophil	Atxn10
0	0.588292	0.956	0.96	0	Neutrophil	Iqgap1
0	0.58753	0.443	0.341	0	Neutrophil	Crebrf
0	0.58599	0.426	0.302	0	Neutrophil	Neu1
4.94485e-295	0.636866	0.518	0.567	9.33835e-291	Neutrophil	4932438A13Rik
1.02753e-267	0.597757	0.363	0.264	1.9405e-263	Neutrophil	Trf
6.92028e-257	0.615379	0.514	0.553	1.3069e-252	Neutrophil	Eif4ebp1
8.57282e-234	0.687846	0.325	0.282	1.61898e-229	Neutrophil	Impa2
5.15449e-187	0.626417	0.513	0.571	9.73425e-183	Neutrophil	Rest
7.64525e-82	0.764204	0.586	0.65	1.44381e-77	Neutrophil	Tnfaip3
4.41162e-63	0.640065	0.512	0.625	8.33134e-59	Neutrophil	Tceal9
4.09233e-43	0.691323	0.415	0.484	7.72837e-39	Neutrophil	Cpeb4
1.77755e-40	0.798653	0.299	0.319	3.3569e-36	Neutrophil	Chka
4.19563e-28	0.624193	0.325	0.373	7.92345e-24	Neutrophil	Gclm
0	5.07557	0.58	0.053	0	T Cell	Ctla2a
0	4.88845	0.918	0.004	0	T Cell	Cd3g
0	4.40712	0.75	0.008	0	T Cell	Trdc
0	3.50378	0.834	0.003	0	T Cell	Cd3e
0	3.41929	0.484	0.003	0	T Cell	Nkg7
0	3.27398	0.856	0.006	0	T Cell	Cd3d
0	3.21925	0.569	0.012	0	T Cell	Cd7
0	3.09776	0.76	0.37	0	T Cell	Rgs2
0	3.01069	0.737	0.197	0	T Cell	Rgs1
0	2.7922	0.633	0.019	0	T Cell	Trbc1
0	2.74123	0.611	0.001	0	T Cell	Tcrg-C1
0	2.73836	0.439	0.001	0	T Cell	Trat1
0	2.68147	0.734	0.003	0	T Cell	Il2rb
0	2.6798	0.753	0.025	0	T Cell	Klrk1
0	2.64813	0.546	0.181	0	T Cell	Gem
0	2.5979	0.487	0.002	0	T Cell	Trdv4
0	2.56224	0.624	0.002	0	T Cell	Cxcr6
0	2.53331	0.719	0.039	0	T Cell	P2ry10
0	2.53181	0.541	0.083	0	T Cell	Ramp3
0	2.52528	0.887	0.282	0	T Cell	Ets1
0	2.47845	0.108	0.012	0	T Cell	Ccl5
0	2.46183	0.759	0.006	0	T Cell	Itk
0	2.36944	0.614	0.118	0	T Cell	Ltb
0	2.35305	0.287	0.001	0	T Cell	Xcl1
0	2.34863	0.705	0.009	0	T Cell	Ptprcap
0	2.33008	0.677	0.126	0	T Cell	Trbc2
0	2.3289	0.798	0.488	0	T Cell	Vps37b
0	2.28806	0.436	0.003	0	T Cell	Icos
0	2.25659	0.4	0.043	0	T Cell	Ctla2b
0	2.2556	0.725	0.531	0	T Cell	Emb
0	2.24568	0.823	0.277	0	T Cell	Ccnd2
0	2.23984	0.471	0.003	0	T Cell	Ctsw
0	2.215	0.938	0.444	0	T Cell	S100a4
0	2.1657	0.541	0.129	0	T Cell	Il7r
0	2.14548	0.52	0.013	0	T Cell	Cd2
0	2.0837	0.825	0.21	0	T Cell	Thy1
0	2.08068	0.994	0.697	0	T Cell	Tmsb10
0	2.02917	0.914	0.5	0	T Cell	Crip1
0	2.02541	0.718	0.054	0	T Cell	Sept1
0	2.00017	0.942	0.433	0	T Cell	Lgals1
0	1.98497	0.543	0.215	0	T Cell	Prkacb
0	1.96968	0.798	0.475	0	T Cell	Dennd4a
0	1.96149	0.651	0.006	0	T Cell	Lat
0	1.95402	0.827	0.518	0	T Cell	Saraf
0	1.94774	0.577	0.005	0	T Cell	Itgae
0	1.89876	0.662	0.003	0	T Cell	Skap1
0	1.88347	0.37	0.021	0	T Cell	Klrd1
0	1.88063	0.619	0.261	0	T Cell	Vgll4
0	1.86611	0.779	0.252	0	T Cell	Il2rg
0	1.83565	0.556	0.004	0	T Cell	Cd247
0	1.77973	0.784	0.593	0	T Cell	Ifngr1
0	1.74527	0.643	0.105	0	T Cell	Itgb7
0	1.73266	0.678	0.334	0	T Cell	H2-Q7
0	1.72352	0.557	0.06	0	T Cell	Ptpn22
0	1.71373	0.332	0.001	0	T Cell	Prf1
0	1.71196	0.911	0.606	0	T Cell	Mbnl1
0	1.71014	0.9	0.64	0	T Cell	Ly6e
0	1.70915	0.527	0.012	0	T Cell	Grap2
0	1.66439	0.535	0.148	0	T Cell	Zeb1
0	1.65552	0.61	0.304	0	T Cell	Neurl3
0	1.65519	0.369	0.101	0	T Cell	Ier5l
0	1.63281	0.436	0.007	0	T Cell	Sytl3
0	1.62148	0.42	0.002	0	T Cell	Ikzf3
0	1.61313	0.733	0.574	0	T Cell	Nr3c1
0	1.60512	0.598	0.158	0	T Cell	Runx3
0	1.57567	0.237	0.001	0	T Cell	Cd163l1
0	1.57106	0.349	0.009	0	T Cell	Il2ra
0	1.56232	0.224	0.001	0	T Cell	5830411N06Rik
0	1.55669	0.506	0.015	0	T Cell	Cst7
0	1.55426	0.413	0.052	0	T Cell	Cd69
0	1.53937	0.305	0.014	0	T Cell	Serpinb6b
0	1.53819	0.543	0.219	0	T Cell	Tmem176a
0	1.5045	0.619	0.302	0	T Cell	Tut4
0	1.48738	0.656	0.284	0	T Cell	Sept11
0	1.48176	0.387	0.004	0	T Cell	Lck
0	1.46469	0.957	0.916	0	T Cell	Dnaja1
0	1.42861	0.714	0.586	0	T Cell	Ppp1cc
0	1.42689	0.324	0.082	0	T Cell	Atp1b1
0	1.42115	0.413	0.115	0	T Cell	Tmem64
0	1.41892	0.441	0.048	0	T Cell	Il18r1
0	1.41624	0.658	0.24	0	T Cell	Slc38a1
0	1.40694	0.323	0.05	0	T Cell	Tnfrsf9
0	1.39612	0.858	0.832	0	T Cell	Prkar1a
0	1.3904	0.476	0.135	0	T Cell	Rhoh
0	1.36828	0.392	0.103	0	T Cell	Bcl2
0	1.36532	0.959	0.812	0	T Cell	Gnas
0	1.35293	0.844	0.587	0	T Cell	Stk17b
0	1.35038	0.249	0.002	0	T Cell	Nrgn
0	1.3442	0.892	0.808	0	T Cell	Ndfip1
0	1.34387	0.266	0.022	0	T Cell	Fam174b
0	1.34379	0.498	0.123	0	T Cell	Ikzf1
0	1.34337	0.656	0.322	0	T Cell	Hcst
0	1.3367	0.294	0.03	0	T Cell	Klrb1b
0	1.33015	0.677	0.469	0	T Cell	Arl6ip5
0	1.32025	0.638	0.285	0	T Cell	Gng2
0	1.29857	0.251	0.008	0	T Cell	Klrc1
0	1.29683	0.884	0.697	0	T Cell	Cnbp
0	1.29306	0.44	0.15	0	T Cell	Trp53inp1
0	1.2905	0.575	0.237	0	T Cell	Ankrd44
0	1.29026	0.68	0.501	0	T Cell	Tmem123
0	1.28145	0.48	0.104	0	T Cell	Rinl
0	1.27758	0.807	0.624	0	T Cell	Dad1
0	1.27602	0.956	0.566	0	T Cell	Ptprc
0	1.27	0.339	0.046	0	T Cell	Gpr183
0	1.26599	0.544	0.295	0	T Cell	Clcn3
0	1.26518	0.662	0.406	0	T Cell	4930523C07Rik
0	1.25352	0.433	0.112	0	T Cell	H2-Q6
0	1.25048	0.452	0.065	0	T Cell	Ppp1r16b
0	1.2488	0.394	0.043	0	T Cell	Tcf7
0	1.24659	0.507	0.211	0	T Cell	Dock8
0	1.24471	0.478	0.119	0	T Cell	Ccdc88c
0	1.24112	0.809	0.715	0	T Cell	Capg
0	1.23452	0.307	0.002	0	T Cell	Actn2
0	1.22764	0.135	0.007	0	T Cell	Mest
0	1.21461	0.29	0.006	0	T Cell	Trac
0	1.20535	0.401	0.05	0	T Cell	Cers4
0	1.20503	0.264	0.035	0	T Cell	Sema6d
0	1.19849	0.995	0.788	0	T Cell	Ppia
0	1.19538	0.347	0.016	0	T Cell	Sytl2
0	1.1938	0.84	0.732	0	T Cell	Srsf3
0	1.19341	0.762	0.688	0	T Cell	Ncor1
0	1.19277	0.84	0.633	0	T Cell	Snrpg
0	1.19276	0.798	0.625	0	T Cell	Akap13
0	1.19035	0.232	0.004	0	T Cell	Avil
0	1.18639	0.379	0.103	0	T Cell	Pde7a
0	1.18335	0.37	0.065	0	T Cell	Prr7
0	1.17917	0.161	0.015	0	T Cell	Ms4a4b
0	1.1726	0.336	0.07	0	T Cell	Ldlrad4
0	1.16788	0.256	0.048	0	T Cell	Serpinb9
0	1.16692	0.379	0.003	0	T Cell	Tox
0	1.15951	0.346	0.002	0	T Cell	Cd96
0	1.15948	0.798	0.65	0	T Cell	Srsf7
0	1.15839	0.211	0.03	0	T Cell	Col27a1
0	1.15688	0.107	0.003	0	T Cell	Calca
0	1.15428	0.31	0.014	0	T Cell	Gprin3
0	1.15425	0.399	0.055	0	T Cell	Rhof
0	1.15013	0.857	0.769	0	T Cell	Prrc2c
0	1.14767	0.443	0.105	0	T Cell	Rnf125
0	1.1399	0.224	0.006	0	T Cell	Tnfsf8
0	1.13813	0.954	0.919	0	T Cell	Rbm39
0	1.1347	0.775	0.608	0	T Cell	Anp32b
0	1.13347	0.972	0.904	0	T Cell	H2-K1
0	1.12813	0.992	0.998	0	T Cell	Ubb
0	1.11779	0.413	0.069	0	T Cell	Gpr68
0	1.11646	0.396	0.128	0	T Cell	Jaml
0	1.11545	0.343	0.001	0	T Cell	Sh2d2a
0	1.10873	0.589	0.235	0	T Cell	Dock10
0	1.10716	0.501	0.212	0	T Cell	Anxa6
0	1.10476	0.962	0.931	0	T Cell	Sh3bgrl3
0	1.09365	0.991	0.834	0	T Cell	Hsp90ab1
0	1.08393	0.231	0.04	0	T Cell	Dapk2
0	1.08252	0.992	0.741	0	T Cell	mt-Nd2
0	1.07791	1	0.98	0	T Cell	mt-Atp6
0	1.06968	0.842	0.805	0	T Cell	Srrm2
0	1.05998	0.812	0.623	0	T Cell	Tnfaip3
0	1.05736	0.407	0.102	0	T Cell	Rcsd1
0	1.04045	0.24	0.009	0	T Cell	Cntn1
0	1.03831	0.908	0.815	0	T Cell	Xist
0	1.03127	0.738	0.341	0	T Cell	Cytip
0	1.01895	0.416	0.085	0	T Cell	Klk8
0	0.998604	0.332	0.052	0	T Cell	Prelid2
0	0.991922	0.49	0.167	0	T Cell	Itgal
0	0.987934	1	0.982	0	T Cell	mt-Co3
0	0.984638	0.229	0.007	0	T Cell	Slamf1
0	0.970351	0.315	0.076	0	T Cell	Rasgrp1
0	0.969247	0.161	0.003	0	T Cell	Pdcd1
0	0.96593	0.415	0.132	0	T Cell	Cd48
0	0.961094	0.952	0.901	0	T Cell	Hnrnpa2b1
0	0.960155	0.273	0.031	0	T Cell	Rnf157
0	0.957094	0.318	0.021	0	T Cell	Grap
0	0.950162	0.371	0.07	0	T Cell	Sept6
0	0.948641	0.353	0.111	0	T Cell	Osbpl3
0	0.947746	0.812	0.77	0	T Cell	Rabac1
0	0.945918	0.338	0.001	0	T Cell	Zap70
0	0.941957	0.324	0.048	0	T Cell	AU020206
0	0.908711	0.307	0.036	0	T Cell	Gpr171
0	0.906939	0.306	0.069	0	T Cell	F2r
0	0.903454	0.909	0.549	0	T Cell	Laptm5
0	0.901738	0.211	0.018	0	T Cell	Ctnnd2
0	0.899893	0.224	0.045	0	T Cell	Matk
0	0.895389	0.229	0.021	0	T Cell	Cryba4
0	0.874055	0.155	0.008	0	T Cell	Cd28
0	0.866464	0.988	0.778	0	T Cell	mt-Nd1
0	0.857099	0.996	0.933	0	T Cell	Rps21
0	0.854492	0.297	0.024	0	T Cell	Spn
0	0.852471	0.236	0	0	T Cell	Tcrg-C4
0	0.852154	0.97	0.963	0	T Cell	Oaz1
0	0.845722	0.201	0.023	0	T Cell	Gpr34
0	0.8349	0.235	0.001	0	T Cell	Blk
0	0.821483	0.999	0.982	0	T Cell	mt-Co2
0	0.819631	0.989	0.896	0	T Cell	Rps11
0	0.819269	0.302	0.027	0	T Cell	Atp2a3
0	0.819204	0.998	0.908	0	T Cell	mt-Cytb
0	0.817663	0.209	0	0	T Cell	Tcrg-C2
0	0.81757	0.235	0.003	0	T Cell	Sla2
0	0.81495	0.257	0.004	0	T Cell	Tespa1
0	0.80024	0.229	0.038	0	T Cell	Il21r
0	0.790347	0.199	0	0	T Cell	Trgv2
0	0.790214	0.237	0.031	0	T Cell	Rab4a
0	0.787482	0.344	0.114	0	T Cell	Cyfip2
0	0.778513	0.995	0.881	0	T Cell	Rpl13a
0	0.775448	0.278	0.057	0	T Cell	Tesc
0	0.770642	0.994	0.884	0	T Cell	Rpl21
0	0.746709	0.109	0.002	0	T Cell	Nap1l5
0	0.719473	0.215	0.003	0	T Cell	Arnt2
0	0.715406	0.133	0.001	0	T Cell	Gimap3
0	0.710418	0.281	0.064	0	T Cell	Acap1
0	0.692923	0.994	0.992	0	T Cell	Rps27
0	0.691567	0.247	0.022	0	T Cell	Tbc1d10c
0	0.686185	0.208	0.02	0	T Cell	Kbtbd11
0	0.685762	0.19	0.025	0	T Cell	Txk
0	0.675656	0.184	0.001	0	T Cell	Ccr6
0	0.666509	0.991	0.987	0	T Cell	H2-D1
0	0.658999	0.164	0.002	0	T Cell	Themis
0	0.637842	0.202	0.005	0	T Cell	Ly6g5b
0	0.635215	0.132	0.017	0	T Cell	Rasl11b
0	0.626268	0.191	0.001	0	T Cell	Il23r
0	0.620796	0.159	0.007	0	T Cell	Gimap1
0	0.614766	0.19	0.01	0	T Cell	Cd226
0	0.611738	0.162	0.003	0	T Cell	Trpm6
0	0.604112	0.114	0.004	0	T Cell	Tnfsf11
0	0.597258	0.175	0.003	0	T Cell	I730030J21Rik
0	0.597118	0.191	0.012	0	T Cell	Gm15472
2.6154e-307	0.78848	0.262	0.07	4.93919e-303	T Cell	Pgm2l1
3.6934e-305	1.30995	0.588	0.351	6.97498e-301	T Cell	Itpkb
1.12025e-299	1.75202	0.695	0.507	2.1156e-295	T Cell	Crem
1.08652e-298	1.23605	0.847	0.628	2.0519e-294	T Cell	Hspe1
2.13292e-298	0.923002	0.316	0.101	4.02802e-294	T Cell	Pik3cd
9.67515e-297	1.20351	0.466	0.23	1.82715e-292	T Cell	Zbtb1
1.67432e-296	0.728413	0.293	0.087	3.16195e-292	T Cell	Akna
7.59558e-296	0.9489	0.343	0.119	1.43443e-291	T Cell	Lbh
8.2996e-291	0.744098	0.906	0.873	1.56738e-286	T Cell	Pfdn5
1.82536e-290	0.976935	0.449	0.203	3.44718e-286	T Cell	Prex1
4.72448e-289	0.864636	0.805	0.668	8.92218e-285	T Cell	Sumo2
3.11822e-287	0.786661	0.248	0.066	5.88876e-283	T Cell	Traf4
3.51483e-285	1.02854	0.894	0.908	6.63776e-281	T Cell	Myl12a
2.63212e-283	0.714896	0.981	0.905	4.97075e-279	T Cell	Rpl27
6.65206e-283	1.17107	0.705	0.614	1.25624e-278	T Cell	Eif4a2
4.39591e-279	0.885119	0.56	0.298	8.30168e-275	T Cell	Cd37
3.64158e-278	0.72364	0.989	0.958	6.87712e-274	T Cell	Rps13
1.337e-274	1.44398	0.522	0.305	2.52492e-270	T Cell	Uhrf2
4.06367e-274	0.737377	0.999	0.998	7.67423e-270	T Cell	Tmsb4x
3.46316e-273	0.687173	0.914	0.803	6.54017e-269	T Cell	Hmgb1
6.49096e-272	1.33137	0.402	0.174	1.22582e-267	T Cell	Tnfrsf18
6.72195e-271	0.900532	0.337	0.124	1.26944e-266	T Cell	Sesn3
1.89677e-268	1.20664	0.592	0.417	3.58206e-264	T Cell	Fkbp3
4.13308e-267	1.26501	0.405	0.182	7.80533e-263	T Cell	Kdm2b
4.57013e-266	0.733393	0.99	0.905	8.63069e-262	T Cell	Rpl38
4.98523e-265	0.748445	0.997	0.939	9.41461e-261	T Cell	Rps24
5.19379e-265	1.0406	0.88	0.897	9.80847e-261	T Cell	Sub1
1.60075e-264	1.16647	0.571	0.392	3.02302e-260	T Cell	Fnbp1
2.20904e-259	1.18995	0.577	0.401	4.17177e-255	T Cell	Rapgef6
2.30034e-258	0.620238	0.223	0.059	4.34418e-254	T Cell	Faah
1.94062e-255	1.22877	0.705	0.559	3.66487e-251	T Cell	Cacybp
1.18828e-253	1.48746	0.796	0.799	2.24407e-249	T Cell	Atp5md
8.88528e-253	0.648293	0.151	0.029	1.67798e-248	T Cell	Cela1
1.79204e-251	0.681119	0.996	0.893	3.38427e-247	T Cell	Rpl19
2.33155e-251	1.00394	0.755	0.733	4.40313e-247	T Cell	Mbd2
3.24023e-250	1.39671	0.414	0.199	6.11917e-246	T Cell	Foxo1
4.44746e-250	0.686788	0.994	0.93	8.39903e-246	T Cell	Rpl30
1.08686e-249	1.1725	0.519	0.283	2.05254e-245	T Cell	Tmem176b
8.74093e-248	1.15069	0.468	0.258	1.65072e-243	T Cell	Chd3
1.58698e-247	1.01652	0.554	0.376	2.99701e-243	T Cell	Rnaset2b
5.2169e-246	1.24733	0.44	0.209	9.85212e-242	T Cell	Ar
5.26792e-245	0.768095	0.824	0.615	9.94847e-241	T Cell	Selenow
6.59845e-243	0.788324	0.764	0.467	1.24612e-238	T Cell	Emp3
2.99766e-242	0.655385	0.264	0.083	5.66107e-238	T Cell	Gabbr1
3.06513e-242	0.59608	0.208	0.053	5.78849e-238	T Cell	Nebl
5.33466e-241	1.10348	0.475	0.256	1.00745e-236	T Cell	Ptk2b
1.05297e-238	0.92023	0.451	0.238	1.98853e-234	T Cell	Esyt1
3.91513e-238	1.3098	0.566	0.373	7.39373e-234	T Cell	Pik3r1
1.52525e-237	1.41961	0.566	0.361	2.88044e-233	T Cell	Nr4a3
1.49503e-235	1.14007	0.686	0.649	2.82336e-231	T Cell	Anp32a
1.38419e-234	1.92481	0.332	0.134	2.61404e-230	T Cell	Fermt2
1.32852e-233	1.00145	0.537	0.282	2.50891e-229	T Cell	Ptpn18
3.10053e-233	0.60889	0.131	0.023	5.85534e-229	T Cell	Cx3cr1
3.99832e-232	0.910792	0.42	0.201	7.55083e-228	T Cell	Arhgap45
1.10863e-231	0.973194	0.412	0.204	2.09364e-227	T Cell	Fam102a
1.64446e-231	1.2294	0.59	0.448	3.10556e-227	T Cell	Aebp2
6.14837e-231	0.632143	0.267	0.085	1.16112e-226	T Cell	AI467606
8.17749e-231	0.622794	0.978	0.978	1.54432e-226	T Cell	Ddx5
7.40041e-229	1.1981	0.507	0.314	1.39757e-224	T Cell	Cd82
3.28335e-228	0.712	0.987	0.943	6.20061e-224	T Cell	Hspa8
3.82945e-227	0.752031	0.757	0.731	7.23192e-223	T Cell	Ube2i
5.58327e-227	1.84354	0.534	0.348	1.0544e-222	T Cell	Rora
2.39223e-226	0.886934	0.376	0.169	4.51772e-222	T Cell	Rassf5
1.11309e-224	0.88876	0.311	0.117	2.10207e-220	T Cell	Ramp1
6.91669e-224	1.07839	0.465	0.255	1.30622e-219	T Cell	Bcl11b
3.40687e-223	0.865227	0.392	0.174	6.43387e-219	T Cell	St3gal6
1.05302e-222	1.12349	0.659	0.547	1.98863e-218	T Cell	4932438A13Rik
8.08081e-221	1.42936	0.576	0.411	1.52606e-216	T Cell	Smad7
4.3452e-219	0.682886	0.975	0.751	8.20591e-215	T Cell	Rpl12
7.29302e-216	1.00124	0.335	0.137	1.37729e-211	T Cell	Rasgef1b
2.99307e-215	0.612397	0.997	0.984	5.65242e-211	T Cell	Rps29
3.88003e-214	0.952775	0.434	0.208	7.32743e-210	T Cell	St8sia4
1.26185e-213	0.897419	0.712	0.669	2.38301e-209	T Cell	Arl6ip1
3.12936e-213	0.850482	0.933	0.893	5.9098e-209	T Cell	Jund
8.74029e-213	0.78301	0.848	0.764	1.6506e-208	T Cell	Arhgdib
7.21802e-212	0.972467	0.718	0.635	1.36312e-207	T Cell	Tpr
9.95065e-211	0.71313	0.276	0.097	1.87918e-206	T Cell	Camk2n1
1.14793e-209	0.588603	0.209	0.059	2.16786e-205	T Cell	Gstp3
1.26589e-209	1.00822	0.752	0.706	2.39063e-205	T Cell	Gna13
4.93696e-209	1.1301	0.622	0.522	9.32344e-205	T Cell	Sec11c
6.86402e-209	1.37967	0.651	0.576	1.29627e-204	T Cell	Ubald2
2.32483e-208	0.610446	0.96	0.688	4.39045e-204	T Cell	Fxyd5
5.08533e-208	2.40032	0.378	0.171	9.60364e-204	T Cell	Areg
1.0609e-205	0.649859	0.991	0.867	2.00352e-201	T Cell	Rps15a
4.67214e-205	1.05283	0.667	0.562	8.82335e-201	T Cell	Park7
1.39392e-204	0.952606	0.775	0.751	2.63242e-200	T Cell	Wnk1
3.3448e-204	0.600216	0.229	0.073	6.31666e-200	T Cell	Trp53i11
3.31922e-203	0.791733	0.745	0.69	6.26834e-199	T Cell	Ndufa13
4.63021e-203	1.03366	0.607	0.403	8.74415e-199	T Cell	Gm20186
4.78185e-203	1.09268	0.647	0.577	9.03052e-199	T Cell	Elf1
1.56199e-202	0.856413	0.589	0.367	2.94982e-198	T Cell	Selplg
1.59847e-202	0.917956	0.65	0.566	3.01871e-198	T Cell	Tle5
1.88112e-202	0.682525	0.934	0.692	3.5525e-198	T Cell	Vim
5.56843e-202	0.889245	0.683	0.603	1.0516e-197	T Cell	Mycbp2
1.01986e-200	0.995854	0.252	0.088	1.92601e-196	T Cell	Hlf
1.93899e-199	0.785976	0.791	0.803	3.66179e-195	T Cell	Jak1
2.16999e-199	0.596434	0.996	0.915	4.09802e-195	T Cell	Rps23
2.41499e-199	0.730232	0.691	0.447	4.56072e-195	T Cell	Rac2
3.02272e-198	0.585652	0.993	0.977	5.70841e-194	T Cell	Rps16
5.04602e-198	1.13306	0.5	0.332	9.5294e-194	T Cell	Stk4
1.96276e-197	1.09208	0.785	0.804	3.70667e-193	T Cell	Fosl2
7.8868e-196	0.898567	0.358	0.168	1.48942e-191	T Cell	Limd2
6.36922e-194	0.723169	0.23	0.074	1.20283e-189	T Cell	Stat4
2.24643e-192	0.94691	0.649	0.589	4.24239e-188	T Cell	Spcs2
5.3211e-192	1.09475	0.547	0.323	1.00489e-187	T Cell	Id2
1.85017e-191	0.812301	0.22	0.071	3.49404e-187	T Cell	Lrmp
1.06115e-189	1.46948	0.402	0.217	2.00398e-185	T Cell	Snhg15
7.52492e-189	0.912385	0.715	0.713	1.42108e-184	T Cell	Nsd3
1.18474e-188	0.816334	0.296	0.116	2.23738e-184	T Cell	Ripor2
7.8479e-188	1.14064	0.548	0.406	1.48208e-183	T Cell	D16Ertd472e
1.09173e-185	0.716868	0.834	0.872	2.06173e-181	T Cell	Sf3b1
3.75459e-184	0.648369	0.239	0.084	7.09055e-180	T Cell	Rab27a
2.40559e-183	1.03329	0.354	0.177	4.54296e-179	T Cell	Pja1
5.66696e-182	0.920949	0.229	0.079	1.0702e-177	T Cell	Pitpnm2
2.56078e-181	0.732114	0.83	0.86	4.83603e-177	T Cell	Myl12b
5.41302e-181	1.11248	0.452	0.276	1.02225e-176	T Cell	Bex3
5.44341e-181	1.48874	0.351	0.174	1.02799e-176	T Cell	Ikzf2
4.40245e-180	0.869901	0.641	0.467	8.31402e-176	T Cell	Celf2
4.43928e-179	0.932976	0.613	0.505	8.38358e-175	T Cell	Krtcap2
1.85754e-178	1.50686	0.297	0.124	3.50796e-174	T Cell	AW112010
1.08047e-177	0.608165	0.879	0.68	2.04046e-173	T Cell	Serbp1
9.44998e-176	0.673777	0.277	0.111	1.78463e-171	T Cell	Apobec3
2.6552e-175	1.16109	0.305	0.136	5.01434e-171	T Cell	Satb1
1.49847e-174	0.84115	0.5	0.314	2.82986e-170	T Cell	Dock2
6.85833e-174	0.876681	0.344	0.168	1.2952e-169	T Cell	Elovl5
4.46101e-173	0.94812	0.485	0.314	8.42461e-169	T Cell	Tacc1
6.21887e-173	0.759282	0.73	0.713	1.17443e-168	T Cell	Sec62
1.22527e-171	0.857077	0.361	0.188	2.31392e-167	T Cell	Rabgap1l
2.35018e-170	0.716857	0.298	0.128	4.43831e-166	T Cell	Pde3b
3.93239e-170	1.15781	0.549	0.425	7.42631e-166	T Cell	Swt1
1.20318e-169	0.905075	0.865	0.743	2.2722e-165	T Cell	Hspa1b
1.81369e-169	0.856772	0.938	0.921	3.42516e-165	T Cell	Hsp90aa1
2.09429e-168	1.0222	0.479	0.319	3.95506e-164	T Cell	Ssh2
1.22259e-167	0.988598	0.481	0.332	2.30886e-163	T Cell	Pld3
2.8205e-166	0.754404	0.757	0.625	5.32652e-162	T Cell	mt-Nd3
6.18524e-166	1.09376	0.337	0.17	1.16808e-161	T Cell	Prkch
7.63896e-164	1.14646	0.343	0.16	1.44262e-159	T Cell	Bcl2a1d
2.64296e-163	0.851164	0.473	0.309	4.99124e-159	T Cell	Sh3kbp1
2.7531e-163	0.847269	0.361	0.193	5.19924e-159	T Cell	B4galnt1
3.80113e-158	0.882238	0.543	0.352	7.17843e-154	T Cell	Fyb
7.33747e-157	0.654407	0.192	0.061	1.38568e-152	T Cell	Mir155hg
6.01234e-156	1.02384	0.472	0.294	1.13543e-151	T Cell	Bst2
1.10055e-155	0.791979	0.263	0.105	2.07839e-151	T Cell	Batf
1.11258e-155	0.868292	0.446	0.29	2.1011e-151	T Cell	Cdc42se2
2.09038e-154	0.832395	0.57	0.482	3.94768e-150	T Cell	Rnaset2a
5.11964e-153	0.655477	0.916	0.888	9.66844e-149	T Cell	Uba52
7.56057e-152	0.964004	0.728	0.769	1.42781e-147	T Cell	Clk1
2.67166e-151	1.05407	0.629	0.622	5.04542e-147	T Cell	Mier1
4.23222e-151	0.586312	0.284	0.122	7.99254e-147	T Cell	Myo1g
4.43513e-151	1.05548	0.273	0.119	8.37575e-147	T Cell	Map1b
3.03609e-150	1.10049	0.486	0.36	5.73367e-146	T Cell	Mxd4
3.61011e-150	1.53377	0.575	0.491	6.8177e-146	T Cell	Eprs
6.56965e-150	1.13145	0.736	0.753	1.24068e-145	T Cell	Purb
6.10543e-149	0.655635	0.261	0.111	1.15301e-144	T Cell	Fbxl12
1.10281e-148	1.17202	0.306	0.147	2.08265e-144	T Cell	Serpinb1a
1.12881e-147	0.898346	0.712	0.729	2.13175e-143	T Cell	Ankrd11
2.43272e-147	0.692232	0.881	0.669	4.59419e-143	T Cell	S100a10
3.62607e-145	1.38793	0.813	0.75	6.84784e-141	T Cell	Hspa1a
4.70851e-145	0.647564	0.765	0.69	8.89203e-141	T Cell	Ucp2
2.56814e-143	0.865042	0.347	0.16	4.84994e-139	T Cell	Ccr2
5.73693e-143	0.77717	0.848	0.669	1.08342e-138	T Cell	Lmna
2.00425e-141	0.739787	0.655	0.589	3.78502e-137	T Cell	S100a13
2.26015e-141	0.607237	0.883	0.862	4.26829e-137	T Cell	Rbm3
4.63213e-141	1.04089	0.687	0.737	8.74778e-137	T Cell	Dnajb6
8.27035e-140	0.772306	0.696	0.727	1.56186e-135	T Cell	Luc7l2
1.25036e-139	0.801367	0.612	0.56	2.3613e-135	T Cell	Ywhaq
2.51906e-136	0.597101	0.164	0.052	4.75724e-132	T Cell	Il12rb2
9.91194e-136	0.90872	0.569	0.493	1.87187e-131	T Cell	1810026B05Rik
2.31774e-135	0.970951	0.715	0.605	4.37706e-131	T Cell	Dnajb1
3.28927e-135	0.898452	0.35	0.199	6.21179e-131	T Cell	Birc2
1.26879e-133	0.886298	0.586	0.508	2.39611e-129	T Cell	Tnfaip8
5.58204e-133	0.586193	0.801	0.701	1.05417e-128	T Cell	Atp5d
2.6734e-132	0.93751	0.507	0.41	5.04872e-128	T Cell	Smap2
3.50325e-132	0.734118	0.314	0.166	6.61588e-128	T Cell	Eif4e3
5.74045e-132	1.28506	0.422	0.289	1.08408e-127	T Cell	Jmy
1.24982e-131	0.610878	0.731	0.735	2.36028e-127	T Cell	Tma7
1.59765e-131	1.21594	0.66	0.549	3.01716e-127	T Cell	Rgcc
1.80615e-130	1.05316	0.441	0.326	3.41092e-126	T Cell	Ppm1g
3.39648e-129	0.922599	0.647	0.614	6.41426e-125	T Cell	Scp2
7.74154e-129	0.913468	0.505	0.399	1.46199e-124	T Cell	H2-Q4
1.47545e-128	0.689885	0.201	0.074	2.78639e-124	T Cell	Arl5c
1.78784e-128	0.974769	0.296	0.154	3.37633e-124	T Cell	Crbn
1.20189e-127	0.673969	0.308	0.15	2.26976e-123	T Cell	Stap1
5.96702e-126	0.944872	0.893	0.921	1.12687e-121	T Cell	Slc25a3
1.0166e-125	0.986073	0.45	0.337	1.91986e-121	T Cell	Atf6
1.30247e-125	0.608898	0.721	0.616	2.45971e-121	T Cell	Ndufa4
1.98495e-125	0.699832	0.294	0.149	3.74857e-121	T Cell	Plekha2
2.36855e-123	0.756991	0.615	0.572	4.47301e-119	T Cell	H2afy
5.91763e-123	0.613088	0.915	0.926	1.11754e-118	T Cell	AY036118
6.42663e-123	1.24205	0.496	0.39	1.21367e-118	T Cell	Itm2c
2.43832e-120	0.739287	0.742	0.801	4.60478e-116	T Cell	D8Ertd738e
8.01023e-119	0.92355	0.63	0.604	1.51273e-114	T Cell	Ankrd12
1.43208e-118	0.746468	0.182	0.068	2.70448e-114	T Cell	Map2
2.20459e-118	0.97707	0.669	0.578	4.16336e-114	T Cell	Hspd1
3.94771e-118	0.867239	0.702	0.715	7.45525e-114	T Cell	Tra2b
1.49486e-117	0.951343	0.521	0.469	2.82305e-113	T Cell	Stk24
1.65781e-117	0.683565	0.291	0.155	3.13077e-113	T Cell	Ccdc107
4.46778e-117	0.989797	0.669	0.561	8.4374e-113	T Cell	Hsph1
6.83175e-117	0.97256	0.597	0.572	1.29018e-112	T Cell	Chd2
2.55061e-116	0.637527	0.255	0.123	4.81683e-112	T Cell	Slc37a3
3.80186e-115	0.960689	0.279	0.146	7.17981e-111	T Cell	Bpnt1
6.63214e-115	0.600409	0.176	0.065	1.25248e-110	T Cell	Axin2
1.2545e-114	0.887771	0.418	0.297	2.36912e-110	T Cell	Pdcd4
1.3114e-114	0.718049	0.751	0.74	2.47658e-110	T Cell	Bzw1
6.0617e-113	0.845117	0.298	0.162	1.14475e-108	T Cell	Dnaja4
7.59974e-113	0.813746	0.552	0.371	1.43521e-108	T Cell	Traf1
1.18639e-110	0.588633	0.173	0.064	2.24049e-106	T Cell	Arap3
1.54462e-110	0.623923	0.656	0.622	2.91701e-106	T Cell	Tbca
6.68647e-109	0.786684	0.615	0.596	1.26274e-104	T Cell	Macf1
2.01155e-108	0.613931	0.243	0.115	3.79881e-104	T Cell	Evl
4.11361e-108	0.687267	0.693	0.669	7.76854e-104	T Cell	Ptges3
1.41009e-107	1.2418	0.451	0.363	2.66295e-103	T Cell	Zc3h13
2.00335e-107	1.89593	0.63	0.602	3.78333e-103	T Cell	Odc1
3.63449e-106	0.748669	0.557	0.503	6.86374e-102	T Cell	Jpt1
7.5988e-106	0.607101	0.231	0.104	1.43503e-101	T Cell	Sla
1.72952e-103	1.14078	0.479	0.413	3.2662e-99	T Cell	G3bp2
1.9058e-103	0.893827	0.523	0.458	3.5991e-99	T Cell	Orai1
2.33095e-102	0.89422	0.455	0.358	4.40199e-98	T Cell	Arid5a
4.08459e-101	0.696686	0.314	0.184	7.71376e-97	T Cell	Bin1
6.38177e-101	0.956598	0.296	0.162	1.2052e-96	T Cell	Cenpa
6.26875e-97	0.757697	0.309	0.19	1.18385e-92	T Cell	Hacd3
7.47459e-97	0.634367	0.255	0.133	1.41158e-92	T Cell	Slc1a5
4.41697e-96	0.600071	0.65	0.694	8.34145e-92	T Cell	Sumo1
5.37075e-96	1.03231	0.548	0.497	1.01427e-91	T Cell	Isy1
1.60001e-94	0.63551	0.239	0.123	3.02161e-90	T Cell	Haus3
3.43437e-93	0.84435	0.416	0.307	6.4858e-89	T Cell	Arap2
4.75564e-93	1.21405	0.531	0.517	8.98103e-89	T Cell	Cdk11b
5.09548e-93	0.684954	0.575	0.572	9.6228e-89	T Cell	Cdc37
2.21565e-92	1.20651	0.494	0.432	4.18425e-88	T Cell	Tob2
3.90854e-92	0.598119	0.316	0.184	7.38128e-88	T Cell	Atp8b4
3.49713e-91	0.752938	0.532	0.457	6.60433e-87	T Cell	Cdkn1b
7.10363e-91	0.693479	0.195	0.087	1.34152e-86	T Cell	Cd244a
1.04893e-90	0.807881	0.552	0.558	1.9809e-86	T Cell	Ppp1r11
1.57475e-90	0.85287	0.267	0.147	2.97391e-86	T Cell	Dgkh
1.68955e-90	0.61442	0.154	0.06	3.19071e-86	T Cell	Prag1
7.66124e-90	0.802135	0.508	0.47	1.44683e-85	T Cell	Rexo2
1.43592e-89	0.659702	0.256	0.141	2.71174e-85	T Cell	Phf6
1.01354e-88	0.792654	0.548	0.558	1.91407e-84	T Cell	Sugt1
2.3782e-88	0.691118	0.331	0.215	4.49122e-84	T Cell	Madd
3.43515e-88	0.84615	0.549	0.515	6.48728e-84	T Cell	Ubl3
4.65539e-88	0.598902	0.739	0.665	8.7917e-84	T Cell	Pdia3
6.18879e-88	0.669344	0.331	0.212	1.16875e-83	T Cell	Lncpint
8.5052e-88	0.630312	0.27	0.153	1.60621e-83	T Cell	Man2a2
8.97605e-87	0.801022	0.44	0.365	1.69513e-82	T Cell	Rsbn1l
2.71394e-86	1.13181	0.307	0.193	5.12527e-82	T Cell	Swap70
4.57227e-86	0.971398	0.389	0.299	8.63473e-82	T Cell	Zfp652
4.23189e-83	0.889536	0.463	0.407	7.99192e-79	T Cell	Kif1b
1.13302e-82	0.792286	0.536	0.523	2.13971e-78	T Cell	Prpf4b
1.18738e-81	0.766335	0.466	0.417	2.24237e-77	T Cell	Arhgef1
1.81376e-80	0.694369	0.613	0.681	3.42528e-76	T Cell	Gpbp1
2.39239e-80	0.633885	0.277	0.167	4.51803e-76	T Cell	Rbl2
3.97408e-80	0.69556	0.642	0.703	7.50504e-76	T Cell	Kmt2e
5.70136e-80	0.937746	0.513	0.407	1.0767e-75	T Cell	Arl4c
1.15718e-78	0.864679	0.421	0.345	2.18534e-74	T Cell	Mrps6
2.3592e-78	1.04935	0.436	0.357	4.45535e-74	T Cell	Myo1e
1.03504e-77	0.778084	0.359	0.266	1.95467e-73	T Cell	Ssbp3
2.24735e-77	0.805755	0.566	0.57	4.24412e-73	T Cell	Klf13
6.20352e-77	0.866487	0.294	0.19	1.17153e-72	T Cell	Parp8
4.93882e-76	0.723845	0.171	0.078	9.32696e-72	T Cell	Gsdme
1.10024e-75	0.670674	0.334	0.222	2.07781e-71	T Cell	Fam129a
1.88594e-75	0.854001	0.447	0.317	3.5616e-71	T Cell	Bcl2a1b
2.24133e-74	0.995482	0.363	0.247	4.23275e-70	T Cell	Nr4a2
2.06487e-72	1.62389	0.193	0.097	3.8995e-68	T Cell	Trmt61b
3.6563e-72	0.875634	0.509	0.495	6.90493e-68	T Cell	Peli1
1.12195e-70	0.642712	0.26	0.16	2.1188e-66	T Cell	Grk6
1.20732e-69	0.738023	0.545	0.576	2.28002e-65	T Cell	Sdf4
1.24546e-69	0.63375	0.343	0.251	2.35205e-65	T Cell	Csk
5.78428e-69	0.677881	0.44	0.384	1.09236e-64	T Cell	Tmem160
1.87457e-67	0.689634	0.564	0.603	3.54013e-63	T Cell	Tmem30a
2.40973e-67	0.94935	0.257	0.157	4.55077e-63	T Cell	Spry2
9.01824e-67	0.895064	0.5	0.436	1.7031e-62	T Cell	Maf
1.18978e-66	0.935368	0.232	0.135	2.2469e-62	T Cell	Abcb1b
4.3425e-66	0.597299	0.598	0.651	8.2008e-62	T Cell	Snrnp70
4.55156e-66	0.831318	0.566	0.599	8.59561e-62	T Cell	Shisa5
8.35503e-65	0.731417	0.482	0.477	1.57785e-60	T Cell	Ahsa1
9.57047e-65	0.732423	0.464	0.442	1.80738e-60	T Cell	Oip5os1
6.30821e-64	0.675931	0.287	0.194	1.19131e-59	T Cell	Phc3
1.52603e-63	0.899322	0.336	0.255	2.88191e-59	T Cell	Amd1
5.21858e-63	0.743146	0.535	0.548	9.85529e-59	T Cell	Zc3hav1
6.00212e-63	0.745834	0.403	0.343	1.1335e-58	T Cell	Ccnd3
3.05993e-62	0.742888	0.432	0.392	5.77867e-58	T Cell	Galnt1
3.43824e-61	0.886511	0.307	0.223	6.49311e-57	T Cell	Kif13b
5.6206e-61	0.681266	0.271	0.181	1.06145e-56	T Cell	Ccdc117
5.984e-61	0.80857	0.447	0.416	1.13008e-56	T Cell	Kmt2a
1.29486e-60	0.624566	0.418	0.353	2.44534e-56	T Cell	Zdhhc18
1.69121e-59	0.600185	0.644	0.734	3.19385e-55	T Cell	Rsrc2
4.79812e-59	0.59828	0.513	0.454	9.06124e-55	T Cell	Tgfb1
6.37879e-57	0.61919	0.211	0.118	1.20463e-52	T Cell	Rrad
1.05545e-56	0.825797	0.522	0.534	1.99322e-52	T Cell	Furin
1.07181e-56	0.716936	0.435	0.384	2.02412e-52	T Cell	Sipa1l1
2.92319e-56	0.720369	0.337	0.267	5.52044e-52	T Cell	Fryl
3.03539e-56	0.730665	0.488	0.504	5.73233e-52	T Cell	Leprotl1
4.55532e-56	0.661429	0.299	0.219	8.60272e-52	T Cell	Smco4
1.4568e-55	0.639115	0.594	0.625	2.75117e-51	T Cell	Glud1
4.40734e-55	0.64536	0.31	0.23	8.32327e-51	T Cell	Aak1
9.43803e-55	0.629181	0.278	0.186	1.78237e-50	T Cell	Socs1
1.1138e-54	0.847328	0.218	0.134	2.10341e-50	T Cell	5430416N02Rik
4.93793e-54	0.725616	0.413	0.383	9.32528e-50	T Cell	Cnot6l
5.46054e-53	0.728579	0.552	0.605	1.03122e-48	T Cell	Coq10b
7.9833e-53	0.603251	0.353	0.265	1.50765e-48	T Cell	Ablim1
9.34909e-53	0.726245	0.314	0.24	1.76558e-48	T Cell	Abhd2
1.20892e-52	0.877696	0.433	0.422	2.28305e-48	T Cell	Kpna1
7.37908e-51	1.25434	0.41	0.371	1.39354e-46	T Cell	Cwc25
9.50771e-51	0.918165	0.305	0.234	1.79553e-46	T Cell	Lin54
2.89099e-50	0.634293	0.512	0.506	5.45964e-46	T Cell	Psmb8
1.06678e-49	0.60491	0.291	0.209	2.01461e-45	T Cell	Gramd1a
2.52527e-49	0.668162	0.389	0.354	4.76898e-45	T Cell	Pole4
5.12625e-49	1.17566	0.408	0.363	9.68092e-45	T Cell	Hopx
1.02183e-48	0.651258	0.551	0.608	1.92973e-44	T Cell	Grcc10
2.10581e-48	0.639155	0.361	0.301	3.97682e-44	T Cell	Tmem243
6.23356e-48	0.722821	0.533	0.585	1.17721e-43	T Cell	Nup98
2.4676e-47	0.630651	0.319	0.249	4.66006e-43	T Cell	Psip1
3.40681e-47	0.763114	0.465	0.417	6.43376e-43	T Cell	Tsc22d3
1.24393e-46	0.60892	0.464	0.458	2.34916e-42	T Cell	Cbx3
1.93212e-45	0.59313	0.572	0.633	3.64882e-41	T Cell	Gls
4.69539e-45	0.652178	0.481	0.505	8.86723e-41	T Cell	Rwdd1
3.94851e-44	0.658146	0.301	0.232	7.45676e-40	T Cell	Elmsan1
6.60162e-44	0.61681	0.377	0.346	1.24672e-39	T Cell	Srpk1
1.79044e-43	0.745935	0.329	0.271	3.38125e-39	T Cell	Pea15a
6.56742e-43	0.588481	0.238	0.156	1.24026e-38	T Cell	Gcnt1
3.21952e-42	0.682157	0.33	0.279	6.08006e-38	T Cell	Gstp1
6.43054e-42	0.857418	0.332	0.275	1.21441e-37	T Cell	Rhoq
1.08835e-41	0.769969	0.373	0.339	2.05535e-37	T Cell	Snhg12
2.16469e-41	0.710157	0.316	0.262	4.08802e-37	T Cell	Ahsa2
8.80236e-41	0.679129	0.318	0.261	1.66233e-36	T Cell	AI506816
6.10725e-40	0.714514	0.381	0.365	1.15335e-35	T Cell	Ntan1
1.13964e-39	0.666665	0.621	0.678	2.1522e-35	T Cell	2410006H16Rik
1.42743e-39	0.624899	0.538	0.624	2.69571e-35	T Cell	Ppp1r12a
7.56382e-39	0.676148	0.408	0.398	1.42843e-34	T Cell	Pnn
1.01377e-38	0.752542	0.471	0.515	1.91451e-34	T Cell	Brd1
5.5908e-38	0.789666	0.261	0.199	1.05582e-33	T Cell	Usp36
7.52518e-38	0.723535	0.379	0.35	1.42113e-33	T Cell	Aopep
8.94323e-38	0.66243	0.346	0.299	1.68893e-33	T Cell	AC149090.1
1.24012e-37	0.682808	0.217	0.144	2.34197e-33	T Cell	Plscr1
1.25657e-37	0.594132	0.488	0.521	2.37303e-33	T Cell	Top2b
6.67969e-37	0.637493	0.343	0.31	1.26146e-32	T Cell	Rbm33
1.10734e-36	0.614425	0.496	0.558	2.09121e-32	T Cell	Acin1
3.0439e-36	0.795908	0.449	0.459	5.7484e-32	T Cell	Smchd1
3.95874e-36	0.585909	0.446	0.472	7.47608e-32	T Cell	Rbbp4
5.81854e-36	0.651667	0.314	0.266	1.09883e-31	T Cell	Emsy
7.66164e-36	0.613511	0.446	0.466	1.4469e-31	T Cell	Matr3
1.2081e-35	0.754165	0.577	0.693	2.28149e-31	T Cell	Cd164
9.62358e-35	0.658915	0.35	0.312	1.81741e-30	T Cell	Lats2
7.02264e-34	0.602811	0.558	0.656	1.32622e-29	T Cell	Ago2
1.38227e-33	0.651402	0.331	0.297	2.61042e-29	T Cell	Eml4
2.25085e-32	0.638189	0.357	0.336	4.25073e-28	T Cell	R3hdm1
4.13071e-32	0.590261	0.223	0.163	7.80084e-28	T Cell	Tshz1
1.08744e-31	0.621004	0.413	0.43	2.05363e-27	T Cell	Emc10
1.39712e-31	0.661675	0.448	0.472	2.63846e-27	T Cell	Heca
2.64736e-31	0.614541	0.411	0.422	4.99954e-27	T Cell	Tnrc6c
4.19765e-31	0.76731	0.291	0.252	7.92727e-27	T Cell	Bzw2
4.93278e-31	0.588959	0.405	0.354	9.31555e-27	T Cell	Malt1
9.86e-31	0.613559	0.364	0.347	1.86206e-26	T Cell	Rsbn1
1.44797e-30	0.731398	0.311	0.279	2.73449e-26	T Cell	Riok1
2.41075e-30	0.638723	0.371	0.368	4.5527e-26	T Cell	Snrnp48
3.04292e-30	0.59562	0.508	0.575	5.74656e-26	T Cell	Arid4b
3.5515e-30	0.60284	0.21	0.153	6.70701e-26	T Cell	Camk2g
5.4981e-30	0.671018	0.35	0.337	1.03832e-25	T Cell	Tiprl
8.64975e-30	0.743243	0.393	0.378	1.6335e-25	T Cell	Cish
1.50135e-28	0.671483	0.459	0.469	2.83529e-24	T Cell	Mpp7
1.94469e-28	1.15456	0.513	0.543	3.67254e-24	T Cell	Cct6a
3.99126e-28	0.644264	0.285	0.247	7.5375e-24	T Cell	Rnf138
4.39624e-28	0.896145	0.12	0.067	8.30231e-24	T Cell	Bc1
7.34447e-28	0.667087	0.379	0.382	1.387e-23	T Cell	Herc1
1.90382e-27	0.632954	0.475	0.544	3.59536e-23	T Cell	Bptf
2.46338e-27	0.596507	0.402	0.374	4.65209e-23	T Cell	Tuba4a
1.13573e-25	0.614233	0.32	0.287	2.14483e-21	T Cell	Slc5a3
1.23915e-25	0.725057	0.334	0.32	2.34014e-21	T Cell	Ahcyl2
5.35465e-25	0.657029	0.324	0.31	1.01123e-20	T Cell	Csnk1g3
5.5945e-25	0.617221	0.368	0.376	1.05652e-20	T Cell	Nt5c
2.95764e-24	0.618256	0.417	0.44	5.58551e-20	T Cell	Chordc1
7.85472e-24	0.818669	0.378	0.375	1.48336e-19	T Cell	Irs2
1.66533e-23	0.787828	0.388	0.388	3.14497e-19	T Cell	Nrip1
4.06782e-23	0.942378	0.311	0.297	7.68208e-19	T Cell	Mpp6
2.131e-22	0.603959	0.265	0.229	4.02438e-18	T Cell	Mphosph8
5.29598e-22	0.629946	0.348	0.352	1.00015e-17	T Cell	Cirbp
5.69309e-22	0.636145	0.435	0.457	1.07514e-17	T Cell	Gch1
2.3993e-21	0.63574	0.235	0.2	4.53108e-17	T Cell	Ctnnbl1
3.73395e-21	0.647749	0.519	0.617	7.05157e-17	T Cell	Ppp3ca
3.0059e-20	0.592617	0.31	0.294	5.67665e-16	T Cell	Dnajc10
2.55055e-19	0.641384	0.328	0.327	4.81672e-15	T Cell	Paxbp1
2.57254e-19	0.622255	0.449	0.533	4.85824e-15	T Cell	Dctn4
3.3457e-19	0.638181	0.188	0.14	6.31836e-15	T Cell	Sult2b1
6.26159e-18	0.627499	0.304	0.293	1.1825e-13	T Cell	Ncoa2
3.90298e-17	0.677306	0.32	0.329	7.37079e-13	T Cell	Mta3
2.10522e-15	0.600719	0.445	0.524	3.97571e-11	T Cell	Ube3a
4.98854e-15	0.704632	0.455	0.482	9.42086e-11	T Cell	Cited2
5.89371e-15	0.620462	0.237	0.2	1.11303e-10	T Cell	Gata3
1.3283e-14	0.625404	0.399	0.457	2.50849e-10	T Cell	Ube2j1
4.88166e-13	0.63217	0.241	0.218	9.21901e-09	T Cell	Slc16a10
6.20341e-13	0.632213	0.183	0.155	1.17151e-08	T Cell	Adgrg1
1.61342e-12	0.772945	0.501	0.638	3.04695e-08	T Cell	Emd
1.50324e-11	0.632019	0.257	0.249	2.83887e-07	T Cell	Flnb
6.25383e-11	0.609148	0.362	0.404	1.18104e-06	T Cell	Tle4
1.66046e-10	0.691267	0.417	0.5	3.13577e-06	T Cell	Srpk2
3.87078e-10	0.871735	0.457	0.566	7.30996e-06	T Cell	Spty2d1
7.96271e-10	0.60572	0.33	0.342	1.50376e-05	T Cell	Filip1l
3.11293e-09	0.672186	0.301	0.329	5.87877e-05	T Cell	Ssna1
4.86906e-08	0.593789	0.394	0.449	0.000919522	T Cell	Cd2ap
5.63694e-08	0.604872	0.337	0.377	0.00106454	T Cell	Crtc3
8.82959e-08	0.604263	0.372	0.421	0.00166747	T Cell	Arhgap5
5.62981e-06	0.637347	0.379	0.455	0.106319	T Cell	Rassf1
5.95959e-05	0.61396	0.221	0.228	1	T Cell	Acpp
9.39482e-05	1.15664	0.276	0.308	1	T Cell	Tsc22d1
0.00375925	0.614256	0.275	0.371	1	T Cell	Tent5a
0.00460771	0.635949	0.312	0.388	1	T Cell	Exoc3
0	7.1239	0.962	0.17	0	Fibroblast	Dcn
0	6.04646	0.959	0.234	0	Fibroblast	Col1a2
0	6.03639	0.926	0.271	0	Fibroblast	Col3a1
0	5.85631	0.923	0.26	0	Fibroblast	Col1a1
0	5.27002	0.962	0.197	0	Fibroblast	Sparc
0	4.71348	0.927	0.069	0	Fibroblast	Lum
0	4.45755	0.928	0.052	0	Fibroblast	Rarres2
0	4.23552	0.912	0.234	0	Fibroblast	Tnfaip6
0	4.19778	0.94	0.049	0	Fibroblast	Aebp1
0	3.88015	0.967	0.052	0	Fibroblast	Fstl1
0	3.83815	0.363	0.204	0	Fibroblast	Saa3
0	3.78189	0.919	0.079	0	Fibroblast	Ctsk
0	3.75446	0.956	0.067	0	Fibroblast	Bgn
0	3.6759	0.739	0.029	0	Fibroblast	Igfbp5
0	3.67262	0.723	0.055	0	Fibroblast	Cyp26b1
0	3.66771	0.956	0.032	0	Fibroblast	Serping1
0	3.62172	0.955	0.024	0	Fibroblast	Dpt
0	3.59292	0.944	0.09	0	Fibroblast	Plpp3
0	3.58191	0.878	0.038	0	Fibroblast	Serpina3n
0	3.55993	0.742	0.043	0	Fibroblast	Cpxm1
0	3.5277	0.82	0.126	0	Fibroblast	Pi16
0	3.3991	0.703	0.085	0	Fibroblast	Has1
0	3.38252	0.968	0.149	0	Fibroblast	Serpinh1
0	3.35927	0.92	0.106	0	Fibroblast	Mmp2
0	3.3519	0.927	0.036	0	Fibroblast	Fbn1
0	3.33629	0.991	0.767	0	Fibroblast	Gsn
0	3.33084	0.875	0.023	0	Fibroblast	Apod
0	3.30577	0.954	0.126	0	Fibroblast	Igfbp7
0	3.23702	0.911	0.048	0	Fibroblast	Col5a2
0	3.21562	0.582	0.042	0	Fibroblast	Gpx3
0	3.21174	0.568	0.075	0	Fibroblast	Mmp3
0	3.18635	0.788	0.087	0	Fibroblast	Cxcl12
0	3.13234	0.878	0.088	0	Fibroblast	Thbs2
0	3.1254	0.958	0.384	0	Fibroblast	Rnase4
0	3.12537	0.357	0.061	0	Fibroblast	Ptx3
0	3.09619	0.411	0.067	0	Fibroblast	Tnc
0	3.07425	0.588	0.014	0	Fibroblast	Cilp
0	3.03386	0.848	0.071	0	Fibroblast	Efemp1
0	3.03189	0.935	0.042	0	Fibroblast	Fbln2
0	3.03058	0.971	0.016	0	Fibroblast	Prrx1
0	3.02769	0.929	0.275	0	Fibroblast	Ly6a
0	2.99414	0.69	0.069	0	Fibroblast	Ifi205
0	2.98532	0.771	0.014	0	Fibroblast	Clec3b
0	2.97163	0.842	0.035	0	Fibroblast	Col6a3
0	2.97064	0.878	0.077	0	Fibroblast	Ly6c1
0	2.8926	0.897	0.04	0	Fibroblast	Col6a1
0	2.88407	0.977	0.194	0	Fibroblast	Zbtb20
0	2.84302	0.897	0.034	0	Fibroblast	Htra3
0	2.80334	0.891	0.027	0	Fibroblast	Cd34
0	2.7784	0.471	0.207	0	Fibroblast	Cxcl1
0	2.71558	0.868	0.095	0	Fibroblast	Tnxb
0	2.69736	0.85	0.256	0	Fibroblast	Ugdh
0	2.65756	0.639	0.015	0	Fibroblast	Meg3
0	2.65367	0.889	0.027	0	Fibroblast	Serpinf1
0	2.63237	0.774	0.302	0	Fibroblast	Gas6
0	2.62932	0.704	0.158	0	Fibroblast	Timp1
0	2.60445	0.887	0.044	0	Fibroblast	Ccdc80
0	2.60435	0.902	0.027	0	Fibroblast	Pcolce
0	2.60132	0.717	0.191	0	Fibroblast	Ccl7
0	2.59738	0.525	0.08	0	Fibroblast	Il6
0	2.59563	0.559	0.013	0	Fibroblast	Mfap4
0	2.50454	0.858	0.024	0	Fibroblast	Col6a2
0	2.49348	0.881	0.064	0	Fibroblast	Abi3bp
0	2.45697	0.845	0.03	0	Fibroblast	Col5a1
0	2.44466	0.744	0.365	0	Fibroblast	C3
0	2.42168	0.636	0.008	0	Fibroblast	Ogn
0	2.41596	0.971	0.357	0	Fibroblast	Lrp1
0	2.41217	0.791	0.084	0	Fibroblast	Gas1
0	2.4025	0.901	0.022	0	Fibroblast	C1s1
0	2.39268	0.935	0.065	0	Fibroblast	Cald1
0	2.36507	0.934	0.239	0	Fibroblast	Mmp14
0	2.35821	0.981	0.505	0	Fibroblast	Timp2
0	2.34318	0.893	0.375	0	Fibroblast	Cebpd
0	2.32124	0.82	0.007	0	Fibroblast	Pcolce2
0	2.31773	0.806	0.053	0	Fibroblast	Col4a1
0	2.30644	0.924	0.088	0	Fibroblast	Tgfbr3
[truncated: 2,367 more rows]
