# Supplementary material for: Intrinsic changes in cell differentiation and identity drive impaired wound healing in aged female murine skin
Source: Biogerontology. 2025 Nov 1;26(6):200. doi: 10.1007/s10522-025-10340-w (PMC12579693; doi:10.1007/s10522-025-10340-w)
Supplement: Supplementary file 3 — Supplementary file3 (XLSX 524 KB) [file 10522_2025_10340_MOESM3_ESM.xlsx]

## Sheet: Keratinocytes Markers
	p_val	avg_log2FC	pct.1	pct.2	p_val_adj	cluster	gene
Fth1	0	1.27895	1	0.958	0	BC1	Fth1
Krt5	0	1.26988	1	0.882	0	BC1	Krt5
Krt14	0	1.22387	1	0.96	0	BC1	Krt14
Fcgbp	0	1.06702	0.932	0.569	0	BC1	Fcgbp
Ifitm3	0	0.950826	0.998	0.875	0	BC1	Ifitm3
Col17a1	0	0.920861	0.999	0.773	0	BC1	Col17a1
Ly6a	0	0.885947	0.948	0.561	0	BC1	Ly6a
S100a6	0	0.820975	0.993	0.78	0	BC1	S100a6
S100a10	0	0.791036	1	0.966	0	BC1	S100a10
Gnai1	0	0.772303	0.959	0.805	0	BC1	Gnai1
Txndc17	0	0.767866	1	0.984	0	BC1	Txndc17
Smoc2	0	0.741538	0.874	0.407	0	BC1	Smoc2
Itgb1	0	0.738236	0.973	0.624	0	BC1	Itgb1
Tspo	0	0.73191	0.996	0.842	0	BC1	Tspo
Tgfbi	0	0.728567	0.967	0.756	0	BC1	Tgfbi
Arhgdib	0	0.72173	0.946	0.62	0	BC1	Arhgdib
Itga6	0	0.682895	0.992	0.812	0	BC1	Itga6
Capg	0	0.677501	0.987	0.841	0	BC1	Capg
Prxl2a	0	0.666847	0.717	0.399	0	BC1	Prxl2a
4930523C07Rik	0	0.662649	0.934	0.698	0	BC1	4930523C07Rik
Tsc22d1	0	0.57205	0.781	0.531	0	BC1	Tsc22d1
Lamb3	0	0.557369	0.885	0.431	0	BC1	Lamb3
Wls	0	0.556644	0.919	0.732	0	BC1	Wls
Wnt4	0	0.556065	0.89	0.724	0	BC1	Wnt4
Htra1	0	0.554387	0.855	0.456	0	BC1	Htra1
Itgb4	0	0.54564	0.912	0.503	0	BC1	Itgb4
Wnt10a	0	0.529378	0.838	0.428	0	BC1	Wnt10a
Thy1	0	0.523081	0.616	0.216	0	BC1	Thy1
Nrg1	0	0.520271	0.532	0.223	0	BC1	Nrg1
Sema3c	0	0.518567	0.887	0.584	0	BC1	Sema3c
Il1r2	0	0.496433	0.529	0.141	0	BC1	Il1r2
Gpx1	0	0.481507	0.997	0.973	0	BC1	Gpx1
Slco2a1	0	0.468628	0.704	0.311	0	BC1	Slco2a1
Antxr1	0	0.462554	0.662	0.206	0	BC1	Antxr1
Cbr2	0	0.458047	0.671	0.266	0	BC1	Cbr2
Ccnd2	0	0.452737	0.874	0.533	0	BC1	Ccnd2
S100a13	0	0.44894	0.879	0.564	0	BC1	S100a13
Igfbp7	0	0.442602	0.54	0.246	0	BC1	Igfbp7
Bcam	0	0.418449	0.858	0.526	0	BC1	Bcam
Ftl1	0	0.417529	0.934	0.567	0	BC1	Ftl1
Dsg2	0	0.403748	0.676	0.339	0	BC1	Dsg2
Pdlim1	0	0.401152	0.9	0.659	0	BC1	Pdlim1
P4ha1	0	0.395393	0.74	0.445	0	BC1	P4ha1
Cav1	0	0.385468	0.808	0.473	0	BC1	Cav1
Cavin1	0	0.382091	0.819	0.504	0	BC1	Cavin1
Ccnd1	0	0.382037	0.705	0.368	0	BC1	Ccnd1
Itga3	0	0.380451	0.69	0.282	0	BC1	Itga3
Ctsl	0	0.377004	0.766	0.459	0	BC1	Ctsl
Cdh13	0	0.372492	0.712	0.343	0	BC1	Cdh13
Rac3	0	0.369209	0.654	0.287	0	BC1	Rac3
Cib2	0	0.364833	0.79	0.529	0	BC1	Cib2
Col23a1	0	0.355498	0.531	0.234	0	BC1	Col23a1
Thbs2	0	0.349811	0.496	0.187	0	BC1	Thbs2
Ctnnal1	0	0.334274	0.62	0.268	0	BC1	Ctnnal1
Col7a1	0	0.326722	0.599	0.264	0	BC1	Col7a1
Atic	0	0.325135	0.662	0.284	0	BC1	Atic
Slc4a8	0	0.311397	0.414	0.121	0	BC1	Slc4a8
Abcg2	0	0.301969	0.516	0.221	0	BC1	Abcg2
Jag2	0	0.300051	0.643	0.29	0	BC1	Jag2
Rpl11	0	0.281106	1	1	0	BC1	Rpl11
Rpl28	0	0.278418	1	1	0	BC1	Rpl28
Phldb2	0	0.269879	0.474	0.172	0	BC1	Phldb2
Rpl24	0	0.259338	1	1	0	BC1	Rpl24
Gas5	2.04799e-305	0.456168	0.999	0.992	3.11234e-301	BC1	Gas5
Anxa2	1.46568e-303	0.462293	1	0.995	2.22739e-299	BC1	Anxa2
Serpinh1	4.01217e-302	0.250171	0.643	0.317	6.09729e-298	BC1	Serpinh1
Rps6	7.78552e-301	0.2696	1	1	1.18316e-296	BC1	Rps6
Dst	2.97049e-300	0.474461	0.965	0.789	4.51425e-296	BC1	Dst
Cox4i1	1.34178e-299	0.264629	1	1	2.03911e-295	BC1	Cox4i1
Rnaset2b	7.04377e-294	0.327712	0.747	0.482	1.07044e-289	BC1	Rnaset2b
Rnaset2a	3.62493e-290	0.318499	0.771	0.52	5.5088e-286	BC1	Rnaset2a
Ccdc3	2.12026e-289	0.269482	0.432	0.171	3.22215e-285	BC1	Ccdc3
Phgdh	1.40422e-285	0.394536	0.878	0.618	2.134e-281	BC1	Phgdh
Lamc2	3.40784e-280	0.338431	0.788	0.497	5.1789e-276	BC1	Lamc2
Gapdh	8.21678e-280	0.479183	0.999	0.995	1.2487e-275	BC1	Gapdh
Ybx1	8.65275e-280	0.340187	0.999	0.994	1.31496e-275	BC1	Ybx1
Cavin3	2.27109e-278	0.361563	0.874	0.601	3.45137e-274	BC1	Cavin3
Fgfr2	6.81592e-271	0.354713	0.778	0.53	1.03582e-266	BC1	Fgfr2
Fam162a	1.16226e-270	0.558698	0.97	0.865	1.76629e-266	BC1	Fam162a
Fam81a	2.33675e-270	0.334582	0.724	0.455	3.55116e-266	BC1	Fam81a
Sox6	3.71129e-269	0.308675	0.611	0.347	5.64005e-265	BC1	Sox6
Lama3	1.84096e-264	0.309461	0.686	0.418	2.79771e-260	BC1	Lama3
Ptgs2	6.70484e-261	0.672726	0.697	0.417	1.01894e-256	BC1	Ptgs2
Scin	4.62052e-260	0.376897	0.758	0.456	7.0218e-256	BC1	Scin
Rbbp8	1.47219e-258	0.429113	0.765	0.511	2.23729e-254	BC1	Rbbp8
Akr1b8	2.77847e-258	0.332379	0.512	0.255	4.22244e-254	BC1	Akr1b8
Tent5a	5.10293e-257	0.561057	0.786	0.546	7.75493e-253	BC1	Tent5a
Cd9	2.48735e-254	0.356928	1	1	3.78003e-250	BC1	Cd9
Tnfrsf18	4.3328e-254	0.398688	0.77	0.504	6.58456e-250	BC1	Tnfrsf18
Epgn	8.61917e-253	0.569632	0.774	0.482	1.30986e-248	BC1	Epgn
Icam1	2.52034e-251	0.328807	0.693	0.389	3.83016e-247	BC1	Icam1
Npm1	3.86018e-249	0.328071	1	0.999	5.86632e-245	BC1	Npm1
Bmp4	4.72764e-246	0.378953	0.394	0.166	7.18459e-242	BC1	Bmp4
Oat	4.57583e-244	0.305919	0.885	0.701	6.95389e-240	BC1	Oat
Tmsb4x	5.49832e-244	0.375201	1	0.999	8.3558e-240	BC1	Tmsb4x
Sparc	1.52436e-240	0.407531	0.518	0.27	2.31657e-236	BC1	Sparc
Eid1	2.22729e-240	0.369046	0.902	0.772	3.38481e-236	BC1	Eid1
Paics	7.06451e-239	0.293713	0.845	0.587	1.07359e-234	BC1	Paics
Serpinb6a	2.99288e-238	0.390301	0.966	0.818	4.54829e-234	BC1	Serpinb6a
Hotairm1	5.19572e-236	0.279715	0.542	0.307	7.89593e-232	BC1	Hotairm1
Mt2	5.86589e-236	0.493666	0.988	0.815	8.91439e-232	BC1	Mt2
Aldoa	2.07197e-235	0.421474	0.995	0.98	3.14878e-231	BC1	Aldoa
Rpl10a	4.78596e-235	0.260105	1	1	7.27323e-231	BC1	Rpl10a
Plek2	1.49628e-232	0.3641	0.826	0.652	2.2739e-228	BC1	Plek2
Esd	7.76081e-232	0.30987	0.953	0.872	1.17941e-227	BC1	Esd
Eif3e	1.50397e-229	0.284603	0.998	0.991	2.28558e-225	BC1	Eif3e
Nme2	3.71386e-225	0.294232	1	0.998	5.64396e-221	BC1	Nme2
Krt15	1.27163e-224	0.485894	0.925	0.665	1.9325e-220	BC1	Krt15
1700025G04Rik	6.81685e-223	0.317918	0.792	0.6	1.03596e-218	BC1	1700025G04Rik
Sfr1	1.61591e-219	0.335532	0.99	0.971	2.4557e-215	BC1	Sfr1
Arpc1b	2.46191e-218	0.368246	0.945	0.848	3.74137e-214	BC1	Arpc1b
Acp5	2.51485e-216	0.2646	0.701	0.481	3.82182e-212	BC1	Acp5
Park7	6.57739e-215	0.29835	0.976	0.922	9.99566e-211	BC1	Park7
Ndufa4l2	6.80051e-212	0.580756	0.878	0.63	1.03347e-207	BC1	Ndufa4l2
Slc27a3	9.26413e-209	0.290823	0.71	0.486	1.40787e-204	BC1	Slc27a3
Anxa5	1.09708e-201	0.339747	0.983	0.943	1.66724e-197	BC1	Anxa5
Cav2	1.32026e-201	0.288754	0.839	0.616	2.0064e-197	BC1	Cav2
Glud1	1.20732e-198	0.307475	0.916	0.823	1.83477e-194	BC1	Glud1
Ahcyl2	1.25615e-197	0.263453	0.769	0.585	1.90897e-193	BC1	Ahcyl2
Thbs1	9.58573e-197	0.320385	0.843	0.594	1.45674e-192	BC1	Thbs1
Hspe1	4.10453e-193	0.288615	0.996	0.991	6.23765e-189	BC1	Hspe1
Znhit1	1.34496e-191	0.269463	0.771	0.585	2.04394e-187	BC1	Znhit1
Psmb8	8.0327e-190	0.39452	0.829	0.666	1.22073e-185	BC1	Psmb8
Aknad1	2.86862e-189	0.279808	0.51	0.298	4.35944e-185	BC1	Aknad1
Efemp1	4.72807e-188	0.263476	0.376	0.173	7.18525e-184	BC1	Efemp1
Gpi1	5.41844e-188	0.306291	0.967	0.931	8.23441e-184	BC1	Gpi1
Gja1	7.53891e-188	0.362244	0.923	0.725	1.14569e-183	BC1	Gja1
Pgk1	1.075e-187	0.453567	0.949	0.902	1.63368e-183	BC1	Pgk1
Dsg3	1.77864e-185	0.293476	0.938	0.742	2.703e-181	BC1	Dsg3
Nop53	9.54738e-184	0.307494	0.98	0.958	1.45092e-179	BC1	Nop53
Procr	3.6013e-180	0.490193	0.342	0.154	5.4729e-176	BC1	Procr
Tnfrsf12a	2.05936e-175	0.314744	0.958	0.85	3.12961e-171	BC1	Tnfrsf12a
Plec	1.99717e-171	0.297829	0.927	0.855	3.0351e-167	BC1	Plec
Slc25a4	2.8911e-167	0.282569	0.884	0.759	4.3936e-163	BC1	Slc25a4
Rp9	7.92303e-164	0.275068	0.878	0.778	1.20406e-159	BC1	Rp9
Gm10076	8.2453e-162	0.286424	1	0.998	1.25304e-157	BC1	Gm10076
Set	6.92749e-157	0.26952	0.997	0.988	1.05277e-152	BC1	Set
Pebp1	5.13348e-152	0.257735	0.986	0.966	7.80135e-148	BC1	Pebp1
2410006H16Rik	8.81553e-150	0.411762	0.925	0.898	1.3397e-145	BC1	2410006H16Rik
Lmna	2.06211e-147	0.309404	1	0.998	3.13379e-143	BC1	Lmna
Serpinb7	5.67139e-147	0.267996	0.507	0.307	8.61882e-143	BC1	Serpinb7
Mrpl23	7.6646e-147	0.251124	0.946	0.904	1.16479e-142	BC1	Mrpl23
Pkm	1.26933e-146	0.352602	0.982	0.967	1.929e-142	BC1	Pkm
Zfas1	1.44125e-146	0.407643	0.8	0.709	2.19027e-142	BC1	Zfas1
Pdia6	7.18821e-146	0.28293	0.944	0.873	1.09239e-141	BC1	Pdia6
Esyt2	1.06826e-141	0.296948	0.856	0.766	1.62344e-137	BC1	Esyt2
Uqcrc1	3.1859e-141	0.274071	0.924	0.871	4.84162e-137	BC1	Uqcrc1
Oxct1	2.58095e-139	0.257229	0.948	0.889	3.92228e-135	BC1	Oxct1
Pfkp	1.5476e-138	0.297867	0.916	0.838	2.35189e-134	BC1	Pfkp
Dnaja1	3.0661e-138	0.312791	0.993	0.983	4.65956e-134	BC1	Dnaja1
Pxdc1	4.36978e-138	0.384083	0.736	0.539	6.64075e-134	BC1	Pxdc1
Bnip3	5.91031e-138	0.29844	0.562	0.38	8.9819e-134	BC1	Bnip3
Ets1	2.16586e-137	0.2617	0.606	0.402	3.29145e-133	BC1	Ets1
Itpr2	6.71991e-133	0.290712	0.827	0.686	1.02122e-128	BC1	Itpr2
1110038B12Rik	1.76684e-130	0.281182	0.791	0.685	2.68507e-126	BC1	1110038B12Rik
Ccn1	5.67202e-130	0.258554	0.764	0.567	8.61977e-126	BC1	Ccn1
Ldha	1.23818e-129	0.331564	0.988	0.968	1.88167e-125	BC1	Ldha
Igfbp3	1.84169e-128	0.398292	0.391	0.207	2.79882e-124	BC1	Igfbp3
Atrx	1.4057e-126	0.263039	0.939	0.893	2.13624e-122	BC1	Atrx
Mef2a	2.27553e-125	0.270445	0.947	0.876	3.45813e-121	BC1	Mef2a
Ssbp2	2.61018e-125	0.2585	0.774	0.647	3.96669e-121	BC1	Ssbp2
Gm42418	3.61174e-120	0.256659	1	1	5.48877e-116	BC1	Gm42418
Mgst3	9.29225e-120	0.26134	0.939	0.876	1.41214e-115	BC1	Mgst3
Psme2	2.23141e-117	0.261591	0.927	0.857	3.39107e-113	BC1	Psme2
Crlf1	3.89717e-111	0.344351	0.514	0.349	5.92254e-107	BC1	Crlf1
Ifngr1	3.11239e-106	0.261856	0.707	0.568	4.7299e-102	BC1	Ifngr1
Tpi1	1.61441e-105	0.290196	0.963	0.918	2.45341e-101	BC1	Tpi1
Tspan3	5.62736e-104	0.287874	0.621	0.464	8.55191e-100	BC1	Tspan3
Nppb	8.44588e-103	0.631068	0.327	0.179	1.28352e-98	BC1	Nppb
Pgam1	1.64468e-100	0.303237	0.958	0.92	2.49941e-96	BC1	Pgam1
Tnfrsf19	1.97186e-100	0.254327	0.579	0.439	2.99663e-96	BC1	Tnfrsf19
AY036118	2.82989e-93	0.377511	0.998	0.991	4.30059e-89	BC1	AY036118
Sh3bgrl3	9.95935e-85	0.272059	0.994	0.968	1.51352e-80	BC1	Sh3bgrl3
Pmp22	1.61102e-83	0.349988	0.491	0.334	2.44827e-79	BC1	Pmp22
Stfa3	4.04327e-80	0.255154	0.694	0.553	6.14456e-76	BC1	Stfa3
Cd24a	4.54883e-73	0.256147	0.7	0.569	6.91286e-69	BC1	Cd24a
Ccnb1ip1	9.52624e-72	0.316718	0.415	0.283	1.4477e-67	BC1	Ccnb1ip1
Errfi1	1.48472e-70	0.280262	0.849	0.787	2.25633e-66	BC1	Errfi1
Atf3	3.06572e-56	0.43746	0.88	0.803	4.65897e-52	BC1	Atf3
Phlda1	1.69882e-40	0.274476	0.894	0.833	2.5817e-36	BC1	Phlda1
Igfbp31	0	1.94153	0.622	0.207	0	BC2	Igfbp3
Thbs11	0	1.93687	0.929	0.614	0	BC2	Thbs1
Tpm1	0	1.6579	0.974	0.792	0	BC2	Tpm1
Mat2a	0	1.65336	0.966	0.776	0	BC2	Mat2a
Ifi202b	0	1.57168	0.947	0.725	0	BC2	Ifi202b
Actb	0	1.53796	1	1	0	BC2	Actb
Mt21	0	1.51244	0.993	0.834	0	BC2	Mt2
Mt1	0	1.46821	0.999	0.962	0	BC2	Mt1
Palld	0	1.42506	0.924	0.572	0	BC2	Palld
Cxcl14	0	1.42448	0.961	0.611	0	BC2	Cxcl14
Clic4	0	1.40281	0.935	0.666	0	BC2	Clic4
Itga61	0	1.35455	0.995	0.832	0	BC2	Itga6
Slco2a11	0	1.33634	0.881	0.34	0	BC2	Slco2a1
Itgb11	0	1.28775	0.991	0.663	0	BC2	Itgb1
Uap1	0	1.2712	0.935	0.621	0	BC2	Uap1
Kdm6b	0	1.2583	0.961	0.73	0	BC2	Kdm6b
Map2k3	0	1.24239	0.98	0.817	0	BC2	Map2k3
Prss23	0	1.21582	0.931	0.588	0	BC2	Prss23
Pxdc11	0	1.21558	0.907	0.546	0	BC2	Pxdc1
Fosl1	0	1.20099	0.986	0.785	0	BC2	Fosl1
Col17a11	0	1.19616	1	0.799	0	BC2	Col17a1
Itga2	0	1.17077	0.752	0.226	0	BC2	Itga2
Krt151	0	1.13847	0.985	0.69	0	BC2	Krt15
Efhd2	0	1.1351	0.828	0.531	0	BC2	Efhd2
Pmp221	0	1.12421	0.776	0.326	0	BC2	Pmp22
Tnfrsf12a1	0	1.12344	0.992	0.859	0	BC2	Tnfrsf12a
Actg1	0	1.11715	1	1	0	BC2	Actg1
Ccl27a	0	1.11473	0.984	0.745	0	BC2	Ccl27a
Fcgbp1	0	1.11187	0.944	0.61	0	BC2	Fcgbp
Mast4	0	1.10534	0.984	0.881	0	BC2	Mast4
Hivep3	0	1.10343	0.761	0.32	0	BC2	Hivep3
Ccnd21	0	1.10075	0.924	0.567	0	BC2	Ccnd2
Sfr11	0	1.0986	0.998	0.973	0	BC2	Sfr1
Cdcp1	0	1.09602	0.954	0.679	0	BC2	Cdcp1
Tuba1c	0	1.09556	0.954	0.851	0	BC2	Tuba1c
Sdc4	0	1.04488	0.999	0.995	0	BC2	Sdc4
Cd44	0	1.02271	0.988	0.927	0	BC2	Cd44
S100a101	0	1.02147	0.999	0.97	0	BC2	S100a10
Tns4	0	1.01988	0.893	0.727	0	BC2	Tns4
Hif1a	0	1.0188	0.972	0.885	0	BC2	Hif1a
Plec1	0	1.0166	0.956	0.861	0	BC2	Plec
Lamc21	0	1.01133	0.902	0.52	0	BC2	Lamc2
Cxcl16	0	0.998914	0.937	0.765	0	BC2	Cxcl16
Dll1	0	0.9933	0.598	0.201	0	BC2	Dll1
Lmna1	0	0.990779	1	0.999	0	BC2	Lmna
Clec2d	0	0.948054	0.797	0.486	0	BC2	Clec2d
Tgif1	0	0.94432	0.872	0.57	0	BC2	Tgif1
Csrp1	0	0.942197	0.962	0.847	0	BC2	Csrp1
Itgb6	0	0.91946	0.703	0.303	0	BC2	Itgb6
Malat1	0	0.886667	1	0.999	0	BC2	Malat1
Tgfa	0	0.868426	0.779	0.437	0	BC2	Tgfa
Baz1a	0	0.861299	0.941	0.799	0	BC2	Baz1a
Tjp2	0	0.858717	0.928	0.72	0	BC2	Tjp2
Scin1	0	0.855482	0.87	0.481	0	BC2	Scin
Ets11	0	0.850682	0.787	0.409	0	BC2	Ets1
Dusp7	0	0.838597	0.976	0.866	0	BC2	Dusp7
Gnl3	0	0.829191	0.974	0.865	0	BC2	Gnl3
Slc6a6	0	0.82415	0.847	0.471	0	BC2	Slc6a6
Ehd1	0	0.823965	0.833	0.545	0	BC2	Ehd1
Pdlim11	0	0.809977	0.938	0.683	0	BC2	Pdlim1
Rbms1	0	0.809156	0.957	0.87	0	BC2	Rbms1
Top1	0	0.799498	0.999	0.992	0	BC2	Top1
Klf13	0	0.793297	0.953	0.853	0	BC2	Klf13
Ptp4a2	0	0.789235	0.986	0.951	0	BC2	Ptp4a2
Sema3c1	0	0.787561	0.897	0.618	0	BC2	Sema3c
Cfl1	0	0.78425	0.999	0.99	0	BC2	Cfl1
G3bp1	0	0.783892	0.98	0.918	0	BC2	G3bp1
Itgb41	0	0.783877	0.926	0.549	0	BC2	Itgb4
Smoc21	0	0.775045	0.871	0.46	0	BC2	Smoc2
Wdr43	0	0.77277	0.924	0.767	0	BC2	Wdr43
Pqlc1	0	0.759022	0.967	0.825	0	BC2	Pqlc1
Tnfrsf4	0	0.739235	0.665	0.238	0	BC2	Tnfrsf4
Anxa21	0	0.738375	1	0.995	0	BC2	Anxa2
Tgfbr2	0	0.728881	0.853	0.577	0	BC2	Tgfbr2
Ece1	0	0.705055	0.931	0.767	0	BC2	Ece1
Dsg21	0	0.691698	0.747	0.371	0	BC2	Dsg2
Ppp1r18	0	0.684675	0.699	0.286	0	BC2	Ppp1r18
Il1r21	0	0.673476	0.603	0.179	0	BC2	Il1r2
Cd91	0	0.672468	1	1	0	BC2	Cd9
Trim16	0	0.66791	0.838	0.536	0	BC2	Trim16
Phldb21	0	0.66761	0.606	0.194	0	BC2	Phldb2
Actr3	0	0.65912	0.989	0.968	0	BC2	Actr3
Cdh131	0	0.654501	0.804	0.377	0	BC2	Cdh13
H2-K1	0	0.653278	0.998	0.992	0	BC2	H2-K1
Bzw1	0	0.652688	0.995	0.974	0	BC2	Bzw1
Bag5	0	0.636009	0.825	0.536	0	BC2	Bag5
Myl12a	0	0.633278	0.999	0.996	0	BC2	Myl12a
Ddx5	0	0.628939	1	1	0	BC2	Ddx5
Bnc1	0	0.607307	0.59	0.217	0	BC2	Bnc1
Itga31	0	0.60587	0.734	0.325	0	BC2	Itga3
Hilpda	0	0.605692	0.567	0.188	0	BC2	Hilpda
Bcar3	0	0.585396	0.458	0.112	0	BC2	Bcar3
Hnrnpf	0	0.571008	0.999	0.991	0	BC2	Hnrnpf
Flvcr1	0	0.542551	0.678	0.313	0	BC2	Flvcr1
Fth11	2.05066e-307	0.864317	1	0.963	3.11638e-303	BC2	Fth1
Wnt10a1	2.16184e-307	0.712963	0.828	0.475	3.28535e-303	BC2	Wnt10a
Srrm2	4.04464e-307	0.623721	0.991	0.967	6.14664e-303	BC2	Srrm2
Gtpbp4	1.97748e-306	0.688585	0.959	0.865	3.00518e-302	BC2	Gtpbp4
Serpinb2	2.38294e-306	1.25369	0.986	0.868	3.62135e-302	BC2	Serpinb2
Adam8	5.45319e-306	0.626972	0.587	0.245	8.28721e-302	BC2	Adam8
Sfn	1.00973e-305	0.691372	1	0.999	1.53449e-301	BC2	Sfn
Tmed5	1.75463e-305	0.78594	0.966	0.887	2.66651e-301	BC2	Tmed5
Id3	1.00285e-304	1.07321	0.9	0.638	1.52403e-300	BC2	Id3
Wdr1	2.69131e-300	0.667836	0.929	0.819	4.08999e-296	BC2	Wdr1
Irf6	3.59515e-300	0.947137	0.961	0.867	5.46356e-296	BC2	Irf6
Card10	5.72926e-300	0.503745	0.56	0.221	8.70675e-296	BC2	Card10
Calm2	1.59551e-297	0.806946	0.997	0.978	2.42469e-293	BC2	Calm2
Icam11	1.10979e-294	1.01794	0.769	0.417	1.68654e-290	BC2	Icam1
Tacstd2	1.36481e-294	1.10641	0.972	0.885	2.0741e-290	BC2	Tacstd2
Lamb31	3.07388e-294	0.588218	0.878	0.484	4.67138e-290	BC2	Lamb3
Slc6a4	2.72753e-293	0.322477	0.366	0.088	4.14502e-289	BC2	Slc6a4
Pcgf5	3.14388e-293	0.635599	0.824	0.574	4.77775e-289	BC2	Pcgf5
Ly6a1	8.39421e-290	0.986569	0.916	0.608	1.27567e-285	BC2	Ly6a
Pfn1	1.5399e-289	0.645246	0.998	0.995	2.34018e-285	BC2	Pfn1
Errfi11	5.02356e-288	1.28411	0.921	0.788	7.6343e-284	BC2	Errfi1
Epgn1	5.12124e-284	1.55669	0.843	0.509	7.78274e-280	BC2	Epgn
Tnxb	5.17853e-284	0.419577	0.575	0.224	7.86982e-280	BC2	Tnxb
Zyx	3.44475e-283	0.693548	0.719	0.403	5.23499e-279	BC2	Zyx
Eif4a1	5.8944e-282	0.597497	1	0.993	8.95773e-278	BC2	Eif4a1
Flna	3.99831e-280	0.693222	0.865	0.661	6.07624e-276	BC2	Flna
Tbc1d1	3.76975e-279	0.593698	0.641	0.317	5.72889e-275	BC2	Tbc1d1
Arf6	2.14525e-278	0.638204	0.958	0.868	3.26014e-274	BC2	Arf6
Stk40	3.0827e-278	0.653451	0.917	0.723	4.68478e-274	BC2	Stk40
Nop58	1.23844e-277	0.702169	0.98	0.922	1.88205e-273	BC2	Nop58
Msn	1.89636e-272	0.746289	0.937	0.713	2.8819e-268	BC2	Msn
Rap1b	2.55542e-272	0.630379	0.983	0.931	3.88348e-268	BC2	Rap1b
Arpc2	3.05113e-271	0.54281	0.996	0.989	4.6368e-267	BC2	Arpc2
Met	3.27674e-271	0.531845	0.715	0.4	4.97967e-267	BC2	Met
Pxn	8.64114e-271	0.462102	0.569	0.242	1.31319e-266	BC2	Pxn
Esyt21	1.19908e-269	0.70793	0.892	0.773	1.82224e-265	BC2	Esyt2
Srsf2	1.89119e-269	0.679775	0.984	0.948	2.87405e-265	BC2	Srsf2
Srsf7	3.15854e-269	0.592993	0.99	0.958	4.80003e-265	BC2	Srsf7
Rtn4	1.01655e-268	0.633101	0.99	0.974	1.54485e-264	BC2	Rtn4
Antxr11	4.55857e-266	0.439438	0.621	0.262	6.92766e-262	BC2	Antxr1
Myh9	3.75102e-265	0.646691	0.979	0.934	5.70043e-261	BC2	Myh9
4930523C07Rik1	1.27109e-262	0.84996	0.941	0.724	1.93167e-258	BC2	4930523C07Rik
Ddx21	2.12289e-262	0.708153	0.961	0.891	3.22616e-258	BC2	Ddx21
Trp63	1.05041e-261	0.958	0.959	0.923	1.59631e-257	BC2	Trp63
Rassf1	3.42454e-261	0.652386	0.827	0.579	5.20427e-257	BC2	Rassf1
Son	6.15949e-261	0.53047	0.994	0.983	9.36057e-257	BC2	Son
Tmc7	4.21823e-260	0.41099	0.533	0.218	6.41045e-256	BC2	Tmc7
Thbs21	8.12409e-259	0.639154	0.554	0.217	1.23462e-254	BC2	Thbs2
Srsf5	1.55579e-258	0.750289	0.959	0.903	2.36433e-254	BC2	Srsf5
Actn4	1.67189e-258	0.598686	0.98	0.961	2.54077e-254	BC2	Actn4
Plet1	1.09776e-257	1.18012	0.918	0.716	1.66826e-253	BC2	Plet1
Pabpc1	3.81632e-257	0.553325	1	0.997	5.79966e-253	BC2	Pabpc1
Rbbp81	1.49471e-256	0.845654	0.81	0.536	2.27151e-252	BC2	Rbbp8
Lima1	3.12278e-256	0.844929	0.889	0.733	4.74568e-252	BC2	Lima1
Myo1e	1.23043e-255	0.645827	0.929	0.786	1.86989e-251	BC2	Myo1e
Efemp11	3.82582e-255	0.458671	0.505	0.184	5.8141e-251	BC2	Efemp1
Mex3c	3.7802e-253	0.654026	0.879	0.724	5.74477e-249	BC2	Mex3c
Arhgap5	5.12952e-252	0.668408	0.96	0.922	7.79533e-248	BC2	Arhgap5
Spag9	1.48197e-251	0.584954	0.98	0.939	2.25214e-247	BC2	Spag9
Ndfip2	1.89079e-246	0.573886	0.951	0.874	2.87344e-242	BC2	Ndfip2
Eif3j1	7.20241e-246	0.635159	0.967	0.919	1.09455e-241	BC2	Eif3j1
Cbr21	7.67418e-246	0.485463	0.664	0.314	1.16625e-241	BC2	Cbr2
Col23a11	4.09905e-244	0.476489	0.603	0.262	6.22933e-240	BC2	Col23a1
Cdh1	6.645e-242	0.684197	0.979	0.925	1.00984e-237	BC2	Cdh1
Gm12840	1.42525e-240	1.21597	0.817	0.537	2.16595e-236	BC2	Gm12840
Sgms1	1.51439e-236	0.683668	0.864	0.68	2.30142e-232	BC2	Sgms1
Lrrc8d	1.92975e-236	0.461252	0.564	0.258	2.93264e-232	BC2	Lrrc8d
Fgfr21	5.62108e-236	0.565886	0.811	0.555	8.54235e-232	BC2	Fgfr2
Ppp4r2	9.56803e-236	0.606846	0.945	0.888	1.45405e-231	BC2	Ppp4r2
Hnrnpk	6.42051e-232	0.436803	0.999	0.993	9.75724e-228	BC2	Hnrnpk
Ch25h	3.64152e-230	1.28875	0.378	0.115	5.53402e-226	BC2	Ch25h
Pde4b	1.33284e-229	0.862893	0.774	0.527	2.02551e-225	BC2	Pde4b
Sf3b1	4.12246e-229	0.490846	0.99	0.976	6.26491e-225	BC2	Sf3b1
Stat3	6.75693e-229	0.566934	0.954	0.897	1.02685e-224	BC2	Stat3
Gpha2	1.78172e-228	0.581873	0.532	0.203	2.70768e-224	BC2	Gpha2
Mapre1	4.5272e-227	0.530281	0.977	0.932	6.87998e-223	BC2	Mapre1
Sdcbp	1.30566e-226	0.56854	0.852	0.621	1.98422e-222	BC2	Sdcbp
Mark3	1.51037e-225	0.577149	0.883	0.775	2.29531e-221	BC2	Mark3
Tpm3	3.33434e-225	0.55662	0.991	0.959	5.0672e-221	BC2	Tpm3
Azin1	9.58588e-225	0.643573	0.905	0.776	1.45677e-220	BC2	Azin1
Trim47	2.42252e-223	0.556479	0.605	0.308	3.6815e-219	BC2	Trim47
Pmepa1	3.08531e-221	0.750695	0.867	0.663	4.68875e-217	BC2	Pmepa1
Ncl	3.40346e-220	0.6511	1	0.994	5.17224e-216	BC2	Ncl
Ddx24	3.64657e-219	0.533334	0.934	0.853	5.5417e-215	BC2	Ddx24
Zfp593	7.15783e-219	0.529756	0.854	0.685	1.08778e-214	BC2	Zfp593
Zdhhc18	2.54958e-218	0.421573	0.647	0.362	3.8746e-214	BC2	Zdhhc18
Nolc1	3.01396e-218	0.637973	0.876	0.725	4.58032e-214	BC2	Nolc1
Vapa	6.62879e-217	0.483269	0.985	0.966	1.00738e-212	BC2	Vapa
Utp4	3.09065e-215	0.513019	0.707	0.468	4.69686e-211	BC2	Utp4
Rrs1	1.16412e-214	0.562499	0.835	0.66	1.76911e-210	BC2	Rrs1
Gadd45b	1.90437e-214	1.29357	0.76	0.533	2.89407e-210	BC2	Gadd45b
Rap2b	3.49121e-214	0.794535	0.876	0.7	5.3056e-210	BC2	Rap2b
Eif1a	1.23896e-213	0.528901	0.98	0.919	1.88284e-209	BC2	Eif1a
Nip7	1.88172e-213	0.527949	0.862	0.715	2.85964e-209	BC2	Nip7
Myo10	7.51444e-213	0.572968	0.863	0.711	1.14197e-208	BC2	Myo10
Ftl11	1.06483e-212	0.571775	0.967	0.606	1.61822e-208	BC2	Ftl1
Tsc22d2	2.06674e-212	0.75409	0.939	0.824	3.14082e-208	BC2	Tsc22d2
Arhgdib1	1.37107e-211	0.604921	0.92	0.66	2.08361e-207	BC2	Arhgdib
Adrb2	1.08799e-210	0.809565	0.888	0.707	1.65342e-206	BC2	Adrb2
Mphosph10	1.36445e-210	0.54948	0.839	0.688	2.07355e-206	BC2	Mphosph10
Twistnb	1.5208e-209	0.539621	0.859	0.728	2.31116e-205	BC2	Twistnb
Ywhaz	2.1657e-209	0.506799	0.999	0.994	3.29121e-205	BC2	Ywhaz
Sub1	1.0784e-208	0.572183	0.995	0.978	1.63885e-204	BC2	Sub1
Cdv3	3.46011e-208	0.517533	0.982	0.953	5.25834e-204	BC2	Cdv3
Selenok	9.58915e-208	0.55224	0.986	0.976	1.45726e-203	BC2	Selenok
Myadm	1.47981e-207	0.461375	0.461	0.177	2.24887e-203	BC2	Myadm
Aebp2	3.227e-207	0.568599	0.9	0.811	4.90407e-203	BC2	Aebp2
Rbm25	8.08072e-207	0.484215	0.97	0.94	1.22803e-202	BC2	Rbm25
Rheb	2.10914e-205	0.547521	0.978	0.945	3.20526e-201	BC2	Rheb
Eif5	4.00879e-205	0.523674	0.995	0.987	6.09215e-201	BC2	Eif5
Med13l	6.91758e-205	0.53182	0.901	0.806	1.05126e-200	BC2	Med13l
Serpine1	2.81115e-203	0.610525	0.399	0.141	4.27211e-199	BC2	Serpine1
Slc25a24	5.02909e-203	0.516669	0.633	0.359	7.64271e-199	BC2	Slc25a24
Snu13	6.96203e-203	0.552739	0.994	0.969	1.05802e-198	BC2	Snu13
Abl2	7.631e-203	0.539239	0.814	0.594	1.15968e-198	BC2	Abl2
Rnd3	2.1131e-201	0.712599	0.963	0.899	3.21128e-197	BC2	Rnd3
Yrdc	2.25258e-199	0.481443	0.871	0.752	3.42325e-195	BC2	Yrdc
Sfpq	2.3876e-199	0.585224	0.965	0.932	3.62844e-195	BC2	Sfpq
Dennd2c	2.80052e-199	0.597796	0.814	0.618	4.25596e-195	BC2	Dennd2c
Ywhah	7.33848e-199	0.52726	0.926	0.794	1.11523e-194	BC2	Ywhah
Wwtr1	7.4983e-198	0.54514	0.85	0.677	1.13952e-193	BC2	Wwtr1
Dsg31	2.35623e-197	0.580003	0.941	0.764	3.58077e-193	BC2	Dsg3
Sbno2	1.7288e-196	0.55058	0.916	0.798	2.62726e-192	BC2	Sbno2
Fubp1	2.40424e-196	0.525306	0.957	0.914	3.65373e-192	BC2	Fubp1
Ctnnal11	5.82067e-195	0.405794	0.64	0.307	8.84567e-191	BC2	Ctnnal1
Smad3	8.27346e-195	0.343788	0.39	0.144	1.25732e-190	BC2	Smad3
Cdc42ep1	5.81071e-194	0.299147	0.407	0.155	8.83054e-190	BC2	Cdc42ep1
Tpm4	1.52466e-193	0.544598	0.989	0.975	2.31702e-189	BC2	Tpm4
Odc1	3.42619e-193	0.750991	0.896	0.697	5.20677e-189	BC2	Odc1
Eif3a	1.26404e-192	0.497997	0.994	0.975	1.92097e-188	BC2	Eif3a
Tln1	1.52367e-192	0.465659	0.833	0.632	2.31552e-188	BC2	Tln1
Gm20186	5.58512e-191	0.933025	0.667	0.378	8.48771e-187	BC2	Gm20186
Gnb1	5.74119e-191	0.45204	0.967	0.944	8.72488e-187	BC2	Gnb1
Brix1	3.17373e-190	0.472998	0.878	0.77	4.82312e-186	BC2	Brix1
Samd4b	2.42533e-189	0.509036	0.826	0.662	3.68578e-185	BC2	Samd4b
Nfe2l2	4.65666e-189	0.559021	0.855	0.718	7.07673e-185	BC2	Nfe2l2
Picalm	1.29066e-188	0.54648	0.899	0.821	1.96141e-184	BC2	Picalm
Sgms2	2.06445e-188	0.42501	0.503	0.226	3.13735e-184	BC2	Sgms2
Rela	2.91814e-188	0.511095	0.788	0.591	4.43469e-184	BC2	Rela
Dst1	6.5964e-187	0.631625	0.969	0.809	1.00246e-182	BC2	Dst
Tcerg1	6.54728e-186	0.503505	0.843	0.705	9.9499e-182	BC2	Tcerg1
Cd55	1.15389e-185	0.574873	0.782	0.548	1.75357e-181	BC2	Cd55
Prnp	1.22951e-184	0.578906	0.97	0.899	1.86849e-180	BC2	Prnp
Etf1	1.8621e-183	0.455286	0.977	0.94	2.82983e-179	BC2	Etf1
Esf1	5.51488e-183	0.580761	0.832	0.708	8.38096e-179	BC2	Esf1
Pdcd10	5.65714e-183	0.492269	0.956	0.908	8.59716e-179	BC2	Pdcd10
Xist	6.05135e-183	0.476977	0.999	0.995	9.19623e-179	BC2	Xist
Nifk	1.96243e-181	0.577657	0.821	0.686	2.9823e-177	BC2	Nifk
Sec24a	3.24685e-181	0.563451	0.716	0.509	4.93423e-177	BC2	Sec24a
Tagln2	7.21968e-181	0.558182	0.997	0.978	1.09718e-176	BC2	Tagln2
Dcun1d5	1.75019e-180	0.484152	0.895	0.803	2.65976e-176	BC2	Dcun1d5
Kif5b	2.01256e-180	0.46453	0.995	0.971	3.05848e-176	BC2	Kif5b
Bmp3	9.65504e-180	0.38115	0.468	0.203	1.46728e-175	BC2	Bmp3
Creb5	1.5501e-179	0.502005	0.451	0.183	2.35569e-175	BC2	Creb5
Nfkb1	1.32314e-178	0.625601	0.893	0.81	2.01077e-174	BC2	Nfkb1
Fam49b	6.3242e-178	0.510562	0.675	0.442	9.61089e-174	BC2	Fam49b
Ier3	1.75276e-177	1.05635	0.896	0.735	2.66367e-173	BC2	Ier3
Nrg11	8.11895e-177	0.684818	0.535	0.258	1.23384e-172	BC2	Nrg1
Ythdf2	1.51155e-176	0.472716	0.776	0.625	2.2971e-172	BC2	Ythdf2
Pip5k1a	2.67675e-176	0.462231	0.785	0.622	4.06785e-172	BC2	Pip5k1a
S100a131	8.16899e-176	0.48078	0.84	0.604	1.24144e-171	BC2	S100a13
Nfia	8.63288e-175	0.511288	0.807	0.651	1.31194e-170	BC2	Nfia
Eif2s2	1.22338e-174	0.400661	0.998	0.993	1.85916e-170	BC2	Eif2s2
Cdkn1a	1.9457e-174	0.555681	0.978	0.874	2.95688e-170	BC2	Cdkn1a
Arid5b	1.45783e-173	0.658291	0.952	0.859	2.21546e-169	BC2	Arid5b
Ccdc86	4.42305e-173	0.463371	0.727	0.533	6.72172e-169	BC2	Ccdc86
Fus	5.24148e-173	0.452251	0.96	0.928	7.96547e-169	BC2	Fus
Tubb6	9.02863e-173	0.529898	0.519	0.26	1.37208e-168	BC2	Tubb6
Nipa2	9.58961e-173	0.51504	0.836	0.721	1.45733e-168	BC2	Nipa2
Itpripl2	3.85292e-172	0.357605	0.452	0.198	5.85528e-168	BC2	Itpripl2
Anxa7	4.49766e-172	0.44312	0.968	0.915	6.8351e-168	BC2	Anxa7
Mef2a1	6.66048e-172	0.481348	0.937	0.885	1.01219e-167	BC2	Mef2a
Gadd45a	3.55331e-171	0.964368	0.663	0.422	5.39996e-167	BC2	Gadd45a
Nfkb2	2.13793e-169	0.440138	0.66	0.439	3.24902e-165	BC2	Nfkb2
Nmd3	8.30355e-169	0.428542	0.765	0.597	1.26189e-164	BC2	Nmd3
Ldlr	1.01516e-168	0.575316	0.892	0.756	1.54274e-164	BC2	Ldlr
mt-Nd3	2.64737e-168	0.4954	0.99	0.974	4.02321e-164	BC2	mt-Nd3
Tns1	6.60258e-168	0.293235	0.55	0.266	1.00339e-163	BC2	Tns1
Cnksr1	1.57925e-166	0.323646	0.466	0.217	2.39998e-162	BC2	Cnksr1
Ppan	2.49952e-166	0.383035	0.598	0.354	3.79852e-162	BC2	Ppan
Pfdn2	5.37554e-165	0.411235	0.931	0.875	8.16921e-161	BC2	Pfdn2
Ppp3ca	2.4282e-164	0.532124	0.938	0.914	3.69014e-160	BC2	Ppp3ca
Cdc42ep3	1.05491e-163	0.699609	0.697	0.456	1.60315e-159	BC2	Cdc42ep3
Rsl1d1	3.3185e-163	0.46233	0.923	0.845	5.04313e-159	BC2	Rsl1d1
Fam133b	5.51622e-163	0.44989	0.783	0.62	8.383e-159	BC2	Fam133b
Srfbp1	6.90207e-163	0.37792	0.591	0.356	1.04891e-158	BC2	Srfbp1
Epha2	1.39804e-162	0.497146	0.821	0.646	2.1246e-158	BC2	Epha2
Itpr21	3.17799e-162	0.574829	0.836	0.701	4.8296e-158	BC2	Itpr2
Mak16	1.34181e-161	0.497441	0.797	0.672	2.03914e-157	BC2	Mak16
Rin1	1.6782e-160	0.258655	0.359	0.135	2.55036e-156	BC2	Rin1
Dusp5	2.14469e-160	0.691899	0.764	0.554	3.25928e-156	BC2	Dusp5
Wsb1	1.09336e-159	0.499578	0.888	0.773	1.66157e-155	BC2	Wsb1
Hspa5	2.49212e-159	0.494223	0.999	0.995	3.78728e-155	BC2	Hspa5
Atxn1	5.05821e-159	0.438038	0.748	0.558	7.68696e-155	BC2	Atxn1
Khdrbs1	5.34777e-158	0.42695	0.926	0.869	8.12701e-154	BC2	Khdrbs1
H2-Q7	2.02099e-157	0.461814	0.917	0.698	3.07129e-153	BC2	H2-Q7
Nfat5	3.36065e-157	0.510194	0.884	0.818	5.10718e-153	BC2	Nfat5
Tnfaip3	6.29999e-157	0.892222	0.798	0.631	9.5741e-153	BC2	Tnfaip3
Nfkbia	9.0098e-157	0.663592	0.979	0.916	1.36922e-152	BC2	Nfkbia
Sf1	1.30787e-156	0.445637	0.881	0.801	1.98757e-152	BC2	Sf1
Plaur	1.57527e-156	0.40271	0.298	0.097	2.39393e-152	BC2	Plaur
B4galt1	3.14333e-156	0.487285	0.745	0.588	4.77691e-152	BC2	B4galt1
Lrrfip2	3.25476e-156	0.480172	0.881	0.808	4.94626e-152	BC2	Lrrfip2
N4bp2l2	8.16621e-156	0.432411	0.895	0.828	1.24102e-151	BC2	N4bp2l2
Dnttip2	2.94544e-155	0.455695	0.871	0.787	4.47619e-151	BC2	Dnttip2
U2af1	6.664e-155	0.415948	0.972	0.94	1.01273e-150	BC2	U2af1
Ifitm31	6.02489e-154	0.562015	0.991	0.89	9.15603e-150	BC2	Ifitm3
Kras	6.37836e-154	0.454062	0.884	0.793	9.69319e-150	BC2	Kras
Llph	2.91266e-153	0.416456	0.986	0.958	4.42637e-149	BC2	Llph
Mgll	3.34483e-153	0.361867	0.582	0.328	5.08314e-149	BC2	Mgll
Itpkc	5.84324e-153	0.625979	0.869	0.729	8.87998e-149	BC2	Itpkc
Galnt3	1.83186e-152	0.4389	0.676	0.464	2.78388e-148	BC2	Galnt3
Man1a	4.84934e-152	0.357885	0.476	0.232	7.36954e-148	BC2	Man1a
Slc38a2	1.17738e-151	0.585112	0.986	0.972	1.78926e-147	BC2	Slc38a2
Cdh4	1.55003e-151	0.252665	0.344	0.131	2.35558e-147	BC2	Cdh4
Cav11	4.45836e-151	0.39891	0.783	0.513	6.77537e-147	BC2	Cav1
Tgfbi1	5.5464e-151	0.452805	0.949	0.782	8.42887e-147	BC2	Tgfbi
Rrp15	8.35142e-151	0.424882	0.759	0.594	1.26917e-146	BC2	Rrp15
Srrm1	1.45043e-150	0.415028	0.961	0.917	2.20422e-146	BC2	Srrm1
Crlf11	2.44219e-150	0.44632	0.632	0.357	3.71139e-146	BC2	Crlf1
Sox61	3.23895e-150	0.397647	0.613	0.377	4.92223e-146	BC2	Sox6
Ppp2ca	4.76098e-150	0.368795	0.988	0.966	7.23527e-146	BC2	Ppp2ca
Hnrnpab	1.00255e-149	0.404889	0.993	0.983	1.52357e-145	BC2	Hnrnpab
Krt141	1.51922e-149	0.620766	0.999	0.964	2.30875e-145	BC2	Krt14
Btg1	4.47037e-149	0.556644	0.99	0.976	6.79363e-145	BC2	Btg1
Slc7a1	1.47372e-148	0.430603	0.608	0.393	2.23961e-144	BC2	Slc7a1
Pum2	2.15173e-148	0.449626	0.929	0.868	3.26999e-144	BC2	Pum2
Mcl1	6.35591e-148	0.420079	0.983	0.962	9.65908e-144	BC2	Mcl1
Elf1	6.39948e-148	0.508601	0.888	0.839	9.72529e-144	BC2	Elf1
Pkp4	9.16022e-148	0.452939	0.73	0.537	1.39208e-143	BC2	Pkp4
Ahnak	1.06177e-147	0.50336	0.999	0.997	1.61357e-143	BC2	Ahnak
Junb	3.97966e-146	0.557639	0.991	0.956	6.0479e-142	BC2	Junb
Pdcd6	5.09956e-146	0.42217	0.947	0.912	7.7498e-142	BC2	Pdcd6
Wls1	1.63883e-144	0.426036	0.877	0.757	2.49052e-140	BC2	Wls
Ngf	1.60814e-143	0.649347	0.5	0.268	2.44388e-139	BC2	Ngf
Ddx18	1.99953e-143	0.488103	0.799	0.694	3.03868e-139	BC2	Ddx18
Cdh3	6.54785e-143	0.408693	0.61	0.377	9.95076e-139	BC2	Cdh3
Cnbp	1.11036e-142	0.342197	0.998	0.993	1.68742e-138	BC2	Cnbp
Cebpz	1.22488e-142	0.43762	0.844	0.739	1.86146e-138	BC2	Cebpz
Tra2b	1.80235e-142	0.39654	0.976	0.961	2.73903e-138	BC2	Tra2b
Rock2	3.77997e-142	0.480868	0.899	0.811	5.74442e-138	BC2	Rock2
Clasp2	4.14444e-142	0.39565	0.653	0.462	6.29831e-138	BC2	Clasp2
Epcam	4.72184e-142	0.555522	0.959	0.901	7.17578e-138	BC2	Epcam
Rock1	5.17315e-141	0.469553	0.942	0.909	7.86163e-137	BC2	Rock1
Vps37b	7.16606e-141	0.52723	0.762	0.6	1.08903e-136	BC2	Vps37b
Anxa11	1.12874e-140	0.374305	0.579	0.365	1.71535e-136	BC2	Anxa11
Mapk1ip1l	2.89431e-140	0.397473	0.76	0.63	4.39848e-136	BC2	Mapk1ip1l
Ctsl1	3.96191e-140	0.475259	0.727	0.497	6.02092e-136	BC2	Ctsl
Col16a1	9.66687e-140	0.273845	0.433	0.2	1.46907e-135	BC2	Col16a1
Hivep2	1.14934e-139	0.485255	0.724	0.551	1.74665e-135	BC2	Hivep2
Acot9	2.00641e-139	0.378249	0.764	0.627	3.04914e-135	BC2	Acot9
Sema4b	3.20593e-138	0.491717	0.642	0.457	4.87205e-134	BC2	Sema4b
Usp2	1.29563e-136	0.387613	0.429	0.204	1.96897e-132	BC2	Usp2
Ano6	1.34388e-136	0.385657	0.628	0.423	2.0423e-132	BC2	Ano6
Smndc1	1.49553e-136	0.396304	0.821	0.721	2.27276e-132	BC2	Smndc1
Ndrg1	1.95161e-136	0.585497	0.861	0.695	2.96586e-132	BC2	Ndrg1
Zc3h15	2.26137e-136	0.410903	0.962	0.929	3.4366e-132	BC2	Zc3h15
Tsr1	2.04816e-135	0.386807	0.614	0.412	3.11259e-131	BC2	Tsr1
Crk	4.36139e-135	0.380626	0.842	0.758	6.62801e-131	BC2	Crk
Celf1	5.41092e-135	0.384123	0.828	0.729	8.22298e-131	BC2	Celf1
Prrc2c	8.06923e-135	0.395102	0.988	0.978	1.22628e-130	BC2	Prrc2c
Prkx	1.88852e-134	0.410013	0.782	0.654	2.86998e-130	BC2	Prkx
Nod2	2.64278e-134	0.383135	0.536	0.318	4.01623e-130	BC2	Nod2
Prpf4b	3.91183e-134	0.437303	0.909	0.865	5.94481e-130	BC2	Prpf4b
Morf4l1	7.17971e-134	0.377767	0.965	0.914	1.0911e-129	BC2	Morf4l1
Adss	8.59929e-134	0.440737	0.877	0.801	1.30683e-129	BC2	Adss
Ptpn12	9.11757e-134	0.421588	0.708	0.548	1.3856e-129	BC2	Ptpn12
Cavin11	1.58193e-133	0.395923	0.784	0.543	2.40405e-129	BC2	Cavin1
Il2rg	2.79352e-133	0.288659	0.311	0.119	4.24531e-129	BC2	Il2rg
Aff4	2.99562e-133	0.437964	0.9	0.868	4.55245e-129	BC2	Aff4
Trmt10c	2.99549e-132	0.372617	0.748	0.6	4.55225e-128	BC2	Trmt10c
Rbm39	6.04699e-132	0.372131	0.994	0.991	9.18961e-128	BC2	Rbm39
Pak2	6.34858e-132	0.397565	0.924	0.892	9.64794e-128	BC2	Pak2
Rrp9	2.38772e-131	0.346217	0.593	0.398	3.62862e-127	BC2	Rrp9
Tes	2.64296e-131	0.391916	0.632	0.427	4.0165e-127	BC2	Tes
Pdlim5	3.76881e-131	0.455302	0.862	0.784	5.72745e-127	BC2	Pdlim5
H2-Q4	4.22361e-131	0.460976	0.753	0.575	6.41862e-127	BC2	H2-Q4
Bdp1	4.84584e-131	0.454157	0.813	0.728	7.36422e-127	BC2	Bdp1
Srsf3	8.40744e-131	0.403066	0.993	0.982	1.27768e-126	BC2	Srsf3
Guca2a	8.69499e-131	0.450077	0.387	0.173	1.32138e-126	BC2	Guca2a
Atrx1	1.30852e-130	0.471076	0.933	0.899	1.98856e-126	BC2	Atrx
2310030G06Rik	3.38667e-130	0.320358	0.477	0.257	5.14672e-126	BC2	2310030G06Rik
Grwd1	4.50227e-130	0.333695	0.588	0.38	6.8421e-126	BC2	Grwd1
S100a11	4.6143e-130	0.480318	1	0.998	7.01236e-126	BC2	S100a11
Ppig	4.89908e-130	0.414715	0.929	0.888	7.44513e-126	BC2	Ppig
S100a61	6.57693e-130	0.464734	0.985	0.805	9.99496e-126	BC2	S100a6
Arntl	2.90701e-129	0.368898	0.65	0.472	4.41778e-125	BC2	Arntl
Rhog	3.83481e-129	0.402032	0.666	0.495	5.82777e-125	BC2	Rhog
Dnaja2	1.68273e-128	0.365321	0.958	0.926	2.55724e-124	BC2	Dnaja2
Fat2	2.65316e-128	0.351248	0.594	0.395	4.032e-124	BC2	Fat2
Rsu1	3.17308e-128	0.297676	0.597	0.36	4.82213e-124	BC2	Rsu1
Dnajc5	5.46137e-128	0.397466	0.778	0.683	8.29965e-124	BC2	Dnajc5
Timm23	7.45286e-128	0.380728	0.971	0.936	1.13261e-123	BC2	Timm23
Anxa51	1.07142e-127	0.443236	0.976	0.948	1.62823e-123	BC2	Anxa5
Cavin31	4.56625e-127	0.509265	0.829	0.636	6.93934e-123	BC2	Cavin3
Pak1ip1	1.80954e-126	0.39048	0.882	0.819	2.74995e-122	BC2	Pak1ip1
Myo1d	2.33158e-126	0.296472	0.514	0.29	3.5433e-122	BC2	Myo1d
Iqgap1	9.62083e-126	0.367217	0.991	0.984	1.46208e-121	BC2	Iqgap1
Epha4	1.19058e-125	0.632539	0.822	0.724	1.80932e-121	BC2	Epha4
Bcam1	2.24928e-125	0.348733	0.806	0.568	3.41823e-121	BC2	Bcam
1700025G04Rik1	2.2574e-125	0.427956	0.762	0.625	3.43057e-121	BC2	1700025G04Rik
Skil	2.286e-125	0.452048	0.798	0.677	3.47403e-121	BC2	Skil
Bcl10	2.32508e-125	0.404523	0.972	0.928	3.53342e-121	BC2	Bcl10
Hnrnpc	7.43903e-125	0.342985	0.983	0.963	1.13051e-120	BC2	Hnrnpc
Rnps1	1.1507e-124	0.371901	0.892	0.842	1.74871e-120	BC2	Rnps1
Cmip	1.66025e-124	0.392617	0.682	0.545	2.52309e-120	BC2	Cmip
Capns1	8.94633e-124	0.395956	0.84	0.646	1.35957e-119	BC2	Capns1
Tma16	5.84295e-123	0.400517	0.676	0.513	8.87953e-119	BC2	Tma16
Sf3b3	2.12495e-122	0.361756	0.888	0.805	3.22928e-118	BC2	Sf3b3
Lnpep	4.85573e-122	0.367796	0.855	0.781	7.37926e-118	BC2	Lnpep
Plekhb2	5.41554e-122	0.370902	0.627	0.453	8.23e-118	BC2	Plekhb2
Reep3	6.52382e-122	0.401074	0.931	0.888	9.91425e-118	BC2	Reep3
Rev1	1.05978e-121	0.317763	0.493	0.284	1.61055e-117	BC2	Rev1
Nfkbiz	1.29962e-120	0.550563	0.888	0.811	1.97503e-116	BC2	Nfkbiz
Htra11	4.01747e-120	0.38074	0.757	0.511	6.10535e-116	BC2	Htra1
Kdm7a	8.10232e-120	0.538874	0.805	0.683	1.23131e-115	BC2	Kdm7a
Eif4a3	1.2309e-119	0.357907	0.829	0.732	1.8706e-115	BC2	Eif4a3
Ubash3b	1.47346e-119	0.394105	0.441	0.236	2.23922e-115	BC2	Ubash3b
Ywhab	2.95959e-119	0.351225	0.979	0.965	4.49769e-115	BC2	Ywhab
Syne2	4.33489e-119	0.413804	0.939	0.899	6.58774e-115	BC2	Syne2
Csde1	4.95623e-119	0.351027	0.969	0.958	7.53198e-115	BC2	Csde1
Fbl	6.08901e-118	0.360837	0.941	0.905	9.25347e-114	BC2	Fbl
Ctnna1	7.64436e-118	0.357558	0.98	0.968	1.16171e-113	BC2	Ctnna1
Sys1	1.04491e-117	0.376728	0.802	0.708	1.58794e-113	BC2	Sys1
Nedd4l	1.91523e-117	0.378908	0.594	0.399	2.91057e-113	BC2	Nedd4l
Rassf8	6.09245e-117	0.25557	0.299	0.118	9.2587e-113	BC2	Rassf8
Zfp330	9.26796e-117	0.337735	0.722	0.595	1.40845e-112	BC2	Zfp330
Tmem251	1.30041e-116	0.30945	0.563	0.371	1.97623e-112	BC2	Tmem251
Ltbp4	2.77082e-116	0.28983	0.542	0.311	4.21082e-112	BC2	Ltbp4
Nabp1	3.36111e-116	0.432054	0.583	0.407	5.10788e-112	BC2	Nabp1
Dhx15	1.33294e-115	0.37451	0.927	0.887	2.02568e-111	BC2	Dhx15
Gja11	1.52566e-115	0.55191	0.895	0.75	2.31854e-111	BC2	Gja1
D16Ertd472e	2.37176e-115	0.462797	0.769	0.643	3.60436e-111	BC2	D16Ertd472e
Abi1	6.16817e-115	0.40743	0.87	0.826	9.37377e-111	BC2	Abi1
Ppp2r2a	2.76443e-114	0.356631	0.919	0.867	4.20111e-110	BC2	Ppp2r2a
Timm9	3.67743e-114	0.363695	0.667	0.509	5.58859e-110	BC2	Timm9
Gsr	7.48464e-114	0.317235	0.549	0.352	1.13744e-109	BC2	Gsr
Urah	3.57333e-113	0.425116	0.995	0.972	5.43038e-109	BC2	Urah
Alkbh1	8.75104e-113	0.351428	0.719	0.566	1.32989e-108	BC2	Alkbh1
Cd2ap	3.00808e-112	0.445177	0.948	0.935	4.57138e-108	BC2	Cd2ap
Myo1c	5.21146e-112	0.349899	0.71	0.588	7.91985e-108	BC2	Myo1c
Midn	5.63748e-112	0.444328	0.798	0.695	8.56728e-108	BC2	Midn
Limch1	6.98799e-112	0.268455	0.454	0.232	1.06196e-107	BC2	Limch1
Pitpna	7.76006e-112	0.35646	0.919	0.884	1.1793e-107	BC2	Pitpna
Camk2d	8.87621e-112	0.455109	0.758	0.653	1.34892e-107	BC2	Camk2d
P4ha11	1.21099e-111	0.322727	0.693	0.483	1.84034e-107	BC2	P4ha1
Rac1	1.47804e-111	0.325292	0.985	0.963	2.24618e-107	BC2	Rac1
Ivns1abp	3.342e-111	0.367066	0.923	0.872	5.07884e-107	BC2	Ivns1abp
Amd1	3.66228e-111	0.368733	0.724	0.586	5.56556e-107	BC2	Amd1
Hnrnpa3	4.67447e-111	0.315329	0.999	0.998	7.1038e-107	BC2	Hnrnpa3
Riok1	4.96804e-111	0.340178	0.681	0.535	7.54993e-107	BC2	Riok1
Rel	1.19036e-110	0.516499	0.897	0.827	1.80899e-106	BC2	Rel
Ubxn4	1.37151e-110	0.383006	0.928	0.887	2.08428e-106	BC2	Ubxn4
Snrpd1	5.87986e-110	0.345188	0.949	0.912	8.93562e-106	BC2	Snrpd1
Mtdh	9.09205e-110	0.353431	0.962	0.945	1.38172e-105	BC2	Mtdh
Slc7a5	1.46002e-109	0.312238	0.394	0.203	2.21879e-105	BC2	Slc7a5
Krt51	2.4476e-109	0.516065	1	0.895	3.71961e-105	BC2	Krt5
Tnfrsf181	2.84619e-109	0.357768	0.748	0.536	4.32536e-105	BC2	Tnfrsf18
Dnajb6	2.88401e-109	0.340032	0.941	0.913	4.38283e-105	BC2	Dnajb6
Ccnt1	1.45511e-108	0.351798	0.776	0.679	2.21133e-104	BC2	Ccnt1
Slc25a25	2.03243e-108	0.379855	0.736	0.586	3.08869e-104	BC2	Slc25a25
Eif4e	3.09232e-108	0.3482	0.908	0.849	4.6994e-104	BC2	Eif4e
Zc3hav1	4.9892e-108	0.428049	0.754	0.643	7.58208e-104	BC2	Zc3hav1
Arglu1	9.80147e-108	0.373367	0.897	0.861	1.48953e-103	BC2	Arglu1
Atf4	3.61291e-107	0.369148	0.987	0.964	5.49054e-103	BC2	Atf4
Smarca5	5.82503e-107	0.388162	0.965	0.944	8.8523e-103	BC2	Smarca5
Lama31	6.27057e-107	0.384205	0.641	0.453	9.52938e-103	BC2	Lama3
Il15ra	6.52692e-107	0.396779	0.495	0.316	9.91895e-103	BC2	Il15ra
Srf	8.79969e-107	0.330634	0.666	0.501	1.33729e-102	BC2	Srf
Jag21	1.73245e-106	0.252052	0.586	0.335	2.63281e-102	BC2	Jag2
Timm10	9.11048e-106	0.353615	0.745	0.633	1.38452e-101	BC2	Timm10
Pafah1b1	1.84676e-105	0.319743	0.986	0.97	2.80652e-101	BC2	Pafah1b1
Il22ra2	2.6686e-105	0.348412	0.412	0.215	4.05548e-101	BC2	Il22ra2
Tnip3	4.87234e-105	0.505904	0.264	0.1	7.40449e-101	BC2	Tnip3
Gpd2	5.29119e-105	0.365814	0.643	0.481	8.04102e-101	BC2	Gpd2
Zfp326	2.48035e-104	0.365442	0.827	0.758	3.76939e-100	BC2	Zfp326
Kti12	2.80427e-104	0.322357	0.642	0.503	4.26165e-100	BC2	Kti12
Acer3	3.37516e-104	0.327576	0.742	0.614	5.12924e-100	BC2	Acer3
Ecm1	7.50448e-104	0.295743	0.573	0.372	1.14046e-99	BC2	Ecm1
Lrrfip1	8.3384e-104	0.39913	0.793	0.665	1.26719e-99	BC2	Lrrfip1
Kitl	1.94237e-103	0.535677	0.517	0.313	2.95182e-99	BC2	Kitl
Vezf1	6.31916e-103	0.308719	0.611	0.424	9.60323e-99	BC2	Vezf1
Tuba4a	1.32826e-102	0.467047	0.903	0.817	2.01856e-98	BC2	Tuba4a
Ifngr11	2.1589e-102	0.438858	0.721	0.583	3.28088e-98	BC2	Ifngr1
Chd1	3.21824e-102	0.364972	0.821	0.72	4.89076e-98	BC2	Chd1
Wee1	4.49607e-102	0.322337	0.466	0.27	6.83268e-98	BC2	Wee1
Sumo1	5.0513e-102	0.292459	0.976	0.967	7.67646e-98	BC2	Sumo1
Kif13a	8.00316e-101	0.264162	0.49	0.294	1.21624e-96	BC2	Kif13a
B2m	9.74755e-101	0.278829	0.999	0.995	1.48134e-96	BC2	B2m
Fam104a	1.40941e-100	0.316187	0.946	0.907	2.14188e-96	BC2	Fam104a
Ttc14	1.63279e-100	0.371035	0.766	0.694	2.48135e-96	BC2	Ttc14
Set1	1.86071e-100	0.310743	0.997	0.989	2.82772e-96	BC2	Set
Stx3	2.86623e-100	0.344251	0.608	0.447	4.35581e-96	BC2	Stx3
Arih1	5.68365e-100	0.350497	0.867	0.826	8.63744e-96	BC2	Arih1
Golph3	5.96629e-100	0.319426	0.793	0.713	9.06697e-96	BC2	Golph3
Csrnp1	1.00477e-99	0.396455	0.844	0.749	1.52695e-95	BC2	Csrnp1
Vasp	2.49123e-99	0.368195	0.768	0.7	3.78593e-95	BC2	Vasp
Ctps	1.2924e-98	0.280567	0.43	0.244	1.96407e-94	BC2	Ctps
Kmt2a	1.40791e-98	0.401447	0.75	0.655	2.13961e-94	BC2	Kmt2a
Capg1	2.24922e-98	0.370775	0.969	0.859	3.41814e-94	BC2	Capg
Tmsb4x1	2.38625e-98	0.431621	1	0.999	3.62639e-94	BC2	Tmsb4x
Sertad2	2.52878e-98	0.382731	0.771	0.698	3.84299e-94	BC2	Sertad2
Nup62	4.71876e-98	0.301928	0.587	0.434	7.1711e-94	BC2	Nup62
Afap1	5.29653e-98	0.312714	0.516	0.341	8.04914e-94	BC2	Afap1
Rbmxl1	5.87604e-98	0.322526	0.778	0.681	8.92982e-94	BC2	Rbmxl1
Fam83g	9.67553e-98	0.415726	0.796	0.691	1.47039e-93	BC2	Fam83g
Zfp655	2.25305e-97	0.313529	0.662	0.506	3.42396e-93	BC2	Zfp655
Gnaq	2.75934e-97	0.297577	0.559	0.38	4.19337e-93	BC2	Gnaq
Sema5a	2.9685e-97	0.257011	0.485	0.272	4.51123e-93	BC2	Sema5a
Wac	3.76179e-97	0.330929	0.891	0.847	5.7168e-93	BC2	Wac
Arl6ip5	4.06148e-97	0.338871	0.712	0.593	6.17223e-93	BC2	Arl6ip5
Arhgef5	8.78797e-97	0.331114	0.828	0.756	1.33551e-92	BC2	Arhgef5
Ash1l	1.21023e-96	0.350927	0.893	0.86	1.83918e-92	BC2	Ash1l
Slc39a6	1.33019e-96	0.417128	0.732	0.619	2.0215e-92	BC2	Slc39a6
Matr3	3.15925e-96	0.323643	0.808	0.712	4.80112e-92	BC2	Matr3
Gls	6.71254e-96	0.319439	0.871	0.807	1.02011e-91	BC2	Gls
Uhrf1bp1l	9.89415e-96	0.298047	0.559	0.393	1.50361e-91	BC2	Uhrf1bp1l
Zfp800	1.01749e-94	0.373672	0.706	0.586	1.54627e-90	BC2	Zfp800
Ptk2	1.03107e-94	0.254727	0.462	0.279	1.56692e-90	BC2	Ptk2
Far1	2.13415e-93	0.306729	0.602	0.417	3.24326e-89	BC2	Far1
Larp1	5.90787e-93	0.351103	0.866	0.821	8.9782e-89	BC2	Larp1
Sar1a	9.65391e-93	0.31234	0.899	0.849	1.4671e-88	BC2	Sar1a
Naa15	3.67001e-92	0.334421	0.912	0.883	5.57732e-88	BC2	Naa15
Fxr1	4.48151e-92	0.338196	0.844	0.725	6.81055e-88	BC2	Fxr1
Ppp1r14c	1.67778e-91	0.386327	0.935	0.91	2.54972e-87	BC2	Ppp1r14c
Hspa4	1.92673e-91	0.328414	0.964	0.929	2.92805e-87	BC2	Hspa4
Nop56	5.39886e-91	0.367777	0.8	0.705	8.20465e-87	BC2	Nop56
Ube2n	5.9552e-91	0.301199	0.944	0.915	9.05012e-87	BC2	Ube2n
Usp16	8.98545e-91	0.353727	0.76	0.675	1.36552e-86	BC2	Usp16
Nup98	1.68635e-90	0.334595	0.778	0.715	2.56274e-86	BC2	Nup98
Gspt1	1.78396e-90	0.3223	0.962	0.93	2.71108e-86	BC2	Gspt1
Serpinb6a1	1.92473e-90	0.368727	0.95	0.837	2.92502e-86	BC2	Serpinb6a
Ehd4	4.70388e-90	0.432007	0.697	0.59	7.14848e-86	BC2	Ehd4
Gnl2	5.01424e-90	0.336219	0.69	0.596	7.62014e-86	BC2	Gnl2
Oaf	8.15365e-90	0.275471	0.275	0.118	1.23911e-85	BC2	Oaf
Fbxl5	1.06659e-89	0.336993	0.649	0.527	1.62089e-85	BC2	Fbxl5
Ly6c1	1.41533e-89	0.33145	0.379	0.196	2.15088e-85	BC2	Ly6c1
Lims1	1.43319e-89	0.296713	0.658	0.52	2.17801e-85	BC2	Lims1
Msi2	2.38787e-89	0.301179	0.618	0.471	3.62885e-85	BC2	Msi2
Hnrnph1	4.36928e-89	0.324752	0.88	0.838	6.63999e-85	BC2	Hnrnph1
Lpp	4.98688e-89	0.330458	0.783	0.703	7.57856e-85	BC2	Lpp
Vmp1	1.89097e-88	0.454066	0.774	0.701	2.87371e-84	BC2	Vmp1
Cldn1	2.25053e-88	0.487349	0.873	0.768	3.42014e-84	BC2	Cldn1
Pum1	2.84573e-88	0.326246	0.853	0.792	4.32465e-84	BC2	Pum1
Elavl1	3.54032e-88	0.302349	0.853	0.816	5.38022e-84	BC2	Elavl1
Usp36	3.70971e-88	0.283682	0.522	0.361	5.63764e-84	BC2	Usp36
Cnot4	4.04539e-88	0.308032	0.801	0.735	6.14777e-84	BC2	Cnot4
Rab6a	5.67308e-88	0.318915	0.88	0.85	8.62138e-84	BC2	Rab6a
Hnrnpa1	9.01193e-88	0.300611	0.99	0.975	1.36954e-83	BC2	Hnrnpa1
H2-D1	1.05593e-87	0.263978	0.998	0.993	1.6047e-83	BC2	H2-D1
Foxn3	1.28652e-87	0.379954	0.937	0.886	1.95512e-83	BC2	Foxn3
Ccn11	2.03524e-87	0.716832	0.755	0.59	3.09295e-83	BC2	Ccn1
Ppp4c	2.97065e-87	0.298454	0.765	0.698	4.5145e-83	BC2	Ppp4c
Eif1	3.12233e-87	0.330958	1	1	4.745e-83	BC2	Eif1
Atp1b1	4.98705e-87	0.524546	0.437	0.253	7.57882e-83	BC2	Atp1b1
Gm16286	5.17963e-87	0.302795	0.865	0.835	7.87149e-83	BC2	Gm16286
Ptpn2	5.44189e-87	0.317248	0.746	0.675	8.27004e-83	BC2	Ptpn2
Med13	6.40491e-87	0.340796	0.834	0.779	9.73354e-83	BC2	Med13
Phax	6.78135e-87	0.288001	0.673	0.555	1.03056e-82	BC2	Phax
Atp2b1	7.56938e-87	0.383345	0.908	0.866	1.15032e-82	BC2	Atp2b1
Eif2s1	1.22189e-86	0.323762	0.929	0.898	1.8569e-82	BC2	Eif2s1
Ndufaf4	1.37213e-86	0.35515	0.638	0.506	2.08522e-82	BC2	Ndufaf4
Plk2	1.60532e-86	0.736088	0.79	0.676	2.4396e-82	BC2	Plk2
Relb	1.85816e-86	0.302566	0.59	0.445	2.82385e-82	BC2	Relb
Smtn	2.10536e-86	0.316236	0.464	0.301	3.19951e-82	BC2	Smtn
Ptgs21	2.12699e-86	0.714527	0.66	0.453	3.23239e-82	BC2	Ptgs2
Dnajc21	2.15047e-86	0.328569	0.878	0.84	3.26806e-82	BC2	Dnajc21
Rras2	2.9801e-86	0.271397	0.375	0.209	4.52886e-82	BC2	Rras2
Map7d1	4.29223e-86	0.405091	0.757	0.624	6.52291e-82	BC2	Map7d1
Strn3	6.33561e-86	0.335473	0.874	0.841	9.62822e-82	BC2	Strn3
Oga	8.93962e-86	0.39024	0.761	0.706	1.35855e-81	BC2	Oga
Ssb	1.3252e-85	0.308749	0.963	0.94	2.0139e-81	BC2	Ssb
Fosl2	1.49569e-85	0.450253	0.858	0.818	2.273e-81	BC2	Fosl2
Ahctf1	2.71442e-85	0.311107	0.618	0.49	4.12511e-81	BC2	Ahctf1
Supt6	3.07533e-85	0.330077	0.774	0.704	4.67357e-81	BC2	Supt6
Arid4b	3.13957e-85	0.373693	0.872	0.854	4.7712e-81	BC2	Arid4b
Taf1d	4.78794e-85	0.33325	0.888	0.84	7.27623e-81	BC2	Taf1d
Rlim	8.57542e-85	0.322883	0.782	0.719	1.30321e-80	BC2	Rlim
Crip1	8.88558e-85	0.387657	0.62	0.406	1.35034e-80	BC2	Crip1
Tex10	1.06219e-84	0.279844	0.565	0.424	1.6142e-80	BC2	Tex10
Prkar1a	1.92191e-84	0.299835	0.892	0.865	2.92072e-80	BC2	Prkar1a
Morf4l2	2.37309e-84	0.317403	0.933	0.893	3.60639e-80	BC2	Morf4l2
Snrnp48	3.02769e-84	0.293161	0.816	0.751	4.60118e-80	BC2	Snrnp48
Atp13a3	3.4312e-84	0.308861	0.814	0.746	5.21439e-80	BC2	Atp13a3
Brd4	3.57474e-84	0.310519	0.779	0.731	5.43254e-80	BC2	Brd4
Smim15	4.09671e-84	0.379717	0.674	0.57	6.22577e-80	BC2	Smim15
Nfx1	6.96077e-84	0.311715	0.694	0.601	1.05783e-79	BC2	Nfx1
Neat1	1.00638e-83	0.584836	0.993	0.98	1.52939e-79	BC2	Neat1
Abhd2	1.21886e-83	0.341096	0.547	0.395	1.85231e-79	BC2	Abhd2
Mir22hg	2.44083e-83	0.2983	0.514	0.342	3.70932e-79	BC2	Mir22hg
Rpl7l1	2.48047e-83	0.311899	0.769	0.71	3.76957e-79	BC2	Rpl7l1
Luc7l	3.21131e-83	0.32346	0.858	0.821	4.88023e-79	BC2	Luc7l
Trp53	9.8045e-83	0.301157	0.809	0.74	1.48999e-78	BC2	Trp53
Eif6	9.91898e-83	0.296528	0.991	0.963	1.50739e-78	BC2	Eif6
Sft2d1	1.19238e-82	0.278116	0.592	0.473	1.81206e-78	BC2	Sft2d1
Adgrg6	1.41016e-82	0.308794	0.609	0.456	2.14303e-78	BC2	Adgrg6
Jak1	3.51601e-82	0.339905	0.946	0.912	5.34327e-78	BC2	Jak1
Rsl24d1	3.60661e-82	0.329695	0.783	0.714	5.48097e-78	BC2	Rsl24d1
Ptpn1	4.67535e-82	0.311121	0.825	0.769	7.10513e-78	BC2	Ptpn1
Crim1	7.6833e-82	0.321003	0.704	0.56	1.16763e-77	BC2	Crim1
Cggbp1	1.27213e-81	0.304864	0.926	0.901	1.93326e-77	BC2	Cggbp1
Sowahc	1.28289e-81	0.352063	0.899	0.796	1.94961e-77	BC2	Sowahc
Furin	1.82672e-81	0.30587	0.601	0.479	2.77606e-77	BC2	Furin
P3h2	1.83312e-81	0.253849	0.549	0.389	2.7858e-77	BC2	P3h2
U2surp	2.62984e-81	0.303116	0.861	0.809	3.99657e-77	BC2	U2surp
Amotl1	2.81999e-81	0.354808	0.782	0.731	4.28554e-77	BC2	Amotl1
Kdm1a	4.04032e-81	0.319769	0.861	0.824	6.14007e-77	BC2	Kdm1a
Cap1	1.69936e-80	0.306213	0.826	0.789	2.58252e-76	BC2	Cap1
Larp4	1.94346e-80	0.320444	0.874	0.833	2.95348e-76	BC2	Larp4
Utp3	2.8226e-80	0.299456	0.856	0.815	4.28951e-76	BC2	Utp3
Pls3	3.05382e-80	0.40201	0.874	0.837	4.6409e-76	BC2	Pls3
Cast	3.23239e-80	0.332196	0.971	0.945	4.91226e-76	BC2	Cast
Stx12	4.42779e-80	0.301831	0.764	0.704	6.72891e-76	BC2	Stx12
Ube2j1	4.9048e-80	0.323122	0.601	0.49	7.45382e-76	BC2	Ube2j1
Usp47	7.04056e-80	0.331165	0.71	0.635	1.06995e-75	BC2	Usp47
Snrpb	7.04589e-80	0.253075	0.981	0.967	1.07076e-75	BC2	Snrpb
Nfix	7.20224e-80	0.270057	0.97	0.961	1.09452e-75	BC2	Nfix
Srsf11	8.7601e-80	0.295382	0.969	0.958	1.33127e-75	BC2	Srsf11
Pcbp1	9.60567e-80	0.266786	0.987	0.974	1.45977e-75	BC2	Pcbp1
Pim1	1.64646e-79	0.650613	0.673	0.56	2.50213e-75	BC2	Pim1
Cdca4	1.88108e-79	0.277671	0.597	0.47	2.85867e-75	BC2	Cdca4
Nup153	2.02289e-79	0.295491	0.661	0.542	3.07419e-75	BC2	Nup153
Ppp4r1	3.45398e-79	0.309011	0.571	0.445	5.24901e-75	BC2	Ppp4r1
Ube2d2a	1.43482e-78	0.286546	0.918	0.906	2.1805e-74	BC2	Ube2d2a
Utp18	2.06565e-78	0.308558	0.714	0.637	3.13916e-74	BC2	Utp18
Rnf4	3.05239e-78	0.284298	0.771	0.7	4.63872e-74	BC2	Rnf4
Bmp2	4.48097e-78	0.41449	0.41	0.236	6.80974e-74	BC2	Bmp2
Stx11	9.6745e-78	0.324558	0.455	0.295	1.47023e-73	BC2	Stx11
Jmjd1c	1.16946e-77	0.339987	0.826	0.753	1.77723e-73	BC2	Jmjd1c
Fam83h	2.08644e-77	0.288197	0.618	0.498	3.17076e-73	BC2	Fam83h
Cbll1	2.40326e-77	0.263488	0.515	0.369	3.65223e-73	BC2	Cbll1
Clic1	2.4599e-77	0.263511	0.994	0.991	3.73831e-73	BC2	Clic1
Limd1	2.5174e-77	0.371414	0.712	0.65	3.82569e-73	BC2	Limd1
Txnrd1	3.72832e-77	0.370044	0.697	0.557	5.66592e-73	BC2	Txnrd1
Sde2	1.10676e-76	0.296891	0.911	0.855	1.68194e-72	BC2	Sde2
Gramd3	1.19907e-76	0.342309	0.6	0.467	1.82223e-72	BC2	Gramd3
Zfp644	1.36173e-76	0.292682	0.765	0.689	2.06942e-72	BC2	Zfp644
Mmp3	1.41297e-76	0.917635	0.269	0.122	2.1473e-72	BC2	Mmp3
H3f3b	2.45417e-76	0.264368	1	1	3.72961e-72	BC2	H3f3b
Smad1	2.91627e-76	0.342184	0.715	0.644	4.43185e-72	BC2	Smad1
Wsb2	2.98271e-76	0.281092	0.727	0.636	4.53283e-72	BC2	Wsb2
Rora	4.69143e-76	0.421902	0.908	0.809	7.12956e-72	BC2	Rora
Kpna4	7.15745e-76	0.309175	0.864	0.834	1.08772e-71	BC2	Kpna4
Srm	1.03574e-75	0.333185	0.734	0.649	1.57401e-71	BC2	Srm
Sdad1	1.1281e-75	0.266992	0.576	0.446	1.71438e-71	BC2	Sdad1
Ezr	7.97185e-75	0.372841	0.972	0.941	1.21148e-70	BC2	Ezr
Elf2	2.59208e-74	0.313373	0.755	0.702	3.93919e-70	BC2	Elf2
2410002F23Rik	3.94277e-74	0.250475	0.496	0.346	5.99183e-70	BC2	2410002F23Rik
Mbnl2	5.49854e-74	0.330642	0.927	0.932	8.35613e-70	BC2	Mbnl2
Tfap2a	6.41457e-74	0.365558	0.841	0.801	9.74823e-70	BC2	Tfap2a
Gar1	6.4853e-74	0.312376	0.796	0.742	9.8557e-70	BC2	Gar1
Retreg1	6.867e-74	0.394119	0.706	0.594	1.04358e-69	BC2	Retreg1
Hnrnpd	8.75989e-74	0.287469	0.937	0.897	1.33124e-69	BC2	Hnrnpd
Nras	9.19738e-74	0.295497	0.859	0.824	1.39773e-69	BC2	Nras
Nob1	2.69906e-73	0.269757	0.614	0.504	4.10176e-69	BC2	Nob1
Aff1	3.46829e-73	0.311378	0.667	0.561	5.27076e-69	BC2	Aff1
Tra2a	3.97831e-73	0.284922	0.958	0.954	6.04584e-69	BC2	Tra2a
Calu	4.90532e-73	0.289229	0.769	0.713	7.45462e-69	BC2	Calu
Utrn	5.06855e-73	0.288862	0.694	0.586	7.70268e-69	BC2	Utrn
Irf2bpl	5.65926e-73	0.468251	0.478	0.339	8.60037e-69	BC2	Irf2bpl
Mrto4	6.79668e-73	0.307843	0.803	0.745	1.03289e-68	BC2	Mrto4
Ralgds	9.48588e-73	0.305951	0.655	0.532	1.44157e-68	BC2	Ralgds
Snai2	1.10592e-72	0.432703	0.414	0.251	1.68066e-68	BC2	Snai2
Itgav	1.61597e-72	0.332576	0.729	0.662	2.45579e-68	BC2	Itgav
Raly	2.16384e-72	0.277564	0.889	0.866	3.28838e-68	BC2	Raly
Purb	3.08238e-72	0.26066	0.99	0.986	4.68429e-68	BC2	Purb
Map4	3.22315e-72	0.291266	0.618	0.497	4.89822e-68	BC2	Map4
F11r	3.69007e-72	0.282942	0.831	0.751	5.60779e-68	BC2	F11r
Eif5b	4.7994e-72	0.351583	0.952	0.932	7.29364e-68	BC2	Eif5b
Zfp622	6.61771e-72	0.273857	0.719	0.647	1.00569e-67	BC2	Zfp622
Ptpn14	8.42266e-72	0.28458	0.594	0.438	1.27999e-67	BC2	Ptpn14
C1qbp	9.06854e-72	0.286507	0.906	0.852	1.37815e-67	BC2	C1qbp
Rab14	9.15857e-72	0.266777	0.963	0.954	1.39183e-67	BC2	Rab14
Irs2	1.08096e-71	0.3738	0.635	0.502	1.64274e-67	BC2	Irs2
Scaf11	1.75972e-71	0.309236	0.895	0.888	2.67425e-67	BC2	Scaf11
AI837181	2.08748e-71	0.260155	0.516	0.37	3.17234e-67	BC2	AI837181
Kcnq1ot1	3.25274e-71	0.64797	0.628	0.505	4.94319e-67	BC2	Kcnq1ot1
Syncrip	3.31765e-71	0.315158	0.933	0.923	5.04184e-67	BC2	Syncrip
Supt5	3.68522e-71	0.280316	0.739	0.69	5.60044e-67	BC2	Supt5
Naa50	3.99466e-71	0.263522	0.977	0.949	6.07068e-67	BC2	Naa50
Tasor2	4.39772e-71	0.28422	0.504	0.364	6.68321e-67	BC2	Tasor2
Cited2	4.97512e-71	0.872803	0.674	0.576	7.56068e-67	BC2	Cited2
Lrrc59	5.24183e-71	0.265399	0.806	0.732	7.96601e-67	BC2	Lrrc59
Sptlc2	6.271e-71	0.291327	0.669	0.578	9.53004e-67	BC2	Sptlc2
Cd3eap	7.78425e-71	0.347175	0.59	0.482	1.18297e-66	BC2	Cd3eap
Crebbp	1.31174e-70	0.274327	0.828	0.785	1.99344e-66	BC2	Crebbp
Nkapd1	1.60273e-70	0.285921	0.604	0.494	2.43566e-66	BC2	Nkapd1
Mill1	1.63681e-70	0.368854	0.388	0.225	2.48747e-66	BC2	Mill1
Eef1e1	1.98942e-70	0.30985	0.761	0.707	3.02332e-66	BC2	Eef1e1
Utp15	2.79183e-70	0.266997	0.508	0.377	4.24275e-66	BC2	Utp15
Il13ra1	3.27855e-70	0.305965	0.885	0.851	4.98241e-66	BC2	Il13ra1
Zfp948	9.35647e-70	0.300519	0.534	0.405	1.4219e-65	BC2	Zfp948
Pak1	1.09766e-69	0.290071	0.528	0.399	1.66812e-65	BC2	Pak1
Daam1	1.15718e-69	0.334487	0.749	0.706	1.75857e-65	BC2	Daam1
Tubb4b	1.18102e-69	0.498407	0.937	0.898	1.79479e-65	BC2	Tubb4b
Cab39	1.19872e-69	0.272343	0.875	0.845	1.82169e-65	BC2	Cab39
Noc3l	1.20998e-69	0.263809	0.508	0.373	1.83881e-65	BC2	Noc3l
Birc3	3.83985e-69	0.292758	0.465	0.321	5.83542e-65	BC2	Birc3
Osmr	1.17904e-68	0.267489	0.583	0.452	1.79179e-64	BC2	Osmr
Ranbp2	1.56238e-68	0.31079	0.796	0.75	2.37435e-64	BC2	Ranbp2
Thy11	1.63714e-68	0.302568	0.461	0.276	2.48796e-64	BC2	Thy1
Nop14	3.26241e-68	0.30535	0.68	0.596	4.95789e-64	BC2	Nop14
Fgfbp1	5.4957e-68	0.640853	0.847	0.778	8.35182e-64	BC2	Fgfbp1
Igsf3	7.50203e-68	0.305999	0.62	0.521	1.14008e-63	BC2	Igsf3
F2rl1	7.86568e-68	0.372225	0.694	0.614	1.19535e-63	BC2	F2rl1
Zrsr2	1.88899e-67	0.274996	0.763	0.708	2.87071e-63	BC2	Zrsr2
Phlda11	3.78191e-67	0.46965	0.942	0.836	5.74737e-63	BC2	Phlda1
Pkn2	6.54077e-67	0.277836	0.897	0.891	9.94001e-63	BC2	Pkn2
Ccnl1	6.92006e-67	0.365987	0.97	0.952	1.05164e-62	BC2	Ccnl1
Snhg15	1.44989e-66	0.270173	0.552	0.412	2.2034e-62	BC2	Snhg15
Arpc4	6.36085e-66	0.272449	0.925	0.904	9.66659e-62	BC2	Arpc4
Il33	9.52445e-66	0.387421	0.655	0.47	1.44743e-61	BC2	Il33
Hnrnpu	1.15423e-65	0.269627	0.99	0.986	1.75409e-61	BC2	Hnrnpu
Gtf2h1	1.32868e-65	0.274803	0.617	0.528	2.0192e-61	BC2	Gtf2h1
Hs3st1	1.62556e-65	0.463311	0.413	0.251	2.47036e-61	BC2	Hs3st1
Vcl	3.95327e-65	0.323426	0.791	0.749	6.00778e-61	BC2	Vcl
Ago2	4.72604e-65	0.271113	0.813	0.782	7.18217e-61	BC2	Ago2
Naf1	5.93331e-65	0.293919	0.589	0.482	9.01685e-61	BC2	Naf1
Nr4a3	7.11255e-65	0.359557	0.552	0.396	1.08089e-60	BC2	Nr4a3
Prpf38b	1.54409e-64	0.316679	0.878	0.858	2.34655e-60	BC2	Prpf38b
Mybbp1a	1.76865e-64	0.283135	0.764	0.683	2.68782e-60	BC2	Mybbp1a
Igf1r	2.32065e-64	0.264552	0.601	0.468	3.52669e-60	BC2	Igf1r
Mbnl1	2.81312e-64	0.296828	0.922	0.921	4.2751e-60	BC2	Mbnl1
Polr3d	3.14682e-64	0.267086	0.496	0.372	4.78222e-60	BC2	Polr3d
Zc3h12a	3.24263e-64	0.363898	0.682	0.586	4.92782e-60	BC2	Zc3h12a
Micall1	6.33302e-64	0.260526	0.63	0.518	9.62429e-60	BC2	Micall1
Pno1	1.09935e-63	0.268933	0.675	0.602	1.67069e-59	BC2	Pno1
Rbpj	2.44567e-63	0.275709	0.701	0.634	3.71669e-59	BC2	Rbpj
Foxn2	2.68592e-63	0.29097	0.659	0.581	4.08179e-59	BC2	Foxn2
Klc1	2.8834e-63	0.28067	0.651	0.583	4.3819e-59	BC2	Klc1
Riok2	5.18728e-63	0.25115	0.497	0.372	7.88312e-59	BC2	Riok2
Slc25a48	5.20797e-63	0.338451	0.563	0.446	7.91455e-59	BC2	Slc25a48
Pom121	5.7176e-63	0.25098	0.535	0.416	8.68903e-59	BC2	Pom121
Emc6	9.39053e-63	0.252444	0.88	0.843	1.42708e-58	BC2	Emc6
Srsf6	9.56663e-63	0.329394	0.847	0.824	1.45384e-58	BC2	Srsf6
Ddx3x	1.10807e-62	0.333093	0.941	0.943	1.68394e-58	BC2	Ddx3x
Btaf1	3.05857e-62	0.274464	0.637	0.557	4.64811e-58	BC2	Btaf1
Trip11	3.53258e-62	0.282821	0.874	0.851	5.36847e-58	BC2	Trip11
Tead1	6.38038e-62	0.350797	0.527	0.397	9.69626e-58	BC2	Tead1
Foxp1	7.11767e-62	0.32189	0.711	0.639	1.08167e-57	BC2	Foxp1
Wapl	7.90978e-62	0.267113	0.895	0.872	1.20205e-57	BC2	Wapl
Rps6ka3	8.2897e-62	0.279412	0.654	0.578	1.25979e-57	BC2	Rps6ka3
Arf4	2.4815e-61	0.252482	0.953	0.954	3.77113e-57	BC2	Arf4
Tpbg	4.06143e-61	0.282537	0.617	0.499	6.17215e-57	BC2	Tpbg
Eea1	4.55722e-61	0.281734	0.898	0.867	6.92561e-57	BC2	Eea1
Nop16	5.78303e-61	0.279235	0.67	0.592	8.78847e-57	BC2	Nop16
Bhlhe40	7.20207e-61	0.421953	0.69	0.572	1.0945e-56	BC2	Bhlhe40
Coq10b	8.01853e-61	0.305594	0.85	0.807	1.21858e-56	BC2	Coq10b
Rbm22	1.39331e-60	0.255907	0.663	0.588	2.11742e-56	BC2	Rbm22
Etv3	1.63891e-60	0.335575	0.661	0.596	2.49065e-56	BC2	Etv3
Timm8a1	1.73144e-60	0.305793	0.793	0.761	2.63128e-56	BC2	Timm8a1
Nfkbib	2.00065e-60	0.264352	0.648	0.576	3.04038e-56	BC2	Nfkbib
Crem	2.25946e-60	0.333709	0.436	0.303	3.43371e-56	BC2	Crem
Usp10	2.29242e-60	0.250906	0.629	0.541	3.48379e-56	BC2	Usp10
Cltc	4.64872e-60	0.293539	0.896	0.872	7.06466e-56	BC2	Cltc
Zc3h18	5.18315e-60	0.252785	0.65	0.572	7.87683e-56	BC2	Zc3h18
U2af2	6.9229e-60	0.25149	0.773	0.732	1.05207e-55	BC2	U2af2
Hspa9	1.04975e-59	0.256432	0.929	0.904	1.5953e-55	BC2	Hspa9
Tax1bp3	1.065e-59	0.266753	0.665	0.602	1.61849e-55	BC2	Tax1bp3
Ythdf3	1.10003e-59	0.270983	0.654	0.576	1.67172e-55	BC2	Ythdf3
Gnai11	2.44364e-59	0.353157	0.878	0.83	3.7136e-55	BC2	Gnai1
Got1	2.50235e-59	0.332526	0.609	0.533	3.80281e-55	BC2	Got1
Klf5	5.7884e-59	0.376223	0.967	0.928	8.79662e-55	BC2	Klf5
Stim1	9.05738e-59	0.286851	0.856	0.842	1.37645e-54	BC2	Stim1
Shoc2	9.69022e-59	0.259715	0.769	0.724	1.47262e-54	BC2	Shoc2
Glud11	3.53699e-58	0.255149	0.863	0.838	5.37516e-54	BC2	Glud1
Birc6	3.58837e-58	0.26447	0.819	0.804	5.45324e-54	BC2	Birc6
Raph1	3.691e-58	0.297988	0.702	0.627	5.60922e-54	BC2	Raph1
Ckap4	4.49606e-58	0.339309	0.733	0.678	6.83266e-54	BC2	Ckap4
Ier5	5.31262e-58	0.320188	0.759	0.675	8.07358e-54	BC2	Ier5
Rnf217	9.23312e-58	0.26763	0.663	0.588	1.40316e-53	BC2	Rnf217
Prpf39	1.79492e-57	0.251964	0.712	0.66	2.72774e-53	BC2	Prpf39
Dip2b	2.93959e-57	0.261026	0.789	0.738	4.46729e-53	BC2	Dip2b
Ankrd17	3.9555e-57	0.269155	0.887	0.866	6.01117e-53	BC2	Ankrd17
Il1rl2	1.96681e-56	0.263542	0.598	0.517	2.98896e-52	BC2	Il1rl2
Cyp26b1	1.97272e-56	0.351047	0.259	0.136	2.99794e-52	BC2	Cyp26b1
Abce1	2.36364e-56	0.259303	0.803	0.775	3.59202e-52	BC2	Abce1
Thap12	3.09512e-56	0.274192	0.75	0.719	4.70366e-52	BC2	Thap12
Wdr45b	3.24582e-56	0.265385	0.72	0.688	4.93267e-52	BC2	Wdr45b
BC005561	3.27569e-56	0.28337	0.633	0.554	4.97807e-52	BC2	BC005561
Vps37a	3.76632e-56	0.251155	0.7	0.646	5.72367e-52	BC2	Vps37a
Gtf2f2	4.04318e-56	0.25094	0.72	0.667	6.14442e-52	BC2	Gtf2f2
Dot1l	4.8415e-56	0.274921	0.582	0.497	7.35763e-52	BC2	Dot1l
Chic2	4.93148e-56	0.279169	0.866	0.85	7.49437e-52	BC2	Chic2
Ppp1r11	5.06241e-56	0.273291	0.799	0.791	7.69334e-52	BC2	Ppp1r11
Nol8	6.86587e-56	0.270088	0.516	0.401	1.04341e-51	BC2	Nol8
Chit1	1.1568e-55	0.421383	0.764	0.701	1.75798e-51	BC2	Chit1
Bclaf1	1.16607e-55	0.282624	0.839	0.823	1.77208e-51	BC2	Bclaf1
Mbd2	1.78649e-55	0.258242	0.931	0.917	2.71493e-51	BC2	Mbd2
Ssbp21	3.77735e-55	0.300028	0.724	0.666	5.74044e-51	BC2	Ssbp2
Hdgf	3.97189e-55	0.252886	0.971	0.966	6.03608e-51	BC2	Hdgf
Emd	4.15684e-55	0.257879	0.822	0.788	6.31715e-51	BC2	Emd
Sertad1	7.23322e-55	0.291311	0.666	0.563	1.09923e-50	BC2	Sertad1
Ccnd11	9.03294e-55	0.335379	0.57	0.419	1.37274e-50	BC2	Ccnd1
Herc4	1.40407e-54	0.292017	0.847	0.799	2.13377e-50	BC2	Herc4
Atl2	2.43929e-54	0.258371	0.74	0.7	3.70699e-50	BC2	Atl2
Wasl	2.51827e-54	0.295873	0.765	0.729	3.82702e-50	BC2	Wasl
Ubr5	2.65871e-54	0.256712	0.797	0.764	4.04045e-50	BC2	Ubr5
Rbm17	3.27284e-54	0.264152	0.748	0.719	4.97373e-50	BC2	Rbm17
Caprin1	4.60384e-54	0.260765	0.871	0.847	6.99646e-50	BC2	Caprin1
Qk	1.3102e-53	0.259292	0.87	0.865	1.99111e-49	BC2	Qk
Ppp1r15a	3.91427e-53	0.333761	0.768	0.706	5.94851e-49	BC2	Ppp1r15a
Emp1	5.61583e-53	0.433186	0.959	0.93	8.53437e-49	BC2	Emp1
Eif4a2	9.63445e-53	0.255159	0.871	0.874	1.46415e-48	BC2	Eif4a2
Slc4a7	1.23676e-52	0.255625	0.456	0.326	1.87951e-48	BC2	Slc4a7
Xrn2	5.70276e-52	0.256592	0.864	0.834	8.66649e-48	BC2	Xrn2
Tgoln1	4.09215e-51	0.276452	0.706	0.653	6.21883e-47	BC2	Tgoln1
Alkbh5	4.63146e-51	0.290061	0.683	0.632	7.03843e-47	BC2	Alkbh5
Nrip1	6.6008e-51	0.32763	0.833	0.785	1.00312e-46	BC2	Nrip1
Nars	6.61144e-51	0.272009	0.896	0.871	1.00474e-46	BC2	Nars
Klk10	7.89479e-51	0.250078	0.289	0.163	1.19977e-46	BC2	Klk10
Rtf1	1.19995e-50	0.274588	0.816	0.808	1.82356e-46	BC2	Rtf1
Max	3.36974e-50	0.254427	0.59	0.521	5.12099e-46	BC2	Max
Tbc1d10a	9.42222e-50	0.25334	0.746	0.718	1.4319e-45	BC2	Tbc1d10a
Fas	9.58269e-50	0.257893	0.341	0.211	1.45628e-45	BC2	Fas
Eif3b	1.14029e-49	0.274119	0.861	0.85	1.7329e-45	BC2	Eif3b
Bach1	2.12183e-49	0.30368	0.806	0.752	3.22454e-45	BC2	Bach1
Ywhag	2.6019e-49	0.260171	0.842	0.811	3.9541e-45	BC2	Ywhag
Zcchc7	6.77216e-49	0.255603	0.736	0.705	1.02917e-44	BC2	Zcchc7
Ankrd11	1.14125e-48	0.265061	0.939	0.942	1.73436e-44	BC2	Ankrd11
Atg3	1.46435e-48	0.329858	0.806	0.801	2.22538e-44	BC2	Atg3
Tpp2	5.22266e-48	0.250476	0.665	0.61	7.93687e-44	BC2	Tpp2
Ahnak2	8.7449e-48	0.264324	0.909	0.859	1.32896e-43	BC2	Ahnak2
Cebpg	3.50011e-47	0.260263	0.785	0.784	5.31911e-43	BC2	Cebpg
Gm15987	5.36283e-47	0.252896	0.776	0.699	8.1499e-43	BC2	Gm15987
Fbxw7	5.73727e-47	0.253234	0.506	0.413	8.71893e-43	BC2	Fbxw7
Ets2	1.87778e-46	0.327202	0.884	0.866	2.85366e-42	BC2	Ets2
Pfkp1	4.56405e-46	0.277299	0.885	0.85	6.93599e-42	BC2	Pfkp
Sdc1	1.15363e-45	0.288383	0.949	0.938	1.75317e-41	BC2	Sdc1
Sik1	1.34185e-45	0.26987	0.676	0.621	2.03921e-41	BC2	Sik1
Eml4	7.03757e-45	0.266957	0.59	0.522	1.0695e-40	BC2	Eml4
Pnn	9.96501e-45	0.277385	0.815	0.792	1.51438e-40	BC2	Pnn
Rgs12	2.3303e-44	0.26238	0.651	0.596	3.54136e-40	BC2	Rgs12
Mtap	1.001e-43	0.267547	0.407	0.299	1.52121e-39	BC2	Mtap
Slc2a1	1.60417e-43	0.45393	0.739	0.682	2.43786e-39	BC2	Slc2a1
Casp4	8.71139e-43	0.267934	0.527	0.432	1.32387e-38	BC2	Casp4
Dusp1	1.57651e-42	0.425487	0.907	0.858	2.39582e-38	BC2	Dusp1
Xbp1	2.6251e-42	0.261537	0.677	0.62	3.98937e-38	BC2	Xbp1
Ptges	1.18943e-41	0.3497	0.699	0.608	1.80758e-37	BC2	Ptges
Gm47283	9.11601e-40	0.28865	0.882	0.865	1.38536e-35	BC2	Gm47283
Smox	2.32758e-39	0.274274	0.687	0.609	3.53722e-35	BC2	Smox
Litaf	2.93063e-38	0.306119	0.825	0.836	4.45368e-34	BC2	Litaf
Gjb3	4.39957e-38	0.312521	0.55	0.471	6.68602e-34	BC2	Gjb3
Kmt2e	6.75133e-38	0.251541	0.793	0.8	1.026e-33	BC2	Kmt2e
Hbegf	4.83494e-37	0.433918	0.86	0.804	7.34765e-33	BC2	Hbegf
Wnt3	1.57193e-36	0.313382	0.553	0.482	2.38886e-32	BC2	Wnt3
Eppk1	1.70084e-36	0.259546	0.79	0.706	2.58477e-32	BC2	Eppk1
Irf2bp2	1.0714e-35	0.356108	0.688	0.683	1.6282e-31	BC2	Irf2bp2
Ube2q2	1.458e-35	0.259467	0.78	0.768	2.21573e-31	BC2	Ube2q2
Tppp3	9.47458e-35	0.321595	0.605	0.497	1.43985e-30	BC2	Tppp3
Adm	1.87773e-34	0.582371	0.321	0.209	2.85358e-30	BC2	Adm
Dusp6	3.26069e-34	0.252289	0.632	0.54	4.95528e-30	BC2	Dusp6
Por	8.00913e-34	0.256555	0.591	0.55	1.21715e-29	BC2	Por
Rnf19b	9.20124e-34	0.346359	0.656	0.6	1.39831e-29	BC2	Rnf19b
Rcan1	2.28272e-33	0.308677	0.714	0.692	3.46904e-29	BC2	Rcan1
Myc	7.89093e-32	0.285377	0.804	0.755	1.19918e-27	BC2	Myc
Iffo2	1.82519e-28	0.326323	0.8	0.797	2.77375e-24	BC2	Iffo2
Gm14636	5.2718e-24	0.337462	0.621	0.556	8.01155e-20	BC2	Gm14636
F3	2.68206e-21	0.407713	0.484	0.396	4.07592e-17	BC2	F3
Cd24a1	8.61783e-20	0.298858	0.642	0.589	1.30965e-15	BC2	Cd24a
Fst	1.00204e-17	0.481674	0.352	0.26	1.5228e-13	BC2	Fst
Tcim	1.28261e-17	0.543872	0.583	0.565	1.94918e-13	BC2	Tcim
Tiparp	3.07292e-14	0.297799	0.861	0.871	4.66992e-10	BC2	Tiparp
Hist1h1b	0	3.73225	0.996	0.093	0	Cyc1	Hist1h1b
Hist1h2ap	0	3.50358	0.996	0.134	0	Cyc1	Hist1h2ap
Hist1h2ae	0	3.02114	0.984	0.114	0	Cyc1	Hist1h2ae
Stmn1	0	2.71554	1	0.591	0	Cyc1	Stmn1
Top2a	0	2.703	1	0.199	0	Cyc1	Top2a
Hist1h1e	0	2.66259	0.999	0.436	0	Cyc1	Hist1h1e
Hist1h4d	0	2.55885	0.994	0.382	0	Cyc1	Hist1h4d
Tubb5	0	2.50223	0.999	0.758	0	Cyc1	Tubb5
Pclaf	0	2.41855	0.998	0.099	0	Cyc1	Pclaf
Hmgb2	0	2.38219	1	0.925	0	Cyc1	Hmgb2
Mki67	0	2.09719	0.997	0.143	0	Cyc1	Mki67
H2afz	0	2.08004	1	0.973	0	Cyc1	H2afz
Hist1h2ab	0	2.02102	0.942	0.049	0	Cyc1	Hist1h2ab
Tuba1b	0	2.0156	0.999	0.738	0	Cyc1	Tuba1b
Ube2c	0	1.95438	0.95	0.102	0	Cyc1	Ube2c
Smc4	0	1.91607	0.999	0.507	0	Cyc1	Smc4
Prc1	0	1.89396	0.993	0.232	0	Cyc1	Prc1
Smc2	0	1.87154	0.999	0.214	0	Cyc1	Smc2
Hist1h3c	0	1.73836	0.898	0.034	0	Cyc1	Hist1h3c
Birc5	0	1.67192	0.995	0.082	0	Cyc1	Birc5
Hmgb1	0	1.67054	1	0.998	0	Cyc1	Hmgb1
Cdk1	0	1.668	0.992	0.076	0	Cyc1	Cdk1
H2afv	0	1.64027	0.999	0.793	0	Cyc1	H2afv
Dek	0	1.61035	0.999	0.901	0	Cyc1	Dek
Ube2s	0	1.54643	1	0.954	0	Cyc1	Ube2s
Nusap1	0	1.5419	0.936	0.033	0	Cyc1	Nusap1
Cdca8	0	1.51651	0.987	0.164	0	Cyc1	Cdca8
Anln	0	1.46776	0.961	0.12	0	Cyc1	Anln
Dut	0	1.45915	0.986	0.339	0	Cyc1	Dut
Spc24	0	1.45195	0.993	0.167	0	Cyc1	Spc24
Hmgn2	0	1.3975	0.995	0.577	0	Cyc1	Hmgn2
Cks2	0	1.39265	0.995	0.585	0	Cyc1	Cks2
Ccdc34	0	1.35478	0.987	0.306	0	Cyc1	Ccdc34
Tyms	0	1.3449	0.976	0.275	0	Cyc1	Tyms
Cenpf	0	1.31205	0.903	0.07	0	Cyc1	Cenpf
Atad2	0	1.2985	0.965	0.296	0	Cyc1	Atad2
Cdca3	0	1.27384	0.955	0.098	0	Cyc1	Cdca3
Cks1b	0	1.2375	0.987	0.354	0	Cyc1	Cks1b
Hist2h2ac	0	1.22159	0.816	0.084	0	Cyc1	Hist2h2ac
Rrm1	0	1.20964	0.982	0.337	0	Cyc1	Rrm1
Pbk	0	1.20752	0.967	0.041	0	Cyc1	Pbk
Hist1h1a	0	1.20515	0.852	0.012	0	Cyc1	Hist1h1a
Hist1h3e	0	1.19907	0.844	0.084	0	Cyc1	Hist1h3e
Anp32b	0	1.17258	0.999	0.93	0	Cyc1	Anp32b
Kif11	0	1.16543	0.946	0.051	0	Cyc1	Kif11
Cenpa	0	1.15483	0.874	0.104	0	Cyc1	Cenpa
Tmpo	0	1.14819	0.996	0.716	0	Cyc1	Tmpo
Rrm2	0	1.1132	0.849	0.118	0	Cyc1	Rrm2
Tpx2	0	1.09455	0.94	0.072	0	Cyc1	Tpx2
Ptma	0	1.09287	1	1	0	Cyc1	Ptma
Ccna2	0	1.09091	0.949	0.05	0	Cyc1	Ccna2
Pcna	0	1.08749	0.97	0.742	0	Cyc1	Pcna
Ranbp1	0	1.05457	0.999	0.941	0	Cyc1	Ranbp1
Hist1h1d	0	1.05099	0.824	0.066	0	Cyc1	Hist1h1d
Nucks1	0	1.04453	0.999	0.933	0	Cyc1	Nucks1
Esco2	0	1.04143	0.865	0.022	0	Cyc1	Esco2
Selenoh	0	1.04069	0.989	0.561	0	Cyc1	Selenoh
Hist1h3b	0	1.02474	0.891	0.007	0	Cyc1	Hist1h3b
Hmmr	0	1.02416	0.881	0.043	0	Cyc1	Hmmr
Smc6	0	1.01458	0.992	0.696	0	Cyc1	Smc6
Ncapg2	0	0.996192	0.931	0.222	0	Cyc1	Ncapg2
Lig1	0	0.995472	0.889	0.223	0	Cyc1	Lig1
Racgap1	0	0.987038	0.917	0.06	0	Cyc1	Racgap1
Anp32e	0	0.985728	0.995	0.71	0	Cyc1	Anp32e
Tceal9	0	0.984984	0.991	0.652	0	Cyc1	Tceal9
Dctpp1	0	0.962845	0.976	0.618	0	Cyc1	Dctpp1
Cbx3	0	0.953522	0.997	0.78	0	Cyc1	Cbx3
Dtymk	0	0.951774	0.978	0.427	0	Cyc1	Dtymk
H2afx	0	0.948305	0.867	0.164	0	Cyc1	H2afx
Cenpe	0	0.944793	0.827	0.063	0	Cyc1	Cenpe
Hint1	0	0.94403	1	0.985	0	Cyc1	Hint1
Knl1	0	0.937407	0.899	0.053	0	Cyc1	Knl1
Diaph3	0	0.932848	0.934	0.117	0	Cyc1	Diaph3
Nap1l1	0	0.929596	0.999	0.917	0	Cyc1	Nap1l1
Slbp	0	0.917612	0.874	0.429	0	Cyc1	Slbp
Ran	0	0.915599	1	0.979	0	Cyc1	Ran
Spc25	0	0.906331	0.881	0.036	0	Cyc1	Spc25
Incenp	0	0.899875	0.91	0.089	0	Cyc1	Incenp
H3f3b1	0	0.899504	1	1	0	Cyc1	H3f3b
Cdc20	0	0.898584	0.84	0.101	0	Cyc1	Cdc20
Hist1h4h	0	0.891483	0.85	0.13	0	Cyc1	Hist1h4h
Dnajc9	0	0.887111	0.967	0.382	0	Cyc1	Dnajc9
Sumo2	0	0.88529	1	0.991	0	Cyc1	Sumo2
Tk1	0	0.881767	0.894	0.138	0	Cyc1	Tk1
Cdkn2d	0	0.874564	0.862	0.334	0	Cyc1	Cdkn2d
Ezh2	0	0.871566	0.971	0.549	0	Cyc1	Ezh2
Cbx5	0	0.864961	0.965	0.399	0	Cyc1	Cbx5
Tacc3	0	0.861258	0.911	0.102	0	Cyc1	Tacc3
Gmnn	0	0.854654	0.908	0.216	0	Cyc1	Gmnn
Cenpw	0	0.845398	0.947	0.217	0	Cyc1	Cenpw
Bex3	0	0.84367	0.956	0.449	0	Cyc1	Bex3
Hells	0	0.838945	0.81	0.167	0	Cyc1	Hells
Kif15	0	0.838755	0.898	0.04	0	Cyc1	Kif15
Kif23	0	0.836711	0.863	0.106	0	Cyc1	Kif23
Ccnb2	0	0.835372	0.83	0.065	0	Cyc1	Ccnb2
Clspn	0	0.834683	0.833	0.074	0	Cyc1	Clspn
Ckap2l	0	0.833732	0.882	0.134	0	Cyc1	Ckap2l
Tsen34	0	0.833633	0.988	0.709	0	Cyc1	Tsen34
Nsd2	0	0.823931	0.933	0.334	0	Cyc1	Nsd2
Alyref	0	0.819229	0.998	0.861	0	Cyc1	Alyref
Hnrnpa31	0	0.814631	1	0.998	0	Cyc1	Hnrnpa3
Snrpd11	0	0.809323	0.999	0.91	0	Cyc1	Snrpd1
Psip1	0	0.806483	0.944	0.405	0	Cyc1	Psip1
Lmnb1	0	0.803022	0.91	0.234	0	Cyc1	Lmnb1
Aurkb	0	0.797668	0.875	0.029	0	Cyc1	Aurkb
Topbp1	0	0.79086	0.964	0.402	0	Cyc1	Topbp1
Hat1	0	0.787249	0.952	0.492	0	Cyc1	Hat1
Dnmt1	0	0.782752	0.938	0.481	0	Cyc1	Dnmt1
Hpf1	0	0.773684	0.981	0.625	0	Cyc1	Hpf1
Snrpg	0	0.769213	0.999	0.989	0	Cyc1	Snrpg
Ywhah1	0	0.76837	0.999	0.792	0	Cyc1	Ywhah
Ncapg	0	0.761226	0.873	0.044	0	Cyc1	Ncapg
Kif4	0	0.758362	0.851	0.066	0	Cyc1	Kif4
Siva1	0	0.755684	0.934	0.529	0	Cyc1	Siva1
Lsm5	0	0.754218	0.99	0.681	0	Cyc1	Lsm5
Rad21	0	0.749985	0.959	0.603	0	Cyc1	Rad21
Usp1	0	0.746977	0.927	0.401	0	Cyc1	Usp1
Tipin	0	0.745828	0.925	0.316	0	Cyc1	Tipin
Jpt1	0	0.741455	0.958	0.67	0	Cyc1	Jpt1
Ncapd3	0	0.741046	0.904	0.197	0	Cyc1	Ncapd3
Hist1h3f	0	0.740394	0.715	0.032	0	Cyc1	Hist1h3f
Txn1	0	0.73844	1	0.978	0	Cyc1	Txn1
Lockd	0	0.737022	0.821	0.08	0	Cyc1	Lockd
Mcm7	0	0.728047	0.885	0.249	0	Cyc1	Mcm7
Rbbp7	0	0.727943	0.986	0.793	0	Cyc1	Rbbp7
Hist1h2bj	0	0.726578	0.76	0.039	0	Cyc1	Hist1h2bj
Ccnb1	0	0.724162	0.795	0.06	0	Cyc1	Ccnb1
Rbm3	0	0.723805	1	0.994	0	Cyc1	Rbm3
Lsm3	0	0.720144	0.971	0.564	0	Cyc1	Lsm3
Ybx11	0	0.71764	1	0.995	0	Cyc1	Ybx1
Cenpm	0	0.715993	0.884	0.105	0	Cyc1	Cenpm
Bub3	0	0.709686	0.961	0.631	0	Cyc1	Bub3
Snrpe	0	0.708647	1	0.971	0	Cyc1	Snrpe
Mcm5	0	0.706512	0.872	0.149	0	Cyc1	Mcm5
Cmc2	0	0.702294	0.918	0.328	0	Cyc1	Cmc2
Smc3	0	0.700306	0.988	0.721	0	Cyc1	Smc3
Nudc	0	0.692176	0.997	0.907	0	Cyc1	Nudc
Gpx4	0	0.688781	1	0.901	0	Cyc1	Gpx4
Orc6	0	0.688237	0.923	0.48	0	Cyc1	Orc6
Lsm2	0	0.68799	0.962	0.542	0	Cyc1	Lsm2
Mcm3	0	0.687686	0.832	0.159	0	Cyc1	Mcm3
Uhrf1	0	0.682075	0.82	0.111	0	Cyc1	Uhrf1
Smc1a	0	0.681816	0.994	0.866	0	Cyc1	Smc1a
Shcbp1	0	0.68043	0.841	0.044	0	Cyc1	Shcbp1
Cenph	0	0.67958	0.83	0.09	0	Cyc1	Cenph
Prim1	0	0.676752	0.887	0.285	0	Cyc1	Prim1
Prdx4	0	0.674223	0.903	0.271	0	Cyc1	Prdx4
Rbbp4	0	0.67159	0.984	0.754	0	Cyc1	Rbbp4
Nsmce1	0	0.670903	0.929	0.411	0	Cyc1	Nsmce1
Cenpq	0	0.670464	0.873	0.116	0	Cyc1	Cenpq
Zfp367	0	0.659426	0.792	0.148	0	Cyc1	Zfp367
Ect2	0	0.655619	0.787	0.058	0	Cyc1	Ect2
Asf1b	0	0.65298	0.815	0.052	0	Cyc1	Asf1b
Ssrp1	0	0.652436	0.981	0.714	0	Cyc1	Ssrp1
Ckap2	0	0.642426	0.776	0.1	0	Cyc1	Ckap2
Fbxo5	0	0.641541	0.629	0.016	0	Cyc1	Fbxo5
Rfc4	0	0.640093	0.887	0.296	0	Cyc1	Rfc4
Pola1	0	0.631514	0.834	0.212	0	Cyc1	Pola1
Plk4	0	0.631017	0.87	0.239	0	Cyc1	Plk4
Lbr	0	0.62619	0.928	0.46	0	Cyc1	Lbr
Pmf1	0	0.613219	0.903	0.274	0	Cyc1	Pmf1
Cenpk	0	0.610841	0.82	0.106	0	Cyc1	Cenpk
Mcm6	0	0.606539	0.793	0.257	0	Cyc1	Mcm6
Dnph1	0	0.602641	0.901	0.271	0	Cyc1	Dnph1
Ppia	0	0.602442	1	1	0	Cyc1	Ppia
Sae1	0	0.600145	0.966	0.655	0	Cyc1	Sae1
Snrpb1	0	0.59675	0.999	0.966	0	Cyc1	Snrpb
Rad51	0	0.594961	0.807	0.06	0	Cyc1	Rad51
Hist1h2af	0	0.584979	0.705	0.003	0	Cyc1	Hist1h2af
Kif20b	0	0.581773	0.708	0.043	0	Cyc1	Kif20b
Mrfap1	0	0.580063	0.999	0.975	0	Cyc1	Mrfap1
Ndc80	0	0.57869	0.75	0.03	0	Cyc1	Ndc80
Bub1b	0	0.577109	0.758	0.049	0	Cyc1	Bub1b
Slfn9	0	0.573349	0.673	0.103	0	Cyc1	Slfn9
Rfc2	0	0.571737	0.861	0.306	0	Cyc1	Rfc2
Cenpp	0	0.570838	0.823	0.082	0	Cyc1	Cenpp
Hist1h4i	0	0.560769	0.775	0.166	0	Cyc1	Hist1h4i
Melk	0	0.559003	0.774	0.033	0	Cyc1	Melk
Ptn	0	0.55803	0.933	0.366	0	Cyc1	Ptn
Mad2l1	0	0.552739	0.815	0.08	0	Cyc1	Mad2l1
Hirip3	0	0.552177	0.769	0.141	0	Cyc1	Hirip3
Exosc8	0	0.55094	0.938	0.533	0	Cyc1	Exosc8
Ckap5	0	0.549736	0.867	0.437	0	Cyc1	Ckap5
Rpa3	0	0.547324	0.887	0.391	0	Cyc1	Rpa3
Nrm	0	0.5463	0.854	0.206	0	Cyc1	Nrm
Mcm4	0	0.543631	0.824	0.302	0	Cyc1	Mcm4
Rfc5	0	0.53921	0.838	0.205	0	Cyc1	Rfc5
Ncapd2	0	0.534589	0.774	0.059	0	Cyc1	Ncapd2
Hist2h2bb	0	0.526847	0.64	0.02	0	Cyc1	Hist2h2bb
Dhfr	0	0.526532	0.706	0.122	0	Cyc1	Dhfr
Syce2	0	0.519914	0.755	0.181	0	Cyc1	Syce2
Dbf4	0	0.515251	0.784	0.201	0	Cyc1	Dbf4
Ska1	0	0.51481	0.725	0.027	0	Cyc1	Ska1
Hmgb3	0	0.513432	0.804	0.208	0	Cyc1	Hmgb3
Aspm	0	0.509703	0.632	0.035	0	Cyc1	Aspm
Nsmce4a	0	0.50916	0.917	0.533	0	Cyc1	Nsmce4a
Ncaph	0	0.505678	0.741	0.038	0	Cyc1	Ncaph
Kif22	0	0.495328	0.683	0.028	0	Cyc1	Kif22
Sgo2a	0	0.494959	0.658	0.034	0	Cyc1	Sgo2a
Rfc3	0	0.492327	0.788	0.224	0	Cyc1	Rfc3
Tubg1	0	0.485744	0.809	0.224	0	Cyc1	Tubg1
Fen1	0	0.485214	0.741	0.112	0	Cyc1	Fen1
Vrk1	0	0.484409	0.832	0.234	0	Cyc1	Vrk1
Rad51ap1	0	0.483363	0.67	0.033	0	Cyc1	Rad51ap1
Bub1	0	0.482197	0.726	0.032	0	Cyc1	Bub1
Ppil1	0	0.477555	0.826	0.316	0	Cyc1	Ppil1
E2f8	0	0.475813	0.705	0.082	0	Cyc1	E2f8
Nuf2	0	0.469808	0.706	0.026	0	Cyc1	Nuf2
Rnaseh2b	0	0.468107	0.848	0.297	0	Cyc1	Rnaseh2b
Hist1h2an	0	0.467465	0.473	0.006	0	Cyc1	Hist1h2an
Hspa14	0	0.460059	0.907	0.483	0	Cyc1	Hspa14
Rbl1	0	0.459243	0.732	0.133	0	Cyc1	Rbl1
Cit	0	0.457036	0.691	0.04	0	Cyc1	Cit
Mis18bp1	0	0.445186	0.614	0.031	0	Cyc1	Mis18bp1
Neil3	0	0.44422	0.65	0.015	0	Cyc1	Neil3
Mxd3	0	0.443226	0.591	0.013	0	Cyc1	Mxd3
Dtl	0	0.433736	0.6	0.059	0	Cyc1	Dtl
Rad18	0	0.429292	0.77	0.154	0	Cyc1	Rad18
Sgo1	0	0.420289	0.624	0.05	0	Cyc1	Sgo1
Cep55	0	0.418729	0.679	0.033	0	Cyc1	Cep55
Hist1h2bb	0	0.415682	0.569	0.013	0	Cyc1	Hist1h2bb
Arhgap11a	0	0.411988	0.663	0.097	0	Cyc1	Arhgap11a
Cdca7l	0	0.409842	0.738	0.188	0	Cyc1	Cdca7l
Trim59	0	0.405583	0.681	0.166	0	Cyc1	Trim59
Cdc45	0	0.405494	0.667	0.051	0	Cyc1	Cdc45
Rpa2	0	0.404492	0.684	0.115	0	Cyc1	Rpa2
Haus4	0	0.403206	0.669	0.088	0	Cyc1	Haus4
Foxm1	0	0.40126	0.635	0.028	0	Cyc1	Foxm1
Depdc1a	0	0.400431	0.62	0.024	0	Cyc1	Depdc1a
Cenpu	0	0.396865	0.663	0.06	0	Cyc1	Cenpu
Ube2t	0	0.393619	0.616	0.045	0	Cyc1	Ube2t
Haus8	0	0.389539	0.761	0.207	0	Cyc1	Haus8
Trip13	0	0.389393	0.675	0.09	0	Cyc1	Trip13
Chaf1b	0	0.385797	0.586	0.097	0	Cyc1	Chaf1b
Dlgap5	0	0.380068	0.635	0.096	0	Cyc1	Dlgap5
Dynlt1f	0	0.378875	0.715	0.193	0	Cyc1	Dynlt1f
Cdk5rap2	0	0.378642	0.661	0.127	0	Cyc1	Cdk5rap2
Cep57	0	0.37835	0.66	0.184	0	Cyc1	Cep57
Iqgap3	0	0.376977	0.588	0.016	0	Cyc1	Iqgap3
Knstrn	0	0.375368	0.676	0.096	0	Cyc1	Knstrn
Cdkn3	0	0.374662	0.566	0.061	0	Cyc1	Cdkn3
Mastl	0	0.373738	0.616	0.041	0	Cyc1	Mastl
Cep192	0	0.37144	0.695	0.144	0	Cyc1	Cep192
Fam111a	0	0.370025	0.565	0.112	0	Cyc1	Fam111a
Brca1	0	0.367523	0.575	0.031	0	Cyc1	Brca1
Pold2	0	0.366535	0.723	0.214	0	Cyc1	Pold2
Hist1h3i	0	0.361132	0.514	0.016	0	Cyc1	Hist1h3i
Atad5	0	0.358429	0.596	0.083	0	Cyc1	Atad5
Hist1h2be	0	0.358067	0.544	0.053	0	Cyc1	Hist1h2be
Cip2a	0	0.356376	0.64	0.082	0	Cyc1	Cip2a
Cenps	0	0.356254	0.635	0.121	0	Cyc1	Cenps
Plk1	0	0.354408	0.482	0.02	0	Cyc1	Plk1
Aurka	0	0.351683	0.517	0.03	0	Cyc1	Aurka
Cdc25b	0	0.347575	0.621	0.129	0	Cyc1	Cdc25b
Maz	0	0.345797	0.753	0.257	0	Cyc1	Maz
Casp3	0	0.3455	0.734	0.257	0	Cyc1	Casp3
Mthfd1	0	0.344893	0.738	0.244	0	Cyc1	Mthfd1
Kntc1	0	0.344504	0.592	0.034	0	Cyc1	Kntc1
Hist1h2bm	0	0.340536	0.506	0.007	0	Cyc1	Hist1h2bm
Cdt1	0	0.339247	0.552	0.096	0	Cyc1	Cdt1
H1fx	0	0.332765	0.411	0.067	0	Cyc1	H1fx
Cln6	0	0.331323	0.683	0.173	0	Cyc1	Cln6
Cdca5	0	0.329902	0.55	0.016	0	Cyc1	Cdca5
Nup37	0	0.328222	0.725	0.231	0	Cyc1	Nup37
Ccne2	0	0.32739	0.417	0.041	0	Cyc1	Ccne2
Chaf1a	0	0.325188	0.612	0.079	0	Cyc1	Chaf1a
Mis18a	0	0.324784	0.648	0.098	0	Cyc1	Mis18a
Zwilch	0	0.324135	0.605	0.047	0	Cyc1	Zwilch
Bard1	0	0.323614	0.552	0.027	0	Cyc1	Bard1
Blm	0	0.321774	0.569	0.05	0	Cyc1	Blm
Ercc6l	0	0.318046	0.577	0.031	0	Cyc1	Ercc6l
Hist1h2ak	0	0.317301	0.489	0.007	0	Cyc1	Hist1h2ak
Tcf19	0	0.317049	0.514	0.054	0	Cyc1	Tcf19
Mcm2	0	0.315966	0.622	0.152	0	Cyc1	Mcm2
Spdl1	0	0.314933	0.567	0.068	0	Cyc1	Spdl1
Mthfd2	0	0.311576	0.604	0.154	0	Cyc1	Mthfd2
Itgb3bp	0	0.30944	0.65	0.195	0	Cyc1	Itgb3bp
Prim2	0	0.309214	0.631	0.134	0	Cyc1	Prim2
Pkmyt1	0	0.308534	0.648	0.145	0	Cyc1	Pkmyt1
Brip1	0	0.303591	0.52	0.037	0	Cyc1	Brip1
Cdkn2c	0	0.297976	0.574	0.112	0	Cyc1	Cdkn2c
Dck	0	0.297787	0.586	0.138	0	Cyc1	Dck
Rpa1	0	0.297569	0.65	0.19	0	Cyc1	Rpa1
Nup85	0	0.296928	0.69	0.217	0	Cyc1	Nup85
Brca2	0	0.292113	0.59	0.127	0	Cyc1	Brca2
Kif20a	0	0.290929	0.508	0.028	0	Cyc1	Kif20a
Fignl1	0	0.284321	0.506	0.034	0	Cyc1	Fignl1
Chek1	0	0.284289	0.523	0.063	0	Cyc1	Chek1
Haus1	0	0.284085	0.653	0.204	0	Cyc1	Haus1
Hist1h2bn	0	0.283596	0.408	0.005	0	Cyc1	Hist1h2bn
Pold3	0	0.282154	0.62	0.177	0	Cyc1	Pold3
Psmc3ip	0	0.282024	0.57	0.112	0	Cyc1	Psmc3ip
Dynlt1a	0	0.279859	0.572	0.101	0	Cyc1	Dynlt1a
Mms22l	0	0.277611	0.558	0.097	0	Cyc1	Mms22l
Spag5	0	0.273478	0.49	0.022	0	Cyc1	Spag5
Cntln	0	0.268925	0.445	0.064	0	Cyc1	Cntln
Hist1h4c	0	0.266861	0.486	0.036	0	Cyc1	Hist1h4c
Dscc1	0	0.264944	0.471	0.045	0	Cyc1	Dscc1
Wdr76	0	0.254465	0.462	0.058	0	Cyc1	Wdr76
Ndc1	0	0.25064	0.562	0.081	0	Cyc1	Ndc1
Fuom	4.23128e-307	0.368597	0.772	0.285	6.43028e-303	Cyc1	Fuom
Hjurp	1.88027e-304	0.498273	0.876	0.431	2.85745e-300	Cyc1	Hjurp
Tfdp1	3.6993e-302	0.49925	0.885	0.491	5.62182e-298	Cyc1	Tfdp1
Tcof1	2.08973e-301	0.481344	0.885	0.44	3.17576e-297	Cyc1	Tcof1
Rnaseh2c	1.04999e-300	0.575819	0.977	0.699	1.59567e-296	Cyc1	Rnaseh2c
Ppih	1.0278e-297	0.379527	0.834	0.377	1.56195e-293	Cyc1	Ppih
Banf1	1.2668e-297	0.557166	0.999	0.897	1.92516e-293	Cyc1	Banf1
Hist1h1c	7.18691e-294	0.655287	0.903	0.456	1.09219e-289	Cyc1	Hist1h1c
Hdac1	4.86051e-291	0.530366	0.964	0.684	7.38651e-287	Cyc1	Hdac1
Acat1	8.4562e-291	0.562615	0.975	0.714	1.28509e-286	Cyc1	Acat1
Anapc11	2.01073e-289	0.512727	0.954	0.647	3.05571e-285	Cyc1	Anapc11
Smarca51	2.46502e-287	0.605496	0.999	0.942	3.74609e-283	Cyc1	Smarca5
Tubgcp2	9.15097e-284	0.283957	0.698	0.245	1.39067e-279	Cyc1	Tubgcp2
Lsm4	1.7857e-278	0.546776	0.999	0.896	2.71373e-274	Cyc1	Lsm4
Fkbp3	1.89584e-278	0.58107	0.992	0.855	2.88111e-274	Cyc1	Fkbp3
Cdk4	1.25057e-277	0.606981	0.978	0.773	1.9005e-273	Cyc1	Cdk4
Eif1b	6.88711e-277	0.415409	0.83	0.366	1.04663e-272	Cyc1	Eif1b
Aarsd1	6.83793e-276	0.487331	0.926	0.558	1.03916e-271	Cyc1	Aarsd1
Trim37	9.03678e-275	0.266189	0.629	0.209	1.37332e-270	Cyc1	Trim37
Phgdh1	9.60062e-274	0.684925	0.973	0.645	1.45901e-269	Cyc1	Phgdh
Anapc5	1.04186e-273	0.506067	0.984	0.759	1.58331e-269	Cyc1	Anapc5
Mis12	1.18359e-270	0.304846	0.687	0.254	1.7987e-266	Cyc1	Mis12
Suz12	3.07585e-269	0.501338	0.924	0.556	4.67437e-265	Cyc1	Suz12
Kpna2	5.34872e-268	0.327045	0.655	0.238	8.12846e-264	Cyc1	Kpna2
Arl6ip1	1.11412e-267	0.902301	0.974	0.82	1.69312e-263	Cyc1	Arl6ip1
Nasp	1.19878e-265	0.631347	0.973	0.792	1.82179e-261	Cyc1	Nasp
Slc29a1	1.94293e-265	0.289946	0.669	0.216	2.95267e-261	Cyc1	Slc29a1
Nudt21	7.51747e-265	0.492601	0.979	0.777	1.14243e-260	Cyc1	Nudt21
Hnrnpd1	4.2205e-262	0.591341	0.993	0.894	6.41389e-258	Cyc1	Hnrnpd
Set2	8.16155e-261	0.581405	1	0.989	1.24031e-256	Cyc1	Set
Anapc15	1.15314e-259	0.325617	0.768	0.33	1.75242e-255	Cyc1	Anapc15
Calm21	3.06213e-258	0.707365	1	0.978	4.65352e-254	Cyc1	Calm2
Sf3b5	3.79559e-256	0.50718	0.99	0.887	5.76816e-252	Cyc1	Sf3b5
Cavin32	4.41987e-255	0.623007	0.962	0.631	6.71687e-251	Cyc1	Cavin3
Ddx39b	3.8598e-254	0.54517	0.976	0.771	5.86574e-250	Cyc1	Ddx39b
Srsf31	5.97717e-254	0.61013	1	0.982	9.08351e-250	Cyc1	Srsf3
Terf1	2.30023e-253	0.312301	0.689	0.266	3.49565e-249	Cyc1	Terf1
Ctcf	5.71979e-251	0.53619	0.942	0.665	8.69237e-247	Cyc1	Ctcf
Lsm8	3.8035e-249	0.512224	0.98	0.805	5.78018e-245	Cyc1	Lsm8
2010-09-01	1.21308e-248	0.271714	0.635	0.218	1.84352e-244	Cyc1	2010-09-01
Rfc1	3.49245e-248	0.551789	0.884	0.541	5.30748e-244	Cyc1	Rfc1
Smchd1	6.05247e-248	0.460448	0.936	0.579	9.19794e-244	Cyc1	Smchd1
Oaz1	1.61429e-247	0.402355	1	1	2.45323e-243	Cyc1	Oaz1
Calm3	1.2874e-246	0.405912	0.842	0.426	1.95647e-242	Cyc1	Calm3
0610010K14Rik	1.69762e-246	0.485044	0.938	0.619	2.57987e-242	Cyc1	0610010K14Rik
Gsr1	2.40019e-243	0.334769	0.786	0.34	3.64756e-239	Cyc1	Gsr
Stag1	4.00479e-243	0.509428	0.936	0.588	6.08608e-239	Cyc1	Stag1
Haus3	6.44006e-243	0.263893	0.672	0.255	9.78696e-239	Cyc1	Haus3
Tgfb1	6.029e-240	0.310662	0.738	0.289	9.16228e-236	Cyc1	Tgfb1
Cox8a	1.00496e-239	0.430383	1	0.999	1.52724e-235	Cyc1	Cox8a
Nelfe	1.06608e-234	0.35876	0.837	0.429	1.62013e-230	Cyc1	Nelfe
Raly1	3.37116e-234	0.485638	0.99	0.859	5.12315e-230	Cyc1	Raly
Vars	4.59439e-234	0.363508	0.824	0.42	6.9821e-230	Cyc1	Vars
Cep295	2.04254e-233	0.288085	0.696	0.277	3.10404e-229	Cyc1	Cep295
Tmem107	2.4384e-233	0.259577	0.689	0.261	3.70563e-229	Cyc1	Tmem107
Mrpl18	4.05507e-233	0.52291	0.944	0.668	6.16249e-229	Cyc1	Mrpl18
Thy12	2.61983e-232	0.44903	0.687	0.264	3.98135e-228	Cyc1	Thy1
Nono	1.20559e-229	0.459987	0.99	0.843	1.83214e-225	Cyc1	Nono
H1f0	5.59117e-229	0.690193	0.844	0.489	8.49691e-225	Cyc1	H1f0
Hnrnpab1	3.01914e-228	0.50263	1	0.983	4.58819e-224	Cyc1	Hnrnpab
Gins4	6.26179e-227	0.25092	0.675	0.268	9.51604e-223	Cyc1	Gins4
Erh	9.75884e-227	0.524911	0.993	0.911	1.48305e-222	Cyc1	Erh
Ruvbl2	4.11795e-226	0.292566	0.75	0.329	6.25805e-222	Cyc1	Ruvbl2
Gpsm2	4.55423e-224	0.329135	0.756	0.335	6.92106e-220	Cyc1	Gpsm2
Csrp2	3.6586e-223	0.289242	0.666	0.246	5.55998e-219	Cyc1	Csrp2
Cotl1	7.86679e-223	0.382339	0.766	0.343	1.19552e-218	Cyc1	Cotl1
Snrpf	1.03293e-220	0.449364	1	0.981	1.56974e-216	Cyc1	Snrpf
Nfyb	1.05728e-220	0.471473	0.901	0.516	1.60675e-216	Cyc1	Nfyb
Fam92a	1.76522e-220	0.363702	0.852	0.452	2.68261e-216	Cyc1	Fam92a
Idh2	3.93684e-220	0.431811	0.917	0.606	5.98281e-216	Cyc1	Idh2
Ass1	1.7686e-219	0.421701	0.764	0.351	2.68774e-215	Cyc1	Ass1
Hmgn5	3.72129e-219	0.478768	0.913	0.577	5.65525e-215	Cyc1	Hmgn5
Actl6a	8.62336e-218	0.404876	0.933	0.61	1.31049e-213	Cyc1	Actl6a
Snrnp40	4.49497e-217	0.362996	0.873	0.493	6.83101e-213	Cyc1	Snrnp40
Cisd3	1.11594e-215	0.288496	0.7	0.282	1.6959e-211	Cyc1	Cisd3
Larp7	1.56095e-213	0.346089	0.836	0.423	2.37217e-209	Cyc1	Larp7
Baz1b	7.82265e-213	0.422891	0.867	0.501	1.18881e-208	Cyc1	Baz1b
Ndufab1	8.27607e-213	0.483555	0.997	0.917	1.25771e-208	Cyc1	Ndufab1
Mrpl51	8.98211e-213	0.47319	0.976	0.826	1.36501e-208	Cyc1	Mrpl51
Prdx1	6.08428e-212	0.422747	0.999	0.997	9.24628e-208	Cyc1	Prdx1
Hnrnpa2b1	1.45875e-210	0.476254	1	0.999	2.21686e-206	Cyc1	Hnrnpa2b1
Dynll2	7.67978e-210	0.392156	0.863	0.441	1.1671e-205	Cyc1	Dynll2
Mrpl13	3.26804e-209	0.41691	0.952	0.689	4.96645e-205	Cyc1	Mrpl13
Ppm1g	1.34884e-208	0.400223	0.893	0.574	2.04983e-204	Cyc1	Ppm1g
Chchd6	2.65246e-207	0.259695	0.698	0.29	4.03094e-203	Cyc1	Chchd6
Jag22	4.28324e-206	0.305158	0.784	0.327	6.50924e-202	Cyc1	Jag2
Ddost	1.34237e-205	0.416067	0.95	0.696	2.04e-201	Cyc1	Ddost
Casp8ap2	2.19448e-204	0.278373	0.692	0.294	3.33495e-200	Cyc1	Casp8ap2
Coq7	8.1171e-204	0.324499	0.847	0.452	1.23356e-199	Cyc1	Coq7
Dcps	7.27796e-203	0.250667	0.713	0.303	1.10603e-198	Cyc1	Dcps
Atic1	7.829e-203	0.315597	0.776	0.326	1.18977e-198	Cyc1	Atic
Timm50	1.29569e-202	0.364054	0.882	0.53	1.96905e-198	Cyc1	Timm50
Ctnnal12	1.43864e-202	0.344071	0.737	0.307	2.1863e-198	Cyc1	Ctnnal1
Psmb9	5.69806e-200	0.499259	0.883	0.545	8.65934e-196	Cyc1	Psmb9
Atp5g2	8.11703e-200	0.393468	1	0.996	1.23355e-195	Cyc1	Atp5g2
Serpinb6a2	6.87192e-199	0.592754	0.993	0.836	1.04433e-194	Cyc1	Serpinb6a
Hsp90b1	6.94097e-199	0.495375	0.995	0.945	1.05482e-194	Cyc1	Hsp90b1
Cbx1	9.32862e-199	0.415686	0.967	0.729	1.41767e-194	Cyc1	Cbx1
Dpy30	9.86558e-199	0.429487	0.958	0.731	1.49927e-194	Cyc1	Dpy30
Trir	7.97792e-198	0.418386	0.984	0.855	1.2124e-193	Cyc1	Trir
Aprt	1.19309e-197	0.58298	0.977	0.88	1.81313e-193	Cyc1	Aprt
Tubb61	1.54915e-197	0.320794	0.637	0.257	2.35424e-193	Cyc1	Tubb6
Ndufaf2	2.6519e-196	0.37931	0.857	0.506	4.03009e-192	Cyc1	Ndufaf2
A430005L14Rik	1.42173e-195	0.284201	0.686	0.307	2.1606e-191	Cyc1	A430005L14Rik
Tmem158	8.11056e-195	0.279204	0.646	0.258	1.23256e-190	Cyc1	Tmem158
Lsm6	1.41681e-194	0.411435	0.95	0.689	2.15312e-190	Cyc1	Lsm6
Ilf2	1.63854e-194	0.37688	0.927	0.612	2.49009e-190	Cyc1	Ilf2
Pgp	1.31882e-193	0.261492	0.593	0.235	2.0042e-189	Cyc1	Pgp
Fkbp4	2.07756e-193	0.472822	0.987	0.877	3.15727e-189	Cyc1	Fkbp4
Arpp19	3.25202e-193	0.408396	0.998	0.951	4.94209e-189	Cyc1	Arpp19
Uqcr10	3.26048e-193	0.438884	1	0.969	4.95495e-189	Cyc1	Uqcr10
Ctdspl2	1.18918e-191	0.286821	0.752	0.348	1.8072e-187	Cyc1	Ctdspl2
Abcg21	1.20134e-191	0.292098	0.635	0.252	1.82568e-187	Cyc1	Abcg2
Rangap1	2.26978e-190	0.451322	0.971	0.745	3.44938e-186	Cyc1	Rangap1
Snrpd2	3.75073e-190	0.442426	0.999	0.963	5.69998e-186	Cyc1	Snrpd2
Pbdc1	4.37161e-189	0.395427	0.947	0.658	6.64353e-185	Cyc1	Pbdc1
Elof1	1.422e-187	0.405951	0.951	0.713	2.16101e-183	Cyc1	Elof1
Arhgap10	1.50367e-187	0.306006	0.818	0.425	2.28513e-183	Cyc1	Arhgap10
Agpat5	2.90063e-187	0.341209	0.841	0.466	4.40808e-183	Cyc1	Agpat5
Odf2	1.06761e-186	0.252612	0.646	0.274	1.62244e-182	Cyc1	Odf2
Gna11	3.01876e-186	0.290245	0.765	0.385	4.58762e-182	Cyc1	Gna11
Fkbp2	9.54871e-186	0.421795	0.994	0.883	1.45112e-181	Cyc1	Fkbp2
Paics1	9.62899e-186	0.475948	0.944	0.615	1.46332e-181	Cyc1	Paics
Sod1	2.02352e-185	0.309956	0.8	0.374	3.07515e-181	Cyc1	Sod1
Ptges3	3.19763e-185	0.445024	0.998	0.963	4.85943e-181	Cyc1	Ptges3
Ppic	4.13919e-185	0.290312	0.703	0.301	6.29033e-181	Cyc1	Ppic
Gtf2a2	9.47401e-185	0.375086	0.953	0.748	1.43977e-180	Cyc1	Gtf2a2
Ddx39	6.37227e-184	0.468805	0.961	0.747	9.68393e-180	Cyc1	Ddx39
Sf3b2	1.15726e-183	0.408683	0.979	0.885	1.75869e-179	Cyc1	Sf3b2
Chpt1	1.76265e-183	0.306615	0.58	0.213	2.6787e-179	Cyc1	Chpt1
Uba2	2.14606e-183	0.384494	0.953	0.718	3.26136e-179	Cyc1	Uba2
Pole3	3.3373e-181	0.340465	0.89	0.557	5.0717e-177	Cyc1	Pole3
Sdhd	1.40539e-179	0.394396	0.904	0.605	2.13578e-175	Cyc1	Sdhd
H2afy	1.67984e-179	0.411405	0.993	0.892	2.55285e-175	Cyc1	H2afy
Psat1	2.5736e-179	0.375906	0.872	0.555	3.9111e-175	Cyc1	Psat1
Zfp91	3.73939e-179	0.431143	0.991	0.908	5.68276e-175	Cyc1	Zfp91
Srrt	3.09537e-178	0.334278	0.871	0.516	4.70404e-174	Cyc1	Srrt
Srsf1	2.22845e-177	0.418584	0.949	0.699	3.38658e-173	Cyc1	Srsf1
Clic11	2.33769e-177	0.56694	1	0.99	3.55259e-173	Cyc1	Clic1
Cox5a	1.03685e-176	0.405209	0.999	0.976	1.57571e-172	Cyc1	Cox5a
Magoh	3.41615e-176	0.389035	0.995	0.93	5.19152e-172	Cyc1	Magoh
Morf4l11	5.8219e-176	0.452925	0.994	0.913	8.84754e-172	Cyc1	Morf4l1
Nfic	6.69255e-176	0.360097	0.815	0.421	1.01707e-171	Cyc1	Nfic
Hprt	3.50361e-175	0.39122	0.989	0.844	5.32443e-171	Cyc1	Hprt
Kpnb1	6.80276e-175	0.404799	0.956	0.734	1.03382e-170	Cyc1	Kpnb1
Cenpx	7.57687e-175	0.440308	0.977	0.803	1.15146e-170	Cyc1	Cenpx
Atp5o	1.39936e-174	0.405905	1	0.983	2.12661e-170	Cyc1	Atp5o
Rell1	7.94711e-174	0.415318	0.926	0.627	1.20772e-169	Cyc1	Rell1
Smarcc1	4.82146e-173	0.407617	0.93	0.682	7.32718e-169	Cyc1	Smarcc1
Cdc123	8.25443e-173	0.355452	0.948	0.727	1.25443e-168	Cyc1	Cdc123
Impa2	1.05543e-172	0.285252	0.802	0.418	1.60393e-168	Cyc1	Impa2
Tex30	1.21765e-172	0.256873	0.778	0.386	1.85046e-168	Cyc1	Tex30
Ssna1	3.28856e-172	0.401485	0.931	0.641	4.99762e-168	Cyc1	Ssna1
Xpo1	4.21168e-172	0.347334	0.858	0.529	6.40048e-168	Cyc1	Xpo1
Pih1d1	3.0071e-171	0.293562	0.792	0.429	4.56989e-167	Cyc1	Pih1d1
Ppp5c	2.08211e-170	0.254089	0.758	0.372	3.16419e-166	Cyc1	Ppp5c
Ndufa5	3.44861e-170	0.405631	0.982	0.852	5.24085e-166	Cyc1	Ndufa5
Cdca7	6.39354e-170	0.26889	0.63	0.261	9.71626e-166	Cyc1	Cdca7
Cfap20	9.10091e-170	0.305891	0.877	0.519	1.38306e-165	Cyc1	Cfap20
Phf5a	4.6176e-169	0.375537	0.97	0.821	7.01737e-165	Cyc1	Phf5a
Stub1	7.83327e-169	0.391339	0.957	0.718	1.19042e-164	Cyc1	Stub1
Lyar	9.05246e-169	0.430215	0.953	0.707	1.3757e-164	Cyc1	Lyar
Ubald2	1.90887e-167	0.395781	0.916	0.617	2.90091e-163	Cyc1	Ubald2
Gapdh1	2.34819e-167	0.544185	1	0.996	3.56854e-163	Cyc1	Gapdh
Hnrnpf1	5.61716e-166	0.386967	1	0.991	8.5364e-162	Cyc1	Hnrnpf
Nudt4	1.2053e-164	0.252222	0.825	0.417	1.83169e-160	Cyc1	Nudt4
Carhsp1	1.20678e-164	0.338	0.858	0.546	1.83395e-160	Cyc1	Carhsp1
Pfdn6	4.30217e-164	0.369269	0.959	0.744	6.53801e-160	Cyc1	Pfdn6
Rad50	9.78634e-164	0.303809	0.778	0.405	1.48723e-159	Cyc1	Rad50
AI506816	5.67771e-163	0.419697	0.79	0.465	8.62842e-159	Cyc1	AI506816
Mrpl28	9.38356e-162	0.34809	0.936	0.674	1.42602e-157	Cyc1	Mrpl28
Ube2i	1.51229e-161	0.346976	0.997	0.961	2.29823e-157	Cyc1	Ube2i
Wnt10a2	6.09889e-161	0.407976	0.871	0.48	9.26849e-157	Cyc1	Wnt10a
Supt16	1.87416e-160	0.410206	0.966	0.753	2.84817e-156	Cyc1	Supt16
Atp5g3	1.01976e-159	0.3859	0.998	0.965	1.54973e-155	Cyc1	Atp5g3
Eny2	1.73144e-159	0.381868	0.984	0.869	2.63126e-155	Cyc1	Eny2
Srsf10	6.48915e-159	0.374935	0.967	0.763	9.86156e-155	Cyc1	Srsf10
Alad	6.51255e-159	0.254792	0.697	0.317	9.89713e-155	Cyc1	Alad
Sumo3	6.78027e-159	0.379047	0.907	0.646	1.0304e-154	Cyc1	Sumo3
Mrpl42	1.39289e-156	0.393063	0.967	0.786	2.11678e-152	Cyc1	Mrpl42
Eri1	3.20697e-156	0.306099	0.86	0.534	4.87364e-152	Cyc1	Eri1
Rnaseh2a	1.92422e-155	0.290529	0.797	0.461	2.92424e-151	Cyc1	Rnaseh2a
Nt5dc2	1.98168e-155	0.346244	0.686	0.343	3.01156e-151	Cyc1	Nt5dc2
Oxct11	2.1755e-155	0.454218	0.99	0.894	3.3061e-151	Cyc1	Oxct1
Tagln21	5.17889e-155	0.55587	1	0.978	7.87036e-151	Cyc1	Tagln2
Atp5b	2.28182e-154	0.355744	1	0.997	3.46768e-150	Cyc1	Atp5b
Trp531	2.3035e-154	0.363363	0.965	0.731	3.50063e-150	Cyc1	Trp53
Mpc1	3.32953e-152	0.380995	0.981	0.843	5.05988e-148	Cyc1	Mpc1
Prmt1	9.31435e-152	0.424486	0.965	0.79	1.4155e-147	Cyc1	Prmt1
Vdac2	1.13086e-151	0.353042	0.996	0.933	1.71857e-147	Cyc1	Vdac2
Mphosph8	1.34931e-151	0.250308	0.7	0.321	2.05055e-147	Cyc1	Mphosph8
Prxl2a1	1.47369e-151	0.503716	0.801	0.435	2.23957e-147	Cyc1	Prxl2a
Tspan31	1.7215e-151	0.463434	0.813	0.471	2.61616e-147	Cyc1	Tspan3
Crip11	7.8299e-151	0.604918	0.769	0.4	1.18991e-146	Cyc1	Crip1
Tnfrsf182	2.25444e-150	0.405234	0.887	0.531	3.42607e-146	Cyc1	Tnfrsf18
Arhgdib2	1.19058e-148	0.502534	0.944	0.663	1.80932e-144	Cyc1	Arhgdib
Nubp1	1.54913e-148	0.291308	0.861	0.545	2.35421e-144	Cyc1	Nubp1
Atp5j	2.05172e-148	0.346101	1	0.99	3.11799e-144	Cyc1	Atp5j
Snrpc	3.0745e-148	0.337408	0.968	0.78	4.67232e-144	Cyc1	Snrpc
Ppp1ca	3.80322e-148	0.360219	0.996	0.947	5.77975e-144	Cyc1	Ppp1ca
Emsy	6.36989e-146	0.25463	0.724	0.368	9.68033e-142	Cyc1	Emsy
Plp2	8.63232e-146	0.39774	0.993	0.91	1.31185e-141	Cyc1	Plp2
Ywhaq	1.03455e-145	0.369602	0.991	0.912	1.57221e-141	Cyc1	Ywhaq
Hp1bp3	1.67251e-145	0.396661	0.941	0.755	2.54172e-141	Cyc1	Hp1bp3
U2af11	6.72694e-145	0.363138	0.995	0.939	1.02229e-140	Cyc1	U2af1
Rif1	2.45526e-144	0.361443	0.878	0.564	3.73126e-140	Cyc1	Rif1
Cinp	5.61155e-144	0.251539	0.766	0.427	8.52787e-140	Cyc1	Cinp
Impdh2	6.57912e-144	0.374884	0.985	0.879	9.99828e-140	Cyc1	Impdh2
Ndufa2	6.79855e-143	0.351044	0.998	0.942	1.03318e-138	Cyc1	Ndufa2
Snrpd3	7.71608e-143	0.363382	0.993	0.929	1.17261e-138	Cyc1	Snrpd3
Cycs	9.30391e-143	0.398946	1	0.966	1.41392e-138	Cyc1	Cycs
Taf15	1.56404e-142	0.354066	0.941	0.721	2.37687e-138	Cyc1	Taf15
Tkt	2.69834e-142	0.435313	0.981	0.879	4.10067e-138	Cyc1	Tkt
Cox5b	8.12505e-142	0.349767	1	0.991	1.23476e-137	Cyc1	Cox5b
Cox7a2	1.1084e-141	0.338121	1	0.994	1.68444e-137	Cyc1	Cox7a2
Krt52	3.17868e-141	0.700323	0.999	0.897	4.83063e-137	Cyc1	Krt5
Akt1	8.94513e-141	0.280786	0.887	0.58	1.35939e-136	Cyc1	Akt1
Moxd1	1.30746e-140	0.273075	0.849	0.447	1.98695e-136	Cyc1	Moxd1
Sap30	4.13296e-140	0.280856	0.749	0.397	6.28086e-136	Cyc1	Sap30
Tial1	4.25328e-140	0.278953	0.89	0.586	6.46371e-136	Cyc1	Tial1
Fam76b	1.71941e-139	0.272207	0.819	0.48	2.61299e-135	Cyc1	Fam76b
Cetn3	4.36371e-139	0.342262	0.989	0.873	6.63153e-135	Cyc1	Cetn3
Emg1	5.45137e-139	0.337834	0.964	0.808	8.28444e-135	Cyc1	Emg1
Tpm2	2.57382e-138	0.478769	0.917	0.617	3.91143e-134	Cyc1	Tpm2
Asf1a	5.15723e-138	0.254491	0.727	0.387	7.83744e-134	Cyc1	Asf1a
Rbm8a	1.54192e-137	0.327246	0.996	0.944	2.34325e-133	Cyc1	Rbm8a
Cyb5r3	1.73541e-136	0.345871	0.965	0.739	2.6373e-132	Cyc1	Cyb5r3
Micos10	1.85146e-135	0.341163	0.999	0.966	2.81367e-131	Cyc1	Micos10
Aurkaip1	1.96609e-135	0.338778	0.958	0.772	2.98787e-131	Cyc1	Aurkaip1
Kpna3	7.07353e-135	0.286456	0.842	0.53	1.07496e-130	Cyc1	Kpna3
Uchl5	8.80468e-135	0.29329	0.864	0.569	1.33805e-130	Cyc1	Uchl5
Polr2j	2.80654e-134	0.335439	0.952	0.793	4.2651e-130	Cyc1	Polr2j
Brd8	4.98461e-134	0.258428	0.703	0.368	7.57512e-130	Cyc1	Brd8
Fth12	1.48439e-133	0.674697	1	0.964	2.25583e-129	Cyc1	Fth1
Cdh132	9.11277e-133	0.25426	0.789	0.386	1.38487e-128	Cyc1	Cdh13
Fam81a1	1.79325e-132	0.322749	0.804	0.485	2.7252e-128	Cyc1	Fam81a
Cav21	5.21843e-132	0.33495	0.942	0.638	7.93044e-128	Cyc1	Cav2
Rexo2	4.75212e-131	0.369955	0.975	0.834	7.22179e-127	Cyc1	Rexo2
Pmp222	8.08148e-131	0.295839	0.712	0.339	1.22814e-126	Cyc1	Pmp22
Pa2g4	1.62322e-130	0.380988	0.988	0.887	2.46681e-126	Cyc1	Pa2g4
Pkp41	2.4811e-130	0.308133	0.86	0.532	3.77053e-126	Cyc1	Pkp4
Hnrnpul1	5.77393e-130	0.311715	0.911	0.659	8.77465e-126	Cyc1	Hnrnpul1
Arpc1b1	9.698e-130	0.441723	0.979	0.859	1.4738e-125	Cyc1	Arpc1b
Cops3	3.69574e-129	0.269225	0.87	0.562	5.61641e-125	Cyc1	Cops3
Elob	8.86348e-129	0.313614	0.999	0.992	1.34698e-124	Cyc1	Elob
Idh3a	3.2435e-128	0.294376	0.929	0.668	4.92914e-124	Cyc1	Idh3a
Bcam2	3.87189e-128	0.323093	0.917	0.565	5.88411e-124	Cyc1	Bcam
Dazap1	3.91099e-128	0.318839	0.948	0.747	5.94353e-124	Cyc1	Dazap1
Dsg22	9.56647e-128	0.25635	0.765	0.377	1.45382e-123	Cyc1	Dsg2
Park71	1.44562e-127	0.350157	0.992	0.928	2.19691e-123	Cyc1	Park7
Tspo1	2.66945e-127	0.462914	0.996	0.862	4.05677e-123	Cyc1	Tspo
Ssb1	4.69657e-127	0.350763	0.995	0.938	7.13737e-123	Cyc1	Ssb
Pgk11	1.02588e-126	0.484218	0.991	0.905	1.55902e-122	Cyc1	Pgk1
Cnih4	3.68967e-126	0.354973	0.986	0.871	5.60718e-122	Cyc1	Cnih4
Tmem14c	5.4979e-126	0.339006	0.99	0.892	8.35515e-122	Cyc1	Tmem14c
Adk	6.42668e-126	0.302649	0.934	0.681	9.76662e-122	Cyc1	Adk
Slc25a5	4.70044e-124	0.327859	1	0.993	7.14326e-120	Cyc1	Slc25a5
Uqcrc11	5.74632e-124	0.380936	0.983	0.874	8.73269e-120	Cyc1	Uqcrc1
Itgb42	8.71791e-124	0.355162	0.922	0.556	1.32486e-119	Cyc1	Itgb4
Hikeshi	1.65041e-123	0.261787	0.879	0.58	2.50813e-119	Cyc1	Hikeshi
Vdac3	1.31242e-122	0.309438	0.961	0.769	1.99448e-118	Cyc1	Vdac3
Pdia61	4.35869e-122	0.334884	0.988	0.879	6.62391e-118	Cyc1	Pdia6
Srsf21	7.30902e-122	0.382027	0.993	0.948	1.11075e-117	Cyc1	Srsf2
Nol7	8.11382e-122	0.314109	0.99	0.914	1.23306e-117	Cyc1	Nol7
Capns11	3.93919e-121	0.363354	0.933	0.643	5.98639e-117	Cyc1	Capns1
Ncaph2	1.71322e-120	0.261366	0.867	0.569	2.60357e-116	Cyc1	Ncaph2
Sarnp	3.20572e-120	0.320999	0.99	0.874	4.87174e-116	Cyc1	Sarnp
Mpp6	8.99872e-120	0.300931	0.853	0.559	1.36753e-115	Cyc1	Mpp6
Rbbp82	2.09285e-119	0.296182	0.89	0.536	3.18051e-115	Cyc1	Rbbp8
Hnrnpu1	5.15004e-119	0.356841	1	0.985	7.82651e-115	Cyc1	Hnrnpu
Cdk2ap1	5.61541e-119	0.306452	0.947	0.778	8.53373e-115	Cyc1	Cdk2ap1
Tpr	7.8523e-119	0.345236	0.993	0.93	1.19331e-114	Cyc1	Tpr
Postn	6.04102e-118	0.444853	0.706	0.394	9.18054e-114	Cyc1	Postn
Hnrnpk1	7.40379e-118	0.286955	1	0.993	1.12515e-113	Cyc1	Hnrnpk
Mrpl57	1.03693e-117	0.323527	0.984	0.84	1.57582e-113	Cyc1	Mrpl57
Snrpa1	1.29894e-117	0.316108	0.953	0.754	1.97401e-113	Cyc1	Snrpa1
Atxn10	1.3576e-117	0.272902	0.866	0.578	2.06314e-113	Cyc1	Atxn10
Dhrs4	1.46188e-117	0.281349	0.873	0.599	2.22162e-113	Cyc1	Dhrs4
Wbp11	3.11271e-117	0.290717	0.898	0.63	4.73039e-113	Cyc1	Wbp11
Fmr1	5.23044e-117	0.29291	0.931	0.666	7.9487e-113	Cyc1	Fmr1
Ptms	1.9682e-116	0.502098	1	0.985	2.99107e-112	Cyc1	Ptms
Ly6e	6.04112e-116	0.507047	0.919	0.7	9.18069e-112	Cyc1	Ly6e
Sinhcaf	6.57869e-116	0.322248	0.831	0.507	9.99764e-112	Cyc1	Sinhcaf
Trim28	7.45756e-116	0.259482	0.865	0.574	1.13333e-111	Cyc1	Trim28
S100a62	2.56642e-115	0.538076	0.996	0.808	3.90019e-111	Cyc1	S100a6
Ppp1cc	8.162e-115	0.31004	0.966	0.817	1.24038e-110	Cyc1	Ppp1cc
Cfl11	1.06061e-114	0.343102	1	0.99	1.61181e-110	Cyc1	Cfl1
Nxt1	1.30113e-114	0.283662	0.847	0.559	1.97732e-110	Cyc1	Nxt1
Eif4a31	2.15618e-114	0.307493	0.934	0.726	3.27674e-110	Cyc1	Eif4a3
Ndufc2	7.52296e-114	0.343955	0.982	0.906	1.14326e-109	Cyc1	Ndufc2
Tmsb10	1.17835e-113	0.450159	0.986	0.81	1.79075e-109	Cyc1	Tmsb10
Hnrnpr	1.36022e-113	0.287782	0.959	0.762	2.06713e-109	Cyc1	Hnrnpr
Mbd21	1.71322e-113	0.307996	0.992	0.913	2.60358e-109	Cyc1	Mbd2
Mrpl14	2.34801e-113	0.328857	0.964	0.823	3.56828e-109	Cyc1	Mrpl14
Znhit11	2.37965e-113	0.263634	0.903	0.601	3.61636e-109	Cyc1	Znhit1
Srsf71	3.92847e-113	0.333967	0.999	0.958	5.97009e-109	Cyc1	Srsf7
Nudt5	9.02471e-113	0.290811	0.91	0.663	1.37149e-108	Cyc1	Nudt5
Bola3	1.75561e-112	0.259877	0.869	0.573	2.668e-108	Cyc1	Bola3
Dhx9	1.06156e-111	0.310454	0.945	0.75	1.61325e-107	Cyc1	Dhx9
Itgb12	1.49294e-111	0.378702	0.977	0.67	2.26882e-107	Cyc1	Itgb1
Parp1	3.56984e-111	0.386802	0.685	0.381	5.42509e-107	Cyc1	Parp1
Npm11	4.32251e-110	0.390302	1	0.999	6.56891e-106	Cyc1	Npm1
Krt142	9.51806e-110	0.613595	0.999	0.965	1.44646e-105	Cyc1	Krt14
Psmc4	1.6917e-109	0.313348	0.976	0.829	2.57088e-105	Cyc1	Psmc4
Pkm1	1.71057e-109	0.480111	0.997	0.968	2.59956e-105	Cyc1	Pkm
Pin1	2.76234e-109	0.275711	0.936	0.707	4.19792e-105	Cyc1	Pin1
Ube2e3	3.29611e-109	0.27813	0.892	0.652	5.00911e-105	Cyc1	Ube2e3
Thbs22	6.40221e-109	0.251822	0.511	0.227	9.72943e-105	Cyc1	Thbs2
1110004F10Rik	8.07043e-109	0.310473	0.973	0.855	1.22646e-104	Cyc1	1110004F10Rik
Pdap1	2.30456e-108	0.322078	0.996	0.956	3.50224e-104	Cyc1	Pdap1
Rnf7	8.00772e-108	0.290893	0.981	0.872	1.21693e-103	Cyc1	Rnf7
Rwdd1	1.40206e-106	0.300886	0.969	0.818	2.13071e-102	Cyc1	Rwdd1
Nudcd2	1.65776e-105	0.250952	0.799	0.514	2.5193e-101	Cyc1	Nudcd2
Ndufv1	2.36928e-105	0.302313	0.964	0.816	3.6006e-101	Cyc1	Ndufv1
Mrpl12	2.68006e-105	0.345116	0.941	0.792	4.07288e-101	Cyc1	Mrpl12
Akr1b81	7.64875e-105	0.25471	0.575	0.284	1.16238e-100	Cyc1	Akr1b8
Phip	1.48042e-103	0.276483	0.899	0.639	2.2498e-99	Cyc1	Phip
Hnrnpa11	1.93273e-103	0.32451	0.999	0.975	2.93717e-99	Cyc1	Hnrnpa1
Psmd13	3.85614e-103	0.281952	0.951	0.764	5.86017e-99	Cyc1	Psmd13
Pgam11	5.69057e-103	0.435173	0.994	0.922	8.64797e-99	Cyc1	Pgam1
Ewsr1	7.218e-103	0.290151	0.981	0.86	1.09692e-98	Cyc1	Ewsr1
Commd1	7.49565e-103	0.283762	0.964	0.828	1.13911e-98	Cyc1	Commd1
Naa501	1.02111e-102	0.300106	0.995	0.948	1.55178e-98	Cyc1	Naa50
Ndufb11	5.77508e-102	0.269022	0.998	0.983	8.77638e-98	Cyc1	Ndufb11
Tle5	7.69067e-102	0.322419	0.99	0.899	1.16875e-97	Cyc1	Tle5
Smco4	3.11213e-101	0.27362	0.876	0.583	4.7295e-97	Cyc1	Smco4
Hnrnpa0	3.12576e-101	0.290938	0.999	0.986	4.75022e-97	Cyc1	Hnrnpa0
Dnajc8	3.5818e-101	0.28313	0.963	0.826	5.44326e-97	Cyc1	Dnajc8
Tap1	6.16711e-101	0.278083	0.812	0.536	9.37216e-97	Cyc1	Tap1
Tcp1	1.25573e-100	0.274917	0.998	0.954	1.90833e-96	Cyc1	Tcp1
Cd81	8.48154e-100	0.299342	0.931	0.72	1.28894e-95	Cyc1	Cd81
Ap2m1	2.84006e-99	0.277078	0.956	0.813	4.31603e-95	Cyc1	Ap2m1
Ywhae	7.24994e-98	0.252483	1	0.995	1.10177e-93	Cyc1	Ywhae
Igfbp71	8.65192e-98	0.31508	0.561	0.283	1.31483e-93	Cyc1	Igfbp7
Ndufv2	1.10998e-97	0.287466	0.984	0.857	1.68683e-93	Cyc1	Ndufv2
Atp5c1	1.82594e-97	0.278029	0.999	0.979	2.77488e-93	Cyc1	Atp5c1
Luc7l2	2.42056e-97	0.285602	0.988	0.916	3.67853e-93	Cyc1	Luc7l2
Mlf2	4.05842e-96	0.272028	0.958	0.809	6.16758e-92	Cyc1	Mlf2
Pcbp2	6.95293e-96	0.273204	0.997	0.987	1.05664e-91	Cyc1	Pcbp2
Hnrnpdl	9.63044e-96	0.30744	0.984	0.906	1.46354e-91	Cyc1	Hnrnpdl
Fcgbp2	1.44241e-95	0.569002	0.858	0.622	2.19203e-91	Cyc1	Fcgbp
Txnl1	1.94236e-95	0.265743	0.99	0.92	2.9518e-91	Cyc1	Txnl1
Thoc7	3.45166e-95	0.267507	0.964	0.85	5.2455e-91	Cyc1	Thoc7
Tsn	2.62121e-94	0.25031	0.908	0.69	3.98346e-90	Cyc1	Tsn
Cox7c	3.36815e-94	0.263893	1	0.998	5.11857e-90	Cyc1	Cox7c
Arhgdia	5.67308e-94	0.28593	0.962	0.821	8.62137e-90	Cyc1	Arhgdia
Ifitm32	7.34956e-93	0.451729	0.993	0.891	1.11691e-88	Cyc1	Ifitm3
Tubb4b1	8.95854e-93	0.574152	0.984	0.895	1.36143e-88	Cyc1	Tubb4b
Esd1	9.5368e-93	0.271443	0.984	0.881	1.44931e-88	Cyc1	Esd
Rock11	1.25343e-91	0.289748	0.989	0.906	1.90484e-87	Cyc1	Rock1
Pfn11	1.30987e-91	0.296614	1	0.995	1.99061e-87	Cyc1	Pfn1
Snx5	9.80369e-91	0.259327	0.892	0.669	1.48987e-86	Cyc1	Snx5
Ndufb7	3.74998e-90	0.304387	0.936	0.765	5.69884e-86	Cyc1	Ndufb7
Cyc1	3.52666e-89	0.3005	0.979	0.862	5.35946e-85	Cyc1	Cyc1
Mrps16	5.35414e-89	0.257453	0.961	0.82	8.13669e-85	Cyc1	Mrps16
Gtf2h5	5.40938e-89	0.265632	0.979	0.861	8.22064e-85	Cyc1	Gtf2h5
Hspe11	4.51175e-88	0.316015	0.999	0.991	6.85651e-84	Cyc1	Hspe1
Pdlim12	4.51775e-88	0.254139	0.946	0.688	6.86562e-84	Cyc1	Pdlim1
Xist1	4.62601e-88	0.404569	0.998	0.995	7.03015e-84	Cyc1	Xist
Bri3	5.42675e-88	0.271319	0.993	0.945	8.24703e-84	Cyc1	Bri3
Hnrnpm	1.24935e-87	0.26663	0.991	0.931	1.89864e-83	Cyc1	Hnrnpm
Ldha1	1.75068e-87	0.432729	0.997	0.97	2.66051e-83	Cyc1	Ldha
Exosc7	7.23108e-87	0.25747	0.887	0.647	1.09891e-82	Cyc1	Exosc7
Snu131	1.20454e-86	0.250114	1	0.969	1.83054e-82	Cyc1	Snu13
Hmgn1	1.49698e-86	0.257704	1	0.994	2.27497e-82	Cyc1	Hmgn1
Gnas	2.23334e-86	0.252781	0.999	0.993	3.39401e-82	Cyc1	Gnas
P4ha12	2.583e-86	0.250424	0.771	0.482	3.92538e-82	Cyc1	P4ha1
Adh5	6.32403e-86	0.25694	0.873	0.62	9.61062e-82	Cyc1	Adh5
P4hb	1.38079e-85	0.254858	0.97	0.808	2.09839e-81	Cyc1	P4hb
Nfib	2.91095e-85	0.303657	0.988	0.895	4.42376e-81	Cyc1	Nfib
Sec61g	6.75892e-85	0.253712	0.998	0.984	1.02715e-80	Cyc1	Sec61g
Atrx2	3.77289e-84	0.317551	0.983	0.896	5.73366e-80	Cyc1	Atrx
Msn1	4.79851e-84	0.314639	0.952	0.716	7.29229e-80	Cyc1	Msn
Cct7	7.29017e-84	0.264718	0.996	0.956	1.10789e-79	Cyc1	Cct7
Ly6a2	9.6448e-84	0.375971	0.873	0.618	1.46572e-79	Cyc1	Ly6a
Hspd1	1.89204e-83	0.39428	0.996	0.955	2.87533e-79	Cyc1	Hspd1
Tpi11	2.67408e-83	0.372968	0.994	0.922	4.06381e-79	Cyc1	Tpi1
Rbx1	6.89684e-83	0.255667	0.995	0.952	1.04811e-78	Cyc1	Rbx1
Cxcl1	1.38365e-81	0.277501	0.322	0.13	2.10274e-77	Cyc1	Cxcl1
Atp5k	2.68706e-80	0.27797	0.998	0.949	4.08352e-76	Cyc1	Atp5k
Psmb6	1.76763e-79	0.262473	0.994	0.951	2.68626e-75	Cyc1	Psmb6
Slc25a41	3.05095e-78	0.315782	0.939	0.772	4.63653e-74	Cyc1	Slc25a4
Hspa8	4.78329e-78	0.346682	1	1	7.26917e-74	Cyc1	Hspa8
Thrap3	1.80356e-77	0.274033	0.941	0.809	2.74087e-73	Cyc1	Thrap3
Rock21	2.11688e-76	0.281623	0.964	0.808	3.21702e-72	Cyc1	Rock2
H2-Q71	2.71443e-76	0.542113	0.875	0.705	4.12512e-72	Cyc1	H2-Q7
Uqcrq	1.19102e-74	0.274558	0.998	0.973	1.80999e-70	Cyc1	Uqcrq
Sparc1	2.82263e-73	0.253078	0.541	0.301	4.28956e-69	Cyc1	Sparc
S100a102	2.83723e-72	0.41456	1	0.971	4.31173e-68	Cyc1	S100a10
Cct6a	6.90346e-72	0.269036	0.996	0.946	1.04912e-67	Cyc1	Cct6a
Pbrm1	8.75375e-72	0.275662	0.97	0.855	1.33031e-67	Cyc1	Pbrm1
Ndufa4	4.13301e-71	0.290296	0.996	0.953	6.28093e-67	Cyc1	Ndufa4
Rgcc	6.51995e-70	0.276688	0.706	0.428	9.90836e-66	Cyc1	Rgcc
C1qbp1	3.23957e-69	0.275236	0.973	0.848	4.92318e-65	Cyc1	C1qbp
Crlf12	7.81342e-69	0.309234	0.605	0.365	1.1874e-64	Cyc1	Crlf1
Tomm40	2.5253e-68	0.270362	0.919	0.758	3.8377e-64	Cyc1	Tomm40
Mdh2	6.24666e-68	0.25164	0.993	0.94	9.49305e-64	Cyc1	Mdh2
Mt22	8.11201e-68	0.379232	0.986	0.838	1.23278e-63	Cyc1	Mt2
Fam162a1	8.60201e-68	0.466947	0.983	0.878	1.30725e-63	Cyc1	Fam162a
Nppb1	4.3133e-67	0.604807	0.394	0.194	6.55492e-63	Cyc1	Nppb
mt-Nd1	5.46459e-67	0.268794	0.999	0.999	8.30454e-63	Cyc1	mt-Nd1
Phb2	7.2454e-67	0.255338	0.982	0.922	1.10108e-62	Cyc1	Phb2
Wnt41	2.51036e-63	0.318563	0.907	0.745	3.815e-59	Cyc1	Wnt4
Egln1	3.5645e-63	0.282419	0.939	0.755	5.41697e-59	Cyc1	Egln1
Capg2	1.05864e-61	0.310162	0.973	0.861	1.60881e-57	Cyc1	Capg
Stip1	2.30326e-61	0.253586	0.958	0.831	3.50027e-57	Cyc1	Stip1
Gm472831	9.37919e-60	0.281741	0.956	0.86	1.42536e-55	Cyc1	Gm47283
Gpx11	2.40429e-56	0.303964	0.996	0.976	3.6538e-52	Cyc1	Gpx1
Ier31	9.7408e-49	0.311748	0.894	0.738	1.48031e-44	Cyc1	Ier3
Ucp2	6.99348e-45	0.301886	0.973	0.86	1.0628e-40	Cyc1	Ucp2
Tpm41	2.47032e-42	0.250557	0.999	0.975	3.75415e-38	Cyc1	Tpm4
Stfa31	2.16297e-36	0.286995	0.735	0.569	3.28706e-32	Cyc1	Stfa3
Lmna2	1.22466e-35	0.262657	1	0.999	1.86112e-31	Cyc1	Lmna
Gsta4	2.4475e-34	0.264394	0.311	0.176	3.71946e-30	Cyc1	Gsta4
Sostdc1	4.62625e-28	0.261071	0.307	0.183	7.03051e-24	Cyc1	Sostdc1
Nfkbia1	1.51214e-23	0.275525	0.968	0.918	2.298e-19	Cyc1	Nfkbia
Tppp31	4.70833e-23	0.269007	0.647	0.496	7.15525e-19	Cyc1	Tppp3
Pclaf1	0	1.40044	0.929	0.137	0	Cyc3	Pclaf
Dut1	0	1.34514	0.991	0.365	0	Cyc3	Dut
Hells1	0	1.29164	0.977	0.188	0	Cyc3	Hells
Lig11	0	1.20549	0.989	0.247	0	Cyc3	Lig1
Mcm31	0	1.07264	0.961	0.183	0	Cyc3	Mcm3
Mcm51	0	1.06477	0.977	0.176	0	Cyc3	Mcm5
Tyms1	0	1.00842	0.976	0.304	0	Cyc3	Tyms
Mcm61	0	1.00231	0.966	0.274	0	Cyc3	Mcm6
Mcm71	0	1.00138	0.962	0.273	0	Cyc3	Mcm7
Rrm21	0	0.976135	0.876	0.147	0	Cyc3	Rrm2
Uhrf11	0	0.956969	0.904	0.137	0	Cyc3	Uhrf1
Mcm41	0	0.918955	0.972	0.319	0	Cyc3	Mcm4
Smc21	0	0.906067	0.961	0.247	0	Cyc3	Smc2
Gins2	0	0.875075	0.931	0.221	0	Cyc3	Gins2
Gmnn1	0	0.825079	0.893	0.244	0	Cyc3	Gmnn
Dhfr1	0	0.756945	0.886	0.141	0	Cyc3	Dhfr
Clspn1	0	0.705549	0.824	0.105	0	Cyc3	Clspn
Ung	0	0.688164	0.812	0.098	0	Cyc3	Ung
Syce21	0	0.668028	0.886	0.201	0	Cyc3	Syce2
Tk11	0	0.656111	0.859	0.169	0	Cyc3	Tk1
Slfn91	0	0.639824	0.732	0.125	0	Cyc3	Slfn9
Chaf1b1	0	0.627695	0.833	0.11	0	Cyc3	Chaf1b
Mcm21	0	0.623441	0.869	0.164	0	Cyc3	Mcm2
Spc241	0	0.595221	0.901	0.202	0	Cyc3	Spc24
Cenph1	0	0.584635	0.795	0.121	0	Cyc3	Cenph
Rpa21	0	0.516734	0.715	0.137	0	Cyc3	Rpa2
Cenpk1	0	0.516461	0.749	0.136	0	Cyc3	Cenpk
Rad511	0	0.507952	0.747	0.091	0	Cyc3	Rad51
Cdk11	0	0.486295	0.809	0.117	0	Cyc3	Cdk1
Asf1b1	0	0.465342	0.711	0.086	0	Cyc3	Asf1b
Dtl1	0	0.433497	0.645	0.08	0	Cyc3	Dtl
Psmc3ip1	0	0.423315	0.698	0.127	0	Cyc3	Psmc3ip
E2f1	0	0.420508	0.692	0.069	0	Cyc3	E2f1
Rad51ap11	0	0.402917	0.617	0.06	0	Cyc3	Rad51ap1
Cdc451	0	0.392792	0.66	0.076	0	Cyc3	Cdc45
Mms22l1	0	0.386644	0.67	0.113	0	Cyc3	Mms22l
Chaf1a1	0	0.377977	0.664	0.099	0	Cyc3	Chaf1a
Ccne21	0	0.376927	0.525	0.053	0	Cyc3	Ccne2
Haus41	0	0.376679	0.677	0.112	0	Cyc3	Haus4
Dscc11	0	0.36561	0.608	0.059	0	Cyc3	Dscc1
Tcf191	0	0.362151	0.593	0.07	0	Cyc3	Tcf19
Cdt11	0	0.347476	0.662	0.112	0	Cyc3	Cdt1
Chek11	0	0.336392	0.6	0.08	0	Cyc3	Chek1
Brca11	0	0.306707	0.527	0.054	0	Cyc3	Brca1
Tipin1	5.56799e-286	0.811804	0.942	0.34	8.46168e-282	Cyc3	Tipin
Top2a1	7.78491e-281	0.581311	0.902	0.234	1.18307e-276	Cyc3	Top2a
Rfc21	6.55272e-278	0.710126	0.934	0.326	9.95817e-274	Cyc3	Rfc2
Rrm11	7.46092e-277	0.870567	0.968	0.363	1.13384e-272	Cyc3	Rrm1
Atad21	2.08051e-276	0.858787	0.951	0.323	3.16174e-272	Cyc3	Atad2
Cenps1	2.38785e-275	0.390267	0.687	0.141	3.62881e-271	Cyc3	Cenps
Rfc31	2.48669e-275	0.645076	0.857	0.245	3.77903e-271	Cyc3	Rfc3
Pbk1	6.89723e-275	0.272664	0.583	0.088	1.04817e-270	Cyc3	Pbk
Atad51	2.84622e-274	0.370522	0.595	0.103	4.3254e-270	Cyc3	Atad5
Cenpm1	1.97857e-265	0.411914	0.694	0.141	3.00683e-261	Cyc3	Cenpm
Gins1	8.70882e-265	0.271999	0.542	0.089	1.32348e-260	Cyc3	Gins1
Rfc41	3.83562e-264	0.689527	0.934	0.319	5.82899e-260	Cyc3	Rfc4
Pola11	3.17821e-263	0.615162	0.846	0.237	4.82993e-259	Cyc3	Pola1
Prim11	2.27245e-259	0.675692	0.914	0.308	3.45345e-255	Cyc3	Prim1
Pole2	1.61912e-257	0.295094	0.6	0.109	2.46058e-253	Cyc3	Pole2
Pold1	9.9715e-257	0.273029	0.553	0.093	1.51537e-252	Cyc3	Pold1
Cenpu1	1.30992e-256	0.259093	0.54	0.088	1.99068e-252	Cyc3	Cenpu
Wdr761	3.53753e-251	0.277395	0.486	0.074	5.37598e-247	Cyc3	Wdr76
Fen11	7.81959e-251	0.42197	0.66	0.14	1.18834e-246	Cyc3	Fen1
Hat11	1.48167e-248	0.864833	0.981	0.51	2.25169e-244	Cyc3	Hat1
Rfc51	2.37743e-246	0.465835	0.842	0.23	3.61299e-242	Cyc3	Rfc5
Siva11	2.22367e-240	1.03578	0.991	0.544	3.37931e-236	Cyc3	Siva1
Pcna1	4.34836e-240	1.18814	0.998	0.75	6.6082e-236	Cyc3	Pcna
Ncapg21	9.44689e-237	0.603093	0.856	0.253	1.43564e-232	Cyc3	Ncapg2
Dtymk1	4.55224e-236	0.955284	0.983	0.449	6.91803e-232	Cyc3	Dtymk
Diaph31	1.9515e-235	0.473377	0.705	0.156	2.96569e-231	Cyc3	Diaph3
Dnajc91	2.62314e-231	0.739676	0.961	0.405	3.98639e-227	Cyc3	Dnajc9
Rad181	1.3779e-229	0.367647	0.728	0.18	2.094e-225	Cyc3	Rad18
Dctpp11	1.371e-227	1.01194	0.991	0.632	2.08351e-223	Cyc3	Dctpp1
Cdca7l1	5.1584e-224	0.476256	0.771	0.209	7.83922e-220	Cyc3	Cdca7l
Zfp3671	1.16853e-223	0.474633	0.711	0.176	1.77581e-219	Cyc3	Zfp367
Mki671	2.8982e-222	0.365239	0.78	0.183	4.40439e-218	Cyc3	Mki67
Ncapd31	3.2704e-219	0.461398	0.795	0.228	4.97003e-215	Cyc3	Ncapd3
Stmn11	7.45746e-219	1.29226	1	0.607	1.13331e-214	Cyc3	Stmn1
Cbx51	2.08378e-215	0.817704	0.957	0.422	3.16671e-211	Cyc3	Cbx5
Fam111a1	1.74194e-211	0.400623	0.591	0.13	2.64723e-207	Cyc3	Fam111a
H2afz1	6.48008e-211	1.17437	1	0.974	9.84778e-207	Cyc3	H2afz
Prim21	9.72508e-211	0.326819	0.653	0.154	1.47792e-206	Cyc3	Prim2
Birc51	6.89105e-210	0.25215	0.644	0.128	1.04723e-205	Cyc3	Birc5
Dnmt11	2.58297e-209	0.768599	0.972	0.499	3.92535e-205	Cyc3	Dnmt1
Topbp11	3.00617e-206	0.676048	0.94	0.425	4.56847e-202	Cyc3	Topbp1
Mad2l11	1.00483e-204	0.274045	0.572	0.116	1.52704e-200	Cyc3	Mad2l1
Anln1	2.84066e-201	0.346398	0.7	0.161	4.31695e-197	Cyc3	Anln
Cks1b1	6.63809e-201	0.659724	0.936	0.381	1.00879e-196	Cyc3	Cks1b
Ranbp11	5.28388e-199	0.958449	1	0.943	8.02992e-195	Cyc3	Ranbp1
Hirip31	9.98777e-195	0.395952	0.66	0.169	1.51784e-190	Cyc3	Hirip3
Psip11	1.77934e-193	0.70244	0.957	0.426	2.70406e-189	Cyc3	Psip1
Rpa11	1.34883e-192	0.362059	0.724	0.207	2.04981e-188	Cyc3	Rpa1
Hint11	1.79304e-192	0.78564	1	0.986	2.72488e-188	Cyc3	Hint1
Nap1l11	8.13827e-189	0.913546	0.998	0.92	1.23677e-184	Cyc3	Nap1l1
Cenpq1	1.71983e-188	0.324719	0.634	0.153	2.61363e-184	Cyc3	Cenpq
Dek1	1.80231e-188	0.92737	1	0.905	2.73897e-184	Cyc3	Dek
Trip131	1.86974e-187	0.258522	0.546	0.117	2.84145e-183	Cyc3	Trip13
Anp32b1	2.25106e-180	0.893709	1	0.933	3.42093e-176	Cyc3	Anp32b
Lmnb11	3.68695e-179	0.458831	0.799	0.264	5.60305e-175	Cyc3	Lmnb1
Cenpw1	4.47354e-178	0.431142	0.794	0.251	6.79845e-174	Cyc3	Cenpw
Smc41	2.04058e-176	0.716514	0.981	0.528	3.10108e-172	Cyc3	Smc4
Ppil11	4.11995e-174	0.506122	0.852	0.336	6.26109e-170	Cyc3	Ppil1
Pold21	3.05856e-173	0.380078	0.745	0.234	4.64809e-169	Cyc3	Pold2
Tubb51	8.55538e-169	1.14675	0.992	0.768	1.30016e-164	Cyc3	Tubb5
Ybx12	2.52501e-165	0.739932	1	0.995	3.83726e-161	Cyc3	Ybx1
Cdca71	6.8867e-165	0.517277	0.78	0.272	1.04657e-160	Cyc3	Cdca7
Nsd21	2.7387e-164	0.570649	0.88	0.359	4.162e-160	Cyc3	Nsd2
Nrm1	3.58402e-164	0.389482	0.754	0.235	5.44663e-160	Cyc3	Nrm
Tsen341	5.88782e-164	0.688828	0.985	0.72	8.94771e-160	Cyc3	Tsen34
Ppat	1.89055e-163	0.339827	0.668	0.192	2.87307e-159	Cyc3	Ppat
Selenoh1	5.47967e-163	0.700135	0.977	0.579	8.32746e-159	Cyc3	Selenoh
Tceal91	3.91238e-162	0.85579	0.996	0.666	5.94565e-158	Cyc3	Tceal9
Mthfd11	1.14364e-160	0.395523	0.792	0.263	1.738e-156	Cyc3	Mthfd1
Rfc11	1.94992e-159	0.641764	0.951	0.553	2.96329e-155	Cyc3	Rfc1
Casp31	1.83111e-158	0.410873	0.788	0.275	2.78274e-154	Cyc3	Casp3
Slf1	1.98725e-158	0.285708	0.608	0.162	3.02003e-154	Cyc3	Slf1
Hmgb21	1.14746e-157	0.818193	0.998	0.928	1.74379e-153	Cyc3	Hmgb2
Cdk41	3.17107e-156	0.718453	0.991	0.781	4.81907e-152	Cyc3	Cdk4
Atic2	3.37319e-156	0.540956	0.872	0.342	5.12624e-152	Cyc3	Atic
Rpa31	1.06624e-155	0.493577	0.902	0.41	1.62037e-151	Cyc3	Rpa3
Rbl11	1.16068e-155	0.262164	0.604	0.16	1.76389e-151	Cyc3	Rbl1
Bex31	4.65669e-155	0.648726	0.938	0.47	7.07677e-151	Cyc3	Bex3
Ccdc341	8.0861e-155	0.475376	0.893	0.336	1.22885e-150	Cyc3	Ccdc34
Nasp1	4.85761e-154	0.759997	0.979	0.799	7.3821e-150	Cyc3	Nasp
Vrk11	5.59137e-154	0.343806	0.769	0.26	8.4972e-150	Cyc3	Vrk1
Msh2	1.08485e-153	0.403685	0.771	0.283	1.64865e-149	Cyc3	Msh2
Pkmyt11	2.76594e-153	0.270568	0.606	0.166	4.2034e-149	Cyc3	Pkmyt1
Tubg11	3.92488e-153	0.349169	0.73	0.249	5.96464e-149	Cyc3	Tubg1
Hmgb11	9.51104e-153	0.776653	1	0.998	1.44539e-148	Cyc3	Hmgb1
Npm12	2.09968e-151	0.68722	1	0.999	3.19088e-147	Cyc3	Npm1
Orc61	2.24061e-149	0.56332	0.917	0.498	3.40506e-145	Cyc3	Orc6
Paics2	5.16775e-147	0.681458	0.972	0.627	7.85342e-143	Cyc3	Paics
Hmgn21	6.66867e-144	0.68466	0.991	0.594	1.01344e-139	Cyc3	Hmgn2
Rnaseh2b1	1.21706e-142	0.399957	0.799	0.32	1.84957e-138	Cyc3	Rnaseh2b
Aprt1	2.74934e-142	0.783285	0.992	0.884	4.17817e-138	Cyc3	Aprt
Phgdh2	4.03396e-142	0.776744	0.976	0.659	6.13041e-138	Cyc3	Phgdh
Ran1	5.17857e-142	0.70515	1	0.98	7.86988e-138	Cyc3	Ran
Fuom1	7.90151e-142	0.401907	0.795	0.304	1.20079e-137	Cyc3	Fuom
Pold31	1.23053e-140	0.292545	0.638	0.195	1.87004e-136	Cyc3	Pold3
Slbp1	2.17201e-138	0.65928	0.878	0.446	3.30081e-134	Cyc3	Slbp
Snrpg1	1.78694e-136	0.602055	1	0.989	2.71561e-132	Cyc3	Snrpg
Nup43	3.65963e-136	0.312829	0.72	0.261	5.56154e-132	Cyc3	Nup43
Prdx41	4.40085e-136	0.439235	0.784	0.3	6.68797e-132	Cyc3	Prdx4
Nup851	2.30272e-135	0.310088	0.69	0.236	3.49944e-131	Cyc3	Nup85
Smc61	1.30874e-134	0.679162	0.979	0.708	1.9889e-130	Cyc3	Smc6
Snrpe1	1.78821e-134	0.577811	1	0.973	2.71754e-130	Cyc3	Snrpe
Tfdp11	1.16001e-133	0.495676	0.914	0.506	1.76287e-129	Cyc3	Tfdp1
Snrpd12	1.12345e-132	0.63836	0.994	0.913	1.7073e-128	Cyc3	Snrpd1
Nsmce11	5.79385e-131	0.4622	0.884	0.433	8.80492e-127	Cyc3	Nsmce1
Gins41	9.06106e-131	0.342684	0.728	0.283	1.37701e-126	Cyc3	Gins4
Dnph11	7.62798e-130	0.391295	0.79	0.3	1.15922e-125	Cyc3	Dnph1
Pmf11	8.82692e-130	0.338583	0.792	0.302	1.34143e-125	Cyc3	Pmf1
Lsm31	9.08056e-128	0.526939	0.944	0.581	1.37997e-123	Cyc3	Lsm3
Ptma1	1.69807e-126	0.590427	1	1	2.58056e-122	Cyc3	Ptma
Prc11	1.83544e-126	0.26196	0.752	0.269	2.78932e-122	Cyc3	Prc1
Cisd31	4.26838e-126	0.380637	0.76	0.297	6.48666e-122	Cyc3	Cisd3
Ppia1	1.92938e-123	0.456459	1	1	2.93209e-119	Cyc3	Ppia
Tubgcp21	9.00961e-122	0.311262	0.702	0.263	1.36919e-117	Cyc3	Tubgcp2
Hpf11	1.30379e-121	0.561433	0.957	0.64	1.98138e-117	Cyc3	Hpf1
Tgfb11	4.68889e-121	0.339797	0.799	0.305	7.12571e-117	Cyc3	Tgfb1
Set3	1.47459e-120	0.641267	1	0.989	2.24094e-116	Cyc3	Set
Abcg22	1.6773e-120	0.386747	0.713	0.265	2.54899e-116	Cyc3	Abcg2
Ssrp11	6.02778e-118	0.553897	0.955	0.726	9.16042e-114	Cyc3	Ssrp1
Exosc81	2.40045e-117	0.471387	0.94	0.55	3.64796e-113	Cyc3	Exosc8
Ass11	2.42473e-117	0.542914	0.79	0.367	3.68486e-113	Cyc3	Ass1
Slc25a42	2.87577e-117	0.679806	0.983	0.777	4.37031e-113	Cyc3	Slc25a4
Pgp1	5.71942e-117	0.350961	0.662	0.247	8.6918e-113	Cyc3	Pgp
Usp11	3.47219e-114	0.519105	0.854	0.424	5.27669e-110	Cyc3	Usp1
Sumo21	7.14109e-114	0.495751	1	0.991	1.08523e-109	Cyc3	Sumo2
Haus11	1.9475e-113	0.27457	0.634	0.222	2.95962e-109	Cyc3	Haus1
Mrpl181	1.49633e-112	0.549434	0.944	0.679	2.27397e-108	Cyc3	Mrpl18
Rbbp41	1.44683e-111	0.521052	0.976	0.764	2.19875e-107	Cyc3	Rbbp4
Rbbp71	2.55289e-111	0.523072	0.992	0.8	3.87963e-107	Cyc3	Rbbp7
Prmt11	2.74733e-111	0.577366	0.989	0.796	4.17511e-107	Cyc3	Prmt1
Dynll21	1.30881e-110	0.459139	0.904	0.457	1.989e-106	Cyc3	Dynll2
Aarsd11	4.70253e-109	0.529641	0.91	0.573	7.14644e-105	Cyc3	Aarsd1
Gpx41	8.06969e-108	0.612808	0.998	0.905	1.22635e-103	Cyc3	Gpx4
Tuba1b1	8.08858e-108	0.830139	0.981	0.749	1.22922e-103	Cyc3	Tuba1b
Hspe12	9.87583e-108	0.636223	0.998	0.991	1.50083e-103	Cyc3	Hspe1
Cbx31	5.24625e-107	0.597352	0.987	0.789	7.97273e-103	Cyc3	Cbx3
Adh51	5.17073e-106	0.471365	0.951	0.628	7.85795e-102	Cyc3	Adh5
AI5068161	8.7207e-104	0.534979	0.846	0.476	1.32529e-99	Cyc3	AI506816
Smc31	8.06862e-103	0.537996	0.976	0.732	1.22619e-98	Cyc3	Smc3
Ezh21	5.32122e-102	0.498616	0.921	0.567	8.08665e-98	Cyc3	Ezh2
Ndufab11	9.21475e-101	0.520819	0.998	0.921	1.40037e-96	Cyc3	Ndufab1
Hspa141	1.84471e-100	0.413894	0.886	0.501	2.80341e-96	Cyc3	Hspa14
Hspd11	5.58738e-100	0.721625	1	0.956	8.49114e-96	Cyc3	Hspd1
Haus81	6.89086e-100	0.26656	0.617	0.233	1.0472e-95	Cyc3	Haus8
Lsm21	1.44501e-99	0.444406	0.906	0.561	2.19598e-95	Cyc3	Lsm2
Ndufaf21	1.81202e-99	0.410499	0.891	0.519	2.75373e-95	Cyc3	Ndufaf2
Rnaseh2a1	6.78786e-99	0.382439	0.848	0.473	1.03155e-94	Cyc3	Rnaseh2a
Tkt1	1.13812e-98	0.633141	0.991	0.883	1.72961e-94	Cyc3	Tkt
Erh1	1.99795e-98	0.527153	0.987	0.914	3.03628e-94	Cyc3	Erh
Nme21	1.63231e-97	0.447243	1	0.998	2.48062e-93	Cyc3	Nme2
Snrpd21	3.50142e-97	0.499951	0.998	0.964	5.32111e-93	Cyc3	Snrpd2
Lsm51	8.4489e-96	0.461237	0.962	0.694	1.28398e-91	Cyc3	Lsm5
Col18a1	2.51067e-95	0.347648	0.734	0.306	3.81547e-91	Cyc3	Col18a1
Atp5j1	2.7475e-95	0.428711	1	0.991	4.17537e-91	Cyc3	Atp5j
Snrpb2	4.31071e-95	0.467637	0.996	0.968	6.55099e-91	Cyc3	Snrpb
Prxl2a2	9.46329e-93	0.687899	0.856	0.449	1.43814e-88	Cyc3	Prxl2a
Cks21	2.54386e-92	0.433256	0.953	0.602	3.8659e-88	Cyc3	Cks2
Arpc1b2	3.31832e-92	0.596164	0.989	0.863	5.04285e-88	Cyc3	Arpc1b
Uqcr101	5.06146e-92	0.478488	0.992	0.971	7.6919e-88	Cyc3	Uqcr10
C1qbp2	9.30442e-92	0.535801	0.989	0.853	1.41399e-87	Cyc3	C1qbp
Tmpo1	2.97933e-91	0.485214	0.981	0.728	4.52768e-87	Cyc3	Tmpo
Arhgdib3	6.7133e-91	0.65707	0.966	0.674	1.02022e-86	Cyc3	Arhgdib
Parp11	1.3695e-89	0.467396	0.794	0.39	2.08123e-85	Cyc3	Parp1
Tspan32	2.89199e-89	0.53053	0.854	0.484	4.39495e-85	Cyc3	Tspan3
Fkbp31	5.18834e-88	0.486407	0.996	0.86	7.88472e-84	Cyc3	Fkbp3
Gmps	8.44029e-88	0.438392	0.944	0.683	1.28267e-83	Cyc3	Gmps
Rab34	1.26944e-87	0.282415	0.707	0.29	1.92916e-83	Cyc3	Rab34
Dpy301	1.36798e-87	0.439298	0.961	0.74	2.07892e-83	Cyc3	Dpy30
Slc29a11	4.81837e-87	0.258903	0.634	0.236	7.32248e-83	Cyc3	Slc29a1
Anapc111	2.41609e-86	0.429285	0.953	0.659	3.67174e-82	Cyc3	Anapc11
Sdf2l1	1.21811e-85	0.32042	0.653	0.288	1.85116e-81	Cyc3	Sdf2l1
Impa21	1.79172e-85	0.335033	0.818	0.433	2.72288e-81	Cyc3	Impa2
Cotl11	2.5237e-85	0.427893	0.737	0.361	3.83527e-81	Cyc3	Cotl1
Rbm31	3.21781e-85	0.523342	1	0.994	4.89011e-81	Cyc3	Rbm3
Nans	3.67953e-85	0.288321	0.73	0.341	5.59178e-81	Cyc3	Nans
Sdhd1	5.18666e-85	0.454383	0.899	0.617	7.88217e-81	Cyc3	Sdhd
Ppic1	8.54446e-85	0.331385	0.719	0.317	1.2985e-80	Cyc3	Ppic
Impdh21	1.28994e-83	0.473605	0.989	0.883	1.96033e-79	Cyc3	Impdh2
Pole31	1.64579e-83	0.385097	0.891	0.57	2.50111e-79	Cyc3	Pole3
Mrpl131	1.05998e-82	0.408488	0.94	0.7	1.61085e-78	Cyc3	Mrpl13
Atp5g31	2.31793e-82	0.450245	0.998	0.966	3.52256e-78	Cyc3	Atp5g3
Lsm81	2.88752e-82	0.429253	0.977	0.812	4.38817e-78	Cyc3	Lsm8
Hnrnpd2	4.78616e-82	0.502738	0.994	0.898	7.27352e-78	Cyc3	Hnrnpd
Tcof11	7.65453e-82	0.386256	0.831	0.459	1.16326e-77	Cyc3	Tcof1
Arl6ip6	1.19587e-81	0.330838	0.795	0.433	1.81736e-77	Cyc3	Arl6ip6
Smyd2	2.18819e-81	0.257967	0.743	0.357	3.32539e-77	Cyc3	Smyd2
Shmt1	2.50216e-81	0.286225	0.728	0.322	3.80253e-77	Cyc3	Shmt1
Fam92a1	3.32314e-81	0.345204	0.856	0.468	5.05018e-77	Cyc3	Fam92a
Cox5a1	3.35269e-81	0.423494	1	0.977	5.09508e-77	Cyc3	Cox5a
Shmt2	4.06042e-81	0.332913	0.769	0.412	6.17063e-77	Cyc3	Shmt2
Hnrnpa32	1.39601e-80	0.468638	1	0.998	2.12152e-76	Cyc3	Hnrnpa3
Krt53	1.41171e-80	0.835179	1	0.901	2.14538e-76	Cyc3	Krt5
Ruvbl21	4.06071e-80	0.278209	0.734	0.347	6.17107e-76	Cyc3	Ruvbl2
Ndufa51	4.34515e-80	0.419132	0.983	0.858	6.60333e-76	Cyc3	Ndufa5
Gapdh2	6.14613e-80	0.665908	1	0.996	9.34027e-76	Cyc3	Gapdh
Pdia62	8.20184e-80	0.475791	0.992	0.884	1.24643e-75	Cyc3	Pdia6
S100a63	1.86591e-79	0.89266	0.994	0.816	2.83563e-75	Cyc3	S100a6
Snrpf1	2.64379e-79	0.430487	0.998	0.982	4.01776e-75	Cyc3	Snrpf
Nudc1	2.6663e-79	0.482852	0.996	0.911	4.05198e-75	Cyc3	Nudc
Park72	3.21865e-79	0.450629	1	0.93	4.89139e-75	Cyc3	Park7
Atp5g1	5.51112e-79	0.479401	0.998	0.985	8.37524e-75	Cyc3	Atp5g1
[truncated: 4,310 more rows]
