# Supplementary material for: Intrinsic changes in cell differentiation and identity drive impaired wound healing in aged female murine skin
Source: Biogerontology. 2025 Nov 1;26(6):200. doi: 10.1007/s10522-025-10340-w (PMC12579693; doi:10.1007/s10522-025-10340-w)
Supplement: Supplementary file 4 — Supplementary file4 (XLSX 1082 KB) [file 10522_2025_10340_MOESM4_ESM.xlsx]

## Sheet: Fibroblasts Markers
	p_val	avg_log2FC	pct.1	pct.2	p_val_adj	cluster	gene
Cygb	6.90954e-210	1.43545	0.914	0.408	1.01225e-205	Fib1	Cygb
Fzd4	1.78414e-192	0.731381	0.633	0.174	2.61376e-188	Fib1	Fzd4
Gucy1a1	2.81385e-182	0.318323	0.328	0.044	4.12229e-178	Fib1	Gucy1a1
Hic1	6.04239e-160	0.445887	0.572	0.16	8.85211e-156	Fib1	Hic1
Rps8	3.09794e-155	0.602261	1	0.999	4.53848e-151	Fib1	Rps8
Rpl10a	8.89461e-154	0.668391	1	0.987	1.30306e-149	Fib1	Rpl10a
Ace	2.91147e-151	0.699205	0.739	0.257	4.2653e-147	Fib1	Ace
Slfn5	3.608e-151	1.06764	0.944	0.531	5.28572e-147	Fib1	Slfn5
Rps11	6.8683e-146	0.60645	1	0.993	1.00621e-141	Fib1	Rps11
Rpl32	2.54678e-145	0.639169	1	0.997	3.73103e-141	Fib1	Rpl32
Rps7	2.07462e-142	0.592276	1	0.996	3.03931e-138	Fib1	Rps7
Rpl11	6.79632e-142	0.597472	1	0.994	9.95661e-138	Fib1	Rpl11
Rplp0	5.7773e-141	0.635055	1	0.998	8.46375e-137	Fib1	Rplp0
Pcolce	3.0716e-138	0.850699	0.998	0.896	4.49989e-134	Fib1	Pcolce
Pdlim2	2.58753e-136	0.637459	0.805	0.36	3.79073e-132	Fib1	Pdlim2
Rpl28	7.03744e-136	0.558261	1	0.996	1.03099e-131	Fib1	Rpl28
Rps29	2.90692e-135	0.519957	1	0.999	4.25864e-131	Fib1	Rps29
Rpl39	6.60682e-134	0.579717	1	0.998	9.67899e-130	Fib1	Rpl39
Serpinf1	1.53833e-133	0.832871	1	0.882	2.25365e-129	Fib1	Serpinf1
Col14a1	2.54201e-133	1.0619	0.792	0.321	3.72405e-129	Fib1	Col14a1
Itih5	2.20981e-132	1.16198	0.789	0.344	3.23738e-128	Fib1	Itih5
Rps15a	4.87982e-132	0.565429	1	0.996	7.14893e-128	Fib1	Rps15a
Rpl27a	5.09073e-132	0.527459	1	0.998	7.45792e-128	Fib1	Rpl27a
Rps20	1.3478e-131	0.579627	1	0.999	1.97452e-127	Fib1	Rps20
Itm2b	1.91785e-131	0.683735	1	0.991	2.80965e-127	Fib1	Itm2b
Ifi27l2a	1.29345e-128	1.70311	0.739	0.323	1.8949e-124	Fib1	Ifi27l2a
Rpl13	3.06793e-128	0.531024	1	1	4.49452e-124	Fib1	Rpl13
Rpl15	4.95088e-128	0.572228	1	0.99	7.25304e-124	Fib1	Rpl15
Rps12	8.68329e-128	0.527562	1	0.999	1.2721e-123	Fib1	Rps12
Ggt5	1.28254e-127	0.750084	0.803	0.359	1.87893e-123	Fib1	Ggt5
Tmeff2	2.00954e-126	0.648742	0.733	0.303	2.94398e-122	Fib1	Tmeff2
Rps4x	4.05834e-126	0.58872	1	0.998	5.94546e-122	Fib1	Rps4x
S100a6	9.30642e-126	0.713106	1	0.998	1.36339e-121	Fib1	S100a6
Ramp2	7.54418e-124	0.808631	0.875	0.487	1.10522e-119	Fib1	Ramp2
Rpl34	3.22783e-122	0.529002	1	0.995	4.72877e-118	Fib1	Rpl34
Col6a6	3.78941e-122	0.382903	0.328	0.066	5.55148e-118	Fib1	Col6a6
Rps18	5.48801e-122	0.562237	1	0.996	8.03993e-118	Fib1	Rps18
Nfib	1.61191e-121	0.869387	0.977	0.647	2.36144e-117	Fib1	Nfib
Rpl36	1.08402e-118	0.518145	1	0.993	1.58809e-114	Fib1	Rpl36
Adam23	1.15093e-118	0.547823	0.611	0.223	1.68611e-114	Fib1	Adam23
Rps10	8.49152e-118	0.517165	1	0.999	1.24401e-113	Fib1	Rps10
Fap	1.42345e-116	0.6786	0.742	0.335	2.08535e-112	Fib1	Fap
Rpl6	3.47273e-116	0.493397	1	0.996	5.08755e-112	Fib1	Rpl6
Gpx3	4.69639e-115	1.14608	0.931	0.557	6.88021e-111	Fib1	Gpx3
Rps5	6.42816e-115	0.52752	1	0.997	9.41725e-111	Fib1	Rps5
Rpl35	1.28828e-113	0.565002	0.998	0.99	1.88733e-109	Fib1	Rpl35
Rps26	2.30311e-113	0.554361	1	0.998	3.37406e-109	Fib1	Rps26
Rps24	3.3611e-113	0.475343	1	0.999	4.92401e-109	Fib1	Rps24
Rpl29	1.60094e-111	0.562426	0.998	0.975	2.34538e-107	Fib1	Rpl29
Rpl18	2.95207e-111	0.527193	1	0.994	4.32478e-107	Fib1	Rpl18
Hmcn2	5.77554e-111	0.729666	0.347	0.08	8.46116e-107	Fib1	Hmcn2
Lpl	8.90585e-111	1.49347	0.897	0.539	1.30471e-106	Fib1	Lpl
Rplp1	6.10925e-110	0.431973	1	0.999	8.95005e-106	Fib1	Rplp1
Rpl36a	8.38807e-110	0.532904	1	0.986	1.22885e-105	Fib1	Rpl36a
Col6a1	1.62113e-108	0.83221	0.992	0.89	2.37495e-104	Fib1	Col6a1
Plac8	1.68605e-107	1.01801	0.658	0.249	2.47006e-103	Fib1	Plac8
Postn	1.86041e-107	1.43566	0.775	0.376	2.7255e-103	Fib1	Postn
Col5a3	2.88879e-107	0.924009	0.853	0.464	4.23208e-103	Fib1	Col5a3
Rpl18a	8.16065e-107	0.5233	1	0.995	1.19553e-102	Fib1	Rpl18a
Rpl23	1.9199e-106	0.49635	1	1	2.81265e-102	Fib1	Rpl23
Rps3a1	5.95104e-106	0.487492	1	0.999	8.71828e-102	Fib1	Rps3a1
Mgp	4.84374e-105	1.68254	0.456	0.141	7.09608e-101	Fib1	Mgp
Ppib	7.46568e-105	0.614051	0.992	0.955	1.09372e-100	Fib1	Ppib
Rpl9	5.2551e-104	0.511005	1	0.996	7.69873e-100	Fib1	Rpl9
Zfhx4	1.09244e-103	0.55069	0.753	0.346	1.60043e-99	Fib1	Zfhx4
Rps13	8.46363e-103	0.44894	1	0.996	1.23992e-98	Fib1	Rps13
Clec3b	9.00845e-103	1.10264	0.956	0.758	1.31974e-98	Fib1	Clec3b
Rpl3	2.44877e-102	0.465398	1	0.993	3.58745e-98	Fib1	Rpl3
Nme2	3.04982e-102	0.568281	1	0.984	4.46799e-98	Fib1	Nme2
Npy1r	1.48619e-101	0.381834	0.384	0.103	2.17727e-97	Fib1	Npy1r
Rps19	4.97794e-101	0.473782	1	0.997	7.29269e-97	Fib1	Rps19
Rpl17	6.6672e-101	0.476093	1	0.997	9.76745e-97	Fib1	Rpl17
Rpl24	8.73545e-101	0.486822	1	0.996	1.27974e-96	Fib1	Rpl24
Rps27a	9.92168e-100	0.471671	1	0.998	1.45353e-95	Fib1	Rps27a
Rpl19	1.79427e-99	0.469581	1	0.998	2.62861e-95	Fib1	Rpl19
Col5a1	2.70734e-99	0.781647	0.981	0.835	3.96626e-95	Fib1	Col5a1
Col6a2	2.96342e-99	0.850316	0.98	0.85	4.34142e-95	Fib1	Col6a2
Rpl27	1.12439e-98	0.408418	1	0.992	1.64722e-94	Fib1	Rpl27
Rpl7a	1.11109e-97	0.417086	1	0.99	1.62775e-93	Fib1	Rpl7a
Mfap5	1.68901e-97	1.03041	0.948	0.685	2.4744e-93	Fib1	Mfap5
Rpl37	2.49106e-97	0.5148	1	0.995	3.6494e-93	Fib1	Rpl37
Col6a3	5.00514e-97	1.07146	0.989	0.832	7.33252e-93	Fib1	Col6a3
Col4a1	6.7641e-97	0.987589	0.98	0.794	9.90941e-93	Fib1	Col4a1
Rpsa	1.44177e-96	0.447507	1	0.999	2.1122e-92	Fib1	Rpsa
Rpl30	4.76135e-96	0.484911	1	0.997	6.97538e-92	Fib1	Rpl30
Rps3	7.41319e-96	0.479085	1	0.994	1.08603e-91	Fib1	Rps3
Col4a2	1.58154e-94	0.90855	0.917	0.63	2.31695e-90	Fib1	Col4a2
Rpl22l1	4.52815e-94	0.608422	1	0.947	6.63374e-90	Fib1	Rpl22l1
Tril	6.18243e-94	0.327237	0.48	0.161	9.05726e-90	Fib1	Tril
Serf2	1.64001e-93	0.554345	1	0.978	2.40261e-89	Fib1	Serf2
Rps9	1.81481e-93	0.438723	1	0.998	2.6587e-89	Fib1	Rps9
Adam19	2.24969e-93	0.351804	0.525	0.193	3.2958e-89	Fib1	Adam19
Rpl37a	6.95326e-92	0.449533	1	0.999	1.01865e-87	Fib1	Rpl37a
Rps2	8.86032e-92	0.537228	1	0.996	1.29804e-87	Fib1	Rps2
Mgst1	1.59241e-91	0.656552	0.991	0.876	2.33288e-87	Fib1	Mgst1
Cdc42ep2	2.68444e-91	0.360302	0.539	0.206	3.93271e-87	Fib1	Cdc42ep2
Rpl7	2.98337e-90	0.442278	1	0.995	4.37064e-86	Fib1	Rpl7
Blvrb	1.26143e-89	0.640005	0.927	0.659	1.84799e-85	Fib1	Blvrb
Nid2	1.70999e-89	0.46715	0.577	0.224	2.50514e-85	Fib1	Nid2
Adamts12	6.9937e-89	0.654248	0.672	0.323	1.02458e-84	Fib1	Adamts12
Eef1b2	1.0677e-87	0.518455	1	0.983	1.56418e-83	Fib1	Eef1b2
Fau	1.89334e-87	0.452287	1	0.998	2.77375e-83	Fib1	Fau
Ccdc80	5.46335e-87	0.755613	0.981	0.88	8.00381e-83	Fib1	Ccdc80
Thbs3	3.31585e-85	0.586666	0.817	0.488	4.85772e-81	Fib1	Thbs3
Rpl41	7.78344e-85	0.484023	1	0.999	1.14027e-80	Fib1	Rpl41
Scg3	1.3547e-83	0.5326	0.491	0.182	1.98463e-79	Fib1	Scg3
Ndufa13	1.44193e-83	0.515042	0.991	0.864	2.11243e-79	Fib1	Ndufa13
Fxyd6	2.26611e-83	0.733519	0.697	0.341	3.31986e-79	Fib1	Fxyd6
Plxdc2	3.00691e-83	0.588223	0.783	0.409	4.40512e-79	Fib1	Plxdc2
Rps21	2.5828e-82	0.41793	1	0.998	3.7838e-78	Fib1	Rps21
Rps23	7.89651e-82	0.375787	1	0.998	1.15684e-77	Fib1	Rps23
Rpl26	1.43424e-81	0.407166	1	0.997	2.10116e-77	Fib1	Rpl26
Adamts5	6.48672e-81	0.853443	0.939	0.693	9.50304e-77	Fib1	Adamts5
Marcks	1.07089e-80	0.745711	0.981	0.861	1.56886e-76	Fib1	Marcks
Rpl12	2.58091e-80	0.41325	1	0.995	3.78104e-76	Fib1	Rpl12
Rps6	4.36503e-80	0.435126	1	0.993	6.39478e-76	Fib1	Rps6
Cxcl12	7.51507e-80	0.934875	0.98	0.774	1.10096e-75	Fib1	Cxcl12
Arsi	1.31045e-79	0.43584	0.603	0.275	1.91981e-75	Fib1	Arsi
Rps17	1.37463e-79	0.414629	1	0.989	2.01383e-75	Fib1	Rps17
Rps15	1.98374e-79	0.423387	1	0.996	2.90618e-75	Fib1	Rps15
Csrp2	2.89481e-79	0.781607	0.866	0.581	4.2409e-75	Fib1	Csrp2
Rack1	3.80623e-79	0.432351	0.998	0.992	5.57613e-75	Fib1	Rack1
Krtcap2	4.06748e-79	0.543881	0.991	0.845	5.95885e-75	Fib1	Krtcap2
Eif3f	2.55789e-78	0.508174	0.989	0.89	3.7473e-74	Fib1	Eif3f
Rps16	6.03043e-78	0.388425	1	0.998	8.83458e-74	Fib1	Rps16
Rpl8	1.49319e-77	0.370549	1	0.996	2.18753e-73	Fib1	Rpl8
Cavin3	3.73044e-77	0.672053	0.984	0.844	5.46509e-73	Fib1	Cavin3
Rpl14	6.21352e-77	0.381401	0.998	0.992	9.10281e-73	Fib1	Rpl14
Fmo1	9.9036e-77	0.358946	0.642	0.297	1.45088e-72	Fib1	Fmo1
Bmper	1.7982e-76	0.299231	0.45	0.158	2.63436e-72	Fib1	Bmper
Fbln7	2.14766e-76	0.352809	0.278	0.071	3.14632e-72	Fib1	Fbln7
S100a16	6.41356e-76	0.763797	0.952	0.765	9.39586e-72	Fib1	S100a16
Ngfr	4.15497e-75	0.416212	0.27	0.068	6.08702e-71	Fib1	Ngfr
Rpl31	5.66423e-75	0.427773	0.998	0.98	8.29809e-71	Fib1	Rpl31
Bst2	2.68377e-74	0.709702	0.891	0.585	3.93172e-70	Fib1	Bst2
Ssr4	1.01345e-73	0.613268	0.984	0.861	1.4847e-69	Fib1	Ssr4
Rab3il1	2.56767e-73	0.293994	0.637	0.288	3.76163e-69	Fib1	Rab3il1
Prg4	4.65742e-73	0.55228	0.659	0.292	6.82312e-69	Fib1	Prg4
Rps28	1.49595e-72	0.410905	1	0.997	2.19157e-68	Fib1	Rps28
Lgi2	1.98714e-72	0.448673	0.567	0.233	2.91116e-68	Fib1	Lgi2
Arpc1b	2.59731e-72	0.496382	0.994	0.896	3.80506e-68	Fib1	Arpc1b
Rpl22	2.77601e-72	0.377348	1	0.992	4.06685e-68	Fib1	Rpl22
Rpl35a	3.2435e-72	0.379752	1	0.998	4.75173e-68	Fib1	Rpl35a
Rpl38	4.94436e-72	0.367243	1	0.998	7.24349e-68	Fib1	Rpl38
G0s2	5.29497e-72	0.303517	0.347	0.112	7.75714e-68	Fib1	G0s2
Igfbp6	1.58491e-71	1.11645	0.98	0.818	2.3219e-67	Fib1	Igfbp6
Rps14	5.98668e-71	0.350429	1	0.999	8.77049e-67	Fib1	Rps14
Slc25a4	9.44567e-71	0.473474	0.992	0.884	1.38379e-66	Fib1	Slc25a4
Lrrc17	9.50125e-71	0.489798	0.817	0.475	1.39193e-66	Fib1	Lrrc17
Sh3bgrl3	1.31613e-70	0.614223	0.945	0.721	1.92813e-66	Fib1	Sh3bgrl3
Ogn	5.31543e-70	0.841297	0.883	0.619	7.7871e-66	Fib1	Ogn
Lysmd2	5.45326e-70	0.351352	0.667	0.335	7.98903e-66	Fib1	Lysmd2
Tspo	5.87004e-70	0.551527	0.98	0.844	8.5996e-66	Fib1	Tspo
Rps27	6.19971e-70	0.366559	1	0.997	9.08258e-66	Fib1	Rps27
Mgst3	6.38798e-70	0.434467	0.645	0.321	9.35838e-66	Fib1	Mgst3
Gstm2	1.16081e-69	0.473899	0.927	0.629	1.70058e-65	Fib1	Gstm2
Hcfc1r1	1.92598e-69	0.513854	0.914	0.649	2.82156e-65	Fib1	Hcfc1r1
Adamts15	2.02262e-69	0.383345	0.433	0.161	2.96313e-65	Fib1	Adamts15
Col3a1	6.17417e-69	0.792315	0.994	0.921	9.04516e-65	Fib1	Col3a1
Tmem119	1.26482e-68	0.3731	0.666	0.34	1.85296e-64	Fib1	Tmem119
Serpinb6a	1.46003e-68	0.658782	0.992	0.924	2.13895e-64	Fib1	Serpinb6a
Gngt2	1.56603e-68	0.425382	0.709	0.379	2.29423e-64	Fib1	Gngt2
Ifitm2	2.77819e-68	0.460926	1	0.983	4.07005e-64	Fib1	Ifitm2
Gask1b	8.81531e-68	0.349419	0.483	0.2	1.29144e-63	Fib1	Gask1b
Maged2	9.1954e-68	0.732881	0.769	0.501	1.34713e-63	Fib1	Maged2
Erp29	1.71783e-66	0.484465	0.928	0.723	2.51661e-62	Fib1	Erp29
Ddah2	1.89297e-66	0.486393	0.92	0.678	2.77321e-62	Fib1	Ddah2
Entpd2	4.63628e-66	0.711207	0.817	0.56	6.79215e-62	Fib1	Entpd2
Gstt1	5.09637e-66	0.450301	0.769	0.45	7.46618e-62	Fib1	Gstt1
Atp5e	1.71748e-65	0.393772	0.998	0.957	2.5161e-61	Fib1	Atp5e
Ndufa4	2.26669e-65	0.493672	0.984	0.83	3.3207e-61	Fib1	Ndufa4
Hint1	2.67835e-65	0.403462	0.994	0.912	3.92378e-61	Fib1	Hint1
Timm10b	2.74247e-65	0.434801	0.897	0.624	4.01772e-61	Fib1	Timm10b
Cxcl14	1.05254e-64	1.15934	0.6	0.293	1.54197e-60	Fib1	Cxcl14
C1qtnf6	1.13617e-64	0.465682	0.792	0.491	1.66449e-60	Fib1	C1qtnf6
Ssc5d	1.46139e-64	0.33172	0.664	0.338	2.14094e-60	Fib1	Ssc5d
Cks1b	3.22513e-64	0.32218	0.636	0.317	4.72481e-60	Fib1	Cks1b
Cnpy2	7.99873e-64	0.442392	0.956	0.742	1.17181e-59	Fib1	Cnpy2
Mrps16	9.80322e-64	0.380223	0.858	0.55	1.43617e-59	Fib1	Mrps16
Cd248	1.03407e-63	0.754141	0.933	0.726	1.51491e-59	Fib1	Cd248
Smim1	1.19384e-63	0.271719	0.462	0.192	1.74897e-59	Fib1	Smim1
Lpar4	1.62527e-63	0.331288	0.455	0.187	2.38103e-59	Fib1	Lpar4
S100a11	3.27944e-63	0.489792	0.995	0.97	4.80437e-59	Fib1	S100a11
Inmt	5.4802e-63	0.581085	0.252	0.069	8.02849e-59	Fib1	Inmt
Txnip	1.33115e-62	0.516909	0.836	0.511	1.95014e-58	Fib1	Txnip
Itga11	1.99769e-62	0.273744	0.4	0.152	2.92661e-58	Fib1	Itga11
Sparc	2.0449e-62	0.599023	1	0.96	2.99578e-58	Fib1	Sparc
Uqcc3	1.03155e-61	0.298658	0.713	0.39	1.51122e-57	Fib1	Uqcc3
Lsp1	1.08844e-61	0.577924	0.809	0.52	1.59456e-57	Fib1	Lsp1
Mxra7	3.38349e-61	0.421823	0.916	0.669	4.95681e-57	Fib1	Mxra7
Selenom	3.65498e-61	0.485536	0.994	0.901	5.35455e-57	Fib1	Selenom
Sned1	4.37446e-61	0.769887	0.875	0.651	6.40859e-57	Fib1	Sned1
Rpl10	4.5123e-61	0.370058	1	0.993	6.61052e-57	Fib1	Rpl10
Ssr2	5.47906e-61	0.505285	0.914	0.707	8.02683e-57	Fib1	Ssr2
Gpx7	9.34371e-61	0.418236	0.873	0.575	1.36885e-56	Fib1	Gpx7
Nenf	9.54612e-61	0.447846	0.989	0.882	1.39851e-56	Fib1	Nenf
Ostc	1.23845e-60	0.508608	0.947	0.767	1.81433e-56	Fib1	Ostc
Serpinh1	1.68939e-60	0.484977	0.997	0.966	2.47495e-56	Fib1	Serpinh1
Apod	2.49853e-60	1.03232	0.978	0.867	3.66034e-56	Fib1	Apod
Tmem100	4.2381e-60	0.375815	0.505	0.215	6.20881e-56	Fib1	Tmem100
Rras	7.09377e-60	0.411705	0.891	0.619	1.03924e-55	Fib1	Rras
Ebf2	1.19973e-59	0.293201	0.392	0.148	1.75761e-55	Fib1	Ebf2
Rpl5	1.24404e-59	0.373519	0.997	0.992	1.82252e-55	Fib1	Rpl5
Nid1	1.38681e-59	0.665715	0.948	0.774	2.03168e-55	Fib1	Nid1
Sri	1.58936e-59	0.423952	0.906	0.685	2.32841e-55	Fib1	Sri
Bloc1s1	3.95874e-59	0.432082	0.891	0.619	5.79956e-55	Fib1	Bloc1s1
Islr	4.65317e-59	0.669235	0.698	0.406	6.81689e-55	Fib1	Islr
Gpc3	5.413e-59	0.528782	0.858	0.532	7.93005e-55	Fib1	Gpc3
Efemp2	6.62191e-59	0.497421	0.938	0.702	9.70109e-55	Fib1	Efemp2
Steap3	7.72282e-59	0.4554	0.842	0.569	1.13139e-54	Fib1	Steap3
Palm	8.02062e-59	0.266972	0.692	0.37	1.17502e-54	Fib1	Palm
Itm2a	1.02609e-58	0.656531	0.777	0.487	1.50322e-54	Fib1	Itm2a
Myl12b	2.86215e-58	0.416022	0.931	0.703	4.19304e-54	Fib1	Myl12b
Atp5d	3.12422e-58	0.386893	0.986	0.858	4.57699e-54	Fib1	Atp5d
Selenow	8.42947e-58	0.392575	1	0.964	1.23492e-53	Fib1	Selenow
Glipr2	1.0382e-57	0.370546	0.67	0.373	1.52096e-53	Fib1	Glipr2
Scand1	1.73362e-57	0.398084	0.931	0.727	2.53976e-53	Fib1	Scand1
Tle5	2.63126e-57	0.403534	0.969	0.809	3.85479e-53	Fib1	Tle5
Selenop	2.96124e-57	0.708334	0.978	0.849	4.33822e-53	Fib1	Selenop
C1s1	6.54807e-57	0.507266	0.991	0.895	9.59292e-53	Fib1	C1s1
Lipa	6.70453e-57	0.326008	0.702	0.412	9.82213e-53	Fib1	Lipa
Atp5j2	1.11132e-56	0.382816	0.986	0.883	1.62808e-52	Fib1	Atp5j2
Naca	1.74865e-56	0.352064	0.998	0.978	2.56178e-52	Fib1	Naca
Rpl13a	4.28035e-56	0.325346	1	0.998	6.27071e-52	Fib1	Rpl13a
Snhg18	5.02303e-56	0.435397	0.905	0.683	7.35874e-52	Fib1	Snhg18
Hspg2	7.64366e-56	0.512022	0.956	0.803	1.1198e-51	Fib1	Hspg2
Aoc3	2.80361e-55	0.318101	0.38	0.15	4.10729e-51	Fib1	Aoc3
Tmed3	3.56155e-55	0.44498	0.983	0.827	5.21767e-51	Fib1	Tmed3
Dbn1	4.45419e-55	0.286927	0.536	0.256	6.52539e-51	Fib1	Dbn1
Edf1	7.76188e-55	0.443033	0.963	0.802	1.13712e-50	Fib1	Edf1
Trappc1	1.15151e-54	0.261779	0.653	0.357	1.68697e-50	Fib1	Trappc1
Capns1	9.30902e-54	0.393418	0.984	0.864	1.36377e-49	Fib1	Capns1
Col4a4	1.47596e-52	0.251774	0.298	0.101	2.16228e-48	Fib1	Col4a4
Atp5o	2.00274e-52	0.374956	0.972	0.823	2.93401e-48	Fib1	Atp5o
Lamc1	2.00972e-52	0.538615	0.956	0.792	2.94424e-48	Fib1	Lamc1
Ldb2	3.16337e-52	0.368909	0.619	0.33	4.63433e-48	Fib1	Ldb2
Nrep	3.85045e-52	0.447211	0.453	0.205	5.64091e-48	Fib1	Nrep
Mxra8	4.00838e-52	0.358879	0.92	0.662	5.87228e-48	Fib1	Mxra8
Slc50a1	4.62336e-52	0.364604	0.833	0.568	6.77322e-48	Fib1	Slc50a1
Elof1	8.23331e-52	0.264309	0.698	0.405	1.20618e-47	Fib1	Elof1
Rcn3	1.02407e-51	0.467877	0.978	0.858	1.50026e-47	Fib1	Rcn3
S100a13	1.09107e-51	0.411437	0.991	0.907	1.59842e-47	Fib1	S100a13
Scn7a	1.23236e-51	0.467952	0.739	0.42	1.8054e-47	Fib1	Scn7a
Sfrp1	1.38398e-51	0.701774	0.672	0.393	2.02753e-47	Fib1	Sfrp1
Clic1	2.3072e-51	0.406134	0.967	0.806	3.38005e-47	Fib1	Clic1
Eif3k	4.71497e-51	0.338023	0.983	0.846	6.90743e-47	Fib1	Eif3k
Rpl23a	6.9033e-51	0.318713	1	0.994	1.01133e-46	Fib1	Rpl23a
Fstl1	1.43979e-50	0.46732	0.995	0.965	2.10929e-46	Fib1	Fstl1
Cox6b1	2.28483e-50	0.371537	0.988	0.891	3.34727e-46	Fib1	Cox6b1
Atpif1	6.61296e-50	0.404363	0.956	0.797	9.68799e-46	Fib1	Atpif1
Cfh	7.90613e-50	0.765758	0.494	0.243	1.15825e-45	Fib1	Cfh
Acvr2a	1.14164e-49	0.276035	0.516	0.254	1.6725e-45	Fib1	Acvr2a
Uqcrh	1.34062e-49	0.346459	0.997	0.952	1.964e-45	Fib1	Uqcrh
Pxdn	1.56672e-49	0.405308	0.714	0.445	2.29525e-45	Fib1	Pxdn
Rpl21	3.30218e-49	0.303259	1	0.996	4.8377e-45	Fib1	Rpl21
Atp5c1	6.95035e-49	0.363669	0.956	0.813	1.01823e-44	Fib1	Atp5c1
0610012G03Rik	3.49096e-48	0.291287	0.742	0.455	5.11426e-44	Fib1	0610012G03Rik
Mrps24	3.90853e-48	0.349748	0.889	0.639	5.726e-44	Fib1	Mrps24
Mrps21	4.6107e-48	0.349172	0.919	0.698	6.75467e-44	Fib1	Mrps21
Ccdc12	5.4539e-48	0.351323	0.895	0.691	7.98996e-44	Fib1	Ccdc12
Coa3	6.1198e-48	0.306713	0.794	0.522	8.96551e-44	Fib1	Coa3
Dpt	7.44922e-48	0.598797	0.986	0.952	1.09131e-43	Fib1	Dpt
Ift27	8.5231e-48	0.282998	0.777	0.495	1.24863e-43	Fib1	Ift27
Tmem205	9.58235e-48	0.27333	0.659	0.383	1.40381e-43	Fib1	Tmem205
Mafb	9.69918e-48	0.443168	0.645	0.346	1.42093e-43	Fib1	Mafb
Cox7b	9.82385e-48	0.380808	0.973	0.855	1.43919e-43	Fib1	Cox7b
Auts2	1.29568e-47	0.277363	0.694	0.404	1.89816e-43	Fib1	Auts2
Slc29a1	1.44515e-47	0.337311	0.733	0.448	2.11715e-43	Fib1	Slc29a1
Cox7a2l	2.72064e-47	0.407662	0.972	0.832	3.98574e-43	Fib1	Cox7a2l
Lgals3bp	2.86271e-47	0.408629	0.834	0.547	4.19387e-43	Fib1	Lgals3bp
Fkbp11	5.8492e-47	0.412642	0.742	0.463	8.56908e-43	Fib1	Fkbp11
Ndufb9	6.69484e-47	0.349101	0.97	0.819	9.80794e-43	Fib1	Ndufb9
Cox8a	7.46225e-47	0.323082	0.998	0.945	1.09322e-42	Fib1	Cox8a
Vkorc1	1.11268e-46	0.43737	0.966	0.806	1.63008e-42	Fib1	Vkorc1
Prdx2	1.95517e-46	0.365538	0.973	0.846	2.86432e-42	Fib1	Prdx2
Heg1	2.13878e-46	0.396547	0.855	0.576	3.13331e-42	Fib1	Heg1
Mxd4	2.1464e-46	0.357018	0.914	0.703	3.14447e-42	Fib1	Mxd4
Fscn1	2.80911e-46	0.253922	0.531	0.259	4.11535e-42	Fib1	Fscn1
Ehd2	3.81201e-46	0.351279	0.856	0.62	5.58459e-42	Fib1	Ehd2
Etfb	4.21149e-46	0.359697	0.945	0.752	6.16983e-42	Fib1	Etfb
Ly6a	4.67778e-46	0.507151	0.992	0.924	6.85295e-42	Fib1	Ly6a
Mpc2	8.16064e-46	0.342252	0.953	0.771	1.19553e-41	Fib1	Mpc2
Gng10	1.1357e-45	0.363586	0.88	0.661	1.66381e-41	Fib1	Gng10
Mrpl30	1.30533e-45	0.322487	0.903	0.652	1.9123e-41	Fib1	Mrpl30
Cdc42ep5	1.37228e-45	0.291928	0.713	0.434	2.01039e-41	Fib1	Cdc42ep5
Atp5g2	1.76452e-45	0.352622	0.973	0.874	2.58502e-41	Fib1	Atp5g2
Pgls	1.86578e-45	0.333546	0.933	0.717	2.73336e-41	Fib1	Pgls
Cbr3	2.77645e-45	0.261827	0.597	0.327	4.0675e-41	Fib1	Cbr3
Eif4ebp1	3.30799e-45	0.339736	0.744	0.483	4.84621e-41	Fib1	Eif4ebp1
Mtch1	3.32313e-45	0.384417	0.969	0.86	4.86838e-41	Fib1	Mtch1
Svbp	4.75512e-45	0.299931	0.833	0.565	6.96626e-41	Fib1	Svbp
Ifitm3	5.31809e-45	0.384733	1	0.987	7.79101e-41	Fib1	Ifitm3
Eef1g	1.50451e-44	0.349922	0.994	0.92	2.2041e-40	Fib1	Eef1g
H1f0	2.40118e-44	0.275408	0.664	0.376	3.51773e-40	Fib1	H1f0
Eif3i	2.64745e-44	0.361663	0.95	0.77	3.87852e-40	Fib1	Eif3i
Ech1	3.25925e-44	0.363076	0.886	0.646	4.7748e-40	Fib1	Ech1
Sec11a	3.30215e-44	0.350722	0.909	0.728	4.83765e-40	Fib1	Sec11a
Bad	3.70651e-44	0.268524	0.728	0.463	5.43004e-40	Fib1	Bad
Ypel3	4.08766e-44	0.325738	0.789	0.528	5.98841e-40	Fib1	Ypel3
Uba52	4.25222e-44	0.421899	0.998	0.937	6.2295e-40	Fib1	Uba52
Sigmar1	4.43535e-44	0.314735	0.719	0.445	6.49779e-40	Fib1	Sigmar1
Il11ra1	4.68197e-44	0.5135	0.991	0.895	6.85909e-40	Fib1	Il11ra1
Pdgfra	4.75338e-44	0.529801	0.966	0.849	6.9637e-40	Fib1	Pdgfra
Iah1	1.40995e-43	0.295673	0.794	0.536	2.06558e-39	Fib1	Iah1
Kdelr3	1.74108e-43	0.358183	0.838	0.594	2.55069e-39	Fib1	Kdelr3
Col5a2	2.469e-43	0.490854	0.981	0.907	3.61709e-39	Fib1	Col5a2
Rps25	2.59186e-43	0.286295	1	0.99	3.79708e-39	Fib1	Rps25
Emilin1	2.87509e-43	0.314464	0.756	0.511	4.212e-39	Fib1	Emilin1
Dpm3	1.49878e-42	0.34823	0.919	0.708	2.19571e-38	Fib1	Dpm3
Serf1	1.78267e-42	0.284297	0.686	0.421	2.61162e-38	Fib1	Serf1
Elob	2.36763e-42	0.344887	0.991	0.929	3.46858e-38	Fib1	Elob
Dbi	4.74367e-42	0.361061	0.966	0.793	6.94948e-38	Fib1	Dbi
Tmem167	5.80252e-42	0.372135	0.927	0.745	8.5007e-38	Fib1	Tmem167
Lamtor2	6.09125e-42	0.319602	0.934	0.724	8.92368e-38	Fib1	Lamtor2
Snapc5	8.18038e-42	0.257853	0.706	0.436	1.19843e-37	Fib1	Snapc5
Snrpd2	9.11403e-42	0.321357	0.936	0.769	1.33521e-37	Fib1	Snrpd2
Lamtor1	1.06424e-41	0.276082	0.767	0.501	1.55912e-37	Fib1	Lamtor1
Idh1	1.27574e-41	0.328062	0.845	0.613	1.86895e-37	Fib1	Idh1
Aurkaip1	1.75214e-41	0.266702	0.816	0.541	2.56688e-37	Fib1	Aurkaip1
Adamtsl1	1.75931e-41	0.329549	0.839	0.563	2.57739e-37	Fib1	Adamtsl1
Psma7	1.78007e-41	0.341679	0.961	0.817	2.6078e-37	Fib1	Psma7
Anxa6	2.07707e-41	0.356306	0.852	0.616	3.04291e-37	Fib1	Anxa6
Sra1	2.54018e-41	0.356147	0.866	0.654	3.72137e-37	Fib1	Sra1
Ndufa7	3.38534e-41	0.344013	0.967	0.806	4.95952e-37	Fib1	Ndufa7
Akr1c14	3.73417e-41	0.354197	0.461	0.221	5.47056e-37	Fib1	Akr1c14
Ifi27	3.79614e-41	0.42508	0.939	0.81	5.56134e-37	Fib1	Ifi27
Scd2	5.60116e-41	0.460769	0.817	0.568	8.2057e-37	Fib1	Scd2
Mcrip1	5.98538e-41	0.313717	0.858	0.633	8.76858e-37	Fib1	Mcrip1
Ntrk2	7.21674e-41	0.338847	0.803	0.523	1.05725e-36	Fib1	Ntrk2
Rtraf	1.12269e-40	0.295803	0.945	0.775	1.64474e-36	Fib1	Rtraf
Zfp385a	1.60116e-40	0.284148	0.619	0.354	2.3457e-36	Fib1	Zfp385a
Sfxn1	1.78925e-40	0.30849	0.794	0.528	2.62125e-36	Fib1	Sfxn1
Psmb1	2.30472e-40	0.313442	0.969	0.844	3.37642e-36	Fib1	Psmb1
Gm10076	2.46078e-40	0.41515	0.991	0.965	3.60504e-36	Fib1	Gm10076
Hist1h2bc	3.31675e-40	0.369212	0.747	0.48	4.85904e-36	Fib1	Hist1h2bc
Txndc5	4.1795e-40	0.361252	0.933	0.779	6.12297e-36	Fib1	Txndc5
Ndn	8.53214e-40	0.377313	0.831	0.599	1.24996e-35	Fib1	Ndn
Tshz2	9.89272e-40	0.307817	0.469	0.232	1.44928e-35	Fib1	Tshz2
Plod1	1.03896e-39	0.299395	0.769	0.513	1.52208e-35	Fib1	Plod1
Txndc17	1.21689e-39	0.334829	0.97	0.831	1.78275e-35	Fib1	Txndc17
Lgals1	1.27057e-39	0.379426	1	0.982	1.86139e-35	Fib1	Lgals1
Micos13	1.32444e-39	0.306932	0.934	0.723	1.9403e-35	Fib1	Micos13
Pcdh19	1.60831e-39	0.267055	0.611	0.339	2.35617e-35	Fib1	Pcdh19
Pfdn1	1.6109e-39	0.250848	0.833	0.574	2.35997e-35	Fib1	Pfdn1
2310039H08Rik	1.66614e-39	0.258018	0.617	0.369	2.4409e-35	Fib1	2310039H08Rik
Creg1	2.1098e-39	0.34765	0.797	0.556	3.09085e-35	Fib1	Creg1
Tmem158	3.92373e-39	0.519473	0.483	0.254	5.74827e-35	Fib1	Tmem158
Ndufa11	5.04958e-39	0.344019	0.948	0.764	7.39764e-35	Fib1	Ndufa11
Nt5c	5.72177e-39	0.281645	0.747	0.5	8.3824e-35	Fib1	Nt5c
Cdkn1c	9.37689e-39	0.495674	0.542	0.312	1.37371e-34	Fib1	Cdkn1c
Dap	1.55764e-38	0.324315	0.889	0.666	2.28195e-34	Fib1	Dap
Kdelr1	1.58976e-38	0.307516	0.955	0.79	2.329e-34	Fib1	Kdelr1
Hsd17b10	1.61045e-38	0.267459	0.812	0.561	2.35932e-34	Fib1	Hsd17b10
Dctn2	3.28961e-38	0.298371	0.863	0.651	4.81927e-34	Fib1	Dctn2
Arf5	6.41944e-38	0.30743	0.98	0.905	9.40447e-34	Fib1	Arf5
Cyp1b1	1.01287e-37	0.325425	0.678	0.413	1.48385e-33	Fib1	Cyp1b1
Fbn1	1.14081e-37	0.470307	0.98	0.923	1.67129e-33	Fib1	Fbn1
Palld	1.16983e-37	0.41208	0.825	0.584	1.71381e-33	Fib1	Palld
Ndufb11	1.78799e-37	0.306442	0.955	0.822	2.61941e-33	Fib1	Ndufb11
Fundc2	2.15891e-37	0.30761	0.891	0.694	3.1628e-33	Fib1	Fundc2
Sec61b	2.38204e-37	0.406768	0.981	0.892	3.48969e-33	Fib1	Sec61b
Dpysl3	2.61439e-37	0.3641	0.883	0.668	3.83008e-33	Fib1	Dpysl3
C3	2.62474e-37	0.58083	0.93	0.731	3.84525e-33	Fib1	C3
Tacc1	4.65558e-37	0.329975	0.858	0.642	6.82042e-33	Fib1	Tacc1
Angptl2	1.05433e-36	0.345088	0.827	0.594	1.54459e-32	Fib1	Angptl2
Nav1	2.14905e-36	0.33989	0.847	0.616	3.14836e-32	Fib1	Nav1
Cthrc1	2.62033e-36	0.381506	0.462	0.233	3.83878e-32	Fib1	Cthrc1
Uqcr11	6.31272e-36	0.33193	0.941	0.776	9.24814e-32	Fib1	Uqcr11
Ufc1	6.52022e-36	0.288884	0.914	0.704	9.55212e-32	Fib1	Ufc1
Adam12	7.61269e-36	0.331654	0.464	0.252	1.11526e-31	Fib1	Adam12
Ly6c1	1.90287e-35	0.535365	0.955	0.873	2.78771e-31	Fib1	Ly6c1
Ndufa3	2.01884e-35	0.319737	0.933	0.748	2.95761e-31	Fib1	Ndufa3
1810058I24Rik	2.08796e-35	0.326775	0.858	0.636	3.05886e-31	Fib1	1810058I24Rik
Mydgf	2.33291e-35	0.302317	0.892	0.695	3.41771e-31	Fib1	Mydgf
Lamtor4	3.21593e-35	0.277158	0.895	0.657	4.71134e-31	Fib1	Lamtor4
Naa38	4.71744e-35	0.26737	0.744	0.505	6.91104e-31	Fib1	Naa38
Mgll	5.0005e-35	0.250479	0.461	0.241	7.32574e-31	Fib1	Mgll
Ift20	5.65194e-35	0.339257	0.916	0.733	8.28009e-31	Fib1	Ift20
Igfbp7	6.03336e-35	0.574908	0.994	0.951	8.83888e-31	Fib1	Igfbp7
Cope	7.48647e-35	0.329708	0.914	0.74	1.09677e-30	Fib1	Cope
Mrpl54	7.56965e-35	0.283728	0.845	0.606	1.10895e-30	Fib1	Mrpl54
Ctsz	9.87014e-35	0.301004	0.978	0.848	1.44597e-30	Fib1	Ctsz
Cd81	1.452e-34	0.342369	0.989	0.946	2.12718e-30	Fib1	Cd81
C4b	4.37111e-34	0.43411	0.784	0.504	6.40368e-30	Fib1	C4b
Cpxm1	4.61411e-34	0.583154	0.925	0.729	6.75967e-30	Fib1	Cpxm1
Ndufb5	4.62585e-34	0.289598	0.958	0.781	6.77687e-30	Fib1	Ndufb5
Capg	7.33761e-34	0.319047	0.939	0.757	1.07496e-29	Fib1	Capg
Srpx2	9.74043e-34	0.300349	0.633	0.388	1.42697e-29	Fib1	Srpx2
Ahnak2	1.05103e-33	0.305567	0.825	0.576	1.53976e-29	Fib1	Ahnak2
Prss23	1.5392e-33	0.383774	0.828	0.591	2.25492e-29	Fib1	Prss23
Nucb1	1.65292e-33	0.312994	0.955	0.786	2.42153e-29	Fib1	Nucb1
Egfr	1.74759e-33	0.37407	0.889	0.672	2.56022e-29	Fib1	Egfr
Lamb2	1.81977e-33	0.341924	0.828	0.614	2.66596e-29	Fib1	Lamb2
Col15a1	2.91051e-33	0.496045	0.859	0.641	4.2639e-29	Fib1	Col15a1
Adprh	4.11695e-33	0.256031	0.689	0.473	6.03133e-29	Fib1	Adprh
Pfdn5	5.88984e-33	0.274379	0.991	0.946	8.62862e-29	Fib1	Pfdn5
Rbis	6.09515e-33	0.267942	0.822	0.585	8.92939e-29	Fib1	Rbis
Mrpl52	6.87428e-33	0.304706	0.967	0.85	1.00708e-28	Fib1	Mrpl52
Vegfd	7.50879e-33	0.255825	0.531	0.295	1.10004e-28	Fib1	Vegfd
D8Ertd738e	7.73325e-33	0.283551	0.947	0.793	1.13292e-28	Fib1	D8Ertd738e
Psma4	1.25799e-32	0.275511	0.925	0.736	1.84296e-28	Fib1	Psma4
Eef1d	1.43523e-32	0.263086	0.984	0.902	2.10262e-28	Fib1	Eef1d
Ndufv3	1.82314e-32	0.287336	0.906	0.716	2.6709e-28	Fib1	Ndufv3
Sdc2	1.88697e-32	0.366475	0.908	0.757	2.76442e-28	Fib1	Sdc2
Copz2	2.10187e-32	0.292225	0.875	0.674	3.07923e-28	Fib1	Copz2
Ddost	4.11398e-32	0.299622	0.955	0.81	6.02698e-28	Fib1	Ddost
Bcl7c	5.67848e-32	0.270099	0.887	0.705	8.31897e-28	Fib1	Bcl7c
Gsn	5.89791e-32	0.707436	1	0.99	8.64043e-28	Fib1	Gsn
Grb10	7.22226e-32	0.29561	0.823	0.588	1.05806e-27	Fib1	Grb10
Steap4	9.09008e-32	0.312649	0.659	0.406	1.3317e-27	Fib1	Steap4
Ndufb10	1.85318e-31	0.286351	0.952	0.8	2.71491e-27	Fib1	Ndufb10
Loxl1	1.87205e-31	0.356862	0.955	0.816	2.74255e-27	Fib1	Loxl1
Spcs1	2.40479e-31	0.27833	0.927	0.77	3.52302e-27	Fib1	Spcs1
Brk1	3.55745e-31	0.263669	0.902	0.714	5.21166e-27	Fib1	Brk1
Oaf	3.60718e-31	0.268071	0.812	0.577	5.28452e-27	Fib1	Oaf
Eva1b	4.69931e-31	0.270454	0.808	0.597	6.88449e-27	Fib1	Eva1b
Gm11808	4.88038e-31	0.308127	0.87	0.649	7.14976e-27	Fib1	Gm11808
Rbp1	4.94754e-31	0.655574	0.469	0.292	7.24814e-27	Fib1	Rbp1
Anpep	5.03721e-31	0.281655	0.814	0.594	7.37951e-27	Fib1	Anpep
Igf1	5.19683e-31	0.516118	0.858	0.704	7.61335e-27	Fib1	Igf1
Aldh2	5.23359e-31	0.305351	0.961	0.84	7.66722e-27	Fib1	Aldh2
Swi5	6.24569e-31	0.35749	0.972	0.869	9.14994e-27	Fib1	Swi5
Uqcrq	8.50131e-31	0.345942	0.961	0.819	1.24544e-26	Fib1	Uqcrq
Rpl36al	9.63044e-31	0.280044	0.997	0.953	1.41086e-26	Fib1	Rpl36al
Ndufb4	1.72239e-30	0.265806	0.905	0.716	2.5233e-26	Fib1	Ndufb4
Pcdh7	2.14183e-30	0.269413	0.711	0.475	3.13777e-26	Fib1	Pcdh7
F3	2.30847e-30	0.277173	0.456	0.246	3.38191e-26	Fib1	F3
2011-09-01	3.88891e-30	0.327839	0.83	0.607	5.69726e-26	Fib1	2011-09-01
Ctsh	6.95029e-30	0.408501	0.931	0.763	1.01822e-25	Fib1	Ctsh
Atp5g1	7.47002e-30	0.35011	0.952	0.811	1.09436e-25	Fib1	Atp5g1
Rex1bd	7.60992e-30	0.283388	0.886	0.688	1.11485e-25	Fib1	Rex1bd
Ms4a4d	8.99075e-30	0.28399	0.838	0.614	1.31715e-25	Fib1	Ms4a4d
Cxcl13	9.93172e-30	0.790591	0.253	0.106	1.455e-25	Fib1	Cxcl13
Col12a1	2.92333e-29	0.42451	0.623	0.39	4.28268e-25	Fib1	Col12a1
Bicc1	3.35419e-29	0.320715	0.923	0.737	4.91389e-25	Fib1	Bicc1
Tmem176b	3.89805e-29	0.562645	0.689	0.517	5.71064e-25	Fib1	Tmem176b
P4hb	4.87723e-29	0.313618	0.989	0.916	7.14514e-25	Fib1	P4hb
Grcc10	5.28668e-29	0.274567	0.911	0.742	7.74499e-25	Fib1	Grcc10
Tmem14c	1.05702e-28	0.250305	0.903	0.699	1.54854e-24	Fib1	Tmem14c
Lbp	1.53227e-28	0.411722	0.853	0.623	2.24478e-24	Fib1	Lbp
Fhl1	2.37995e-28	0.268497	0.608	0.381	3.48663e-24	Fib1	Fhl1
Ly6e	2.5232e-28	0.36066	0.984	0.852	3.69648e-24	Fib1	Ly6e
Nucb2	3.55549e-28	0.277615	0.864	0.643	5.2088e-24	Fib1	Nucb2
Ost4	3.65312e-28	0.302756	0.963	0.843	5.35183e-24	Fib1	Ost4
Gpx8	4.84309e-28	0.286015	0.922	0.732	7.09512e-24	Fib1	Gpx8
Cox5b	6.15033e-28	0.302277	0.978	0.871	9.01023e-24	Fib1	Cox5b
Selenof	6.93767e-28	0.269841	0.988	0.924	1.01637e-23	Fib1	Selenof
Peg3	1.78762e-27	0.388869	0.505	0.305	2.61887e-23	Fib1	Peg3
Gnas	2.67865e-27	0.284164	1	0.997	3.92422e-23	Fib1	Gnas
Ndufa2	3.07999e-27	0.265698	0.992	0.883	4.51218e-23	Fib1	Ndufa2
Tmem258	4.31237e-27	0.308783	0.938	0.777	6.31763e-23	Fib1	Tmem258
Aspn	7.6892e-27	0.543092	0.767	0.586	1.12647e-22	Fib1	Aspn
Lama2	8.12195e-27	0.274036	0.872	0.658	1.18987e-22	Fib1	Lama2
Tmsb10	9.99488e-27	0.306069	1	0.993	1.46425e-22	Fib1	Tmsb10
Adamts2	1.19894e-26	0.29399	0.952	0.822	1.75645e-22	Fib1	Adamts2
Gnb2	2.40434e-26	0.264031	0.977	0.873	3.52236e-22	Fib1	Gnb2
Fbn2	3.86027e-26	0.367373	0.325	0.166	5.65529e-22	Fib1	Fbn2
Nsa2	4.8415e-26	0.279988	0.973	0.847	7.0928e-22	Fib1	Nsa2
Bcap31	6.07778e-26	0.263461	0.898	0.738	8.90395e-22	Fib1	Bcap31
Gng5	1.02804e-25	0.287451	0.98	0.905	1.50609e-21	Fib1	Gng5
Ctsl	1.062e-25	0.268868	0.998	0.962	1.55583e-21	Fib1	Ctsl
Atp5mpl	1.48732e-25	0.253991	0.947	0.809	2.17893e-21	Fib1	Atp5mpl
Dsel	1.73023e-25	0.27678	0.808	0.624	2.53479e-21	Fib1	Dsel
Calm1	2.76643e-25	0.279332	0.995	0.972	4.05281e-21	Fib1	Calm1
Abca8a	3.16703e-25	0.276113	0.634	0.409	4.63969e-21	Fib1	Abca8a
Prdx4	6.53773e-25	0.295867	0.858	0.675	9.57777e-21	Fib1	Prdx4
Anxa2	6.62304e-25	0.38098	0.995	0.962	9.70275e-21	Fib1	Anxa2
Pfn1	9.39148e-25	0.262597	0.992	0.939	1.37585e-20	Fib1	Pfn1
C1ra	1.18788e-24	0.331497	0.978	0.875	1.74024e-20	Fib1	C1ra
Ecm1	1.32134e-24	0.395837	0.956	0.806	1.93577e-20	Fib1	Ecm1
Mrpl33	1.60981e-24	0.254755	0.963	0.83	2.35837e-20	Fib1	Mrpl33
Ppp1ca	3.41495e-24	0.257	0.938	0.766	5.0029e-20	Fib1	Ppp1ca
Fos	5.42092e-24	0.309302	0.884	0.747	7.94164e-20	Fib1	Fos
Lama4	1.01301e-23	0.308654	0.88	0.712	1.48406e-19	Fib1	Lama4
Pdia6	3.44787e-23	0.307251	0.956	0.87	5.05113e-19	Fib1	Pdia6
Jun	3.63598e-23	0.475662	0.959	0.898	5.32671e-19	Fib1	Jun
Emp3	6.53522e-23	0.261076	0.983	0.915	9.57409e-19	Fib1	Emp3
Bgn	8.37749e-23	0.388735	0.975	0.955	1.2273e-18	Fib1	Bgn
Rcn1	2.48346e-22	0.258076	0.908	0.738	3.63827e-18	Fib1	Rcn1
Emb	3.7579e-22	0.320863	0.431	0.248	5.50532e-18	Fib1	Emb
Txn1	7.36637e-22	0.258498	0.991	0.936	1.07917e-17	Fib1	Txn1
Hmgn3	9.56343e-22	0.253078	0.733	0.549	1.40104e-17	Fib1	Hmgn3
Tuba1a	1.21424e-21	0.343938	0.983	0.929	1.77886e-17	Fib1	Tuba1a
Fbln2	1.11339e-20	0.302679	0.994	0.931	1.63111e-16	Fib1	Fbln2
Fdps	1.25822e-20	0.363035	0.534	0.353	1.8433e-16	Fib1	Fdps
Mfap2	1.41476e-20	0.288641	0.906	0.773	2.07263e-16	Fib1	Mfap2
Vcan	1.69678e-20	0.334489	0.887	0.748	2.48578e-16	Fib1	Vcan
Sod3	2.06155e-20	0.290563	0.914	0.714	3.02018e-16	Fib1	Sod3
Olfml3	2.70025e-20	0.361776	0.923	0.818	3.95587e-16	Fib1	Olfml3
Fndc1	3.37885e-20	0.372482	0.787	0.606	4.95002e-16	Fib1	Fndc1
Spon2	7.43945e-20	0.325386	0.803	0.608	1.08988e-15	Fib1	Spon2
Smdt1	7.64307e-20	0.255586	0.922	0.802	1.11971e-15	Fib1	Smdt1
Tmem176a	4.1688e-19	0.431595	0.602	0.443	6.10729e-15	Fib1	Tmem176a
Klf2	4.76137e-19	0.328414	0.705	0.507	6.97541e-15	Fib1	Klf2
Cd34	6.89877e-19	0.282375	0.983	0.885	1.01067e-14	Fib1	Cd34
Gas7	1.18315e-18	0.31128	0.762	0.583	1.73332e-14	Fib1	Gas7
Rarres2	1.10527e-17	0.421844	0.991	0.924	1.61922e-13	Fib1	Rarres2
Sparcl1	3.49021e-17	0.398752	0.684	0.529	5.11316e-13	Fib1	Sparcl1
Tnxb	3.75124e-17	0.293649	0.959	0.862	5.49557e-13	Fib1	Tnxb
Il4ra	7.73537e-17	0.26448	0.738	0.568	1.13323e-12	Fib1	Il4ra
Pik3r1	8.80471e-17	0.260364	0.863	0.701	1.28989e-12	Fib1	Pik3r1
Gas6	1.81373e-16	0.353817	0.887	0.766	2.65712e-12	Fib1	Gas6
Cd164	3.01023e-16	0.29539	0.928	0.81	4.40998e-12	Fib1	Cd164
Hsd11b1	6.89808e-16	0.333992	0.464	0.315	1.01057e-11	Fib1	Hsd11b1
Igfbp4	2.78589e-15	0.763345	0.395	0.264	4.08133e-11	Fib1	Igfbp4
Podn	2.17015e-14	0.285868	0.823	0.661	3.17927e-10	Fib1	Podn
Lamb1	1.11131e-13	0.293003	0.855	0.737	1.62806e-09	Fib1	Lamb1
Ier2	1.18538e-13	0.499492	0.75	0.657	1.73658e-09	Fib1	Ier2
Svep1	8.79307e-13	0.31184	0.873	0.78	1.28819e-08	Fib1	Svep1
Angptl1	1.20875e-11	0.274178	0.536	0.395	1.77081e-07	Fib1	Angptl1
Isg15	1.88954e-11	0.268473	0.369	0.242	2.76817e-07	Fib1	Isg15
Cp	3.5919e-11	0.268254	0.65	0.508	5.26213e-07	Fib1	Cp
Gadd45g	4.9493e-11	0.382448	0.764	0.656	7.25072e-07	Fib1	Gadd45g
Cst3	3.90257e-10	0.368565	0.991	0.967	5.71727e-06	Fib1	Cst3
Tgm2	6.13395e-08	0.283882	0.328	0.235	0.000898624	Fib1	Tgm2
Sfrp2	1.17729e-06	0.57577	0.289	0.209	0.0172473	Fib1	Sfrp2
Smoc2	0.00936097	0.278229	0.627	0.552	1	Fib1	Smoc2
Col11a1	1.1716e-295	0.970785	0.413	0.029	1.71639e-291	Fib2	Col11a1
Wif1	5.01323e-272	1.76668	0.524	0.058	7.34438e-268	Fib2	Wif1
Aqp1	1.92587e-198	1.2298	0.549	0.089	2.8214e-194	Fib2	Aqp1
Rpl131	9.35588e-183	0.897663	1	1	1.37064e-178	Fib2	Rpl13
Rps161	2.64783e-181	0.875275	1	0.998	3.87907e-177	Fib2	Rps16
Rps51	3.61631e-167	0.905185	1	0.997	5.29789e-163	Fib2	Rps5
Rps181	4.73669e-164	0.91951	1	0.996	6.93925e-160	Fib2	Rps18
Rps191	3.65001e-163	0.882177	1	0.997	5.34726e-159	Fib2	Rps19
Rpl91	9.15854e-163	0.860471	1	0.996	1.34173e-158	Fib2	Rpl9
Rps71	7.24197e-160	0.838602	1	0.996	1.06095e-155	Fib2	Rps7
Rpl191	6.00894e-159	0.768026	1	0.998	8.8031e-155	Fib2	Rpl19
Rpl33	9.01308e-159	0.910469	1	0.993	1.32042e-154	Fib2	Rpl3
Rpl281	1.69536e-158	0.800607	1	0.996	2.4837e-154	Fib2	Rpl28
Rps27a1	2.00042e-158	0.798154	1	0.998	2.93062e-154	Fib2	Rps27a
Rps31	1.34254e-157	0.85788	1	0.994	1.96682e-153	Fib2	Rps3
Rpl261	5.31776e-153	0.717289	1	0.997	7.79052e-149	Fib2	Rpl26
Rps111	1.49382e-152	0.826765	1	0.993	2.18844e-148	Fib2	Rps11
Rps91	1.75962e-152	0.725987	1	0.998	2.57784e-148	Fib2	Rps9
Rpl111	1.81492e-152	0.804486	1	0.994	2.65886e-148	Fib2	Rpl11
Rpl13a1	8.67327e-152	0.754473	1	0.998	1.27063e-147	Fib2	Rpl13a
Rps231	1.15273e-151	0.795117	1	0.999	1.68875e-147	Fib2	Rps23
Rpl151	1.41621e-151	0.844973	1	0.99	2.07475e-147	Fib2	Rpl15
Rps141	2.57528e-151	0.727671	1	0.999	3.77278e-147	Fib2	Rps14
Rpl181	3.72891e-151	0.813358	1	0.994	5.46285e-147	Fib2	Rpl18
Rps3a11	1.09384e-150	0.717844	1	0.999	1.60247e-146	Fib2	Rps3a1
Tagln	1.20804e-150	1.80958	0.5	0.099	1.76979e-146	Fib2	Tagln
Rps81	2.04717e-149	0.775301	1	0.999	2.9991e-145	Fib2	Rps8
Rpl71	3.07828e-148	0.762018	1	0.995	4.50968e-144	Fib2	Rpl7
Rpl301	1.97795e-147	0.718244	1	0.997	2.8977e-143	Fib2	Rpl30
Rpl81	4.6388e-147	0.753634	1	0.996	6.79585e-143	Fib2	Rpl8
Rpl18a1	3.98611e-146	0.845276	1	0.995	5.83965e-142	Fib2	Rpl18a
Rpl321	6.01087e-145	0.799517	1	0.997	8.80593e-141	Fib2	Rpl32
Rps131	1.78177e-144	0.756012	1	0.996	2.61029e-140	Fib2	Rps13
Rpl371	1.89135e-144	0.816091	1	0.996	2.77082e-140	Fib2	Rpl37
Rpl141	6.57916e-143	0.813578	1	0.992	9.63847e-139	Fib2	Rpl14
Rps101	7.10562e-143	0.678854	1	0.999	1.04097e-138	Fib2	Rps10
Cspg4	5.74705e-142	0.615172	0.41	0.067	8.41943e-138	Fib2	Cspg4
Rpl231	1.04763e-141	0.730972	1	1	1.53478e-137	Fib2	Rpl23
Tpm2	1.53925e-140	1.44015	0.714	0.235	2.255e-136	Fib2	Tpm2
Naca1	5.99542e-139	0.862215	1	0.979	8.78329e-135	Fib2	Naca
Rplp01	8.81123e-139	0.817528	1	0.998	1.29084e-134	Fib2	Rplp0
Ptch1	5.80226e-137	1.28134	0.549	0.135	8.50031e-133	Fib2	Ptch1
Rpl171	6.22861e-137	0.740634	1	0.997	9.12492e-133	Fib2	Rpl17
Rpl61	6.65343e-137	0.743576	1	0.997	9.74727e-133	Fib2	Rpl6
Fau1	3.5734e-135	0.683884	1	0.998	5.23504e-131	Fib2	Fau
Gas5	4.39987e-135	1.17513	0.998	0.958	6.44581e-131	Fib2	Gas5
Rpl27a1	9.07792e-133	0.67083	1	0.998	1.32992e-128	Fib2	Rpl27a
Rpl35a1	9.30953e-132	0.658506	1	0.998	1.36385e-127	Fib2	Rpl35a
Rps4x1	5.09353e-131	0.703442	1	0.998	7.46202e-127	Fib2	Rps4x
Rpsa1	1.69222e-130	0.716193	1	0.999	2.4791e-126	Fib2	Rpsa
Rps241	2.7435e-129	0.611558	1	0.999	4.01923e-125	Fib2	Rps24
Rpl211	6.55046e-126	0.709775	1	0.997	9.59642e-122	Fib2	Rpl21
Rpl221	2.186e-125	0.68729	1	0.993	3.20249e-121	Fib2	Rpl22
Rpl36a1	6.52341e-125	0.80155	1	0.986	9.55679e-121	Fib2	Rpl36a
Rack11	6.41587e-122	0.759642	1	0.992	9.39925e-118	Fib2	Rack1
Rpl7a1	7.40187e-120	0.681086	1	0.99	1.08437e-115	Fib2	Rpl7a
Rps61	5.12302e-119	0.721438	1	0.993	7.50523e-115	Fib2	Rps6
Rplp11	5.93142e-118	0.607541	1	0.999	8.68953e-114	Fib2	Rplp1
Rps15a1	5.72094e-117	0.651847	1	0.996	8.38117e-113	Fib2	Rps15a
Lrrc15	1.09233e-116	1.4652	0.612	0.201	1.60026e-112	Fib2	Lrrc15
Rpl271	6.75095e-116	0.66403	1	0.992	9.89013e-112	Fib2	Rpl27
Rps211	4.7725e-114	0.622392	1	0.998	6.99171e-110	Fib2	Rps21
Rpl341	2.39189e-113	0.617496	1	0.995	3.50412e-109	Fib2	Rpl34
Rpl51	3.40645e-113	0.697316	1	0.992	4.99045e-109	Fib2	Rpl5
Rpl361	6.03623e-113	0.661559	1	0.993	8.84308e-109	Fib2	Rpl36
Itga8	6.17824e-113	0.608317	0.345	0.06	9.05113e-109	Fib2	Itga8
Rps22	7.54085e-112	0.776792	1	0.996	1.10473e-107	Fib2	Rps2
Rpl241	7.54085e-112	0.645425	1	0.996	1.10474e-107	Fib2	Rpl24
Rpl101	6.8431e-109	0.651568	1	0.993	1.00251e-104	Fib2	Rpl10
Rpl10a1	1.7913e-108	0.717035	1	0.988	2.62425e-104	Fib2	Rpl10a
Rps261	8.19721e-108	0.754301	1	0.998	1.20089e-103	Fib2	Rps26
Foxd1	1.07552e-107	0.45303	0.303	0.047	1.57563e-103	Fib2	Foxd1
Rpl121	1.70713e-107	0.668174	1	0.995	2.50095e-103	Fib2	Rpl12
Eef1a1	9.67432e-106	0.596446	1	1	1.41729e-101	Fib2	Eef1a1
Rps151	4.57697e-105	0.65873	1	0.996	6.70527e-101	Fib2	Rps15
Eef1d1	1.41533e-103	0.866155	0.99	0.904	2.07346e-99	Fib2	Eef1d
Rps121	1.46969e-103	0.579435	1	0.999	2.1531e-99	Fib2	Rps12
Mylk	1.22394e-100	0.996825	0.59	0.201	1.79307e-96	Fib2	Mylk
Rpl291	1.32303e-97	0.664964	1	0.976	1.93823e-93	Fib2	Rpl29
2410006H16Rik	2.79931e-96	1.12286	0.944	0.734	4.10099e-92	Fib2	2410006H16Rik
Rpl391	4.68643e-95	0.610696	1	0.998	6.86563e-91	Fib2	Rpl39
Gli1	7.34613e-91	0.325545	0.303	0.054	1.07621e-86	Fib2	Gli1
Cox4i1	3.06882e-90	0.571845	1	0.982	4.49582e-86	Fib2	Cox4i1
Btf3	4.20827e-89	0.635714	0.998	0.973	6.16511e-85	Fib2	Btf3
Rps201	4.2712e-88	0.527785	1	0.999	6.25731e-84	Fib2	Rps20
Rps251	1.63904e-86	0.58991	1	0.99	2.40119e-82	Fib2	Rps25
Rplp2	1.10682e-84	0.46497	1	0.998	1.62149e-80	Fib2	Rplp2
Cd200	7.15855e-83	0.613366	0.301	0.059	1.04873e-78	Fib2	Cd200
Bok	5.46848e-82	0.626169	0.498	0.166	8.01132e-78	Fib2	Bok
Cd9	5.02231e-81	0.886127	0.983	0.922	7.35768e-77	Fib2	Cd9
Rpl37a1	1.12912e-80	0.490494	1	0.999	1.65416e-76	Fib2	Rpl37a
Eif3h	2.32091e-80	0.714615	0.973	0.859	3.40014e-76	Fib2	Eif3h
Ppia	7.51845e-80	0.735814	1	0.989	1.10145e-75	Fib2	Ppia
Rasgrp2	9.46142e-80	0.442395	0.289	0.056	1.3861e-75	Fib2	Rasgrp2
Robo2	1.43172e-79	0.927478	0.706	0.329	2.09747e-75	Fib2	Robo2
Rpl23a1	2.64288e-79	0.576123	1	0.994	3.87182e-75	Fib2	Rpl23a
Eef1b21	4.75504e-79	0.633753	1	0.983	6.96613e-75	Fib2	Eef1b2
Myl9	6.26719e-77	1.15921	0.512	0.192	9.18143e-73	Fib2	Myl9
Megf6	1.09353e-76	0.481857	0.306	0.065	1.60202e-72	Fib2	Megf6
Ntrk3	1.95973e-76	0.368791	0.25	0.044	2.871e-72	Fib2	Ntrk3
Eid1	4.52264e-76	0.86322	0.956	0.856	6.62567e-72	Fib2	Eid1
Lamc3	1.08378e-75	0.468269	0.42	0.112	1.58773e-71	Fib2	Lamc3
Ednra	1.31127e-73	0.478003	0.398	0.113	1.92102e-69	Fib2	Ednra
Ptma	2.94672e-73	0.755097	1	0.999	4.31694e-69	Fib2	Ptma
Mafb1	1.03407e-71	1.2113	0.701	0.351	1.51491e-67	Fib2	Mafb
Tpt1	1.30337e-71	0.463805	1	1	1.90943e-67	Fib2	Tpt1
Pfdn51	5.72122e-71	0.608312	0.995	0.947	8.38159e-67	Fib2	Pfdn5
Rps281	2.07726e-70	0.480109	1	0.997	3.04318e-66	Fib2	Rps28
Uqcrh1	6.08279e-70	0.531352	1	0.953	8.91129e-66	Fib2	Uqcrh
Rps271	7.29567e-70	0.472905	1	0.997	1.06882e-65	Fib2	Rps27
Ramp1	1.0958e-69	0.892067	0.585	0.244	1.60534e-65	Fib2	Ramp1
Rflnb	2.37946e-69	0.777721	0.515	0.198	3.48591e-65	Fib2	Rflnb
Egflam	1.10701e-67	0.484027	0.485	0.167	1.62176e-63	Fib2	Egflam
Zfas1	5.64304e-67	0.835118	0.743	0.454	8.26706e-63	Fib2	Zfas1
Mef2c	5.94117e-65	1.00528	0.755	0.479	8.70381e-61	Fib2	Mef2c
Rpl351	8.24731e-63	0.514042	1	0.99	1.20823e-58	Fib2	Rpl35
Rps291	1.72604e-62	0.415014	1	0.999	2.52865e-58	Fib2	Rps29
Lgals11	5.93264e-62	0.729855	0.998	0.983	8.69132e-58	Fib2	Lgals1
Rps171	3.14945e-61	0.492139	0.998	0.989	4.61394e-57	Fib2	Rps17
Rpl4	1.4949e-60	0.485415	1	0.982	2.19002e-56	Fib2	Rpl4
H3f3a	7.76945e-60	0.526184	0.998	0.988	1.13822e-55	Fib2	H3f3a
Vim	2.30181e-59	0.763261	1	0.999	3.37216e-55	Fib2	Vim
Postn1	4.78671e-58	0.88076	0.76	0.386	7.01254e-54	Fib2	Postn
Eva1b1	1.01906e-57	0.762229	0.813	0.602	1.49292e-53	Fib2	Eva1b
Baalc	1.01346e-56	0.271095	0.26	0.062	1.48472e-52	Fib2	Baalc
Col7a1	2.1406e-56	0.450437	0.352	0.108	3.13599e-52	Fib2	Col7a1
Atp5g21	6.49815e-56	0.585836	0.971	0.876	9.51979e-52	Fib2	Atp5g2
Pebp1	9.71511e-56	0.68575	0.964	0.88	1.42326e-51	Fib2	Pebp1
Eif3k1	1.1364e-55	0.566356	0.942	0.851	1.66482e-51	Fib2	Eif3k
Csrp1	1.64804e-55	0.782737	0.716	0.43	2.41437e-51	Fib2	Csrp1
Oaz1	1.78261e-55	0.461718	0.995	0.977	2.61152e-51	Fib2	Oaz1
Etl4	2.06651e-55	0.367568	0.342	0.102	3.02744e-51	Fib2	Etl4
Mgst31	1.44352e-54	0.864998	0.612	0.33	2.11476e-50	Fib2	Mgst3
Rpl381	1.83142e-54	0.406224	1	0.998	2.68303e-50	Fib2	Rpl38
Snhg4	2.40048e-54	0.541956	0.498	0.22	3.5167e-50	Fib2	Snhg4
Tnmd	3.85306e-52	0.618581	0.449	0.163	5.64473e-48	Fib2	Tnmd
Eef1g1	1.40826e-51	0.541138	0.988	0.922	2.0631e-47	Fib2	Eef1g
Slc25a41	6.31627e-51	0.552205	0.976	0.888	9.25333e-47	Fib2	Slc25a4
Lama21	1.40786e-50	0.821181	0.84	0.665	2.06251e-46	Fib2	Lama2
Emp2	1.39139e-49	0.560652	0.748	0.486	2.03839e-45	Fib2	Emp2
Nav2	7.457e-48	0.369901	0.301	0.09	1.09245e-43	Fib2	Nav2
Ncam1	1.68938e-46	0.620872	0.638	0.348	2.47495e-42	Fib2	Ncam1
Trps1	7.81806e-46	0.717469	0.699	0.44	1.14535e-41	Fib2	Trps1
Npm1	7.82799e-46	0.62401	0.988	0.966	1.1468e-41	Fib2	Npm1
Hmgcs2	7.63977e-45	0.472305	0.393	0.148	1.11923e-40	Fib2	Hmgcs2
Pfn2	1.85299e-44	0.664084	0.488	0.244	2.71462e-40	Fib2	Pfn2
Cdc42ep3	8.98424e-44	0.468822	0.347	0.125	1.31619e-39	Fib2	Cdc42ep3
Rasl11b	2.64225e-43	0.398777	0.301	0.097	3.8709e-39	Fib2	Rasl11b
Snrpg	4.03273e-43	0.518691	0.951	0.874	5.90794e-39	Fib2	Snrpg
Cpe	5.58843e-43	0.737717	0.714	0.418	8.18706e-39	Fib2	Cpe
Tenm3	1.05734e-42	0.400403	0.362	0.137	1.549e-38	Fib2	Tenm3
Nradd	3.54857e-42	0.471024	0.553	0.297	5.19865e-38	Fib2	Nradd
Eef2	3.66687e-42	0.495123	0.995	0.982	5.37196e-38	Fib2	Eef2
F2r	4.45895e-42	0.522917	0.539	0.262	6.53236e-38	Fib2	F2r
Enpp2	8.92263e-42	0.877401	0.68	0.416	1.30717e-37	Fib2	Enpp2
Fam174b	1.70992e-41	0.330227	0.301	0.101	2.50503e-37	Fib2	Fam174b
Cox7a2l1	7.33623e-41	0.548403	0.93	0.837	1.07476e-36	Fib2	Cox7a2l
Emid1	3.40991e-40	0.292984	0.267	0.081	4.99552e-36	Fib2	Emid1
Cox6b2	4.66625e-40	0.30648	0.342	0.121	6.83605e-36	Fib2	Cox6b2
Igfbp41	5.96243e-40	0.895849	0.549	0.26	8.73495e-36	Fib2	Igfbp4
Dynll1	7.43172e-40	0.459626	0.995	0.972	1.08875e-35	Fib2	Dynll1
Atp5c11	9.20211e-39	0.493726	0.91	0.818	1.34811e-34	Fib2	Atp5c1
Sms	1.12631e-38	0.344812	0.333	0.123	1.65005e-34	Fib2	Sms
Rpl311	2.55222e-38	0.401135	0.99	0.98	3.73901e-34	Fib2	Rpl31
Dkk2	2.8056e-38	0.683844	0.476	0.212	4.1102e-34	Fib2	Dkk2
Dipk1b	3.67948e-38	0.252376	0.269	0.089	5.39043e-34	Fib2	Dipk1b
Micos131	6.06725e-38	0.473154	0.876	0.731	8.88852e-34	Fib2	Micos13
Myl12a	1.14412e-37	0.472064	0.961	0.922	1.67614e-33	Fib2	Myl12a
Bcl2	5.72344e-37	0.572367	0.498	0.254	8.38484e-33	Fib2	Bcl2
Eif3i1	5.7698e-37	0.467368	0.886	0.777	8.45276e-33	Fib2	Eif3i
Tns3	5.79013e-37	0.394092	0.454	0.215	8.48253e-33	Fib2	Tns3
Nsa21	8.32132e-37	0.482131	0.959	0.851	1.21907e-32	Fib2	Nsa2
Pth1r	1.43809e-36	0.671799	0.743	0.532	2.1068e-32	Fib2	Pth1r
Coch	2.81345e-36	1.13716	0.306	0.108	4.1217e-32	Fib2	Coch
Cnn2	5.58382e-36	0.501169	0.59	0.35	8.1803e-32	Fib2	Cnn2
Atp5h	6.20798e-36	0.392186	0.978	0.941	9.0947e-32	Fib2	Atp5h
Snrpe	1.24042e-35	0.483896	0.881	0.77	1.81722e-31	Fib2	Snrpe
Rpl36al1	2.73066e-35	0.38074	0.988	0.955	4.00042e-31	Fib2	Rpl36al
Phlda3	4.09108e-35	0.355462	0.381	0.165	5.99343e-31	Fib2	Phlda3
Atp5d1	4.43541e-35	0.462699	0.944	0.863	6.49787e-31	Fib2	Atp5d
Ap1s2	9.6793e-35	0.523126	0.583	0.367	1.41802e-30	Fib2	Ap1s2
Col6a21	9.92001e-35	0.612931	0.976	0.853	1.45328e-30	Fib2	Col6a2
Snhg8	1.00077e-34	0.471149	0.852	0.705	1.46612e-30	Fib2	Snhg8
Cdh11	1.71279e-34	0.647066	0.828	0.676	2.50924e-30	Fib2	Cdh11
1110038B12Rik	2.41452e-34	0.560416	0.68	0.499	3.53727e-30	Fib2	1110038B12Rik
Nme4	3.03603e-34	0.287657	0.282	0.105	4.44779e-30	Fib2	Nme4
Ndufa6	3.88112e-34	0.445975	0.888	0.75	5.68584e-30	Fib2	Ndufa6
Snhg1	5.79323e-34	0.536281	0.779	0.64	8.48708e-30	Fib2	Snhg1
Snhg12	6.8631e-34	0.448254	0.68	0.48	1.00544e-29	Fib2	Snhg12
Nexn	1.07794e-33	0.312571	0.267	0.094	1.57919e-29	Fib2	Nexn
Pianp	1.24517e-33	0.337914	0.466	0.214	1.82418e-29	Fib2	Pianp
Cpne8	1.47472e-33	0.475953	0.716	0.525	2.16047e-29	Fib2	Cpne8
Hnrnpa1	1.76872e-33	0.559214	0.874	0.786	2.59117e-29	Fib2	Hnrnpa1
Clta	2.32137e-33	0.410605	0.954	0.876	3.40081e-29	Fib2	Clta
Tomm7	4.64614e-33	0.380133	0.961	0.854	6.80659e-29	Fib2	Tomm7
Ndufb101	6.70523e-33	0.422491	0.93	0.805	9.82316e-29	Fib2	Ndufb10
Rtraf1	8.08032e-33	0.429719	0.9	0.781	1.18377e-28	Fib2	Rtraf
mt-Atp6	1.19312e-32	0.337264	1	0.995	1.74791e-28	Fib2	mt-Atp6
Bex3	3.90425e-32	0.462138	0.546	0.334	5.71973e-28	Fib2	Bex3
Uba521	1.11829e-31	0.419705	0.993	0.938	1.6383e-27	Fib2	Uba52
Mettl23	1.37225e-31	0.455864	0.665	0.486	2.01035e-27	Fib2	Mettl23
Ndufb91	1.61881e-31	0.469399	0.913	0.826	2.37155e-27	Fib2	Ndufb9
Slc27a3	6.25699e-31	0.354519	0.417	0.209	9.16649e-27	Fib2	Slc27a3
Col6a11	7.30235e-31	0.571711	0.978	0.893	1.06979e-26	Fib2	Col6a1
Grcc101	1.17579e-30	0.46012	0.852	0.748	1.72254e-26	Fib2	Grcc10
Aopep	2.72521e-30	0.336099	0.485	0.256	3.99243e-26	Fib2	Aopep
Eif4b	3.20779e-30	0.439889	0.828	0.713	4.69942e-26	Fib2	Eif4b
Rpl411	3.92034e-30	0.309594	1	0.999	5.7433e-26	Fib2	Rpl41
Eif3f1	4.21043e-30	0.410262	0.973	0.894	6.16828e-26	Fib2	Eif3f
Atpif11	6.70509e-30	0.506256	0.92	0.802	9.82296e-26	Fib2	Atpif1
Lrig3	9.69973e-30	0.437376	0.466	0.26	1.42101e-25	Fib2	Lrig3
Snrpd21	1.25332e-29	0.475881	0.883	0.775	1.83611e-25	Fib2	Snrpd2
Park7	1.27913e-29	0.447193	0.888	0.796	1.87392e-25	Fib2	Park7
Tubb5	1.59783e-29	0.516781	0.925	0.871	2.34083e-25	Fib2	Tubb5
Tcf4	2.97158e-29	0.635377	0.959	0.949	4.35336e-25	Fib2	Tcf4
Hint11	4.19629e-29	0.369065	0.966	0.916	6.14756e-25	Fib2	Hint1
Eif3e	7.33649e-29	0.414091	0.917	0.858	1.0748e-24	Fib2	Eif3e
Tmem1191	8.28136e-29	0.46997	0.549	0.353	1.21322e-24	Fib2	Tmem119
Myo10	1.07223e-28	0.404458	0.442	0.237	1.57082e-24	Fib2	Myo10
Mmp16	2.3944e-28	0.317603	0.296	0.119	3.50779e-24	Fib2	Mmp16
Prdx21	2.45817e-28	0.449113	0.922	0.851	3.60122e-24	Fib2	Prdx2
Atp2b4	3.35778e-28	0.412997	0.714	0.489	4.91914e-24	Fib2	Atp2b4
Sumo2	3.56963e-28	0.371887	0.934	0.876	5.2295e-24	Fib2	Sumo2
Cct5	4.20469e-28	0.426936	0.871	0.774	6.15987e-24	Fib2	Cct5
Anp32b	4.96683e-28	0.494506	0.869	0.779	7.2764e-24	Fib2	Anp32b
Prrx2	1.37753e-27	0.563499	0.743	0.6	2.01808e-23	Fib2	Prrx2
Mrpl301	1.47082e-27	0.386392	0.808	0.662	2.15475e-23	Fib2	Mrpl30
Acta2	1.63726e-27	1.47445	0.272	0.113	2.39859e-23	Fib2	Acta2
Eif3m	2.50783e-27	0.411992	0.84	0.733	3.67398e-23	Fib2	Eif3m
Atp5b	3.5412e-27	0.386483	0.956	0.936	5.18786e-23	Fib2	Atp5b
Atp5l	3.93222e-27	0.338215	0.993	0.947	5.7607e-23	Fib2	Atp5l
Gli2	7.88473e-27	0.272247	0.311	0.136	1.15511e-22	Fib2	Gli2
Serbp1	1.4464e-26	0.393468	0.976	0.937	2.11898e-22	Fib2	Serbp1
Myl6	1.75716e-26	0.424439	0.995	0.991	2.57423e-22	Fib2	Myl6
Lmo1	2.76486e-26	0.266033	0.269	0.113	4.05051e-22	Fib2	Lmo1
Ccnd1	3.44375e-26	0.507486	0.437	0.232	5.04509e-22	Fib2	Ccnd1
Fundc21	4.04038e-26	0.364708	0.83	0.701	5.91916e-22	Fib2	Fundc2
Gpc31	6.62832e-26	0.495972	0.752	0.545	9.71048e-22	Fib2	Gpc3
Emp31	9.75377e-26	0.417309	0.976	0.917	1.42893e-21	Fib2	Emp3
Bcl11b	2.62385e-25	0.464792	0.624	0.407	3.84394e-21	Fib2	Bcl11b
Hsp90ab1	2.92064e-25	0.380228	1	0.999	4.27874e-21	Fib2	Hsp90ab1
Ndufb51	4.38582e-25	0.355452	0.886	0.789	6.42522e-21	Fib2	Ndufb5
Myo1b	4.44019e-25	0.393814	0.444	0.257	6.50488e-21	Fib2	Myo1b
Ifitm1	5.41815e-25	0.70909	0.587	0.392	7.93759e-21	Fib2	Ifitm1
Nedd8	5.43555e-25	0.39571	0.92	0.825	7.96308e-21	Fib2	Nedd8
Cct2	6.34562e-25	0.408999	0.845	0.75	9.29634e-21	Fib2	Cct2
Ndufb111	6.64768e-25	0.379161	0.903	0.828	9.73885e-21	Fib2	Ndufb11
Mir99ahg	7.48178e-25	0.520156	0.718	0.55	1.09608e-20	Fib2	Mir99ahg
Tspan11	9.86695e-25	0.47584	0.689	0.526	1.44551e-20	Fib2	Tspan11
Ppfibp2	1.01584e-24	0.270727	0.265	0.11	1.48821e-20	Fib2	Ppfibp2
Cox7a2	1.08996e-24	0.373889	0.949	0.867	1.5968e-20	Fib2	Cox7a2
Hsd17b101	1.15863e-24	0.398968	0.704	0.572	1.69739e-20	Fib2	Hsd17b10
Mrps25	1.46747e-24	0.385324	0.614	0.448	2.14985e-20	Fib2	Mrps25
Imp3	1.69531e-24	0.397753	0.614	0.467	2.48363e-20	Fib2	Imp3
Atp5g11	3.88195e-24	0.489836	0.896	0.817	5.68705e-20	Fib2	Atp5g1
Ptms	3.88872e-24	0.32475	0.983	0.938	5.69697e-20	Fib2	Ptms
Fancc	4.54856e-24	0.273397	0.286	0.127	6.66364e-20	Fib2	Fancc
Ifitm21	9.16414e-24	0.317109	1	0.984	1.34255e-19	Fib2	Ifitm2
Dstn	1.84318e-23	0.359849	0.961	0.924	2.70027e-19	Fib2	Dstn
Polr1d	2.31683e-23	0.306368	0.939	0.834	3.39415e-19	Fib2	Polr1d
Mtss2	2.37816e-23	0.282345	0.301	0.139	3.48401e-19	Fib2	Mtss2
C1qbp	2.49433e-23	0.42441	0.697	0.567	3.65419e-19	Fib2	C1qbp
Cox7c	2.84646e-23	0.340252	0.985	0.949	4.17006e-19	Fib2	Cox7c
Aprt	3.09919e-23	0.471486	0.83	0.732	4.54031e-19	Fib2	Aprt
Epb41l4aos	5.18294e-23	0.370646	0.434	0.261	7.59301e-19	Fib2	Epb41l4aos
Hspb1	5.98847e-23	0.906818	0.794	0.632	8.77311e-19	Fib2	Hspb1
Naa10	6.29066e-23	0.387568	0.556	0.402	9.21581e-19	Fib2	Naa10
Snrpf	6.66929e-23	0.415139	0.893	0.811	9.77051e-19	Fib2	Snrpf
Fabp5	9.11132e-23	0.503849	0.553	0.386	1.33481e-18	Fib2	Fabp5
Col6a31	1.22071e-22	0.431709	0.942	0.838	1.78834e-18	Fib2	Col6a3
Ndufc2	2.66387e-22	0.344365	0.82	0.727	3.90256e-18	Fib2	Ndufc2
Cbr31	2.95385e-22	0.484259	0.495	0.338	4.3274e-18	Fib2	Cbr3
Nme21	3.4597e-22	0.351809	1	0.984	5.06846e-18	Fib2	Nme2
Rgs2	4.13395e-22	0.418505	0.386	0.199	6.05624e-18	Fib2	Rgs2
Srsf3	4.48772e-22	0.354155	0.944	0.897	6.5745e-18	Fib2	Srsf3
Syne1	6.59813e-22	0.389229	0.745	0.559	9.66626e-18	Fib2	Syne1
Mrpl23	7.21843e-22	0.421348	0.816	0.706	1.0575e-17	Fib2	Mrpl23
mt-Nd2	8.65768e-22	0.315671	1	0.988	1.26835e-17	Fib2	mt-Nd2
Ubb	1.72558e-21	0.329348	1	0.998	2.52798e-17	Fib2	Ubb
Smo	1.80424e-21	0.324316	0.578	0.415	2.64321e-17	Fib2	Smo
Rab34	2.06305e-21	0.378671	0.699	0.586	3.02236e-17	Fib2	Rab34
Tcf7l2	2.55515e-21	0.412858	0.672	0.515	3.74329e-17	Fib2	Tcf7l2
Cacybp	2.6938e-21	0.477846	0.796	0.665	3.94642e-17	Fib2	Cacybp
Cdc37	2.87912e-21	0.326521	0.842	0.753	4.21791e-17	Fib2	Cdc37
Itih51	6.64777e-21	0.528635	0.583	0.363	9.73899e-17	Fib2	Itih5
Ndufs2	7.20135e-21	0.370429	0.75	0.658	1.055e-16	Fib2	Ndufs2
Reep5	7.85305e-21	0.332328	0.951	0.901	1.15047e-16	Fib2	Reep5
Ccdc34	8.45735e-21	0.356799	0.57	0.399	1.239e-16	Fib2	Ccdc34
Aimp1	9.1323e-21	0.340512	0.733	0.621	1.33788e-16	Fib2	Aimp1
Asap1	1.05393e-20	0.391559	0.704	0.599	1.544e-16	Fib2	Asap1
Hspb2	1.08785e-20	0.278924	0.32	0.164	1.5937e-16	Fib2	Hspb2
Mrfap1	1.19426e-20	0.293071	0.964	0.924	1.74959e-16	Fib2	Mrfap1
C1qtnf2	2.32979e-20	0.46113	0.655	0.524	3.41314e-16	Fib2	C1qtnf2
Ppp1r14b	3.50712e-20	0.44707	0.888	0.83	5.13793e-16	Fib2	Ppp1r14b
Vcl	3.86035e-20	0.478334	0.655	0.501	5.65541e-16	Fib2	Vcl
Col23a1	4.85095e-20	0.382607	0.381	0.201	7.10664e-16	Fib2	Col23a1
Slc6a6	7.11271e-20	0.442949	0.561	0.392	1.04201e-15	Fib2	Slc6a6
Eif3g	8.61864e-20	0.354767	0.706	0.611	1.26263e-15	Fib2	Eif3g
Nop53	1.29932e-19	0.368036	0.796	0.709	1.9035e-15	Fib2	Nop53
Rpl9-ps6	1.43003e-19	0.335974	0.643	0.507	2.09499e-15	Fib2	Rpl9-ps6
Plp2	1.94669e-19	0.325663	0.726	0.587	2.85191e-15	Fib2	Plp2
Cox8a1	1.97114e-19	0.311903	0.983	0.947	2.88771e-15	Fib2	Cox8a
Cox7b1	2.48361e-19	0.355746	0.93	0.86	3.63849e-15	Fib2	Cox7b
Tmem59	2.78767e-19	0.304355	0.932	0.891	4.08393e-15	Fib2	Tmem59
Fkbp3	3.77547e-19	0.36186	0.755	0.642	5.53106e-15	Fib2	Fkbp3
Hmgb1	5.45221e-19	0.259669	0.985	0.969	7.98748e-15	Fib2	Hmgb1
Atp5j21	5.57746e-19	0.33175	0.944	0.887	8.17098e-15	Fib2	Atp5j2
Tmem1581	6.51748e-19	0.295014	0.437	0.262	9.54811e-15	Fib2	Tmem158
Psmb6	7.34966e-19	0.291877	0.862	0.788	1.07672e-14	Fib2	Psmb6
Nkd1	7.71298e-19	0.294662	0.398	0.228	1.12995e-14	Fib2	Nkd1
Ndufab1	9.01622e-19	0.346236	0.786	0.687	1.32088e-14	Fib2	Ndufab1
Sipa1l1	9.20329e-19	0.263641	0.357	0.204	1.34828e-14	Fib2	Sipa1l1
Psmb11	1.16577e-18	0.306089	0.915	0.849	1.70785e-14	Fib2	Psmb1
Fkbp4	1.46006e-18	0.328936	0.626	0.489	2.13899e-14	Fib2	Fkbp4
Set	1.52313e-18	0.37813	0.9	0.851	2.23138e-14	Fib2	Set
Bax	4.29309e-18	0.356458	0.704	0.616	6.28937e-14	Fib2	Bax
Anp32a	6.85506e-18	0.335993	0.689	0.598	1.00427e-13	Fib2	Anp32a
Lmna	7.11572e-18	0.260035	0.99	0.974	1.04245e-13	Fib2	Lmna
Rpl22l11	7.6404e-18	0.305086	0.985	0.949	1.11932e-13	Fib2	Rpl22l1
Cpxm2	9.49473e-18	0.349125	0.4	0.227	1.39098e-13	Fib2	Cpxm2
Adam33	1.18569e-17	0.407315	0.619	0.477	1.73704e-13	Fib2	Adam33
Ebna1bp2	1.86095e-17	0.309484	0.631	0.513	2.72629e-13	Fib2	Ebna1bp2
Nop10	2.30553e-17	0.392509	0.726	0.644	3.37761e-13	Fib2	Nop10
Igfbp71	2.46324e-17	0.431697	0.981	0.953	3.60865e-13	Fib2	Igfbp7
Commd1	3.06247e-17	0.304636	0.718	0.606	4.48652e-13	Fib2	Commd1
Cux1	3.06287e-17	0.307889	0.417	0.268	4.4871e-13	Fib2	Cux1
Tomm20	3.71317e-17	0.293015	0.862	0.8	5.43979e-13	Fib2	Tomm20
Matn2	4.14191e-17	0.338949	0.434	0.283	6.0679e-13	Fib2	Matn2
Timm13	4.64044e-17	0.344969	0.867	0.797	6.79825e-13	Fib2	Timm13
Ndufs8	5.78642e-17	0.279942	0.609	0.472	8.4771e-13	Fib2	Ndufs8
Pmepa1	6.31749e-17	0.39218	0.888	0.786	9.25512e-13	Fib2	Pmepa1
Ckb	9.01402e-17	0.447789	0.629	0.496	1.32055e-12	Fib2	Ckb
Ybx3	1.42354e-16	0.297229	0.939	0.92	2.08548e-12	Fib2	Ybx3
Phb2	1.48806e-16	0.337577	0.714	0.631	2.18001e-12	Fib2	Phb2
Trmt112	1.62993e-16	0.303862	0.721	0.622	2.38785e-12	Fib2	Trmt112
Nbdy	1.81271e-16	0.296232	0.519	0.398	2.65561e-12	Fib2	Nbdy
Atp5e1	2.52327e-16	0.283024	0.995	0.958	3.69659e-12	Fib2	Atp5e
mt-Cytb	2.67979e-16	0.297154	1	0.99	3.92589e-12	Fib2	mt-Cytb
Cuedc2	3.12239e-16	0.302207	0.636	0.54	4.5743e-12	Fib2	Cuedc2
Ndufa131	3.6601e-16	0.28343	0.951	0.869	5.36205e-12	Fib2	Ndufa13
Cox14	7.73374e-16	0.279574	0.716	0.623	1.13299e-11	Fib2	Cox14
Ndufs5	8.33001e-16	0.290226	0.845	0.739	1.22035e-11	Fib2	Ndufs5
Mrpl53	8.69901e-16	0.271234	0.549	0.424	1.27441e-11	Fib2	Mrpl53
Gldn	9.13341e-16	0.278849	0.303	0.148	1.33804e-11	Fib2	Gldn
Cct4	9.28904e-16	0.283498	0.818	0.743	1.36084e-11	Fib2	Cct4
Ybx1	9.44211e-16	0.252484	0.995	0.977	1.38327e-11	Fib2	Ybx1
Ndufa71	1.03814e-15	0.284049	0.905	0.812	1.52087e-11	Fib2	Ndufa7
Pdap1	1.10114e-15	0.325569	0.852	0.776	1.61317e-11	Fib2	Pdap1
Lrrfip1	1.2961e-15	0.371325	0.532	0.41	1.89878e-11	Fib2	Lrrfip1
Tecr	1.39426e-15	0.306667	0.731	0.64	2.04259e-11	Fib2	Tecr
Nrp2	1.9175e-15	0.357369	0.653	0.487	2.80913e-11	Fib2	Nrp2
Sri1	2.0022e-15	0.292349	0.806	0.695	2.93323e-11	Fib2	Sri
Vdac1	2.45629e-15	0.276071	0.74	0.663	3.59847e-11	Fib2	Vdac1
a	2.90209e-15	0.568909	0.391	0.244	4.25156e-11	Fib2	a
Tsc22d3	3.95348e-15	0.269516	0.607	0.444	5.79185e-11	Fib2	Tsc22d3
Cavin31	4.15837e-15	0.314145	0.915	0.85	6.09201e-11	Fib2	Cavin3
Hmgn31	4.60406e-15	0.322062	0.665	0.556	6.74494e-11	Fib2	Hmgn3
Polr2f	5.06735e-15	0.333423	0.76	0.691	7.42367e-11	Fib2	Polr2f
Dgcr6	5.10661e-15	0.279739	0.541	0.415	7.48119e-11	Fib2	Dgcr6
Ccdc121	6.99432e-15	0.288209	0.791	0.701	1.02467e-10	Fib2	Ccdc12
Ptprs	8.66059e-15	0.264769	0.59	0.456	1.26878e-10	Fib2	Ptprs
Pdcd5	9.52497e-15	0.311618	0.796	0.727	1.39541e-10	Fib2	Pdcd5
Mrto4	1.00201e-14	0.300599	0.536	0.411	1.46794e-10	Fib2	Mrto4
Erh	1.11464e-14	0.389438	0.687	0.594	1.63295e-10	Fib2	Erh
Rabac1	1.32697e-14	0.257838	0.954	0.908	1.94401e-10	Fib2	Rabac1
Nudc	1.4259e-14	0.273192	0.738	0.654	2.08895e-10	Fib2	Nudc
Acbd6	1.51908e-14	0.267001	0.614	0.516	2.22545e-10	Fib2	Acbd6
Bpgm	1.67742e-14	0.323541	0.252	0.134	2.45742e-10	Fib2	Bpgm
Igbp1	1.75615e-14	0.260092	0.549	0.427	2.57276e-10	Fib2	Igbp1
Prmt1	1.80218e-14	0.361283	0.646	0.557	2.64019e-10	Fib2	Prmt1
Casc4	2.17624e-14	0.302713	0.6	0.488	3.18819e-10	Fib2	Casc4
Col4a21	2.29234e-14	0.280389	0.806	0.642	3.35827e-10	Fib2	Col4a2
Sptssa	2.58539e-14	0.27274	0.65	0.554	3.7876e-10	Fib2	Sptssa
Use1	2.68993e-14	0.27654	0.857	0.75	3.94075e-10	Fib2	Use1
Idh2	3.85307e-14	0.31154	0.624	0.508	5.64475e-10	Fib2	Idh2
Lsm4	4.88291e-14	0.304166	0.745	0.665	7.15346e-10	Fib2	Lsm4
Nhp2	7.0856e-14	0.399418	0.636	0.564	1.03804e-09	Fib2	Nhp2
Arhgap5	9.04199e-14	0.27079	0.74	0.645	1.32465e-09	Fib2	Arhgap5
Mfap21	9.1522e-14	0.336545	0.867	0.778	1.3408e-09	Fib2	Mfap2
Eif4a2	1.02267e-13	0.262107	0.813	0.742	1.49822e-09	Fib2	Eif4a2
Rnaseh2c	1.12196e-13	0.269417	0.648	0.547	1.64367e-09	Fib2	Rnaseh2c
Swt1	1.30789e-13	0.379029	0.646	0.533	1.91606e-09	Fib2	Swt1
0610012G03Rik1	1.33363e-13	0.271315	0.573	0.469	1.95377e-09	Fib2	0610012G03Rik
Tmsb4x	1.41627e-13	0.350394	0.995	0.995	2.07484e-09	Fib2	Tmsb4x
S100a10	1.83472e-13	0.326966	0.993	0.983	2.68786e-09	Fib2	S100a10
Pmm1	1.86573e-13	0.270237	0.488	0.372	2.73329e-09	Fib2	Pmm1
Mrps241	2.1367e-13	0.267986	0.743	0.652	3.13027e-09	Fib2	Mrps24
Scand11	2.26005e-13	0.291735	0.811	0.737	3.31098e-09	Fib2	Scand1
Atp5o1	2.31566e-13	0.332205	0.896	0.83	3.39245e-09	Fib2	Atp5o
Rpl39l	2.54501e-13	0.389396	0.609	0.486	3.72845e-09	Fib2	Rpl39l
Cox5b1	2.57279e-13	0.272713	0.942	0.875	3.76914e-09	Fib2	Cox5b
Psma5	2.61129e-13	0.290008	0.772	0.701	3.82554e-09	Fib2	Psma5
Dek	2.88937e-13	0.277227	0.786	0.728	4.23293e-09	Fib2	Dek
Cnbp	3.07249e-13	0.260278	0.937	0.92	4.5012e-09	Fib2	Cnbp
Dtymk	3.53019e-13	0.327399	0.585	0.489	5.17173e-09	Fib2	Dtymk
Ndufa12	3.87441e-13	0.265789	0.711	0.636	5.67601e-09	Fib2	Ndufa12
Polr2g	4.83925e-13	0.254264	0.556	0.444	7.0895e-09	Fib2	Polr2g
Ndufa8	5.31842e-13	0.288343	0.74	0.652	7.79148e-09	Fib2	Ndufa8
Sdf2	6.31394e-13	0.256456	0.735	0.653	9.24992e-09	Fib2	Sdf2
Hnrnpa0	6.7422e-13	0.271406	0.92	0.886	9.87733e-09	Fib2	Hnrnpa0
Polr2i	7.4151e-13	0.264203	0.595	0.489	1.08631e-08	Fib2	Polr2i
Gm118081	7.41957e-13	0.286308	0.75	0.66	1.08697e-08	Fib2	Gm11808
Mif	7.46591e-13	0.427596	0.859	0.785	1.09376e-08	Fib2	Mif
Mrps36	8.5387e-13	0.263941	0.551	0.45	1.25092e-08	Fib2	Mrps36
Mrpl521	8.67199e-13	0.296867	0.927	0.854	1.27045e-08	Fib2	Mrpl52
Supt4a	9.48664e-13	0.273716	0.612	0.517	1.38979e-08	Fib2	Supt4a
Psmb5	1.10795e-12	0.306898	0.789	0.711	1.62314e-08	Fib2	Psmb5
mt-Nd1	1.1122e-12	0.258343	1	0.989	1.62937e-08	Fib2	mt-Nd1
Gpi1	1.12937e-12	0.270799	0.782	0.692	1.65453e-08	Fib2	Gpi1
Aurkaip11	1.1565e-12	0.284582	0.633	0.555	1.69428e-08	Fib2	Aurkaip1
Slc25a5	1.5682e-12	0.288343	0.92	0.877	2.29741e-08	Fib2	Slc25a5
Pdlim21	1.60756e-12	0.382572	0.502	0.384	2.35507e-08	Fib2	Pdlim2
Fbl	1.81388e-12	0.310919	0.672	0.61	2.65733e-08	Fib2	Fbl
Glrx3	1.94294e-12	0.254731	0.755	0.674	2.84641e-08	Fib2	Glrx3
Higd2a	2.01563e-12	0.253989	0.655	0.576	2.9529e-08	Fib2	Higd2a
Mrpl12	2.07764e-12	0.263472	0.556	0.464	3.04374e-08	Fib2	Mrpl12
Ndufb41	2.31943e-12	0.273458	0.808	0.724	3.39797e-08	Fib2	Ndufb4
Dkk3	2.56955e-12	0.293673	0.466	0.323	3.76439e-08	Fib2	Dkk3
Lxn	2.68204e-12	0.339645	0.468	0.351	3.92919e-08	Fib2	Lxn
Shox2	3.325e-12	0.298209	0.629	0.507	4.87112e-08	Fib2	Shox2
Adh5	3.45576e-12	0.2588	0.585	0.498	5.06269e-08	Fib2	Adh5
Polr2j	4.40684e-12	0.274331	0.612	0.531	6.45602e-08	Fib2	Polr2j
Sugt1	4.61029e-12	0.250175	0.689	0.602	6.75408e-08	Fib2	Sugt1
Lgalsl	5.63516e-12	0.279043	0.483	0.376	8.2555e-08	Fib2	Lgalsl
Psma41	7.44121e-12	0.250186	0.816	0.746	1.09014e-07	Fib2	Psma4
Gnb4	1.07749e-11	0.26264	0.583	0.469	1.57853e-07	Fib2	Gnb4
Ech11	1.07788e-11	0.282163	0.738	0.658	1.57909e-07	Fib2	Ech1
Hs2st1	1.50828e-11	0.296699	0.524	0.438	2.20963e-07	Fib2	Hs2st1
Cyc1	1.90128e-11	0.269181	0.629	0.562	2.78538e-07	Fib2	Cyc1
AY036118	2.00693e-11	0.276064	0.951	0.929	2.94015e-07	Fib2	AY036118
Cyb5r3	2.19051e-11	0.315575	0.874	0.826	3.20909e-07	Fib2	Cyb5r3
Lgals7	2.59367e-11	0.893524	0.619	0.478	3.79973e-07	Fib2	Lgals7
Churc1	2.71357e-11	0.25933	0.682	0.613	3.97537e-07	Fib2	Churc1
Atp5k	2.71571e-11	0.250989	0.854	0.797	3.97852e-07	Fib2	Atp5k
Phb	2.78266e-11	0.265732	0.585	0.511	4.0766e-07	Fib2	Phb
Srsf7	4.05743e-11	0.278475	0.833	0.782	5.94413e-07	Fib2	Srsf7
Bola2	6.21808e-11	0.270898	0.752	0.674	9.10948e-07	Fib2	Bola2
Cd109	6.74452e-11	0.264969	0.464	0.347	9.88072e-07	Fib2	Cd109
Pgls1	7.54517e-11	0.276636	0.794	0.728	1.10537e-06	Fib2	Pgls
Ndufs7	8.65058e-11	0.262939	0.721	0.649	1.26731e-06	Fib2	Ndufs7
Colec12	9.63657e-11	0.279541	0.816	0.787	1.41176e-06	Fib2	Colec12
Cdk4	1.02844e-10	0.309385	0.643	0.586	1.50666e-06	Fib2	Cdk4
Tomm5	1.0326e-10	0.29287	0.718	0.665	1.51277e-06	Fib2	Tomm5
Smpdl3a	1.0671e-10	0.26053	0.485	0.382	1.5633e-06	Fib2	Smpdl3a
Spry1	1.3621e-10	0.328876	0.434	0.316	1.99547e-06	Fib2	Spry1
Taf1d	1.42915e-10	0.300132	0.636	0.57	2.0937e-06	Fib2	Taf1d
Tril1	1.43446e-10	0.276148	0.282	0.177	2.10148e-06	Fib2	Tril
Crybg3	2.01478e-10	0.254508	0.473	0.356	2.95165e-06	Fib2	Crybg3
Uqcrc1	2.49055e-10	0.269299	0.626	0.559	3.64865e-06	Fib2	Uqcrc1
Cct3	2.54426e-10	0.270004	0.748	0.69	3.72734e-06	Fib2	Cct3
Slit2	3.19769e-10	0.28919	0.743	0.622	4.68462e-06	Fib2	Slit2
Mrpl42	3.2649e-10	0.267098	0.595	0.518	4.78309e-06	Fib2	Mrpl42
Krt14	3.48532e-10	0.856431	0.701	0.547	5.106e-06	Fib2	Krt14
Snrpd1	4.43961e-10	0.309741	0.709	0.663	6.50403e-06	Fib2	Snrpd1
Rp9	4.5129e-10	0.274671	0.626	0.566	6.61139e-06	Fib2	Rp9
Mrpl20	5.16423e-10	0.25694	0.75	0.688	7.56559e-06	Fib2	Mrpl20
Polr2e	6.701e-10	0.259559	0.585	0.514	9.81697e-06	Fib2	Polr2e
Gng11	6.8689e-10	0.533425	0.546	0.458	1.00629e-05	Fib2	Gng11
Mxd41	2.03845e-09	0.263405	0.772	0.715	2.98632e-05	Fib2	Mxd4
Cnn3	3.37261e-09	0.366715	0.743	0.709	4.94087e-05	Fib2	Cnn3
Chd3	3.40458e-09	0.278431	0.643	0.551	4.98772e-05	Fib2	Chd3
Gnai2	3.75617e-09	0.287778	0.956	0.917	5.50279e-05	Fib2	Gnai2
Fdps1	4.17705e-09	0.338117	0.459	0.361	6.11937e-05	Fib2	Fdps
Sesn3	4.69263e-09	0.266691	0.524	0.431	6.87471e-05	Fib2	Sesn3
Ptgfr	5.68764e-09	0.313117	0.609	0.499	8.33239e-05	Fib2	Ptgfr
B230219D22Rik	6.58474e-09	0.256426	0.68	0.632	9.64665e-05	Fib2	B230219D22Rik
Tpm1	1.43665e-08	0.385313	0.891	0.833	0.000210469	Fib2	Tpm1
Luzp1	1.93206e-08	0.29128	0.672	0.64	0.000283047	Fib2	Luzp1
Cox5a	2.88301e-08	0.256729	0.808	0.77	0.000422361	Fib2	Cox5a
Palld1	4.42689e-08	0.267678	0.667	0.596	0.000648539	Fib2	Palld
Mmp11	4.56379e-08	0.61304	0.369	0.274	0.000668595	Fib2	Mmp11
Esyt2	4.79607e-08	0.257254	0.706	0.7	0.000702624	Fib2	Esyt2
Cdk2ap1	5.00835e-08	0.263827	0.561	0.512	0.000733723	Fib2	Cdk2ap1
Krt5	8.28299e-08	0.692326	0.42	0.318	0.00121346	Fib2	Krt5
Phldb2	1.77212e-07	0.286534	0.595	0.529	0.00259615	Fib2	Phldb2
Dhrs3	1.85008e-07	0.250223	0.422	0.341	0.00271037	Fib2	Dhrs3
Arhgdib	1.91137e-07	0.261281	0.529	0.434	0.00280016	Fib2	Arhgdib
Sox4	2.59037e-07	0.265409	0.41	0.321	0.0037949	Fib2	Sox4
Sept111	3.54351e-07	0.268014	0.672	0.619	0.00519124	Fib2	2011-09-01
Crip2	4.6199e-07	0.253952	0.735	0.635	0.00676815	Fib2	Crip2
Il11ra11	6.40077e-07	0.299369	0.905	0.901	0.00937713	Fib2	Il11ra1
Dctpp1	7.93816e-07	0.26593	0.32	0.251	0.0116294	Fib2	Dctpp1
S100a4	2.01887e-06	0.418349	0.913	0.861	0.0295764	Fib2	S100a4
Txnip1	2.2996e-06	0.259064	0.612	0.529	0.0336892	Fib2	Txnip
Sparcl11	3.13203e-06	0.292302	0.612	0.536	0.0458843	Fib2	Sparcl1
Ccnb1ip1	3.7876e-06	0.372214	0.311	0.229	0.0554883	Fib2	Ccnb1ip1
Peg31	1.51928e-05	0.31319	0.388	0.315	0.222575	Fib2	Peg3
Tuba1a1	1.74275e-05	0.316147	0.949	0.932	0.255313	Fib2	Tuba1a
Mdk	6.48546e-05	0.279337	0.257	0.194	0.95012	Fib2	Mdk
Cstdc5	0.000326874	0.419841	0.301	0.234	1	Fib2	Cstdc5
Mfap4	0.000868474	0.256515	0.609	0.557	1	Fib2	Mfap4
Sfn	0.00239528	0.59925	0.42	0.366	1	Fib2	Sfn
Ier21	0.00298226	0.286709	0.675	0.662	1	Fib2	Ier2
Cdkn1a	0	1.84795	0.907	0.65	0	Fib3	Cdkn1a
Wsb1	0	1.42544	0.876	0.713	0	Fib3	Wsb1
Mat2a	0	1.40349	0.883	0.792	0	Fib3	Mat2a
Ddx3x	0	1.37098	0.978	0.955	0	Fib3	Ddx3x
Clic4	0	1.31732	0.974	0.956	0	Fib3	Clic4
Ddx5	0	1.03233	0.991	0.991	0	Fib3	Ddx5
Atf4	0	1.01352	0.963	0.93	0	Fib3	Atf4
Hnrnph1	2.53004e-301	1.0845	0.925	0.897	3.70651e-297	Fib3	Hnrnph1
Ugdh	6.50803e-289	1.71394	0.924	0.833	9.53426e-285	Fib3	Ugdh
Ahnak	6.07296e-277	0.88531	0.997	0.996	8.89688e-273	Fib3	Ahnak
Mt2	2.45091e-275	1.34147	0.954	0.863	3.59059e-271	Fib3	Mt2
Kdm6b	1.65818e-263	1.13337	0.87	0.695	2.42923e-259	Fib3	Kdm6b
Ier5	4.09396e-255	1.31446	0.862	0.701	5.99766e-251	Fib3	Ier5
Nfkb1	2.85369e-253	1.23744	0.902	0.828	4.18065e-249	Fib3	Nfkb1
Ube2d3	8.29345e-245	0.753387	0.97	0.974	1.21499e-240	Fib3	Ube2d3
Klf9	4.03987e-242	1.08403	0.949	0.931	5.9184e-238	Fib3	Klf9
Mt1	1.62557e-230	1.34273	0.976	0.948	2.38145e-226	Fib3	Mt1
Btg1	8.39875e-222	0.991547	0.948	0.917	1.23042e-217	Fib3	Btg1
Csrnp1	2.47249e-221	1.02071	0.818	0.613	3.6222e-217	Fib3	Csrnp1
Rap1b	1.14924e-219	0.839915	0.913	0.918	1.68363e-215	Fib3	Rap1b
Ifrd1	2.31711e-218	1.01427	0.962	0.9	3.39457e-214	Fib3	Ifrd1
Ywhaz	1.18156e-216	0.776717	0.931	0.942	1.73099e-212	Fib3	Ywhaz
Fosl1	9.99691e-216	1.22233	0.678	0.412	1.46455e-211	Fib3	Fosl1
Mcl1	1.52423e-215	0.780987	0.962	0.937	2.23299e-211	Fib3	Mcl1
Has1	4.50362e-215	1.4367	0.867	0.665	6.5978e-211	Fib3	Has1
BC005537	7.86509e-213	0.911229	0.872	0.854	1.15224e-208	Fib3	BC005537
Emp1	3.35181e-209	1.07825	0.96	0.942	4.9104e-205	Fib3	Emp1
Klf4	3.81619e-209	1.24416	0.952	0.917	5.59072e-205	Fib3	Klf4
Neat1	1.78476e-207	1.09332	0.964	0.925	2.61468e-203	Fib3	Neat1
Uap1	6.6642e-206	1.24583	0.87	0.795	9.76305e-202	Fib3	Uap1
Tnfaip6	9.27594e-203	1.4406	0.947	0.904	1.35893e-198	Fib3	Tnfaip6
Ets2	1.91908e-199	0.914517	0.836	0.723	2.81145e-195	Fib3	Ets2
Gls	2.91128e-196	0.965284	0.844	0.835	4.26503e-192	Fib3	Gls
Errfi1	5.52333e-192	1.17736	0.911	0.789	8.09168e-188	Fib3	Errfi1
Gfpt2	5.62083e-188	1.2561	0.838	0.693	8.23451e-184	Fib3	Gfpt2
Gsn1	2.45091e-185	0.711367	0.994	0.99	3.59059e-181	Fib3	Gsn
Eif4a1	1.75381e-183	0.736494	0.954	0.965	2.56933e-179	Fib3	Eif4a1
H3f3b	8.7259e-181	0.689011	0.988	0.994	1.27834e-176	Fib3	H3f3b
Hspa5	2.13066e-180	0.624414	0.996	0.996	3.12141e-176	Fib3	Hspa5
Stat3	1.05764e-176	0.709135	0.882	0.876	1.54944e-172	Fib3	Stat3
Eif1	2.14359e-169	0.517634	0.991	0.999	3.14035e-165	Fib3	Eif1
Fosb	1.34073e-167	1.22098	0.942	0.869	1.96416e-163	Fib3	Fosb
Icam1	8.97797e-161	1.01715	0.848	0.792	1.31527e-156	Fib3	Icam1
Sbno2	1.39644e-160	0.811141	0.876	0.818	2.04579e-156	Fib3	Sbno2
Eif5	3.53158e-160	0.656848	0.915	0.93	5.17377e-156	Fib3	Eif5
Ddr2	2.85731e-157	0.733064	0.874	0.891	4.18595e-153	Fib3	Ddr2
Nfat5	1.09535e-156	0.730886	0.837	0.824	1.60469e-152	Fib3	Nfat5
Maff	1.5088e-156	1.13927	0.686	0.514	2.2104e-152	Fib3	Maff
Tiparp	5.70997e-156	0.956976	0.779	0.662	8.36511e-152	Fib3	Tiparp
Ntn1	1.00858e-153	0.775972	0.777	0.69	1.47757e-149	Fib3	Ntn1
Nr4a1	1.56496e-153	1.15113	0.833	0.686	2.29267e-149	Fib3	Nr4a1
Azin1	3.56302e-153	0.873923	0.771	0.712	5.21982e-149	Fib3	Azin1
Litaf	1.33791e-151	0.813607	0.828	0.816	1.96003e-147	Fib3	Litaf
Ndrg1	3.33869e-151	1.14503	0.838	0.771	4.89118e-147	Fib3	Ndrg1
Cyp4b1	4.01388e-150	0.92841	0.755	0.61	5.88033e-146	Fib3	Cyp4b1
Pim1	6.11181e-150	0.974398	0.825	0.75	8.9538e-146	Fib3	Pim1
Efemp1	7.32545e-145	0.750385	0.925	0.831	1.07318e-140	Fib3	Efemp1
Rock2	1.99186e-142	0.68247	0.925	0.932	2.91808e-138	Fib3	Rock2
Man1a	4.20093e-142	0.741525	0.937	0.911	6.15436e-138	Fib3	Man1a
Txnrd1	8.61383e-142	0.921618	0.761	0.717	1.26193e-137	Fib3	Txnrd1
Sfpq	1.19557e-140	0.650713	0.876	0.889	1.75151e-136	Fib3	Sfpq
Slc38a2	8.2226e-138	0.721975	0.882	0.883	1.20461e-133	Fib3	Slc38a2
Pcolce2	2.12433e-137	0.811687	0.877	0.807	3.11215e-133	Fib3	Pcolce2
Elf1	2.4937e-131	0.785406	0.759	0.732	3.65327e-127	Fib3	Elf1
Sptbn1	3.45215e-131	0.555125	0.973	0.976	5.05739e-127	Fib3	Sptbn1
Tpm3	1.7254e-130	0.657318	0.911	0.933	2.52771e-126	Fib3	Tpm3
Ell2	2.93566e-130	0.933905	0.708	0.595	4.30075e-126	Fib3	Ell2
Adamts1	3.36868e-129	1.13357	0.841	0.794	4.93512e-125	Fib3	Adamts1
Ltbp4	2.62179e-128	0.855876	0.684	0.574	3.84092e-124	Fib3	Ltbp4
Plpp3	5.35849e-128	0.688096	0.981	0.935	7.85019e-124	Fib3	Plpp3
Abca8a1	6.75745e-128	0.95419	0.579	0.388	9.89967e-124	Fib3	Abca8a
Ccnl1	1.55215e-127	0.658108	0.9	0.869	2.2739e-123	Fib3	Ccnl1
Cadm3	1.46741e-124	0.790329	0.738	0.635	2.14975e-120	Fib3	Cadm3
Cebpd	8.97273e-123	0.729997	0.93	0.884	1.3145e-118	Fib3	Cebpd
Timp3	1.45595e-122	0.603688	0.813	0.68	2.13296e-118	Fib3	Timp3
Vasn	1.9746e-122	0.828178	0.767	0.717	2.89279e-118	Fib3	Vasn
Nufip2	1.05161e-121	0.70675	0.782	0.787	1.5406e-117	Fib3	Nufip2
Pcbp2	4.32529e-121	0.546603	0.932	0.962	6.33654e-117	Fib3	Pcbp2
Pcf11	2.49609e-120	0.746499	0.659	0.561	3.65677e-116	Fib3	Pcf11
Ppp1r15a	2.66349e-119	0.787698	0.801	0.73	3.90202e-115	Fib3	Ppp1r15a
Cebpb	7.66267e-119	0.683515	0.945	0.927	1.12258e-114	Fib3	Cebpb
Nfkbia	5.27377e-118	0.580168	0.95	0.918	7.72608e-114	Fib3	Nfkbia
mt-Nd21	5.38884e-118	0.432085	0.998	0.986	7.89465e-114	Fib3	mt-Nd2
Adgrd1	2.75594e-117	0.854987	0.765	0.71	4.03745e-113	Fib3	Adgrd1
Coq10b	1.18396e-116	0.700485	0.716	0.663	1.73449e-112	Fib3	Coq10b
Mafk	1.29508e-114	0.757041	0.541	0.386	1.89729e-110	Fib3	Mafk
Cyp2f2	4.43644e-114	1.2136	0.693	0.53	6.49938e-110	Fib3	Cyp2f2
Ubc	2.73291e-111	0.57452	0.981	0.978	4.00371e-107	Fib3	Ubc
Samd4b	3.24821e-111	0.662602	0.738	0.741	4.75863e-107	Fib3	Samd4b
Med13	5.71319e-110	0.678065	0.779	0.759	8.36982e-106	Fib3	Med13
Penk	1.2879e-109	0.943168	0.666	0.477	1.88678e-105	Fib3	Penk
Anxa1	1.28489e-108	0.692188	0.957	0.971	1.88236e-104	Fib3	Anxa1
Brd2	2.65863e-108	0.795847	0.769	0.78	3.8949e-104	Fib3	Brd2
Rela	1.07392e-106	0.748721	0.666	0.61	1.5733e-102	Fib3	Rela
Wnk1	2.4072e-105	0.599062	0.845	0.884	3.52655e-101	Fib3	Wnk1
Nr4a3	3.44954e-105	1.15887	0.559	0.373	5.05357e-101	Fib3	Nr4a3
Aldh3a1	1.28427e-104	0.833644	0.525	0.304	1.88146e-100	Fib3	Aldh3a1
Eif4g2	2.9096e-104	0.460981	0.964	0.974	4.26257e-100	Fib3	Eif4g2
Tra2b	4.04736e-104	0.595437	0.834	0.86	5.92938e-100	Fib3	Tra2b
mt-Nd11	2.03244e-103	0.398587	0.996	0.987	2.97753e-99	Fib3	mt-Nd1
Celf2	2.06646e-103	0.594299	0.905	0.902	3.02737e-99	Fib3	Celf2
Tulp4	3.97169e-103	0.635811	0.762	0.788	5.81853e-99	Fib3	Tulp4
Usp2	1.12178e-101	0.796098	0.479	0.309	1.64341e-97	Fib3	Usp2
Nfkbiz	1.87156e-99	0.725104	0.794	0.691	2.74184e-95	Fib3	Nfkbiz
Irs2	6.07304e-99	0.854325	0.625	0.521	8.89701e-95	Fib3	Irs2
Fam102b	4.65441e-98	0.621068	0.828	0.839	6.81872e-94	Fib3	Fam102b
Ndel1	2.23817e-96	0.576682	0.759	0.788	3.27892e-92	Fib3	Ndel1
Srsf5	2.50311e-96	0.596947	0.79	0.806	3.66706e-92	Fib3	Srsf5
Glul	3.39906e-96	0.908725	0.777	0.698	4.97962e-92	Fib3	Glul
Gja1	5.7542e-96	0.755753	0.887	0.894	8.4299e-92	Fib3	Gja1
Ripk1	4.47928e-95	0.745019	0.674	0.646	6.56214e-91	Fib3	Ripk1
Cyp26b1	1.62217e-94	0.674787	0.875	0.688	2.37647e-90	Fib3	Cyp26b1
Zfand5	1.86102e-92	0.441504	0.879	0.907	2.7264e-88	Fib3	Zfand5
Actg1	3.32573e-92	0.838236	0.987	0.996	4.87219e-88	Fib3	Actg1
Hspb8	4.60814e-92	0.850303	0.666	0.613	6.75092e-88	Fib3	Hspb8
Csde1	3.27899e-91	0.477023	0.886	0.925	4.80372e-87	Fib3	Csde1
Hsp90aa1	3.49956e-91	0.345936	0.986	0.984	5.12685e-87	Fib3	Hsp90aa1
Sqstm1	3.95287e-91	0.651816	0.809	0.819	5.79095e-87	Fib3	Sqstm1
Arf4	1.92393e-90	0.51904	0.961	0.972	2.81856e-86	Fib3	Arf4
Nr4a2	3.2091e-90	1.2488	0.519	0.358	4.70133e-86	Fib3	Nr4a2
Etf1	2.95778e-89	0.577177	0.778	0.801	4.33314e-85	Fib3	Etf1
Pbx1	9.45407e-89	0.553839	0.868	0.891	1.38502e-84	Fib3	Pbx1
Zswim6	1.32138e-88	0.724075	0.546	0.422	1.93583e-84	Fib3	Zswim6
Igfbp5	1.76167e-88	0.771611	0.857	0.711	2.58085e-84	Fib3	Igfbp5
Midn	2.9161e-88	0.745244	0.631	0.578	4.27208e-84	Fib3	Midn
S100a101	1.01945e-87	0.524398	0.968	0.987	1.49349e-83	Fib3	S100a10
Arih1	1.63155e-87	0.693072	0.689	0.695	2.39023e-83	Fib3	Arih1
mt-Nd4l	4.25864e-87	0.551712	0.891	0.896	6.23891e-83	Fib3	mt-Nd4l
Arl4d	3.38841e-86	0.496644	0.254	0.1	4.96402e-82	Fib3	Arl4d
Stx11	6.50837e-86	0.751603	0.562	0.46	9.53476e-82	Fib3	Stx11
Fus	1.17673e-85	0.509354	0.884	0.919	1.72391e-81	Fib3	Fus
Cd44	2.13396e-85	0.887712	0.778	0.738	3.12626e-81	Fib3	Cd44
Zfp36l1	4.54877e-85	0.71647	0.948	0.953	6.66396e-81	Fib3	Zfp36l1
Peli1	4.64946e-85	0.688072	0.647	0.605	6.81145e-81	Fib3	Peli1
Rbms1	8.07393e-83	0.583229	0.849	0.888	1.18283e-78	Fib3	Rbms1
Nup98	1.02547e-82	0.593505	0.681	0.673	1.50232e-78	Fib3	Nup98
Sf3b1	7.52123e-82	0.529818	0.839	0.904	1.10186e-77	Fib3	Sf3b1
Hspa1b	2.49498e-81	0.456879	0.97	0.945	3.65514e-77	Fib3	Hspa1b
Tob2	1.2075e-80	0.670835	0.627	0.564	1.76899e-76	Fib3	Tob2
Tmsb4x1	1.77957e-80	0.49531	0.995	0.995	2.60707e-76	Fib3	Tmsb4x
Thbs1	1.04202e-79	1.73954	0.715	0.656	1.52656e-75	Fib3	Thbs1
Il1r2	1.57394e-79	0.65127	0.772	0.722	2.30582e-75	Fib3	Il1r2
Scara5	3.9404e-79	0.615563	0.764	0.694	5.77268e-75	Fib3	Scara5
Ackr1	6.06666e-79	0.776981	0.493	0.369	8.88765e-75	Fib3	Ackr1
mt-Nd4	1.07827e-78	0.350198	0.998	0.987	1.57966e-74	Fib3	mt-Nd4
Atp1b3	1.78831e-78	0.597805	0.746	0.795	2.61987e-74	Fib3	Atp1b3
Pi16	2.34124e-78	0.506403	0.903	0.801	3.42992e-74	Fib3	Pi16
Top1	1.02407e-77	0.467527	0.892	0.925	1.50027e-73	Fib3	Top1
Nsd3	2.19238e-77	0.64636	0.706	0.754	3.21183e-73	Fib3	Nsd3
Rbbp6	1.06155e-75	0.600164	0.672	0.673	1.55518e-71	Fib3	Rbbp6
Aplp2	6.1098e-75	0.436308	0.907	0.94	8.95086e-71	Fib3	Aplp2
Pxdc1	1.67317e-74	0.749079	0.621	0.561	2.45119e-70	Fib3	Pxdc1
Srsf2	2.82299e-73	0.539157	0.797	0.839	4.13567e-69	Fib3	Srsf2
mt-Nd3	3.48992e-73	0.442809	0.922	0.912	5.11273e-69	Fib3	mt-Nd3
Abcb1b	3.82788e-73	0.641433	0.415	0.279	5.60784e-69	Fib3	Abcb1b
Xdh	1.59877e-72	0.523056	0.813	0.802	2.3422e-68	Fib3	Xdh
Ablim1	2.10973e-72	0.585132	0.705	0.679	3.09075e-68	Fib3	Ablim1
Rel	2.52164e-72	0.66745	0.587	0.509	3.6942e-68	Fib3	Rel
Ppp2ca	2.1857e-71	0.486737	0.81	0.863	3.20205e-67	Fib3	Ppp2ca
B2m	4.10532e-71	0.370837	0.99	0.99	6.01429e-67	Fib3	B2m
mt-Co3	6.30265e-71	0.297047	0.999	0.992	9.23339e-67	Fib3	mt-Co3
Sdcbp	1.39485e-70	0.498205	0.867	0.909	2.04346e-66	Fib3	Sdcbp
Sat1	3.90104e-70	0.808699	0.808	0.82	5.71503e-66	Fib3	Sat1
Junb	7.44577e-70	0.510521	0.949	0.927	1.0908e-65	Fib3	Junb
Trib1	1.66858e-69	0.643714	0.63	0.532	2.44447e-65	Fib3	Trib1
mt-Co1	2.58834e-69	0.287899	0.998	0.992	3.79192e-65	Fib3	mt-Co1
Casp4	2.83044e-69	0.69571	0.593	0.542	4.1466e-65	Fib3	Casp4
Fn1	3.7274e-69	0.732144	0.803	0.75	5.46063e-65	Fib3	Fn1
Tnfrsf12a	7.42433e-69	0.648932	0.721	0.68	1.08766e-64	Fib3	Tnfrsf12a
Creb5	1.29763e-68	0.775755	0.674	0.623	1.90102e-64	Fib3	Creb5
Thbs2	2.29637e-68	0.619912	0.91	0.871	3.36418e-64	Fib3	Thbs2
Xist	2.34044e-68	0.470577	0.961	0.962	3.42875e-64	Fib3	Xist
Mapre1	2.63272e-68	0.500815	0.779	0.854	3.85693e-64	Fib3	Mapre1
Hnrnpa2b1	3.75029e-68	0.324111	0.973	0.988	5.49418e-64	Fib3	Hnrnpa2b1
Arl13b	5.35624e-68	0.692937	0.677	0.68	7.8469e-64	Fib3	Arl13b
Gem	5.48459e-67	0.631017	0.813	0.769	8.03493e-63	Fib3	Gem
Fam107b	1.43129e-66	0.743067	0.434	0.301	2.09684e-62	Fib3	Fam107b
Fosl2	7.20385e-66	0.587211	0.771	0.799	1.05536e-61	Fib3	Fosl2
Sirt1	1.07131e-65	0.627297	0.478	0.369	1.56947e-61	Fib3	Sirt1
Akap13	1.19167e-65	0.515314	0.815	0.873	1.7458e-61	Fib3	Akap13
Aff1	1.47273e-65	0.662002	0.622	0.608	2.15755e-61	Fib3	Aff1
Reck	6.39263e-65	0.650367	0.669	0.663	9.36521e-61	Fib3	Reck
Ints6	6.6756e-65	0.682754	0.523	0.435	9.77976e-61	Fib3	Ints6
Rnf19b	8.08775e-65	0.854116	0.665	0.608	1.18486e-60	Fib3	Rnf19b
Serinc3	2.40766e-64	0.440724	0.787	0.852	3.52722e-60	Fib3	Serinc3
Rbms3	1.17976e-63	0.533438	0.79	0.838	1.72836e-59	Fib3	Rbms3
Myc	2.23654e-63	0.785906	0.585	0.485	3.27654e-59	Fib3	Myc
Fgl2	2.67807e-63	1.12065	0.796	0.837	3.92338e-59	Fib3	Fgl2
Ccl7	4.05723e-63	0.998874	0.788	0.701	5.94385e-59	Fib3	Ccl7
Fth1	7.63068e-63	0.334638	0.998	1	1.1179e-58	Fib3	Fth1
Arhgef12	1.1605e-62	0.489221	0.823	0.898	1.70013e-58	Fib3	Arhgef12
Clk1	2.75558e-62	0.565636	0.716	0.743	4.03692e-58	Fib3	Clk1
Pcna	1.06794e-61	0.557039	0.594	0.565	1.56454e-57	Fib3	Pcna
Jak1	1.3761e-61	0.433785	0.897	0.931	2.01599e-57	Fib3	Jak1
Tppp3	1.77672e-61	0.590436	0.76	0.702	2.60289e-57	Fib3	Tppp3
Ism1	6.07675e-61	0.6163	0.541	0.446	8.90244e-57	Fib3	Ism1
Rnf217	9.4186e-61	0.811866	0.507	0.429	1.37983e-56	Fib3	Rnf217
Sf1	9.43759e-61	0.520306	0.635	0.66	1.38261e-56	Fib3	Sf1
Tgfbr2	1.95369e-60	0.427487	0.921	0.929	2.86216e-56	Fib3	Tgfbr2
Calm2	3.04695e-60	0.4621	0.906	0.957	4.46379e-56	Fib3	Calm2
Cnbp1	7.62897e-60	0.396418	0.862	0.934	1.11764e-55	Fib3	Cnbp
Hnrnpab	1.90005e-59	0.423805	0.853	0.898	2.78357e-55	Fib3	Hnrnpab
Map7d1	4.13833e-59	0.541074	0.681	0.731	6.06265e-55	Fib3	Map7d1
Srrm2	4.73672e-59	0.391384	0.876	0.931	6.93929e-55	Fib3	Srrm2
Taok1	5.12061e-59	0.460689	0.74	0.798	7.5017e-55	Fib3	Taok1
Syne11	6.00714e-59	0.644547	0.607	0.557	8.80046e-55	Fib3	Syne1
Arid5b	9.5428e-59	0.572066	0.753	0.764	1.39802e-54	Fib3	Arid5b
Egr1	1.57803e-58	0.727939	0.93	0.871	2.31181e-54	Fib3	Egr1
Tnfaip3	4.69646e-58	0.722484	0.697	0.607	6.88031e-54	Fib3	Tnfaip3
Ntng1	7.50348e-58	0.445727	0.276	0.141	1.09926e-53	Fib3	Ntng1
Gstm1	1.34452e-57	0.547413	0.738	0.788	1.96972e-53	Fib3	Gstm1
Pnrc1	2.84188e-57	0.425908	0.9	0.924	4.16335e-53	Fib3	Pnrc1
Pmp22	3.50504e-57	0.462881	0.886	0.922	5.13488e-53	Fib3	Pmp22
Actr3	4.8143e-57	0.476541	0.837	0.899	7.05295e-53	Fib3	Actr3
Prnp	7.32012e-57	0.452008	0.886	0.92	1.0724e-52	Fib3	Prnp
Rgcc	1.06047e-56	0.875389	0.483	0.353	1.55359e-52	Fib3	Rgcc
Il6	2.97709e-56	0.879027	0.655	0.494	4.36144e-52	Fib3	Il6
Arl5b	8.77782e-56	0.685156	0.58	0.554	1.28595e-51	Fib3	Arl5b
Prkx	1.01341e-55	0.573533	0.474	0.396	1.48465e-51	Fib3	Prkx
mt-Cytb1	6.11603e-55	0.280842	0.998	0.989	8.95999e-51	Fib3	mt-Cytb
Hnrnpf	1.29709e-54	0.41402	0.842	0.903	1.90024e-50	Fib3	Hnrnpf
Rhoj	6.9421e-54	0.557675	0.828	0.866	1.01702e-49	Fib3	Rhoj
Medag	9.80112e-54	0.648801	0.819	0.837	1.43586e-49	Fib3	Medag
Gch1	1.21077e-53	0.645988	0.495	0.413	1.77378e-49	Fib3	Gch1
Pqlc1	2.33047e-53	0.57934	0.46	0.376	3.41414e-49	Fib3	Pqlc1
Rsrp1	4.89681e-53	0.35514	0.879	0.911	7.17383e-49	Fib3	Rsrp1
Tgfbi	6.31216e-53	0.430648	0.819	0.738	9.24732e-49	Fib3	Tgfbi
Scin	7.16882e-53	0.500131	0.403	0.274	1.05023e-48	Fib3	Scin
Zfp131	1.60447e-52	0.501631	0.591	0.58	2.35055e-48	Fib3	Zfp131
Eif1a	2.24134e-52	0.462687	0.758	0.798	3.28356e-48	Fib3	Eif1a
Ncl	2.76293e-52	0.332291	0.916	0.954	4.0477e-48	Fib3	Ncl
Dnajb9	2.8459e-52	0.714519	0.567	0.551	4.16925e-48	Fib3	Dnajb9
Nop58	2.94218e-52	0.663182	0.7	0.702	4.3103e-48	Fib3	Nop58
Aff4	8.36682e-52	0.455926	0.744	0.824	1.22574e-47	Fib3	Aff4
Epb41l2	1.60893e-51	0.421839	0.76	0.814	2.35709e-47	Fib3	Epb41l2
Hipk3	2.93666e-51	0.527487	0.613	0.645	4.3022e-47	Fib3	Hipk3
Cpeb2	1.48078e-50	0.583511	0.418	0.321	2.16934e-46	Fib3	Cpeb2
Cd341	3.88061e-50	0.373748	0.915	0.885	5.6851e-46	Fib3	Cd34
Hnrnpu	1.13579e-49	0.355417	0.887	0.945	1.66393e-45	Fib3	Hnrnpu
Tgfbr3	1.23315e-49	0.386295	0.916	0.926	1.80657e-45	Fib3	Tgfbr3
Pnp	5.82746e-49	0.462098	0.856	0.885	8.53723e-45	Fib3	Pnp
Smad7	6.0812e-49	0.463897	0.65	0.601	8.90896e-45	Fib3	Smad7
Cavin1	2.03478e-48	0.378981	0.922	0.95	2.98096e-44	Fib3	Cavin1
Dnajb4	2.09788e-48	0.494184	0.766	0.753	3.0734e-44	Fib3	Dnajb4
Dnaja1	2.32882e-48	0.30994	0.948	0.958	3.41172e-44	Fib3	Dnaja1
Il6ra	7.65758e-48	0.530089	0.542	0.504	1.12184e-43	Fib3	Il6ra
Ptp4a2	1.29524e-47	0.385813	0.892	0.939	1.89753e-43	Fib3	Ptp4a2
Osmr	6.2038e-47	0.520603	0.689	0.682	9.08857e-43	Fib3	Osmr
Plaur	7.18603e-47	0.648388	0.541	0.499	1.05275e-42	Fib3	Plaur
Ppp1cb	9.77811e-47	0.438152	0.715	0.802	1.43249e-42	Fib3	Ppp1cb
Selenok	1.3102e-46	0.386046	0.888	0.955	1.91944e-42	Fib3	Selenok
Grem1	2.60657e-46	0.970003	0.322	0.187	3.81862e-42	Fib3	Grem1
Sdc4	3.80702e-46	0.354599	0.862	0.885	5.57728e-42	Fib3	Sdc4
Taf4b	1.32274e-45	0.62272	0.257	0.148	1.93781e-41	Fib3	Taf4b
Jmjd1c	1.814e-45	0.482866	0.714	0.778	2.6575e-41	Fib3	Jmjd1c
Hnrnpa3	2.55599e-45	0.276121	0.942	0.978	3.74453e-41	Fib3	Hnrnpa3
Pabpc1	2.92337e-45	0.284158	0.967	0.972	4.28274e-41	Fib3	Pabpc1
Bag3	4.421e-45	0.314777	0.829	0.798	6.47676e-41	Fib3	Bag3
Qk	7.96556e-45	0.427528	0.766	0.866	1.16695e-40	Fib3	Qk
Usp37	8.22491e-45	0.56357	0.403	0.321	1.20495e-40	Fib3	Usp37
Tgoln1	1.08965e-44	0.441261	0.74	0.832	1.59633e-40	Fib3	Tgoln1
Hspa9	1.77637e-44	0.434203	0.725	0.794	2.60238e-40	Fib3	Hspa9
Timp2	2.83209e-44	0.293235	0.993	0.978	4.14901e-40	Fib3	Timp2
Pde4b	4.67406e-44	0.772081	0.483	0.403	6.8475e-40	Fib3	Pde4b
Baz1a	1.03774e-43	0.520311	0.578	0.569	1.5203e-39	Fib3	Baz1a
Tsc22d2	1.41124e-43	0.609669	0.643	0.651	2.06747e-39	Fib3	Tsc22d2
Rps6ka3	4.13306e-43	0.549724	0.631	0.672	6.05494e-39	Fib3	Rps6ka3
Bcl3	1.00078e-42	0.519963	0.502	0.453	1.46614e-38	Fib3	Bcl3
Galnt15	2.16708e-42	0.464606	0.284	0.172	3.17477e-38	Fib3	Galnt15
Bcl10	6.70804e-42	0.468042	0.652	0.697	9.82727e-38	Fib3	Bcl10
Lepr	9.90688e-42	0.540798	0.492	0.382	1.45136e-37	Fib3	Lepr
Birc3	1.16877e-41	0.535621	0.64	0.646	1.71224e-37	Fib3	Birc3
Ppp1r2	1.24242e-41	0.417083	0.77	0.839	1.82014e-37	Fib3	Ppp1r2
Ube2d2a	1.61015e-41	0.429014	0.693	0.789	2.35886e-37	Fib3	Ube2d2a
Ube2s	3.3526e-41	0.391246	0.752	0.84	4.91156e-37	Fib3	Ube2s
Sertad1	4.66494e-41	0.518062	0.525	0.484	6.83414e-37	Fib3	Sertad1
Fnip1	5.34341e-41	0.456625	0.636	0.686	7.82809e-37	Fib3	Fnip1
Zc3hav1	5.34588e-41	0.534152	0.57	0.589	7.83171e-37	Fib3	Zc3hav1
Mef2a	8.06532e-41	0.430935	0.739	0.824	1.18157e-36	Fib3	Mef2a
Zfp36	1.34749e-40	0.395665	0.903	0.834	1.97407e-36	Fib3	Zfp36
Glud1	2.90194e-40	0.37329	0.833	0.916	4.25134e-36	Fib3	Glud1
Slc7a1	2.91371e-40	0.579737	0.449	0.391	4.26859e-36	Fib3	Slc7a1
Ccn1	3.64683e-40	0.698001	0.803	0.774	5.3426e-36	Fib3	Ccn1
Dhx15	6.56363e-40	0.425757	0.665	0.734	9.61572e-36	Fib3	Dhx15
Zbtb20	7.60271e-40	0.3208	0.964	0.98	1.1138e-35	Fib3	Zbtb20
Slc25a3	2.29997e-39	0.348195	0.924	0.968	3.36946e-35	Fib3	Slc25a3
Tob1	4.50751e-39	0.612123	0.416	0.338	6.6035e-35	Fib3	Tob1
Gadd45b	8.90327e-39	0.457905	0.731	0.708	1.30433e-34	Fib3	Gadd45b
Nfatc1	4.09642e-38	0.517802	0.489	0.434	6.00126e-34	Fib3	Nfatc1
Osr2	5.91304e-38	0.650622	0.599	0.548	8.66261e-34	Fib3	Osr2
Nt5dc3	6.60256e-38	0.488666	0.424	0.365	9.67275e-34	Fib3	Nt5dc3
Rabgef1	1.50023e-37	0.48719	0.479	0.444	2.19783e-33	Fib3	Rabgef1
Rybp	2.02966e-37	0.485835	0.604	0.644	2.97345e-33	Fib3	Rybp
Kpna1	2.35361e-37	0.510343	0.5	0.489	3.44805e-33	Fib3	Kpna1
Sowahc	8.60136e-37	0.684774	0.435	0.368	1.2601e-32	Fib3	Sowahc
Slit21	2.63983e-36	0.585127	0.657	0.62	3.86735e-32	Fib3	Slit2
Csnk1a1	6.67529e-36	0.305414	0.897	0.944	9.7793e-32	Fib3	Csnk1a1
Frmd6	8.56751e-36	0.460848	0.788	0.847	1.25514e-31	Fib3	Frmd6
Anxa5	8.81661e-36	0.301671	0.963	0.969	1.29163e-31	Fib3	Anxa5
Bzw1	1.75841e-35	0.33307	0.836	0.902	2.57607e-31	Fib3	Bzw1
Spag9	2.44472e-35	0.314966	0.838	0.921	3.58151e-31	Fib3	Spag9
Lrrc32	2.99764e-35	0.583099	0.518	0.498	4.39155e-31	Fib3	Lrrc32
Eif5a	9.96107e-35	0.397127	0.922	0.962	1.4593e-30	Fib3	Eif5a
Zeb2	1.15293e-34	0.370618	0.91	0.954	1.68904e-30	Fib3	Zeb2
Add3	1.46227e-34	0.337578	0.808	0.852	2.14222e-30	Fib3	Add3
Rassf1	1.76909e-34	0.494642	0.568	0.597	2.59171e-30	Fib3	Rassf1
Ranbp2	4.0657e-34	0.448142	0.611	0.67	5.95626e-30	Fib3	Ranbp2
Id3	6.56658e-34	0.581065	0.747	0.749	9.62004e-30	Fib3	Id3
Msl2	8.29323e-34	0.483919	0.506	0.508	1.21496e-29	Fib3	Msl2
Pdpn	1.09589e-33	0.562797	0.846	0.856	1.60548e-29	Fib3	Pdpn
Slc43a3	1.35097e-33	0.622557	0.562	0.552	1.97917e-29	Fib3	Slc43a3
Tagln2	1.89724e-33	0.359661	0.878	0.909	2.77946e-29	Fib3	Tagln2
mt-Nd5	2.71886e-33	0.307182	0.905	0.924	3.98314e-29	Fib3	mt-Nd5
Reep3	4.01555e-33	0.302476	0.834	0.916	5.88278e-29	Fib3	Reep3
Ifi205	1.17673e-32	0.550755	0.764	0.673	1.72391e-28	Fib3	Ifi205
Rab8b	1.40626e-32	0.527768	0.557	0.572	2.06017e-28	Fib3	Rab8b
Eif4a21	2.11506e-32	0.420289	0.673	0.761	3.09856e-28	Fib3	Eif4a2
Ptges3	3.34987e-32	0.312664	0.798	0.884	4.90755e-28	Fib3	Ptges3
Ifi211	3.86162e-32	0.619269	0.673	0.647	5.65727e-28	Fib3	Ifi211
Lmna1	8.20179e-32	0.451717	0.946	0.981	1.20156e-27	Fib3	Lmna
Ece1	1.30434e-31	0.356744	0.708	0.788	1.91086e-27	Fib3	Ece1
Phldb1	1.50042e-31	0.474151	0.562	0.595	2.19812e-27	Fib3	Phldb1
Dnaja2	2.74139e-31	0.412656	0.685	0.774	4.01614e-27	Fib3	Dnaja2
Elf2	4.95787e-31	0.449817	0.578	0.632	7.26328e-27	Fib3	Elf2
Pdlim5	1.80215e-30	0.477973	0.585	0.629	2.64015e-26	Fib3	Pdlim5
Rnd3	2.01857e-30	0.545361	0.582	0.601	2.95721e-26	Fib3	Rnd3
Map3k8	3.22263e-30	0.478099	0.504	0.483	4.72115e-26	Fib3	Map3k8
Gda	5.76897e-30	0.459382	0.718	0.751	8.45154e-26	Fib3	Gda
Lmo4	6.48948e-30	0.415792	0.708	0.77	9.50709e-26	Fib3	Lmo4
Mpp5	9.50103e-30	0.489745	0.465	0.45	1.3919e-25	Fib3	Mpp5
Ntn4	1.16466e-29	0.38988	0.279	0.193	1.70622e-25	Fib3	Ntn4
Crip1	1.5727e-29	0.348191	0.969	0.957	2.304e-25	Fib3	Crip1
Rora	1.58277e-29	0.50714	0.633	0.692	2.31876e-25	Fib3	Rora
Ist1	2.29043e-29	0.423433	0.545	0.584	3.35548e-25	Fib3	Ist1
Snu13	3.77156e-29	0.428824	0.703	0.818	5.52534e-25	Fib3	Snu13
Tra2a	3.87543e-29	0.357439	0.738	0.819	5.6775e-25	Fib3	Tra2a
Klf6	6.37026e-29	0.384322	0.918	0.936	9.33243e-25	Fib3	Klf6
Pafah1b1	7.44506e-29	0.27177	0.862	0.938	1.0907e-24	Fib3	Pafah1b1
Bmp2	7.7677e-29	0.499212	0.27	0.181	1.13797e-24	Fib3	Bmp2
Ash1l	9.33678e-29	0.340273	0.743	0.852	1.36784e-24	Fib3	Ash1l
Irx1	1.22532e-28	0.532288	0.546	0.518	1.7951e-24	Fib3	Irx1
Fyn	1.83358e-28	0.385312	0.678	0.764	2.68619e-24	Fib3	Fyn
Slc3a2	2.37988e-28	0.394235	0.698	0.773	3.48652e-24	Fib3	Slc3a2
Sphk1	2.43757e-28	0.479474	0.478	0.448	3.57104e-24	Fib3	Sphk1
Msn	2.51156e-28	0.307679	0.819	0.894	3.67944e-24	Fib3	Msn
Smarca5	3.28883e-28	0.349215	0.746	0.847	4.81813e-24	Fib3	Smarca5
Arntl	4.05026e-28	0.471599	0.423	0.388	5.93364e-24	Fib3	Arntl
Irx2	1.06651e-27	0.453249	0.505	0.484	1.56243e-23	Fib3	Irx2
Ccl2	1.40418e-27	0.719777	0.654	0.578	2.05712e-23	Fib3	Ccl2
Huwe1	2.78611e-27	0.389154	0.683	0.794	4.08165e-23	Fib3	Huwe1
Stk40	4.44578e-27	0.401933	0.583	0.605	6.51307e-23	Fib3	Stk40
Tnfaip2	9.37296e-27	0.521772	0.745	0.769	1.37314e-22	Fib3	Tnfaip2
Hivep2	1.07488e-26	0.488771	0.546	0.572	1.5747e-22	Fib3	Hivep2
Actb	1.08018e-26	0.302488	0.999	1	1.58246e-22	Fib3	Actb
Usp9x	1.27141e-26	0.37337	0.705	0.813	1.86262e-22	Fib3	Usp9x
Dpysl2	1.35226e-26	0.388019	0.666	0.761	1.98105e-22	Fib3	Dpysl2
Fbln5	1.459e-26	0.294563	0.741	0.744	2.13744e-22	Fib3	Fbln5
Skil	1.63954e-26	0.536821	0.59	0.618	2.40193e-22	Fib3	Skil
Gm47283	1.79096e-26	0.421065	0.706	0.747	2.62376e-22	Fib3	Gm47283
Csf1	3.2409e-26	0.562344	0.767	0.813	4.74792e-22	Fib3	Csf1
Wac	3.8162e-26	0.396446	0.638	0.738	5.59073e-22	Fib3	Wac
Qpct	4.2221e-26	0.409961	0.623	0.663	6.18537e-22	Fib3	Qpct
Cltb	4.87319e-26	0.352711	0.686	0.799	7.13922e-22	Fib3	Cltb
Srsf71	5.7614e-26	0.337106	0.714	0.8	8.44045e-22	Fib3	Srsf7
Ythdc1	6.18333e-26	0.422721	0.633	0.727	9.05858e-22	Fib3	Ythdc1
Abi1	8.42885e-26	0.416951	0.603	0.69	1.23483e-21	Fib3	Abi1
Homer1	8.75891e-26	0.538329	0.384	0.337	1.28318e-21	Fib3	Homer1
Mir22hg	1.76549e-25	0.499844	0.422	0.408	2.58644e-21	Fib3	Mir22hg
Atp13a3	1.8744e-25	0.407461	0.543	0.591	2.746e-21	Fib3	Atp13a3
Kdm7a	4.33629e-25	0.397046	0.555	0.587	6.35266e-21	Fib3	Kdm7a
Dleu2	4.58448e-25	0.534112	0.544	0.545	6.71626e-21	Fib3	Dleu2
Tgif1	5.4057e-25	0.451602	0.433	0.401	7.91935e-21	Fib3	Tgif1
Mpp7	5.49151e-25	0.743618	0.415	0.38	8.04507e-21	Fib3	Mpp7
Slit3	8.41719e-25	0.282784	0.851	0.913	1.23312e-20	Fib3	Slit3
Tor1aip1	9.15499e-25	0.389735	0.661	0.771	1.34121e-20	Fib3	Tor1aip1
Odc1	9.60008e-25	0.835902	0.594	0.61	1.40641e-20	Fib3	Odc1
Nfia	1.09363e-24	0.335939	0.837	0.887	1.60217e-20	Fib3	Nfia
Ski	4.35366e-24	0.366576	0.682	0.777	6.37812e-20	Fib3	Ski
Ggnbp2	6.85817e-24	0.443837	0.567	0.642	1.00472e-19	Fib3	Ggnbp2
Cdk12	8.50354e-24	0.41568	0.559	0.618	1.24577e-19	Fib3	Cdk12
Nrp21	8.6416e-24	0.389422	0.524	0.487	1.26599e-19	Fib3	Nrp2
Zc3h12a	1.03081e-23	0.367318	0.403	0.366	1.51014e-19	Fib3	Zc3h12a
Spry2	1.18705e-23	0.584891	0.527	0.533	1.73903e-19	Fib3	Spry2
Crebbp	1.69214e-23	0.332449	0.66	0.763	2.47898e-19	Fib3	Crebbp
Hnrnpc	2.38879e-23	0.2853	0.756	0.86	3.49957e-19	Fib3	Hnrnpc
Axl	3.63571e-23	0.314838	0.78	0.868	5.32631e-19	Fib3	Axl
Slc25a25	4.2173e-23	0.398997	0.404	0.366	6.17834e-19	Fib3	Slc25a25
Fubp1	4.62867e-23	0.420763	0.695	0.781	6.781e-19	Fib3	Fubp1
Nabp1	6.95033e-23	0.434117	0.284	0.218	1.01822e-18	Fib3	Nabp1
Mapk1ip1l	8.07221e-23	0.409199	0.573	0.658	1.18258e-18	Fib3	Mapk1ip1l
Sulf2	1.15865e-22	0.313441	0.664	0.635	1.69743e-18	Fib3	Sulf2
Sntb2	1.39434e-22	0.351418	0.788	0.858	2.04271e-18	Fib3	Sntb2
Twsg1	1.70185e-22	0.296619	0.787	0.868	2.49321e-18	Fib3	Twsg1
Apoe	1.71747e-22	0.450095	0.788	0.829	2.5161e-18	Fib3	Apoe
Ptbp1	3.21351e-22	0.350508	0.679	0.775	4.70779e-18	Fib3	Ptbp1
Impdh2	5.61583e-22	0.525339	0.602	0.711	8.22719e-18	Fib3	Impdh2
Srsf31	5.67174e-22	0.288709	0.823	0.916	8.3091e-18	Fib3	Srsf3
Fbxo30	1.15308e-21	0.452699	0.426	0.412	1.68927e-17	Fib3	Fbxo30
Bmpr2	1.60906e-21	0.352293	0.707	0.822	2.35728e-17	Fib3	Bmpr2
Tcp11l2	1.8742e-21	0.448697	0.354	0.315	2.74571e-17	Fib3	Tcp11l2
Klhl21	3.04902e-21	0.44266	0.275	0.213	4.46681e-17	Fib3	Klhl21
Camk2d	3.51462e-21	0.355416	0.708	0.811	5.14891e-17	Fib3	Camk2d
Jpt1	3.88368e-21	0.429111	0.613	0.715	5.68959e-17	Fib3	Jpt1
Dot1l	4.38329e-21	0.382259	0.491	0.49	6.42153e-17	Fib3	Dot1l
Ube2j1	4.55577e-21	0.431246	0.521	0.595	6.6742e-17	Fib3	Ube2j1
Entpd1	5.86654e-21	0.404627	0.382	0.32	8.59449e-17	Fib3	Entpd1
Grem2	1.36258e-20	0.710174	0.499	0.517	1.99618e-16	Fib3	Grem2
Dapk1	2.00797e-20	0.255659	0.75	0.792	2.94168e-16	Fib3	Dapk1
Tmed5	4.1184e-20	0.394762	0.632	0.718	6.03345e-16	Fib3	Tmed5
Pdcd6ip	5.05723e-20	0.330372	0.651	0.771	7.40884e-16	Fib3	Pdcd6ip
Arhgap21	5.06801e-20	0.404571	0.581	0.645	7.42464e-16	Fib3	Arhgap21
Abca1	6.65946e-20	0.363365	0.637	0.705	9.75611e-16	Fib3	Abca1
Smad1	6.69457e-20	0.438975	0.508	0.548	9.80755e-16	Fib3	Smad1
Prr13	6.97398e-20	0.411865	0.66	0.765	1.02169e-15	Fib3	Prr13
Rtn4	7.47274e-20	0.292278	0.861	0.935	1.09476e-15	Fib3	Rtn4
Tnfrsf1b	8.52116e-20	0.454827	0.402	0.38	1.24835e-15	Fib3	Tnfrsf1b
Ugcg	1.3544e-19	0.410444	0.69	0.738	1.9842e-15	Fib3	Ugcg
Naa15	1.89964e-19	0.370301	0.543	0.609	2.78297e-15	Fib3	Naa15
Cltc	2.00678e-19	0.286238	0.807	0.906	2.93993e-15	Fib3	Cltc
Golph3	2.13711e-19	0.362513	0.623	0.735	3.13086e-15	Fib3	Golph3
Tmem65	2.47213e-19	0.374432	0.611	0.711	3.62167e-15	Fib3	Tmem65
Arl4a	2.94733e-19	0.404467	0.548	0.589	4.31784e-15	Fib3	Arl4a
Tubb6	3.11117e-19	0.330585	0.622	0.645	4.55786e-15	Fib3	Tubb6
Vezf1	4.2596e-19	0.419421	0.571	0.661	6.24031e-15	Fib3	Vezf1
Igf1r	6.14463e-19	0.388696	0.61	0.702	9.00188e-15	Fib3	Igf1r
Tle4	6.51239e-19	0.389458	0.332	0.288	9.54064e-15	Fib3	Tle4
Ddx6	9.06842e-19	0.294923	0.708	0.834	1.32852e-14	Fib3	Ddx6
Lrrc58	1.49625e-18	0.313629	0.723	0.854	2.19201e-14	Fib3	Lrrc58
Dock4	1.6421e-18	0.394501	0.475	0.472	2.40568e-14	Fib3	Dock4
Nktr	2.92932e-18	0.318382	0.704	0.804	4.29145e-14	Fib3	Nktr
Cldnd1	3.11049e-18	0.370575	0.573	0.666	4.55686e-14	Fib3	Cldnd1
Jup	3.82359e-18	0.316482	0.254	0.194	5.60157e-14	Fib3	Jup
Ccnt1	4.31677e-18	0.390304	0.534	0.604	6.32406e-14	Fib3	Ccnt1
Csnk1d	4.43004e-18	0.377035	0.561	0.663	6.49001e-14	Fib3	Csnk1d
Ddhd1	6.40671e-18	0.42952	0.427	0.415	9.38583e-14	Fib3	Ddhd1
Ptbp3	1.37818e-17	0.33818	0.662	0.772	2.01903e-13	Fib3	Ptbp3
Hexim1	1.43707e-17	0.40346	0.404	0.389	2.10531e-13	Fib3	Hexim1
Ankrd17	1.46457e-17	0.363331	0.644	0.757	2.1456e-13	Fib3	Ankrd17
Trip12	1.81973e-17	0.295438	0.679	0.784	2.66591e-13	Fib3	Trip12
Irak3	5.57471e-17	0.500497	0.513	0.533	8.16695e-13	Fib3	Irak3
Vdr	5.70542e-17	0.335933	0.263	0.202	8.35843e-13	Fib3	Vdr
Tmem132c	6.13511e-17	0.360864	0.484	0.452	8.98793e-13	Fib3	Tmem132c
Irf1	6.69251e-17	0.395893	0.562	0.559	9.80452e-13	Fib3	Irf1
Stxbp6	1.7046e-16	0.377925	0.359	0.335	2.49724e-12	Fib3	Stxbp6
Pltp	2.48756e-16	0.311764	0.529	0.501	3.64428e-12	Fib3	Pltp
Slc16a1	2.7271e-16	0.386543	0.493	0.506	3.9952e-12	Fib3	Slc16a1
4932438A13Rik	3.28572e-16	0.407739	0.541	0.624	4.81358e-12	Fib3	4932438A13Rik
Tcf12	3.48522e-16	0.302917	0.651	0.768	5.10584e-12	Fib3	Tcf12
Cul3	4.40406e-16	0.334558	0.614	0.731	6.45195e-12	Fib3	Cul3
Atp6v1h	4.85273e-16	0.424559	0.517	0.577	7.10925e-12	Fib3	Atp6v1h
Ccnd11	6.05894e-16	0.406442	0.289	0.229	8.87635e-12	Fib3	Ccnd1
Kpna4	7.19849e-16	0.352449	0.589	0.695	1.05458e-11	Fib3	Kpna4
Por	7.53137e-16	0.394887	0.644	0.764	1.10335e-11	Fib3	Por
Dst	1.20316e-15	0.265714	0.746	0.841	1.76262e-11	Fib3	Dst
Fgfr1	1.24136e-15	0.260297	0.796	0.881	1.81859e-11	Fib3	Fgfr1
Tuba1c	1.5557e-15	0.420902	0.501	0.514	2.27911e-11	Fib3	Tuba1c
Ets1	2.01277e-15	0.436481	0.521	0.521	2.94871e-11	Fib3	Ets1
Sde2	2.06919e-15	0.344512	0.555	0.628	3.03136e-11	Fib3	Sde2
Fndc11	2.0993e-15	0.569915	0.577	0.628	3.07547e-11	Fib3	Fndc1
Ubr5	2.70775e-15	0.362016	0.58	0.69	3.96685e-11	Fib3	Ubr5
Adh7	3.02294e-15	0.363441	0.483	0.479	4.42861e-11	Fib3	Adh7
Map2k3	3.38671e-15	0.429551	0.498	0.547	4.96153e-11	Fib3	Map2k3
Adk	5.30521e-15	0.293668	0.653	0.769	7.77214e-11	Fib3	Adk
Crim1	5.48677e-15	0.403759	0.363	0.347	8.03812e-11	Fib3	Crim1
Vcam1	5.75385e-15	0.443193	0.273	0.43	8.42939e-11	Fib3	Vcam1
Pcgf5	1.12526e-14	0.371648	0.385	0.382	1.6485e-10	Fib3	Pcgf5
Ghr	1.50221e-14	0.308853	0.631	0.696	2.20074e-10	Fib3	Ghr
Chka	1.50868e-14	0.460902	0.3	0.26	2.21021e-10	Fib3	Chka
Ppp4r2	1.53887e-14	0.253521	0.708	0.826	2.25444e-10	Fib3	Ppp4r2
Cpeb4	1.71609e-14	0.389849	0.482	0.527	2.51407e-10	Fib3	Cpeb4
Crk	2.28299e-14	0.319328	0.607	0.729	3.34458e-10	Fib3	Crk
Larp4	2.7784e-14	0.340855	0.575	0.673	4.07036e-10	Fib3	Larp4
Rock1	3.10894e-14	0.29458	0.767	0.886	4.5546e-10	Fib3	Rock1
Sash1	4.0706e-14	0.317686	0.702	0.823	5.96343e-10	Fib3	Sash1
Ecm2	4.80893e-14	0.262295	0.622	0.64	7.04509e-10	Fib3	Ecm2
Slbp	6.1338e-14	0.418275	0.42	0.446	8.98602e-10	Fib3	Slbp
1810013L24Rik	9.31164e-14	0.367709	0.476	0.53	1.36416e-09	Fib3	1810013L24Rik
Dusp1	1.12542e-13	0.334415	0.86	0.865	1.64874e-09	Fib3	Dusp1
B830012L14Rik	1.42361e-13	0.903164	0.269	0.226	2.08559e-09	Fib3	B830012L14Rik
Tubb4b	1.93536e-13	0.400096	0.606	0.682	2.83531e-09	Fib3	Tubb4b
Sptan1	2.31202e-13	0.288962	0.687	0.808	3.38711e-09	Fib3	Sptan1
Iigp1	2.6777e-13	0.335502	0.185	0.303	3.92284e-09	Fib3	Iigp1
Prdm2	3.6613e-13	0.367063	0.463	0.514	5.36381e-09	Fib3	Prdm2
Ifi207	3.69321e-13	0.540699	0.579	0.605	5.41056e-09	Fib3	Ifi207
Ino80d	4.4016e-13	0.372565	0.462	0.508	6.44834e-09	Fib3	Ino80d
G3bp1	6.43592e-13	0.368296	0.601	0.724	9.42862e-09	Fib3	G3bp1
Camk2n1	6.56337e-13	0.364517	0.463	0.49	9.61534e-09	Fib3	Camk2n1
Atl2	7.48724e-13	0.337579	0.38	0.389	1.09688e-08	Fib3	Atl2
Chd1	7.60857e-13	0.327293	0.516	0.559	1.11466e-08	Fib3	Chd1
Brwd1	1.27348e-12	0.411617	0.471	0.536	1.86564e-08	Fib3	Brwd1
Lsamp	1.42591e-12	0.279181	0.316	0.275	2.08896e-08	Fib3	Lsamp
Ubn1	2.09057e-12	0.315883	0.55	0.652	3.06269e-08	Fib3	Ubn1
Slc10a6	2.09464e-12	0.450935	0.374	0.373	3.06865e-08	Fib3	Slc10a6
Csgalnact2	3.97764e-12	0.359261	0.49	0.57	5.82724e-08	Fib3	Csgalnact2
Zc3h15	4.47957e-12	0.268755	0.658	0.776	6.56258e-08	Fib3	Zc3h15
Elavl1	4.85771e-12	0.324339	0.556	0.672	7.11654e-08	Fib3	Elavl1
Hsd17b7	5.45319e-12	0.344295	0.252	0.215	7.98892e-08	Fib3	Hsd17b7
Lysmd3	5.68554e-12	0.381159	0.515	0.589	8.32931e-08	Fib3	Lysmd3
Myd88	6.34693e-12	0.405557	0.488	0.559	9.29826e-08	Fib3	Myd88
Cyth3	1.66956e-11	0.29833	0.659	0.759	2.44591e-07	Fib3	Cyth3
Syncrip	1.77918e-11	0.267083	0.702	0.825	2.60649e-07	Fib3	Syncrip
Katna1	2.20234e-11	0.412577	0.382	0.404	3.22642e-07	Fib3	Katna1
Tacc2	2.48653e-11	0.350468	0.363	0.366	3.64277e-07	Fib3	Tacc2
Lars2	2.5719e-11	0.415666	0.973	0.986	3.76784e-07	Fib3	Lars2
Il17ra	4.73768e-11	0.34959	0.585	0.647	6.9407e-07	Fib3	Il17ra
Smg1	5.7548e-11	0.330509	0.556	0.671	8.43079e-07	Fib3	Smg1
Dlgap4	6.05049e-11	0.324597	0.574	0.704	8.86397e-07	Fib3	Dlgap4
B4galt1	1.19115e-10	0.291674	0.677	0.803	1.74503e-06	Fib3	B4galt1
Pcnp	1.23195e-10	0.275403	0.617	0.759	1.80481e-06	Fib3	Pcnp
Maob	1.27563e-10	0.349664	0.356	0.354	1.8688e-06	Fib3	Maob
Rbbp7	1.50701e-10	0.318315	0.643	0.777	2.20777e-06	Fib3	Rbbp7
Zfp451	1.95602e-10	0.399292	0.511	0.595	2.86557e-06	Fib3	Zfp451
Prkab2	2.09274e-10	0.384495	0.37	0.373	3.06587e-06	Fib3	Prkab2
Sertad2	2.21694e-10	0.326536	0.493	0.559	3.24781e-06	Fib3	Sertad2
Fam180a	2.47205e-10	0.337397	0.286	0.244	3.62156e-06	Fib3	Fam180a
Atf3	2.59198e-10	0.287546	0.752	0.718	3.79725e-06	Fib3	Atf3
Dlc1	5.7586e-10	0.324303	0.595	0.692	8.43634e-06	Fib3	Dlc1
Klf5	6.00606e-10	0.339736	0.285	0.252	8.79888e-06	Fib3	Klf5
Eif3j1	7.67037e-10	0.262734	0.667	0.782	1.12371e-05	Fib3	Eif3j1
Bdp1	8.37002e-10	0.348136	0.473	0.54	1.22621e-05	Fib3	Bdp1
Pdzrn3	8.79817e-10	0.324991	0.432	0.469	1.28893e-05	Fib3	Pdzrn3
Pakap.1	1.153e-09	0.393959	0.597	0.633	1.68915e-05	Fib3	Pakap.1
Map3k2	1.27792e-09	0.314301	0.539	0.648	1.87216e-05	Fib3	Map3k2
Tmem47	1.65328e-09	0.303946	0.54	0.605	2.42206e-05	Fib3	Tmem47
AY0361181	1.75968e-09	0.323501	0.882	0.941	2.57793e-05	Fib3	AY036118
Picalm	1.98765e-09	0.27748	0.679	0.821	2.91191e-05	Fib3	Picalm
Snhg11	2.01803e-09	0.346992	0.558	0.666	2.95641e-05	Fib3	Snhg1
Atp1a2	3.33883e-09	0.287882	0.427	0.413	4.89139e-05	Fib3	Atp1a2
Ahctf1	3.43852e-09	0.343924	0.433	0.485	5.03743e-05	Fib3	Ahctf1
Pcsk6	3.9652e-09	0.343665	0.347	0.333	5.80902e-05	Fib3	Pcsk6
Utrn	4.14703e-09	0.332507	0.55	0.66	6.0754e-05	Fib3	Utrn
Mib1	5.16145e-09	0.316714	0.543	0.659	7.56152e-05	Fib3	Mib1
Kitl	6.07827e-09	0.443748	0.444	0.461	8.90467e-05	Fib3	Kitl
Sik3	6.12187e-09	0.343135	0.461	0.537	8.96853e-05	Fib3	Sik3
Hmcn1	6.58569e-09	0.280667	0.449	0.447	9.64803e-05	Fib3	Hmcn1
Gnl3	8.1173e-09	0.275695	0.599	0.692	0.000118918	Fib3	Gnl3
Chd4	1.04849e-08	0.288744	0.729	0.857	0.000153603	Fib3	Chd4
Samd4	1.07028e-08	0.355344	0.494	0.572	0.000156796	Fib3	Samd4
Arf6	1.28417e-08	0.33289	0.52	0.628	0.00018813	Fib3	Arf6
Mylip	1.78805e-08	0.381178	0.38	0.4	0.00026195	Fib3	Mylip
Atp6ap2	1.85756e-08	0.287928	0.541	0.659	0.000272132	Fib3	Atp6ap2
Zbtb16	2.05616e-08	0.286742	0.283	0.27	0.000301227	Fib3	Zbtb16
Zmiz1	2.53457e-08	0.254795	0.618	0.737	0.000371314	Fib3	Zmiz1
Serpina3c	2.62369e-08	0.311684	0.301	0.281	0.000384371	Fib3	Serpina3c
Fbxo33	3.37305e-08	0.425112	0.325	0.327	0.000494152	Fib3	Fbxo33
Polr2a	3.48655e-08	0.365632	0.43	0.49	0.00051078	Fib3	Polr2a
Pkd2	3.59235e-08	0.282356	0.581	0.709	0.00052628	Fib3	Pkd2
Atxn7	3.84151e-08	0.374039	0.411	0.465	0.000562781	Fib3	Atxn7
Arid4b	3.96478e-08	0.289144	0.571	0.684	0.000580841	Fib3	Arid4b
Pi4k2a	4.06353e-08	0.322007	0.484	0.568	0.000595307	Fib3	Pi4k2a
Sbds	7.63e-08	0.322089	0.556	0.697	0.0011178	Fib3	Sbds
Tmem131	9.6874e-08	0.302383	0.503	0.605	0.0014192	Fib3	Tmem131
Ackr3	1.15318e-07	0.475768	0.556	0.599	0.00168941	Fib3	Ackr3
Mkln1	1.26723e-07	0.301353	0.548	0.667	0.0018565	Fib3	Mkln1
Ppp2r2a	1.31371e-07	0.28727	0.55	0.684	0.00192459	Fib3	Ppp2r2a
Gm42418	1.82045e-07	0.648152	0.999	1	0.00266696	Fib3	Gm42418
Gclc	2.48914e-07	0.364873	0.279	0.269	0.00364658	Fib3	Gclc
Ifi203	2.60376e-07	0.58224	0.511	0.539	0.00381451	Fib3	Ifi203
Fem1b	2.64477e-07	0.362575	0.429	0.48	0.00387458	Fib3	Fem1b
Ankrd28	2.88202e-07	0.313905	0.448	0.485	0.00422216	Fib3	Ankrd28
Opcml	2.95641e-07	0.332928	0.309	0.305	0.00433114	Fib3	Opcml
Clip1	3.92217e-07	0.342024	0.554	0.687	0.00574598	Fib3	Clip1
Usp7	4.85403e-07	0.286138	0.513	0.637	0.00711115	Fib3	Usp7
Atp6v1b2	5.49358e-07	0.392533	0.505	0.589	0.00804809	Fib3	Atp6v1b2
Gna13	6.29754e-07	0.322487	0.564	0.686	0.00922589	Fib3	Gna13
Cop1	7.16784e-07	0.280954	0.547	0.672	0.0105009	Fib3	Cop1
Sik1	7.62049e-07	0.343982	0.398	0.428	0.011164	Fib3	Sik1
Pappa	7.79251e-07	0.3645	0.295	0.263	0.011416	Fib3	Pappa
Dyrk1a	8.21218e-07	0.340018	0.389	0.435	0.0120308	Fib3	Dyrk1a
Has2	9.03251e-07	0.291069	0.307	0.434	0.0132326	Fib3	Has2
Zbtb7a	9.51503e-07	0.273701	0.57	0.693	0.0139395	Fib3	Zbtb7a
Rc3h1	1.69966e-06	0.311152	0.525	0.64	0.0249	Fib3	Rc3h1
Mdm2	2.10055e-06	0.270767	0.468	0.527	0.030773	Fib3	Mdm2
Alyref	2.10954e-06	0.278622	0.506	0.608	0.0309048	Fib3	Alyref
Srsf6	2.98431e-06	0.25774	0.577	0.716	0.0437201	Fib3	Srsf6
Matr3	3.82117e-06	0.280499	0.566	0.721	0.0559802	Fib3	Matr3
Ppfibp1	4.59121e-06	0.261737	0.594	0.733	0.0672612	Fib3	Ppfibp1
Erbin	7.16836e-06	0.286788	0.553	0.697	0.105017	Fib3	Erbin
Suco	1.08419e-05	0.335809	0.416	0.487	0.158834	Fib3	Suco
Usp16	1.25731e-05	0.26257	0.516	0.63	0.184196	Fib3	Usp16
Ivns1abp	1.31497e-05	0.334844	0.414	0.481	0.192643	Fib3	Ivns1abp
Nampt	1.3901e-05	0.389224	0.414	0.479	0.20365	Fib3	Nampt
Stat5b	2.25166e-05	0.771384	0.402	0.467	0.329868	Fib3	Stat5b
Plekhm2	2.4003e-05	0.294175	0.356	0.396	0.351643	Fib3	Plekhm2
Cnot4	2.47493e-05	0.284423	0.476	0.586	0.362578	Fib3	Cnot4
Esyt21	2.48545e-05	0.250425	0.586	0.727	0.364119	Fib3	Esyt2
Kcmf1	2.54962e-05	0.252373	0.518	0.641	0.37352	Fib3	Kcmf1
Cflar	2.76921e-05	0.286139	0.563	0.699	0.405689	Fib3	Cflar
Notch2	3.29905e-05	0.326863	0.417	0.498	0.483311	Fib3	Notch2
Tasor	3.83743e-05	0.30368	0.469	0.563	0.562183	Fib3	Tasor
Siah2	4.37412e-05	0.273752	0.26	0.26	0.640808	Fib3	Siah2
Rbm7	4.44553e-05	0.286443	0.464	0.574	0.651269	Fib3	Rbm7
Sema3c	4.45537e-05	0.332702	0.529	0.584	0.652712	Fib3	Sema3c
Cdc42bpa	4.49344e-05	0.271186	0.556	0.691	0.658289	Fib3	Cdc42bpa
Abl2	4.75429e-05	0.390686	0.422	0.492	0.696503	Fib3	Abl2
Camsap2	6.34652e-05	0.277409	0.422	0.495	0.929765	Fib3	Camsap2
Dab2	9.13871e-05	0.383869	0.5	0.6	1	Fib3	Dab2
Cdc73	0.000106786	0.307169	0.437	0.525	1	Fib3	Cdc73
Rnf19a	0.000108972	0.304611	0.421	0.492	1	Fib3	Rnf19a
Akap12	0.000122969	0.564535	0.445	0.52	1	Fib3	Akap12
Atrnl1	0.000124165	0.306402	0.495	0.609	1	Fib3	Atrnl1
Mir100hg	0.000129042	0.398973	0.393	0.443	1	Fib3	Mir100hg
Tgfbr1	0.000141107	0.355041	0.436	0.524	1	Fib3	Tgfbr1
Flrt2	0.000143155	0.295895	0.607	0.698	1	Fib3	Flrt2
Trp53bp2	0.000190668	0.306222	0.345	0.381	1	Fib3	Trp53bp2
Chic2	0.000204771	0.263896	0.575	0.724	1	Fib3	Chic2
Sun2	0.000219629	0.254481	0.294	0.306	1	Fib3	Sun2
Nbeal1	0.000268456	0.290085	0.531	0.665	1	Fib3	Nbeal1
Slc4a7	0.000531849	0.308926	0.411	0.476	1	Fib3	Slc4a7
Gbp2	0.00055695	0.49178	0.405	0.461	1	Fib3	Gbp2
Chp1	0.000568866	0.251539	0.519	0.665	1	Fib3	Chp1
Cachd1	0.000666	0.306883	0.357	0.404	1	Fib3	Cachd1
Ifi204	0.0007715	0.377121	0.618	0.685	1	Fib3	Ifi204
Diaph2	0.000834328	0.278435	0.5	0.628	1	Fib3	Diaph2
Pde8a	0.00118283	0.336385	0.412	0.505	1	Fib3	Pde8a
Cab39	0.00136692	0.25511	0.46	0.577	1	Fib3	Cab39
Itpkc	0.00140333	0.268409	0.333	0.354	1	Fib3	Itpkc
Atp8b1	0.00174337	0.292923	0.481	0.564	1	Fib3	Atp8b1
Ppp1r15b	0.00184692	0.283358	0.49	0.603	1	Fib3	Ppp1r15b
Antxr2	0.00215545	0.259376	0.515	0.643	1	Fib3	Antxr2
Atf6	0.00227653	0.298998	0.386	0.466	1	Fib3	Atf6
Tut7	0.00240157	0.256478	0.533	0.682	1	Fib3	Tut7
Nasp	0.00245746	0.312021	0.395	0.463	1	Fib3	Nasp
Isy1	0.00261969	0.374588	0.369	0.443	1	Fib3	Isy1
Clock	0.00287277	0.275147	0.468	0.586	1	Fib3	Clock
Ikzf5	0.0029477	0.280807	0.323	0.368	1	Fib3	Ikzf5
Crem	0.00298769	0.37439	0.306	0.333	1	Fib3	Crem
Btaf1	0.00331479	0.280691	0.369	0.431	1	Fib3	Btaf1
Bcl2l11	0.00339248	0.270417	0.263	0.272	1	Fib3	Bcl2l11
Pvr	0.00345592	0.263968	0.341	0.373	1	Fib3	Pvr
Nup153	0.00350157	0.292345	0.353	0.416	1	Fib3	Nup153
Heca	0.00393055	0.278179	0.33	0.378	1	Fib3	Heca
Tsc22d31	0.00420023	0.492925	0.41	0.461	1	Fib3	Tsc22d3
Lmbrd1	0.00446701	0.259813	0.444	0.558	1	Fib3	Lmbrd1
Gm20186	0.00484592	0.3728	0.268	0.27	1	Fib3	Gm20186
Hdac4	0.00500138	0.288206	0.381	0.454	1	Fib3	Hdac4
Slco3a1	0.00564989	0.28044	0.436	0.531	1	Fib3	Slco3a1
Ankrd12	0.00573537	0.255219	0.588	0.733	1	Fib3	Ankrd12
Raph1	0.0059344	0.302911	0.44	0.519	1	Fib3	Raph1
Arl8b	0.00593441	0.258424	0.482	0.624	1	Fib3	Arl8b
Dazap2	0.00607863	0.256771	0.516	0.668	1	Fib3	Dazap2
Magoh	0.00636523	0.258634	0.521	0.675	1	Fib3	Magoh
C4b1	0.0081366	0.382553	0.493	0.529	1	Fib3	C4b
Pom121	0.00834575	0.274436	0.31	0.353	1	Fib3	Pom121
Ndfip2	0.00896666	0.281349	0.437	0.554	1	Fib3	Ndfip2
Ctsk	9.11933e-221	1.14426	0.998	0.909	1.33598e-216	Fib4	Ctsk
Tnc	4.29441e-182	1.6714	0.743	0.369	6.29131e-178	Fib4	Tnc
Mmp2	1.23385e-181	0.812529	0.998	0.91	1.80758e-177	Fib4	Mmp2
Pakap.11	3.21665e-165	0.929081	0.895	0.592	4.71239e-161	Fib4	Pakap.1
Mmp14	1.42124e-150	0.734999	0.995	0.926	2.08212e-146	Fib4	Mmp14
Ndrg11	2.60075e-139	0.89083	0.95	0.763	3.81009e-135	Fib4	Ndrg1
Ctsb	9.35884e-139	0.66148	0.999	0.971	1.37107e-134	Fib4	Ctsb
Csrnp11	3.28502e-138	0.606636	0.945	0.614	4.81255e-134	Fib4	Csrnp1
Thbs21	5.51899e-136	0.808036	0.988	0.864	8.08532e-132	Fib4	Thbs2
Mtmr10	2.45694e-135	0.35839	0.519	0.201	3.59941e-131	Fib4	Mtmr10
Tnfaip61	7.50924e-133	0.627641	0.993	0.902	1.1001e-128	Fib4	Tnfaip6
Masp1	8.36925e-133	0.680976	0.881	0.522	1.2261e-128	Fib4	Masp1
Ets21	9.45657e-130	0.590596	0.95	0.718	1.38539e-125	Fib4	Ets2
Dot1l1	3.4582e-124	0.465806	0.805	0.45	5.06626e-120	Fib4	Dot1l
Gpnmb	2.16571e-122	0.860585	0.858	0.582	3.17277e-118	Fib4	Gpnmb
Cpe1	3.66751e-122	0.580671	0.755	0.389	5.3729e-118	Fib4	Cpe
Lrrc321	1.05866e-117	0.54078	0.788	0.465	1.55094e-113	Fib4	Lrrc32
Gm14636	2.26865e-117	0.665242	0.64	0.308	3.32357e-113	Fib4	Gm14636
Cpxm11	3.31141e-117	1.00884	0.94	0.716	4.85122e-113	Fib4	Cpxm1
Atp6v1b21	3.995e-117	0.525581	0.824	0.541	5.85267e-113	Fib4	Atp6v1b2
Psap	4.98838e-117	0.57112	0.999	0.975	7.30798e-113	Fib4	Psap
Ell21	4.30226e-116	0.603255	0.86	0.586	6.30281e-112	Fib4	Ell2
Bach1	4.75409e-116	0.5722	0.922	0.657	6.96474e-112	Fib4	Bach1
Ifrd11	1.25977e-115	0.649771	0.992	0.901	1.84556e-111	Fib4	Ifrd1
Tnfrsf12a1	8.61391e-115	0.535009	0.924	0.657	1.26194e-110	Fib4	Tnfrsf12a
Thbs11	2.61223e-111	1.00031	0.856	0.643	3.82692e-107	Fib4	Thbs1
Fosl11	6.87619e-108	0.430344	0.795	0.42	1.00736e-103	Fib4	Fosl1
Rnf19b1	7.0966e-106	0.542657	0.877	0.586	1.03965e-101	Fib4	Rnf19b
Lgals3	2.15788e-104	0.788847	0.992	0.948	3.1613e-100	Fib4	Lgals3
Pde4b1	1.63834e-101	0.548522	0.689	0.384	2.40017e-97	Fib4	Pde4b
Irx11	9.62748e-97	0.586517	0.792	0.489	1.41043e-92	Fib4	Irx1
Gm29101	1.47815e-96	0.268003	0.425	0.164	2.16549e-92	Fib4	Gm29101
Dnajb41	7.38313e-96	0.526501	0.945	0.731	1.08163e-91	Fib4	Dnajb4
Fem1b1	8.22499e-96	0.454471	0.723	0.438	1.20496e-91	Fib4	Fem1b
Hexa	1.1946e-94	0.485951	0.943	0.752	1.7501e-90	Fib4	Hexa
Nfkb11	1.32886e-94	0.457241	0.98	0.824	1.94678e-90	Fib4	Nfkb1
Gch11	5.18182e-93	0.313961	0.711	0.392	7.59136e-89	Fib4	Gch1
Pdpn1	1.57442e-92	0.605162	0.971	0.839	2.30653e-88	Fib4	Pdpn
Tgif11	4.21165e-91	0.356271	0.679	0.372	6.17006e-87	Fib4	Tgif1
Inhba	3.44102e-90	0.394651	0.648	0.338	5.04109e-86	Fib4	Inhba
Ptgs2	5.37262e-90	1.21522	0.625	0.344	7.87088e-86	Fib4	Ptgs2
Mcl11	4.06285e-89	0.448903	0.996	0.935	5.95207e-85	Fib4	Mcl1
Abi3bp	2.01508e-88	0.730369	0.971	0.869	2.9521e-84	Fib4	Abi3bp
Stk401	3.67248e-88	0.41465	0.84	0.57	5.38019e-84	Fib4	Stk40
Bcl101	1.29504e-86	0.390751	0.883	0.663	1.89724e-82	Fib4	Bcl10
Twist2	5.631e-86	0.537703	0.815	0.569	8.24942e-82	Fib4	Twist2
Emp11	4.97455e-85	0.519535	0.996	0.939	7.28771e-81	Fib4	Emp1
Lif	8.65876e-84	0.882005	0.39	0.162	1.26851e-79	Fib4	Lif
Igf2bp2	4.32214e-82	0.313266	0.59	0.316	6.33193e-78	Fib4	Igf2bp2
Map4k4	9.65633e-82	0.490176	0.954	0.804	1.41465e-77	Fib4	Map4k4
Btg11	5.00848e-81	0.416106	0.992	0.914	7.33742e-77	Fib4	Btg1
Map2k31	1.005e-80	0.394327	0.767	0.509	1.47232e-76	Fib4	Map2k3
Riok3	1.39295e-80	0.392447	0.93	0.735	2.04068e-76	Fib4	Riok3
Icam11	1.64938e-80	0.401813	0.965	0.782	2.41634e-76	Fib4	Icam1
Arhgdib1	5.98024e-80	0.389552	0.702	0.404	8.76106e-76	Fib4	Arhgdib
Arl13b1	1.00708e-78	0.371092	0.882	0.653	1.47537e-74	Fib4	Arl13b
Scpep1	4.04509e-78	0.399044	0.961	0.81	5.92605e-74	Fib4	Scpep1
Rnf2171	4.17717e-78	0.348143	0.685	0.413	6.11956e-74	Fib4	Rnf217
Arl5b1	1.34992e-77	0.38426	0.793	0.529	1.97764e-73	Fib4	Arl5b
Slc4a71	1.5978e-77	0.316435	0.73	0.43	2.34078e-73	Fib4	Slc4a7
Serpine1	2.47779e-77	0.402343	0.803	0.506	3.62996e-73	Fib4	Serpine1
Birc31	3.97441e-77	0.436487	0.863	0.617	5.82251e-73	Fib4	Birc3
Ccl21	7.69992e-77	0.531999	0.851	0.56	1.12804e-72	Fib4	Ccl2
Tnfaip31	1.61157e-76	0.578485	0.867	0.593	2.36095e-72	Fib4	Tnfaip3
Lum	1.7372e-76	0.514798	0.997	0.918	2.545e-72	Fib4	Lum
Hspa8	1.93573e-76	0.413784	1	0.997	2.83585e-72	Fib4	Hspa8
Mpp51	7.48051e-76	0.286165	0.701	0.421	1.0959e-71	Fib4	Mpp5
Arpc3	3.54781e-75	0.420333	0.985	0.914	5.19755e-71	Fib4	Arpc3
Hsph1	1.07256e-74	0.650482	0.933	0.735	1.5713e-70	Fib4	Hsph1
Csf11	1.94596e-74	0.719854	0.93	0.788	2.85082e-70	Fib4	Csf1
Npc1	5.94629e-74	0.285718	0.647	0.38	8.71132e-70	Fib4	Npc1
Slc25a251	1.07605e-73	0.277325	0.621	0.342	1.57641e-69	Fib4	Slc25a25
Gem1	1.07682e-73	0.464917	0.946	0.756	1.57754e-69	Fib4	Gem
Atp6v1h1	1.93159e-73	0.377682	0.791	0.537	2.82977e-69	Fib4	Atp6v1h
Spry21	2.53515e-72	0.367831	0.766	0.502	3.71399e-68	Fib4	Spry2
Pi4k2a1	2.959e-72	0.308325	0.776	0.523	4.33494e-68	Fib4	Pi4k2a
Lgr5	7.53634e-71	0.347434	0.337	0.131	1.10407e-66	Fib4	Lgr5
Kdm6b1	1.11446e-70	0.351824	0.951	0.7	1.63269e-66	Fib4	Kdm6b
Mdm21	8.82311e-70	0.390505	0.75	0.486	1.29259e-65	Fib4	Mdm2
Cd441	2.28516e-69	0.365915	0.942	0.721	3.34776e-65	Fib4	Cd44
Litaf1	3.02933e-69	0.312936	0.949	0.802	4.43796e-65	Fib4	Litaf
Atp6v1a	6.2766e-69	0.338618	0.765	0.516	9.19522e-65	Fib4	Atp6v1a
Mapk6	2.21135e-68	0.31972	0.826	0.546	3.23962e-64	Fib4	Mapk6
Itga5	4.94145e-68	0.510122	0.777	0.523	7.23922e-64	Fib4	Itga5
Cmtm3	1.51903e-67	0.351175	0.873	0.664	2.22538e-63	Fib4	Cmtm3
Pim11	8.2219e-67	0.423006	0.929	0.743	1.20451e-62	Fib4	Pim1
Por1	1.06921e-66	0.382219	0.907	0.72	1.5664e-62	Fib4	Por
Ubc1	1.3343e-66	0.451549	0.999	0.976	1.95474e-62	Fib4	Ubc
Aebp1	1.8764e-66	0.471181	0.999	0.932	2.74893e-62	Fib4	Aebp1
Sowahc1	3.00077e-66	0.313348	0.617	0.351	4.39613e-62	Fib4	Sowahc
Cpeb41	3.71114e-66	0.322819	0.741	0.49	5.43681e-62	Fib4	Cpeb4
Ugcg1	7.10408e-66	0.470257	0.914	0.706	1.04075e-61	Fib4	Ugcg
Tgfb1	1.12313e-65	0.300842	0.609	0.343	1.64539e-61	Fib4	Tgfb1
Slc6a8	3.64051e-65	0.308551	0.691	0.438	5.33335e-61	Fib4	Slc6a8
Mapkapk2	5.34568e-65	0.35101	0.801	0.573	7.83142e-61	Fib4	Mapkapk2
Sde21	7.34619e-65	0.331061	0.815	0.589	1.07622e-60	Fib4	Sde2
Smad71	1.01072e-64	0.362038	0.839	0.581	1.4807e-60	Fib4	Smad7
Cd63	1.46122e-64	0.344117	0.999	0.989	2.14069e-60	Fib4	Cd63
Dpep1	1.96793e-64	0.433488	0.949	0.803	2.88302e-60	Fib4	Dpep1
Rnf149	2.43812e-64	0.323966	0.477	0.255	3.57185e-60	Fib4	Rnf149
Fbln21	9.57021e-64	0.419375	0.997	0.927	1.40204e-59	Fib4	Fbln2
Il17ra1	1.08943e-63	0.395637	0.851	0.608	1.59602e-59	Fib4	Il17ra
Dkk31	1.46855e-63	0.263392	0.557	0.3	2.15143e-59	Fib4	Dkk3
Hivep1	2.37728e-63	0.26677	0.734	0.471	3.48271e-59	Fib4	Hivep1
Cstb	3.95868e-63	0.419218	0.97	0.863	5.79946e-59	Fib4	Cstb
Cab39l	5.70761e-63	0.425537	0.735	0.518	8.36165e-59	Fib4	Cab39l
Crispld2	7.30962e-63	0.552969	0.845	0.621	1.07086e-58	Fib4	Crispld2
Ctla2a	1.02145e-62	0.968361	0.318	0.131	1.49642e-58	Fib4	Ctla2a
Arhgef121	5.68034e-62	0.333814	0.974	0.872	8.32169e-58	Fib4	Arhgef12
Mxra81	7.07912e-62	0.479074	0.854	0.657	1.03709e-57	Fib4	Mxra8
Scarf2	1.63946e-61	0.308133	0.823	0.572	2.40181e-57	Fib4	Scarf2
Uap1l1	2.0956e-61	0.263148	0.649	0.39	3.07006e-57	Fib4	Uap1l1
Anxa51	2.20015e-61	0.357029	0.998	0.964	3.22322e-57	Fib4	Anxa5
Actr31	2.79686e-61	0.29379	0.973	0.876	4.0974e-57	Fib4	Actr3
Plaur1	1.47148e-60	0.289459	0.739	0.477	2.15572e-56	Fib4	Plaur
Arid5b1	3.02905e-60	0.321559	0.927	0.74	4.43756e-56	Fib4	Arid5b
Cyth31	1.26729e-58	0.366665	0.905	0.719	1.85658e-54	Fib4	Cyth3
Sh3pxd2b	1.59835e-58	0.373365	0.912	0.724	2.34158e-54	Fib4	Sh3pxd2b
Zfand51	1.86722e-58	0.259459	0.98	0.892	2.73548e-54	Fib4	Zfand5
Hmcn11	4.17382e-58	0.312383	0.698	0.416	6.11465e-54	Fib4	Hmcn1
Fnip11	8.47317e-58	0.28545	0.871	0.652	1.24132e-53	Fib4	Fnip1
Lamp1	9.49415e-58	0.308063	0.992	0.94	1.39089e-53	Fib4	Lamp1
Lmna2	2.57081e-57	0.400817	0.996	0.972	3.76624e-53	Fib4	Lmna
Ccl8	7.461e-57	0.682531	0.812	0.603	1.09304e-52	Fib4	Ccl8
Nr4a21	7.61121e-57	0.513238	0.598	0.362	1.11504e-52	Fib4	Nr4a2
Ccbe1	7.93226e-57	0.273401	0.538	0.288	1.16208e-52	Fib4	Ccbe1
Slc3a21	1.45183e-55	0.320598	0.905	0.74	2.12694e-51	Fib4	Slc3a2
Ets11	2.95457e-55	0.270146	0.756	0.491	4.32845e-51	Fib4	Ets1
Noct	5.76099e-55	0.281395	0.726	0.427	8.43986e-51	Fib4	Noct
Hsp90aa11	1.1292e-54	0.48499	1	0.983	1.65428e-50	Fib4	Hsp90aa1
Tnfrsf11b	1.30919e-54	0.353939	0.282	0.115	1.91797e-50	Fib4	Tnfrsf11b
Gns	1.40961e-54	0.352464	0.939	0.789	2.06508e-50	Fib4	Gns
Bag31	5.39602e-54	0.368517	0.959	0.784	7.90517e-50	Fib4	Bag3
Pld3	5.32423e-53	0.259896	0.744	0.522	7.8e-49	Fib4	Pld3
Fgl21	6.89613e-53	0.428248	0.925	0.817	1.01028e-48	Fib4	Fgl2
Mmp3	8.41132e-53	0.755561	0.776	0.541	1.23226e-48	Fib4	Mmp3
G530011O06Rik	3.50436e-52	0.493956	0.497	0.278	5.13389e-48	Fib4	G530011O06Rik
Tpm11	3.61481e-52	0.315923	0.938	0.823	5.29569e-48	Fib4	Tpm1
Fam129b	3.98227e-52	0.256843	0.687	0.452	5.83402e-48	Fib4	Fam129b
Tnfrsf1b1	4.25058e-52	0.29983	0.59	0.358	6.2271e-48	Fib4	Tnfrsf1b
Atp6v0c	6.72881e-52	0.349242	0.97	0.899	9.85771e-48	Fib4	Atp6v0c
Mmp111	8.4718e-52	0.373894	0.465	0.254	1.24112e-47	Fib4	Mmp11
Sdc41	9.44212e-52	0.426292	0.949	0.872	1.38327e-47	Fib4	Sdc4
Adamts4	2.89778e-51	0.473825	0.617	0.398	4.24524e-47	Fib4	Adamts4
Npc2	5.51888e-51	0.301735	0.997	0.937	8.08516e-47	Fib4	Npc2
Ifi2071	6.47824e-51	0.394424	0.79	0.576	9.49063e-47	Fib4	Ifi207
Slc39a14	6.62894e-51	0.378659	0.841	0.606	9.7114e-47	Fib4	Slc39a14
Serpina3n	9.50585e-51	0.546921	0.964	0.867	1.39261e-46	Fib4	Serpina3n
Cyp26b11	4.44118e-50	0.364748	0.931	0.697	6.50633e-46	Fib4	Cyp26b1
Grem11	6.40748e-50	0.903432	0.381	0.191	9.38696e-46	Fib4	Grem1
Sphk11	8.27907e-50	0.268157	0.666	0.427	1.21288e-45	Fib4	Sphk1
Cebpb1	5.29449e-49	0.365461	0.984	0.924	7.75643e-45	Fib4	Cebpb
Rock21	8.75979e-49	0.29375	0.988	0.924	1.28331e-44	Fib4	Rock2
Rnf122	9.01293e-49	0.317945	0.542	0.337	1.32039e-44	Fib4	Rnf122
Glrx	1.00908e-48	0.344615	0.425	0.237	1.4783e-44	Fib4	Glrx
Tgfbi1	2.0319e-48	0.25212	0.955	0.728	2.97674e-44	Fib4	Tgfbi
Gpm6b	6.04601e-48	0.40897	0.867	0.702	8.8574e-44	Fib4	Gpm6b
Top11	1.36997e-47	0.311609	0.979	0.911	2.00701e-43	Fib4	Top1
Akap131	2.84576e-47	0.303837	0.964	0.849	4.16903e-43	Fib4	Akap13
Dcn	6.24696e-47	0.319287	1	0.957	9.1518e-43	Fib4	Dcn
Ctsa	8.11573e-47	0.30021	0.83	0.63	1.18895e-42	Fib4	Ctsa
Adamts21	9.0692e-47	0.274511	0.982	0.81	1.32864e-42	Fib4	Adamts2
Hmox1	1.12491e-46	0.628307	0.586	0.389	1.64799e-42	Fib4	Hmox1
Tgoln11	2.36527e-46	0.263412	0.942	0.798	3.46513e-42	Fib4	Tgoln1
Lrp1	6.64276e-46	0.334574	0.997	0.968	9.73164e-42	Fib4	Lrp1
Atp6v0b	8.99935e-45	0.264436	0.938	0.802	1.3184e-40	Fib4	Atp6v0b
Sqstm11	9.44001e-45	0.293657	0.942	0.802	1.38296e-40	Fib4	Sqstm1
Med131	2.48941e-44	0.261172	0.914	0.743	3.64699e-40	Fib4	Med13
Ehd1	3.59417e-44	0.291699	0.791	0.576	5.26545e-40	Fib4	Ehd1
Pros1	5.03025e-44	0.266698	0.971	0.876	7.36932e-40	Fib4	Pros1
Rbpj	5.40449e-44	0.302717	0.904	0.736	7.91758e-40	Fib4	Rbpj
Ddah1	8.2427e-44	0.292114	0.733	0.501	1.20756e-39	Fib4	Ddah1
Fbln1	1.21744e-43	0.310939	0.968	0.847	1.78355e-39	Fib4	Fbln1
Nfkbia1	6.48761e-43	0.390433	0.991	0.916	9.50435e-39	Fib4	Nfkbia
Zfp36l11	6.8376e-43	0.364008	0.989	0.947	1.00171e-38	Fib4	Zfp36l1
Antxr1	8.89396e-43	0.3739	0.966	0.878	1.30296e-38	Fib4	Antxr1
Slk	2.62932e-42	0.271666	0.91	0.756	3.85196e-38	Fib4	Slk
Dab21	3.99005e-42	0.289694	0.762	0.558	5.84543e-38	Fib4	Dab2
Pltp1	4.69587e-42	0.318354	0.701	0.481	6.87945e-38	Fib4	Pltp
Timp21	5.45081e-42	0.268846	0.999	0.979	7.98544e-38	Fib4	Timp2
Nnmt	8.45988e-42	0.452388	0.846	0.668	1.23937e-37	Fib4	Nnmt
Klf61	4.67415e-41	0.266282	0.992	0.926	6.84764e-37	Fib4	Klf6
Fbln51	1.63276e-40	0.263865	0.922	0.72	2.392e-36	Fib4	Fbln5
Vcam11	2.65843e-40	0.608799	0.554	0.381	3.89461e-36	Fib4	Vcam1
Grn	2.78513e-40	0.304332	0.96	0.825	4.08022e-36	Fib4	Grn
Fst	6.30874e-40	0.629089	0.745	0.572	9.2423e-36	Fib4	Fst
Cxcl2	2.34882e-39	0.643957	0.51	0.317	3.44102e-35	Fib4	Cxcl2
Il1rl1	6.83336e-39	0.312757	0.298	0.142	1.00109e-34	Fib4	Il1rl1
Col6a12	1.15609e-38	0.271236	0.994	0.885	1.69368e-34	Fib4	Col6a1
Rarres21	1.31049e-37	0.357994	0.995	0.92	1.91987e-33	Fib4	Rarres2
Rgcc1	2.58977e-37	0.33506	0.561	0.354	3.79402e-33	Fib4	Rgcc
Fgfr11	8.55225e-37	0.291848	0.95	0.854	1.2529e-32	Fib4	Fgfr1
Hspa1a	2.77148e-36	0.496625	0.981	0.952	4.06021e-32	Fib4	Hspa1a
Gadd45b1	3.82161e-34	0.270102	0.883	0.69	5.59866e-30	Fib4	Gadd45b
Plin2	3.85947e-34	0.399209	0.66	0.488	5.65412e-30	Fib4	Plin2
Mfap22	4.66262e-34	0.2709	0.947	0.76	6.83074e-30	Fib4	Mfap2
Il1r1	1.24108e-33	0.298071	0.9	0.734	1.81819e-29	Fib4	Il1r1
Bhlhe40	1.92382e-33	0.258545	0.727	0.521	2.8184e-29	Fib4	Bhlhe40
Ptges	3.39025e-33	0.564681	0.719	0.551	4.96672e-29	Fib4	Ptges
Col5a21	3.64849e-33	0.257786	0.998	0.9	5.34503e-29	Fib4	Col5a2
Ier3	6.66439e-31	0.331366	0.875	0.709	9.76333e-27	Fib4	Ier3
Sat11	2.60423e-30	0.317889	0.921	0.805	3.8152e-26	Fib4	Sat1
Rsbn1	3.82901e-29	0.344397	0.593	0.43	5.6095e-25	Fib4	Rsbn1
Hspa1b1	3.91513e-29	0.480733	0.978	0.946	5.73567e-25	Fib4	Hspa1b
Odc11	6.16137e-29	0.429292	0.739	0.59	9.02641e-25	Fib4	Odc1
Mmp19	2.02848e-28	0.371127	0.735	0.549	2.97172e-24	Fib4	Mmp19
Limd1	5.5392e-28	0.274561	0.719	0.547	8.11493e-24	Fib4	Limd1
Cxcl121	1.03391e-27	0.302958	0.905	0.773	1.51468e-23	Fib4	Cxcl12
Chl1	5.5382e-27	0.467226	0.546	0.378	8.11346e-23	Fib4	Chl1
Col12a11	1.15273e-26	0.649961	0.53	0.389	1.68875e-22	Fib4	Col12a1
Gm201861	3.95073e-25	0.265967	0.39	0.255	5.78782e-21	Fib4	Gm20186
Sox11	1.41452e-20	0.280876	0.312	0.193	2.07227e-16	Fib4	Sox11
Mfap41	3.3174e-20	0.278559	0.691	0.543	4.86e-16	Fib4	Mfap4
Slpi	2.09278e-09	1.0362	0.273	0.209	3.06592e-05	Fib4	Slpi
Ctsk1	0	1.42435	0.992	0.892	0	Fib5	Ctsk
Col1a2	0	1.26775	1	0.945	0	Fib5	Col1a2
Col1a1	0	1.26065	0.999	0.896	0	Fib5	Col1a1
Lum1	0	1.17826	0.995	0.902	0	Fib5	Lum
Apcdd1	0	1.10955	0.874	0.464	0	Fib5	Apcdd1
Adamts22	0	1.0212	0.971	0.779	0	Fib5	Adamts2
Htra3	0	0.997879	0.986	0.865	0	Fib5	Htra3
Col16a1	0	0.996582	0.958	0.813	0	Fib5	Col16a1
Ppp1r14a	0	0.937433	0.622	0.193	0	Fib5	Ppp1r14a
Cdh4	0	0.89376	0.685	0.213	0	Fib5	Cdh4
Dcn1	0	0.875905	1	0.948	0	Fib5	Dcn
Mmp21	0	0.875119	0.994	0.893	0	Fib5	Mmp2
Htra1	0	0.849001	0.981	0.846	0	Fib5	Htra1
Itgbl1	0	0.844307	0.864	0.515	0	Fib5	Itgbl1
Oxtr	0	0.830662	0.368	0.051	0	Fib5	Oxtr
Aff3	0	0.798386	0.651	0.273	0	Fib5	Aff3
Thy1	0	0.78271	0.988	0.84	0	Fib5	Thy1
Rnase4	0	0.735082	0.999	0.943	0	Fib5	Rnase4
Cd631	0	0.73275	0.998	0.987	0	Fib5	Cd63
Grn1	0	0.701682	0.967	0.795	0	Fib5	Grn
Psap1	0	0.692696	0.999	0.97	0	Fib5	Psap
Itgb5	0	0.676419	0.929	0.719	0	Fib5	Itgb5
Timp22	0	0.608412	0.999	0.974	0	Fib5	Timp2
Tgfbi2	1.05972e-306	0.959794	0.94	0.686	1.55249e-302	Fib5	Tgfbi
Aebp11	1.66057e-304	0.815777	0.995	0.92	2.43274e-300	Fib5	Aebp1
Marveld1	1.34754e-302	0.58852	0.713	0.37	1.97415e-298	Fib5	Marveld1
Gns1	2.16333e-301	0.704763	0.935	0.759	3.16928e-297	Fib5	Gns
Zic1	3.82573e-297	0.513695	0.629	0.241	5.60469e-293	Fib5	Zic1
Gas61	8.86771e-289	1.54354	0.925	0.72	1.29912e-284	Fib5	Gas6
Mmp141	7.37315e-282	0.835092	0.993	0.913	1.08017e-277	Fib5	Mmp14
Eln	1.65471e-280	0.925079	0.918	0.642	2.42414e-276	Fib5	Eln
Hexa1	7.07556e-275	0.69757	0.913	0.723	1.03657e-270	Fib5	Hexa
Sulf21	2.16358e-271	0.921558	0.83	0.572	3.16964e-267	Fib5	Sulf2
Mfap23	3.5931e-268	0.68305	0.943	0.723	5.26389e-264	Fib5	Mfap2
Lamp11	4.17032e-268	0.551806	0.987	0.931	6.10952e-264	Fib5	Lamp1
Igfbp51	3.09731e-266	1.00859	0.938	0.667	4.53756e-262	Fib5	Igfbp5
Ahr	3.38911e-261	0.672304	0.64	0.286	4.96505e-257	Fib5	Ahr
S100a41	1.4954e-258	1.1469	0.942	0.834	2.19077e-254	Fib5	S100a4
Lrp11	3.70015e-252	0.589812	0.996	0.962	5.42073e-248	Fib5	Lrp1
Dpep11	9.84344e-252	0.828739	0.941	0.775	1.44206e-247	Fib5	Dpep1
Nbl1	2.13228e-251	0.826148	0.972	0.883	3.1238e-247	Fib5	Nbl1
Prrx1	1.64896e-250	0.574178	0.993	0.964	2.41573e-246	Fib5	Prrx1
Txnip2	8.20174e-250	0.522751	0.794	0.438	1.20156e-245	Fib5	Txnip
Irx5	3.15248e-247	0.52032	0.574	0.232	4.61838e-243	Fib5	Irx5
Twist1	7.9826e-245	0.603292	0.971	0.854	1.16945e-240	Fib5	Twist1
Lgals31	1.02455e-244	0.842723	0.985	0.942	1.50097e-240	Fib5	Lgals3
Creb3l1	2.20363e-243	0.721439	0.898	0.681	3.22832e-239	Fib5	Creb3l1
Bcl11b1	8.28212e-240	0.447603	0.711	0.31	1.21333e-235	Fib5	Bcl11b
Clec2d	6.16463e-239	0.754518	0.809	0.55	9.03118e-235	Fib5	Clec2d
Psmb8	2.13202e-234	0.686929	0.857	0.638	3.12341e-230	Fib5	Psmb8
Sparc1	8.15581e-234	0.850344	1	0.949	1.19483e-229	Fib5	Sparc
Ptgfr1	2.55105e-233	0.592729	0.76	0.411	3.73728e-229	Fib5	Ptgfr
Maf	3.07101e-232	0.615982	0.856	0.588	4.49903e-228	Fib5	Maf
Ctsd	5.74591e-231	0.564022	0.961	0.826	8.41776e-227	Fib5	Ctsd
Tm7sf3	5.72402e-230	0.529769	0.807	0.562	8.3857e-226	Fib5	Tm7sf3
Sectm1a	7.67379e-230	0.621811	0.707	0.336	1.12421e-225	Fib5	Sectm1a
Tapbp	2.99201e-227	0.604167	0.936	0.765	4.38329e-223	Fib5	Tapbp
Slc27a6	4.92495e-227	0.358847	0.377	0.099	7.21505e-223	Fib5	Slc27a6
Ndufa4l2	7.91806e-227	0.931679	0.659	0.35	1.16e-222	Fib5	Ndufa4l2
Pik3r11	2.21529e-225	0.687936	0.89	0.647	3.24541e-221	Fib5	Pik3r1
Chst12	7.8329e-225	0.434672	0.571	0.27	1.14752e-220	Fib5	Chst12
Fbln52	4.42397e-223	0.679271	0.896	0.688	6.48111e-219	Fib5	Fbln5
Pla2g2e	1.11536e-222	0.567723	0.424	0.135	1.634e-218	Fib5	Pla2g2e
Ltbp1	3.75752e-220	0.741696	0.879	0.676	5.50476e-216	Fib5	Ltbp1
Pth1r1	4.41966e-220	0.534171	0.77	0.458	6.47481e-216	Fib5	Pth1r
Sh3pxd2a	8.31607e-220	0.675621	0.9	0.715	1.2183e-215	Fib5	Sh3pxd2a
Flt3l	1.98702e-218	0.436983	0.539	0.222	2.91099e-214	Fib5	Flt3l
Igsf10	1.17417e-216	0.625036	0.94	0.785	1.72016e-212	Fib5	Igsf10
Il1r21	3.60764e-214	0.690247	0.882	0.677	5.28519e-210	Fib5	Il1r2
Inhbb	6.82302e-214	0.573475	0.595	0.273	9.99573e-210	Fib5	Inhbb
Tnxb1	9.15388e-214	0.663327	0.969	0.832	1.34104e-209	Fib5	Tnxb
Axin2	1.61904e-212	0.321118	0.403	0.119	2.3719e-208	Fib5	Axin2
Ccl19	3.95521e-212	0.877388	0.883	0.6	5.79439e-208	Fib5	Ccl19
Adam331	1.52094e-211	0.488053	0.71	0.401	2.22818e-207	Fib5	Adam33
Podn1	8.98343e-204	0.563409	0.863	0.602	1.31607e-199	Fib5	Podn
Col3a11	1.16434e-203	0.662337	1	0.899	1.70575e-199	Fib5	Col3a1
Bace2	1.86783e-203	0.376655	0.52	0.23	2.73637e-199	Fib5	Bace2
Scd21	1.65439e-200	0.781702	0.77	0.517	2.42368e-196	Fib5	Scd2
Eid11	3.63447e-200	0.550233	0.95	0.828	5.3245e-196	Fib5	Eid1
Ahrr	2.34177e-197	0.254954	0.285	0.062	3.43069e-193	Fib5	Ahrr
Uqcc2	6.4776e-196	0.549017	0.909	0.761	9.48968e-192	Fib5	Uqcc2
Dapk11	7.95211e-196	0.611591	0.909	0.74	1.16498e-191	Fib5	Dapk1
Fzd2	9.46872e-195	0.461855	0.701	0.419	1.38717e-190	Fib5	Fzd2
Tmem50a	2.81601e-194	0.450798	0.967	0.882	4.12545e-190	Fib5	Tmem50a
Ctsb1	5.7694e-194	0.588425	0.997	0.966	8.45216e-190	Fib5	Ctsb
Hoxc8	1.34263e-193	0.491262	0.794	0.519	1.96695e-189	Fib5	Hoxc8
Ppic	2.78354e-192	0.576971	0.965	0.798	4.07788e-188	Fib5	Ppic
Clec11a	1.18177e-191	0.536013	0.596	0.298	1.73129e-187	Fib5	Clec11a
Gpnmb1	6.03131e-191	0.878731	0.787	0.55	8.83588e-187	Fib5	Gpnmb
Col15a11	5.27235e-190	0.617811	0.867	0.579	7.72399e-186	Fib5	Col15a1
Ecm21	6.99879e-190	0.724627	0.828	0.568	1.02532e-185	Fib5	Ecm2
Vat1	4.83257e-189	0.514807	0.926	0.779	7.07972e-185	Fib5	Vat1
Fibin	4.24073e-188	1.06334	0.63	0.359	6.21266e-184	Fib5	Fibin
Pten	1.30738e-186	0.479332	0.935	0.822	1.91531e-182	Fib5	Pten
Nfix	5.7962e-185	0.445733	0.992	0.941	8.49143e-181	Fib5	Nfix
Fgfr4	7.77138e-185	0.286635	0.347	0.098	1.13851e-180	Fib5	Fgfr4
Cldn10	1.88227e-182	0.66939	0.566	0.291	2.75753e-178	Fib5	Cldn10
Hfe	2.1027e-182	0.46771	0.624	0.355	3.08045e-178	Fib5	Hfe
B3gnt9	3.84454e-182	0.41509	0.635	0.378	5.63225e-178	Fib5	B3gnt9
mt-Nd41	2.08159e-180	0.407393	1	0.985	3.04952e-176	Fib5	mt-Nd4
Rrbp1	8.34071e-180	0.454945	0.996	0.951	1.22191e-175	Fib5	Rrbp1
Ctsh1	2.26654e-179	0.685152	0.918	0.722	3.32048e-175	Fib5	Ctsh
Rspo1	5.75814e-178	0.437317	0.651	0.317	8.43568e-174	Fib5	Rspo1
Cyp26b12	1.62346e-177	0.733923	0.913	0.655	2.37836e-173	Fib5	Cyp26b1
Plpp1	3.48841e-172	0.484019	0.718	0.479	5.11052e-168	Fib5	Plpp1
Ar	3.76078e-172	0.567759	0.928	0.765	5.50954e-168	Fib5	Ar
Fcgrt	4.85311e-172	0.446099	0.939	0.796	7.10981e-168	Fib5	Fcgrt
Ahnak21	1.00237e-171	0.529526	0.767	0.529	1.46847e-167	Fib5	Ahnak2
Cpe2	1.29715e-170	0.626989	0.65	0.352	1.90032e-166	Fib5	Cpe
Atp1a21	2.12782e-170	0.494889	0.638	0.336	3.11725e-166	Fib5	Atp1a2
Aldh3a11	5.61976e-170	0.569279	0.581	0.261	8.23295e-166	Fib5	Aldh3a1
Ppp2r2c	6.35898e-170	0.300082	0.456	0.174	9.31591e-166	Fib5	Ppp2r2c
mt-Co2	1.84072e-169	0.346467	1	0.99	2.69666e-165	Fib5	mt-Co2
Cox6c	1.96172e-169	0.508951	0.992	0.964	2.87392e-165	Fib5	Cox6c
Nfic	2.28292e-168	0.494098	0.873	0.677	3.34447e-164	Fib5	Nfic
Tmem140	1.53228e-167	0.395536	0.537	0.271	2.24479e-163	Fib5	Tmem140
Cyp2f21	1.97829e-167	0.576898	0.792	0.478	2.8982e-163	Fib5	Cyp2f2
Cd2481	2.81374e-167	0.552965	0.896	0.683	4.12212e-163	Fib5	Cd248
Lpar1	4.32323e-167	0.477868	0.947	0.805	6.33353e-163	Fib5	Lpar1
Mfap42	1.0993e-166	1.36157	0.742	0.494	1.61048e-162	Fib5	Mfap4
Gpr153	4.15441e-165	0.426199	0.757	0.524	6.08621e-161	Fib5	Gpr153
Cpz	1.18423e-163	0.63483	0.638	0.383	1.73489e-159	Fib5	Cpz
Tcf41	3.58566e-163	0.486917	0.984	0.937	5.25299e-159	Fib5	Tcf4
Nceh1	1.36453e-161	0.391109	0.546	0.271	1.99904e-157	Fib5	Nceh1
Rin2	3.67388e-160	0.418946	0.631	0.373	5.38224e-156	Fib5	Rin2
Adamtsl5	2.61008e-159	0.339732	0.624	0.344	3.82377e-155	Fib5	Adamtsl5
Serpina3n1	3.80623e-159	0.782685	0.96	0.848	5.57613e-155	Fib5	Serpina3n
mt-Nd22	1.69158e-158	0.397517	1	0.984	2.47816e-154	Fib5	mt-Nd2
Pcolce21	1.14548e-157	0.479075	0.943	0.776	1.67812e-153	Fib5	Pcolce2
S1pr2	6.313e-156	0.37397	0.703	0.454	9.24854e-152	Fib5	S1pr2
[truncated: 2,797 more rows]

## Sheet: Inf Fib Aged v Young DEG
Symbol	LFC	p_val	p_val_adj
Ldb2	-1.27765	1.11231e-25	1.62954e-21
Fbn2	-1.20173	2.81714e-19	4.12711e-15
C130026I21Rik	0.873606	1.37098e-17	2.00849e-13
Adamts2	-0.773768	2.87044e-15	4.20519e-11
Scd2	-1.2033	3.78974e-14	5.55197e-10
Adm	-1.54149	1.92827e-13	2.82492e-09
Fabp4	2.60896	5.31847e-13	7.79157e-09
Cldn15	0.737719	8.0375e-13	1.17749e-08
Oxct1	-0.719359	1.47408e-12	2.15953e-08
Clec1a	0.609421	1.71713e-12	2.51559e-08
Il31ra	-0.620849	2.82206e-12	4.13432e-08
Rtn1	0.733599	6.9033e-12	1.01133e-07
Slc38a4	-0.454563	8.50938e-12	1.24662e-07
Itga5	1.41622	8.54932e-12	1.25248e-07
Hmgn3	-0.667906	9.91997e-12	1.45328e-07
Cd300lg	0.458408	1.45273e-11	2.12824e-07
Vipr2	0.506041	2.31199e-11	3.38707e-07
Lipg	-0.644349	3.56691e-11	5.22552e-07
Adamtsl3	0.756892	7.20332e-11	1.05529e-06
Lrg1	1.06061	1.23636e-10	1.81127e-06
Pmepa1	0.774177	2.94911e-10	4.32045e-06
Greb1	-0.55472	3.09416e-10	4.53295e-06
Retsat	0.871643	3.5506e-10	5.20163e-06
Cpz	-0.978193	3.9366e-10	5.76712e-06
Plin2	0.795982	4.01997e-10	5.88926e-06
Hhipl1	0.874861	4.06164e-10	5.9503e-06
Nr4a3	1.2866	4.36598e-10	6.39617e-06
Mknk2	0.695748	4.85602e-10	7.11406e-06
Ptges	0.939257	6.78075e-10	9.9338e-06
St3gal5	-0.654516	7.21616e-10	1.05717e-05
AW551984	-0.576856	9.40702e-10	1.37813e-05
Socs2	-0.626732	1.01718e-09	1.49017e-05
Abcb1b	0.68955	1.35307e-09	1.98225e-05
Tmem45a	-0.979173	1.40511e-09	2.05849e-05
Paxx	-0.574975	1.77935e-09	2.60674e-05
Esr1	-0.887326	1.99418e-09	2.92147e-05
Hacd4	-0.786108	2.16277e-09	3.16846e-05
F730043M19Rik	-0.271595	2.91683e-09	4.27315e-05
Myo1d	0.478039	2.92255e-09	4.28153e-05
Pros1	0.474748	3.05513e-09	4.47576e-05
H2-Ab1	-0.755789	3.10287e-09	4.5457e-05
Pgr	-0.965819	3.15383e-09	4.62036e-05
Id2	-0.964072	4.33819e-09	6.35545e-05
Itm2a	-1.38786	5.14646e-09	7.53957e-05
Rcan2	-0.477159	7.54954e-09	0.000110601
Creb3l3	-0.637372	8.27732e-09	0.000121263
Adamts19	-0.321217	8.65429e-09	0.000126785
Csprs	0.471456	8.73792e-09	0.000128011
Hlx	0.648674	1.01196e-08	0.000148253
Sgip1	0.460903	1.38198e-08	0.00020246
Ptn	-0.913136	1.49295e-08	0.000218718
Syne2	0.541532	1.51015e-08	0.000221237
Bmper	0.856257	1.54081e-08	0.000225728
Tspan2	0.424276	1.67186e-08	0.000244927
Apol6	-0.233268	1.71761e-08	0.00025163
Fbxw17	-0.345492	1.86319e-08	0.000272957
Tmem267	1.0079	2.20389e-08	0.00032287
Ppp2cb	0.514594	3.46494e-08	0.000507614
H2-Aa	-1.07067	3.47131e-08	0.000508546
Fetub	0.639225	3.60158e-08	0.000527631
Smim41	0.553731	3.67602e-08	0.000538537
Ints2	0.698983	3.69761e-08	0.0005417
Csgalnact1	0.711779	3.97353e-08	0.000582123
Serinc3	0.34653	4.31479e-08	0.000632117
Thbd	1.21165	4.36828e-08	0.000639953
Basp1	-0.879484	4.51983e-08	0.000662155
Nisch	-0.39	5.43423e-08	0.000796115
Cd74	-1.2497	5.71178e-08	0.000836775
Agtr2	-0.668069	5.77298e-08	0.000845742
C430049B03Rik	-0.639998	6.48849e-08	0.000950563
Pde4b	0.90338	8.69758e-08	0.0012742
Ndnf	-0.309594	9.38619e-08	0.00137508
Tns3	0.516447	9.51953e-08	0.00139461
3300005D01Rik	0.625182	1.04593e-07	0.00153228
Gm15247	0.999529	1.05434e-07	0.00154461
Fdps	-0.922787	1.10502e-07	0.00161885
Vegfd	-1.04858	1.12016e-07	0.00164103
Gm17494	-0.398557	1.27781e-07	0.00187199
Reg1	-1.41971	1.44731e-07	0.00212031
Ogn	-1.17037	1.65778e-07	0.00242865
Gbp5	-0.563782	2.14997e-07	0.0031497
Slfn5	-1.14445	2.22559e-07	0.00326049
Ttc39b	0.470367	2.69765e-07	0.00395205
Gm49774	0.982017	2.96636e-07	0.00434572
Ddt	-0.53907	3.02206e-07	0.00442733
Gm15726	0.809105	3.20732e-07	0.00469872
Hmgcs2	0.736848	3.20833e-07	0.0047002
Spta1	-0.289459	3.32079e-07	0.00486495
Maf	-0.660432	3.46357e-07	0.00507413
Srf	0.517504	3.49625e-07	0.00512201
Ptprg	0.548242	3.56619e-07	0.00522447
Heph	-0.394639	3.7855e-07	0.00554575
Igfbp4	0.903792	3.90853e-07	0.00572599
Ltbp3	0.483553	4.16646e-07	0.00610386
Nr4a2	1.01673	4.72421e-07	0.00692096
Crispld2	0.870529	5.2464e-07	0.00768597
Arrdc3	-0.651109	5.29548e-07	0.00775787
Abhd5	0.605846	5.52709e-07	0.00809719
Map1a	-0.423757	5.56752e-07	0.00815642
Crip2	0.577232	7.1724e-07	0.0105076
5031425E22Rik	0.50358	7.43368e-07	0.0108903
Pltp	0.989728	7.68065e-07	0.0112522
Fzd10os	-0.156428	7.68706e-07	0.0112615
Zc3h12c	0.544317	7.80367e-07	0.0114324
Bend6	0.444989	7.82835e-07	0.0114685
Plekhf1	-0.537265	8.04369e-07	0.011784
Gpx3	-1.05569	8.26013e-07	0.0121011
Tnfsf9	-1.11859	8.3978e-07	0.0123028
Ntn1	0.703008	9.09252e-07	0.0133205
Cyp7b1	-0.958223	9.45628e-07	0.0138534
Gm38025	-0.142229	1.00675e-06	0.0147488
Tob1	0.602945	1.02064e-06	0.0149524
Birc2	-0.459019	1.12087e-06	0.0164207
Itpr2	0.497443	1.19028e-06	0.0174376
Fam167a	0.432639	1.25263e-06	0.018351
Lrrc8d	0.936242	1.33343e-06	0.0195347
1810013L24Rik	0.475832	1.34673e-06	0.0197295
Ngfr	-1.54192	1.38051e-06	0.0202245
Gnai1	-0.312279	1.38127e-06	0.0202357
Skil	0.904662	1.4081e-06	0.0206287
Dmkn	1.61824	1.48549e-06	0.0217624
Celf4	-0.37496	1.52554e-06	0.0223491
Akr1c14	-1.63273	1.52798e-06	0.0223849
Sowahc	-0.69575	1.56272e-06	0.0228938
Anxa6	-0.443648	1.71694e-06	0.0251531
Cux1	0.496577	1.7971e-06	0.0263275
Gm12940	0.489798	1.90027e-06	0.027839
Rgs16	0.972593	1.95109e-06	0.0285835
Gsr	0.748021	2.00994e-06	0.0294457
Fgd5	0.542508	2.08304e-06	0.0305165
Trim30a	-0.571426	2.10688e-06	0.0308658
4833422C13Rik	0.423308	2.1328e-06	0.0312456
Crybg3	0.754426	2.16916e-06	0.0317783
Ntn4	0.754096	2.54784e-06	0.0373259
Bmp3	0.616002	2.57592e-06	0.0377373
Arhgef6	0.475446	2.66852e-06	0.0390938
Tnik	-0.562604	2.7098e-06	0.0396986
Arc	1.10238	2.87874e-06	0.0421736
Cacna1d	0.566993	2.88657e-06	0.0422883
Hcfc1r1	-0.521859	2.99048e-06	0.0438105
Ctsh	-0.6322	3.04619e-06	0.0446268
Adcy5	0.610507	3.21202e-06	0.0470561
Runx1	0.900433	3.22602e-06	0.0472612
Papss2	0.439435	3.24229e-06	0.0474996
Ufc1	-0.394732	3.31062e-06	0.0485005
Plxdc2	0.590627	3.31339e-06	0.0485411
Nedd9	0.69901	3.31432e-06	0.0485547
Pak1	0.591561	3.33264e-06	0.0488232
Gm14964	0.369549	3.60108e-06	0.0527558
Ccl3	1.5709	3.91594e-06	0.0573685
Fdft1	-0.397027	3.96424e-06	0.0580761
Sema6a	0.537026	4.13065e-06	0.0605141
Hpx	-0.372476	4.32259e-06	0.063326
Pdgfd	-0.351391	4.68318e-06	0.0686085
Serpinb5	0.398279	4.68973e-06	0.0687045
H2-Q4	-0.878765	4.72132e-06	0.0691673
Nkain4	-0.138643	4.78247e-06	0.0700632
Gucy1a1	-0.244258	4.88036e-06	0.0714973
Lrrc17	-0.84332	4.89657e-06	0.0717348
Il11	2.46655	5.29295e-06	0.0775418
Htra1	-0.778595	5.42665e-06	0.0795005
1200007C13Rik	-0.462258	5.68151e-06	0.083234
Sod1	0.363099	5.80064e-06	0.0849794
Arxes2	0.443104	5.8094e-06	0.0851077
Fam43a	-0.615809	5.92477e-06	0.0867979
Igsf10	-0.710221	6.08251e-06	0.0891087
A4galt	0.591712	6.19072e-06	0.090694
Bmp5	0.391461	6.46955e-06	0.0947789
Nrxn2	0.409401	6.71479e-06	0.0983716
Mex3c	0.519228	7.50122e-06	0.109893
Anxa3	-0.919145	7.57948e-06	0.111039
Cxcl14	1.13379	7.62364e-06	0.111686
Cpeb1	0.389465	7.78954e-06	0.114117
Gng12	-0.742768	8.34649e-06	0.122276
Gpam	-0.469406	8.39061e-06	0.122922
Ms4a7	-0.155802	8.43818e-06	0.123619
Fah	0.48981	8.46314e-06	0.123985
Fbxo32	-0.195525	8.73728e-06	0.128001
Prlr	-0.278504	8.84444e-06	0.129571
Slc16a9	0.540986	9.24943e-06	0.135504
Nrk	-0.0743167	9.56559e-06	0.140136
Tcea3	-0.551579	9.63999e-06	0.141226
Clcf1	0.685454	9.99056e-06	0.146362
Fbxo30	0.427918	1.03121e-05	0.151072
Ncs1	0.690846	1.04543e-05	0.153156
Gsto1	0.658492	1.08582e-05	0.159073
Smap1	-0.347487	1.09749e-05	0.160782
Abhd17c	0.573074	1.18053e-05	0.172948
Amotl1	0.349136	1.18524e-05	0.173638
Enho	0.57016	1.19682e-05	0.175334
Dst	0.499234	1.20713e-05	0.176845
Atoh8	0.458977	1.21442e-05	0.177913
Ctss	-0.521815	1.24502e-05	0.182395
Gm29346	0.498982	1.26187e-05	0.184864
Duoxa1	0.435772	1.27591e-05	0.186921
Epha4	-0.213415	1.28748e-05	0.188616
Fibin	-0.544089	1.29372e-05	0.18953
Krtdap	0.584266	1.35097e-05	0.197917
Col1a2	-0.82567	1.35361e-05	0.198304
Aif1	-0.08435	1.35565e-05	0.198603
Arap1	-0.330983	1.37019e-05	0.200733
Gm17749	0.416552	1.37212e-05	0.201016
Piwil2	0.352171	1.38796e-05	0.203336
Nap1l1	0.388717	1.4773e-05	0.216425
Brd2	0.781492	1.48158e-05	0.217052
Fundc2	-0.374147	1.50365e-05	0.220285
Sc5d	-0.389102	1.52872e-05	0.223957
Kdm6b	0.916124	1.54944e-05	0.226993
Gstm7	-0.015872	1.63417e-05	0.239405
Wipi1	-0.420519	1.63584e-05	0.23965
Vtn	1.17056	1.75403e-05	0.256966
Il11ra1	-0.541842	1.7545e-05	0.257034
Duox1	0.534001	1.77738e-05	0.260386
Coa3	-0.338863	1.83728e-05	0.269161
Meg3	-1.25802	1.85396e-05	0.271605
Adprh	-0.351817	1.90128e-05	0.278538
2004-09-01	0.52971	1.93161e-05	0.282981
Cyp2d22	0.485919	1.96866e-05	0.288408
Sertad1	0.854316	2.0067e-05	0.293981
Cd164	-0.647625	2.07767e-05	0.304379
Rab40b	-0.221478	2.11064e-05	0.309209
Plpp2	0.399726	2.1337e-05	0.312587
Zfas1	0.430244	2.15543e-05	0.31577
Apoe	-1.13058	2.16269e-05	0.316834
Zswim6	0.6449	2.17425e-05	0.318528
Rab9	-0.499049	2.19019e-05	0.320863
Arhgap28	-0.242329	2.22191e-05	0.32551
Krt80	0.454403	2.24636e-05	0.329092
2310022B05Rik	-0.405525	2.30717e-05	0.338001
Med13	0.628642	2.35726e-05	0.345339
Aspn	-1.08103	2.36867e-05	0.34701
Tceal8	-0.421782	2.38801e-05	0.349843
Sgtb	0.431369	2.49079e-05	0.364901
Hoxb2	-0.101392	2.68681e-05	0.393618
Etv1	0.481879	2.69705e-05	0.395117
Atf4	0.651999	2.73484e-05	0.400654
Bdkrb1	0.72695	2.80079e-05	0.410316
Epas1	0.859176	2.90929e-05	0.426212
Cd320	-0.520831	2.9114e-05	0.426521
P2ry10b	-0.265663	3.04133e-05	0.445554
Myh10	-0.308467	3.08637e-05	0.452153
Apcdd1	-0.327296	3.09035e-05	0.452736
Gpat3	0.537055	3.13909e-05	0.459876
Spsb2	-0.211465	3.21716e-05	0.471313
Emilin2	-0.477583	3.26183e-05	0.477858
B3gnt3	0.476015	3.33756e-05	0.488952
Pycard	-0.46413	3.53185e-05	0.517416
Csmd1	0.508394	3.61742e-05	0.529951
Idi1	-0.780675	3.6426e-05	0.533642
Eif1b	-0.437723	3.76526e-05	0.55161
Msmo1	-0.532277	3.84346e-05	0.563067
Tpm4	0.456978	3.85894e-05	0.565335
Pianp	0.392793	3.88667e-05	0.569398
Sorbs1	0.430125	4.04686e-05	0.592865
Gulp1	-0.655706	4.08414e-05	0.598327
Ube2v2	0.51423	4.16241e-05	0.609792
Fyb2	-0.0984385	4.17162e-05	0.611142
Lmna	0.668673	4.37631e-05	0.64113
Spon2	-0.894079	4.50743e-05	0.660339
Gm26682	0.622931	4.52002e-05	0.662184
Sfrp2	-0.922884	4.55557e-05	0.667391
Ptpn12	0.553111	4.76091e-05	0.697473
Robo1	0.515743	4.81379e-05	0.70522
Hlf	0.527974	4.87941e-05	0.714833
Olfml2a	0.436535	5.034e-05	0.737481
Per2	0.513021	5.05417e-05	0.740436
G530011O06Rik	0.967526	5.13082e-05	0.751665
Cfap53	0.376412	5.17274e-05	0.757806
Gamt	-0.285357	5.18778e-05	0.76001
Maged2	-0.643886	5.19492e-05	0.761055
Nav3	0.447666	5.25812e-05	0.770315
Nrep	-0.709876	5.4024e-05	0.791452
Trarg1	0.38029	5.46727e-05	0.800956
Igfbp3	-0.887534	5.55192e-05	0.813357
A130023I24Rik	0.40178	5.63251e-05	0.825163
Pkp2	0.331887	5.96429e-05	0.873769
Rlf	-0.35402	5.97127e-05	0.87479
Yif1a	-0.345511	6.43085e-05	0.942119
Adam30	0.463896	6.44579e-05	0.944308
Vwc2	0.498336	6.5163e-05	0.954638
Homer1	0.71714	6.66475e-05	0.976386
Adgre5	0.416263	7.00621e-05	1
Fzd2	-0.573411	7.01489e-05	1
Gprc5b	0.645445	7.01631e-05	1
Gm15728	0.369913	7.08244e-05	1
Fam83g	0.390178	7.22028e-05	1
Arxes1	0.321475	7.22967e-05	1
Nbas	-0.261159	7.26446e-05	1
Glis3	0.637686	7.44953e-05	1
Irf4	-0.414667	7.48223e-05	1
Opcml	-0.491025	7.59526e-05	1
Camk2n1	0.549269	7.60429e-05	1
Depdc5	0.928329	7.70714e-05	1
Ccl8	-0.655415	7.77855e-05	1
Fkbp7	-0.453572	7.99255e-05	1
Runx3	0.0150767	8.08451e-05	1
Il6	0.899794	8.12532e-05	1
Mysm1	-0.2586	8.45546e-05	1
Runx2	0.432038	8.51679e-05	1
Triobp	-0.323147	8.61358e-05	1
Lrpap1	-0.282098	8.80652e-05	1
Cpq	-0.421224	8.80996e-05	1
Unc5c	-0.0304631	8.8943e-05	1
Nsmce1	-0.256612	8.91578e-05	1
Pcbp2	0.258256	9.04035e-05	1
Itgbl1	-0.546641	9.31999e-05	1
Mndal	-0.653873	9.73174e-05	1
Mtss1	-0.0457409	9.83759e-05	1
Ms4a6c	-0.0580796	9.88806e-05	1
Dbnl	-0.319465	0.000101024	1
Tsc22d4	-0.489307	0.000101042	1
Fkbp14	-0.319142	0.000102189	1
Csrp2	-0.897348	0.000103712	1
Pdgfrl	-0.519731	0.000106348	1
Zfp292	-0.51356	0.000106943	1
Msn	0.344342	0.000108902	1
Snai2	-0.402078	0.000108933	1
Bend7	0.322628	0.000109268	1
Akr1b8	0.437917	0.000116346	1
Ctsc	1.09225	0.000116756	1
Grk2	0.368356	0.000116874	1
Abca8b	0.619974	0.000118563	1
Myo5a	0.395319	0.000119453	1
Gm46224	0.369471	0.000120377	1
Hebp2	-0.185534	0.000121076	1
Nmb	0.529464	0.000122534	1
Lrrk2	0.370965	0.000122721	1
Col6a6	-0.331862	0.00012288	1
Slbp	0.426424	0.000125246	1
Sobp	0.400137	0.000131038	1
Gm50143	0.314924	0.000133129	1
Tmem158	-0.450858	0.000134172	1
Lzts2	-0.310233	0.000134791	1
Yif1b	-0.417649	0.000134832	1
Tnfsf13b	0.59029	0.000137772	1
Ep400	0.33433	0.000140936	1
Sh3gl3	0.00421485	0.000141876	1
Kcnj8	-0.23249	0.000143054	1
Wnt9a	0.382416	0.00014401	1
2700081O15Rik	0.340649	0.000145879	1
Gng10	-0.307225	0.000148564	1
Ikzf5	0.551982	0.000159516	1
4933412O06Rik	0.350369	0.000161165	1
Ets1	0.980637	0.000163082	1
Rnase10	0.031636	0.000165769	1
Cxcl2	0.823456	0.000165938	1
H2-Q7	-0.43238	0.000166282	1
Hbegf	1.06865	0.00016962	1
Bdnf	-0.737297	0.00017151	1
Etv4	0.377249	0.000171973	1
Nsg1	0.500671	0.000174776	1
Las1l	0.3963	0.00017518	1
Rasgrp2	0.435819	0.000182107	1
Ndel1	0.364891	0.000182156	1
Rai14	0.574166	0.000182672	1
Tnfrsf12a	0.706118	0.000183259	1
Pabpc1	0.399311	0.000183669	1
Cnpy2	-0.483461	0.000184225	1
Xpnpep2	0.546496	0.000184236	1
Efnb2	0.686761	0.000186674	1
Nexmif	-0.0995836	0.000187776	1
Sqstm1	0.726482	0.000189808	1
Gm4841	0.0626347	0.000192475	1
Irf2	-0.340357	0.00019364	1
Hexim1	0.398382	0.000195714	1
B3glct	0.420702	0.000196359	1
Gm11627	0.0469869	0.000197095	1
Nxnl2	-0.0186151	0.000197603	1
Krt5	0.328972	0.000201452	1
Rgma	-0.24149	0.000210746	1
Lmo1	0.422027	0.000218526	1
Gclm	0.397339	0.000218851	1
Tspan4	0.463588	0.000219936	1
Dennd1a	-0.227231	0.000220296	1
Pfdn1	-0.317864	0.000220667	1
Ift20	-0.474958	0.000221567	1
P4ha2	-0.768162	0.000224211	1
Lpar4	-0.622637	0.000226435	1
Star	0.78595	0.000226997	1
Psenen	-0.300918	0.000230622	1
Leng8	0.40304	0.000231885	1
Elovl5	-0.305492	0.00023328	1
Notch2	0.391164	0.000233713	1
Ccdc12	-0.345654	0.000235641	1
Tuba1c	0.842207	0.000238067	1
Rab3il1	-0.515861	0.000238316	1
Rian	-0.99089	0.000239893	1
Ndufs8	-0.239516	0.000242813	1
Ptpn5	-0.610456	0.000244197	1
Gpc3	-0.6973	0.000245985	1
Casp1	-0.19377	0.000246349	1
Sdhb	-0.268041	0.000246667	1
Cdk5r1	0.548135	0.000247563	1
Col1a1	-0.795396	0.00025388	1
Hmga1b	0.414016	0.000257405	1
Piga	-0.367294	0.000257823	1
Cfh	0.774339	0.0002588	1
Ifi202b	1.28869	0.000259062	1
Srxn1	1.02962	0.000261844	1
H2-M3	-0.305274	0.000263032	1
Galnt2	0.339784	0.000263205	1
Arsi	-0.392927	0.000284073	1
Sesn2	0.660176	0.000286431	1
Kirrel	0.456399	0.000291272	1
Foxc1	0.467302	0.000291728	1
Adam23	-0.623338	0.000298676	1
Map3k20	0.342992	0.000301414	1
P4ha1	-0.388458	0.000304865	1
Nfatc1	1.02402	0.00030841	1
Ccl4	1.34299	0.00030957	1
Chrm3	0.00894595	0.000316006	1
Gzf1	-0.278473	0.000316073	1
Sipa1l2	0.729714	0.000316712	1
Gm13889	2.01268	0.000317462	1
Notch3	0.406097	0.000326839	1
B830012L14Rik	-0.623311	0.000327724	1
Dhrs7	-0.331788	0.000330374	1
Csrnp1	0.655431	0.000331485	1
Ifi213	0.0502008	0.000332244	1
Serpinh1	-0.493428	0.000336104	1
Wnk1	0.22338	0.000336683	1
Rras	-0.377485	0.000338007	1
Adamtsl1	-0.421131	0.000345188	1
Frem1	-0.133247	0.000346481	1
Ptrhd1	-0.220692	0.000347941	1
Map3k5	0.623615	0.000357152	1
F2r	0.551507	0.000362602	1
Sigmar1	-0.339714	0.000365545	1
Tm2d2	-0.409214	0.00037007	1
Rnf150	0.397655	0.000371393	1
Il1f9	0.505628	0.000380805	1
Fads2	-0.237867	0.000382115	1
Cpsf7	0.303981	0.000382537	1
Col4a4	-0.284891	0.0003841	1
Sod3	0.421428	0.000385374	1
Flrt2	-0.688713	0.000388034	1
Igfbp6	-0.61421	0.000389617	1
Tgtp2	0.0175629	0.000393946	1
Ankrd46	-0.153114	0.000396041	1
Dmpk	-0.183093	0.000396477	1
Tjp2	0.530328	0.000396823	1
Emc2	-0.296917	0.000398442	1
Zbtb8os	-0.216182	0.00040094	1
Gm12248	-0.269612	0.000403173	1
Kng2	0.733541	0.000412683	1
C1qb	-0.544944	0.000418136	1
Cxcl1	0.614539	0.00041932	1
Eya2	0.382494	0.000419575	1
Med21	-0.287661	0.000422489	1
Tmeff2	-0.571626	0.000424065	1
Krt14	0.633685	0.000430252	1
F13a1	-0.0625805	0.000434844	1
Hsd11b2	0.400635	0.000435632	1
Sema3b	-0.285945	0.000438189	1
Nav1	0.360778	0.000447017	1
Mob3a	0.404499	0.000449684	1
Pgp	-0.471876	0.000452535	1
Lyz2	-0.960166	0.000452814	1
Tuft1	0.303901	0.000453563	1
Kitl	0.444164	0.000466983	1
Sirt1	0.619599	0.000467395	1
Ptpn18	-0.0984143	0.000470312	1
Fgf18	0.459742	0.000484167	1
Gabarap	-0.331896	0.000484185	1
C1qc	-0.316508	0.000490173	1
Taldo1	-0.295856	0.000498749	1
Abcb1a	0.358365	0.00049877	1
Spire1	0.552383	0.000498928	1
Ccr2	0.0215932	0.000500627	1
Ank	0.367846	0.000502946	1
Stx3	0.426986	0.000509054	1
Smarca1	-0.289448	0.000512152	1
Dnm3os	-0.296569	0.000512419	1
Atxn7l1	-0.234433	0.000513232	1
Extl2	-0.192174	0.00051419	1
Man2a1	0.266692	0.000518495	1
Rpp25l	-0.203586	0.000518579	1
Ndufs4	-0.255563	0.000521176	1
Slc25a39	-0.26657	0.000525748	1
Clta	-0.253646	0.000535141	1
Mthfd2	0.49958	0.000537282	1
Creb3l2	0.346392	0.000542634	1
Piezo1	0.717419	0.000542725	1
Cd44	0.740295	0.000544023	1
Shox2	-0.651823	0.000544258	1
Ppp2r2b	-0.0706486	0.000549567	1
Smim1	-0.375022	0.000551414	1
Plk3	0.518721	0.000554271	1
Ndufv3	-0.33908	0.000560487	1
Tapbp	0.317735	0.000573057	1
Plin3	-0.37667	0.000579117	1
Cebpd	-0.747068	0.000579632	1
Tbxa2r	-0.031014	0.000580753	1
Hnrnpab	0.418087	0.000581478	1
Snhg5	0.381964	0.00058155	1
Fam161a	0.389967	0.000585694	1
Rab15	0.382698	0.000588876	1
Fer	-0.41561	0.00059751	1
Cthrc1	-1.33409	0.000601858	1
Adamts15	-0.766108	0.000606855	1
Urah	0.313776	0.000611088	1
Sra1	-0.315289	0.000611292	1
Mapkapk3	0.463391	0.000613882	1
Ddx3x	0.379712	0.000619187	1
Hip1r	0.339449	0.000619662	1
5830408C22Rik	0.00106472	0.000620353	1
Elovl6	-0.312702	0.000620562	1
Gxylt1	0.425933	0.00062189	1
S1pr3	0.585467	0.000622284	1
Trdc	1.04159	0.000629953	1
Acot7	0.442529	0.000631963	1
Arhgap22	0.411549	0.000641851	1
Gm10457	-0.211363	0.000642563	1
2410006H16Rik	0.415258	0.000644978	1
Pcbp3	0.375169	0.000645459	1
BC005537	0.3499	0.00064714	1
Copz2	-0.421994	0.000647864	1
Pthlh	0.310214	0.000647867	1
Nfkb1	0.795992	0.000649846	1
2002-03-01	-0.272243	0.000656828	1
Eif5	0.536472	0.000663406	1
Tiam1	0.390196	0.000663428	1
Sdsl	0.0675097	0.000664702	1
Actn1	0.559291	0.000672574	1
Cdkn2c	-0.10691	0.000676311	1
4833438C02Rik	0.504997	0.00067906	1
Gm42679	0.606907	0.000679415	1
Ccbe1	0.833321	0.000681567	1
Ifitm10	0.299977	0.000683363	1
Atxn2l	0.298236	0.000685601	1
Sema3d	-0.821763	0.000689218	1
Arl3	-0.25723	0.00069086	1
Me1	0.315105	0.000710517	1
Mrgprf	-0.146933	0.0007218	1
Trem2	0.00385539	0.000722251	1
Csf2rb2	0.913552	0.000724257	1
Mycbp2	0.365852	0.000727485	1
Pknox1	0.425366	0.00073407	1
Zfp449	-0.168601	0.000741314	1
Gmfb	0.232648	0.000748315	1
Cdc42ep2	-0.249047	0.000753516	1
Tulp4	0.249644	0.000753836	1
Epha3	-0.384819	0.000763817	1
Cox7a1	0.0572456	0.000766127	1
Xbp1	0.199521	0.000767163	1
Ecrg4	-0.641045	0.000783623	1
Nalcn	0.283055	0.000785066	1
Myc	0.411611	0.000803076	1
Zcchc17	-0.273415	0.000805038	1
Phlda1	0.417802	0.000806563	1
Fam20c	0.392575	0.00080661	1
Erg28	-0.262545	0.000807266	1
Nr6a1	0.356102	0.000824565	1
Cth	0.0580064	0.000824847	1
Cdh11	-0.283157	0.00082723	1
Gsap	0.563647	0.000828055	1
Pkp4	0.372087	0.000831244	1
Gm44096	0.559062	0.000836904	1
Nrip3	0.324029	0.000842581	1
Mtmr7	0.307059	0.000847743	1
Gcat	-0.112235	0.000848133	1
Ptma	0.328423	0.000855807	1
Cdkn2d	-0.188087	0.000862805	1
Casc4	0.335119	0.000867369	1
Actn4	0.245572	0.000867519	1
Ccdc28b	-0.258795	0.000868585	1
Gap43	-0.166839	0.000879813	1
Jmjd6	-0.399045	0.000884838	1
Peli1	0.415633	0.000889415	1
Orai2	0.379325	0.000890109	1
Slc9b2	0.383721	0.000893307	1
Gm42418	0.715652	0.00090734	1
Abat	0.00320065	0.000920769	1
Fbrs	0.36096	0.00092181	1
Hipk1	0.386649	0.000926649	1
Ism1	-0.151051	0.000931569	1
Tmem223	-0.262145	0.000945	1
Doc2b	0.352753	0.000946556	1
Cflar	0.385018	0.000950376	1
Stard13	0.582425	0.000959916	1
Inava	0.398897	0.000960973	1
Clec4a3	0.0802817	0.000968273	1
H2-Eb1	-0.705815	0.000968784	1
Pde4c	0.279577	0.000969221	1
Saa3	-0.914318	0.000973458	1
Lmnb2	-0.155906	0.000981752	1
Timm17b	-0.221722	0.000987776	1
Pitpnm1	0.416359	0.000990781	1
Phip	-0.360442	0.000992036	1
Mrpl14	-0.295402	0.000994785	1
Bmp7	0.407425	0.000995311	1
Scrib	0.355419	0.000997764	1
Itsn1	0.330186	0.00100614	1
Scarb1	-0.071921	0.00100736	1
Podxl2	-0.137855	0.00100839	1
Stmn2	1.51569	0.00100923	1
Mmp2	0.294919	0.00102107	1
Prok2	-0.28062	0.00102148	1
Timm10b	-0.396584	0.00102561	1
Cdc42ep5	-0.384166	0.00102662	1
Asns	0.344571	0.00103184	1
Psmb10	-0.283426	0.00103333	1
Clec2d	-0.537676	0.00103658	1
Srrm4	0.0545471	0.00103919	1
Pwwp2a	0.377175	0.00104826	1
Echs1	-0.287344	0.00105267	1
Rtl8b	-0.141824	0.00107029	1
F3	0.895375	0.00107214	1
Col27a1	0.395431	0.00109661	1
C030013C21Rik	0.287602	0.00109783	1
Mif4gd	-0.172909	0.0011063	1
Tsc22d2	0.610939	0.00111274	1
Pcnx	0.451046	0.00111755	1
Pcsk6	0.512311	0.00112256	1
Tmod1	-0.353439	0.00112397	1
Zfyve21	-0.323567	0.00112944	1
Sec62	-0.264916	0.00113035	1
Ell2	0.820883	0.00113126	1
Pygl	-0.245157	0.00113544	1
Glo1	-0.220859	0.00113938	1
Fam107b	0.525143	0.00114439	1
Asl	-0.125679	0.001148	1
Epb41l1	0.39201	0.00115024	1
Gm15261	-0.0163626	0.00115362	1
Satb1	0.341885	0.00115945	1
Arhgef2	0.299423	0.00116178	1
Sfn	0.380647	0.00116838	1
Aldh7a1	-0.382997	0.00116933	1
Twist1	-0.471847	0.00116934	1
Npc2	-0.39659	0.00117105	1
Tex2	0.392554	0.00117493	1
Foxs1	0.372277	0.00117657	1
Tmtc1	0.503159	0.001184	1
Wdr6	-0.153933	0.00118878	1
Pakap.1	0.933792	0.00119541	1
Selenoh	-0.33604	0.00120386	1
Plaur	0.653638	0.00120598	1
Pcyt2	-0.104476	0.00121231	1
Mapre1	0.343686	0.00122065	1
Steap3	-0.396952	0.00123956	1
Slco5a1	-0.157825	0.00124013	1
Pde1b	0.359641	0.00124738	1
C1qa	-0.532847	0.00125375	1
Cdkn1b	-0.354518	0.00126596	1
Arl1	-0.28605	0.00126597	1
Atp5c1	-0.268008	0.0012663	1
Bdkrb2	0.362661	0.00128418	1
Abcc1	0.383017	0.00128586	1
Gm28875	0.385145	0.00129334	1
Ece1	0.34404	0.00129777	1
Avil	0.284148	0.00129862	1
Hbb-bs	0.027297	0.00130155	1
Nckap5	0.379697	0.00130404	1
Foxf2	0.320152	0.00130774	1
Esyt2	0.292	0.00131353	1
Uqcrc2	-0.237057	0.0013216	1
Ar	-0.608901	0.00132547	1
Vwa8	0.370053	0.00132912	1
Gjb4	0.363949	0.00133123	1
Lamtor1	-0.2454	0.0013329	1
Sf3b5	-0.326337	0.00134318	1
Zfp566	-0.0156537	0.00134668	1
Sdc2	-0.403726	0.0013518	1
Map2k3	0.537204	0.0013537	1
Itga7	0.361434	0.00135391	1
Fstl3	0.44585	0.00136763	1
Olfml2b	-0.324034	0.00136876	1
Csta2	0.630098	0.00137584	1
Pcca	-0.160628	0.00137643	1
Sec63	0.187384	0.00138309	1
Coq10b	0.491883	0.00139194	1
Stx8	-0.182499	0.0013969	1
Iffo2	0.44552	0.0014042	1
Foxf1	0.315959	0.00141088	1
Sgpp1	-0.483763	0.00142382	1
Pik3r2	-0.197572	0.00142679	1
Ccdc80	-0.500113	0.00143658	1
Pnp	-0.501272	0.00145121	1
Cyp26b1	1.35991	0.0014534	1
Rgs5	0.453058	0.00145649	1
Snap47	-0.200941	0.00145873	1
Odc1	0.890583	0.00147157	1
Gm17018	-0.169459	0.00148302	1
Ndufs7	-0.288472	0.00148798	1
Ror1	0.361372	0.00149515	1
Itgb1	0.177452	0.00149567	1
Airn	0.314123	0.00149731	1
Lrp5	0.329798	0.00149797	1
BC028528	-0.157668	0.00149854	1
Ube2r2	-0.236103	0.00151776	1
Sh3bp5	-0.281165	0.00152733	1
Trdn	0.0235603	0.00153228	1
Ackr2	0.376716	0.00155611	1
Usp11	-0.0188297	0.00156208	1
Olfr432	0.392251	0.00156752	1
Gm20186	0.545875	0.001572	1
Cope	-0.315915	0.00157257	1
Agfg2	-0.227842	0.0015739	1
Mfap2	-0.435948	0.00158566	1
Pdlim7	0.474216	0.00158693	1
Gls	0.38306	0.00158913	1
Sh3rf3	0.328831	0.00159228	1
Alpl	0.512918	0.00159396	1
1700096K18Rik	-0.0245124	0.00159776	1
Ckb	-0.349064	0.00161662	1
Thbs2	-0.650133	0.00161898	1
Hoxc10	-0.3014	0.00162263	1
Pcna	0.505624	0.00165335	1
Prr5	-0.00766574	0.001671	1
Mafa	0.282325	0.00170407	1
4930481A15Rik	0.0992845	0.00170768	1
Ms4a6b	0.0678974	0.00171142	1
Gsta3	0.358713	0.00172737	1
Hist1h4a	0.0814053	0.00172852	1
Kdsr	0.30052	0.00173192	1
Slc25a1	-0.180769	0.00173331	1
Fndc3b	0.265108	0.00173865	1
Tagln2	0.356764	0.00174086	1
Cd36	1.20864	0.00174548	1
Ak4	-0.415085	0.00175447	1
Kifap3	-0.301253	0.00175474	1
Pdk4	0.375891	0.00176328	1
Bckdhb	-0.538189	0.00177966	1
Tgfb1	0.523768	0.00178138	1
Hacd2	0.433154	0.00178781	1
Fjx1	0.523722	0.00180026	1
Hnrnph1	0.412069	0.00181734	1
Slc25a4	-0.304467	0.00182018	1
Mgarp	-0.199756	0.00183055	1
Zfp260	-0.457664	0.00183084	1
Mmgt1	0.338511	0.00184455	1
Adamts17	0.10758	0.0018455	1
Mdh1	-0.246478	0.00184725	1
Abtb2	0.470222	0.00186381	1
Sertad3	0.0464878	0.00186509	1
Pepd	-0.234932	0.00188495	1
Ebf1	-0.342843	0.00188795	1
Bmp8a	-0.14837	0.00189335	1
Tnc	1.10513	0.00190205	1
Snx18	-0.314368	0.00190398	1
Erfe	0.338947	0.00193953	1
Smoc2	0.650478	0.00194226	1
Zfp169	0.309684	0.00195656	1
Pi4k2b	0.329778	0.00197104	1
Nfya	0.343431	0.00198805	1
Ghr	-0.589972	0.00199093	1
Apol9a	-0.0632078	0.00199918	1
AI662270	0.0409872	0.00201401	1
Gm15663	0.424479	0.00201599	1
Arid1b	0.284982	0.00202271	1
Phldb2	-0.397371	0.00202649	1
Spry2	0.411716	0.00203122	1
Fzd10	0.113903	0.00203696	1
Dhrs9	-0.160518	0.0020611	1
Cops4	-0.214499	0.00206758	1
Pafah1b1	0.196084	0.00207526	1
Gm4258	0.0437261	0.00208457	1
Ahnak	0.488574	0.0020894	1
Trpv4	0.328659	0.0020912	1
Tmem115	-0.197773	0.00209879	1
Hrct1	0.343998	0.00210677	1
Nagk	-0.27277	0.00211072	1
Map1lc3b	-0.331568	0.00214252	1
Ppp1r3b	-0.308763	0.0021557	1
Olfml1	-0.210428	0.0021671	1
Lsm1	-0.2107	0.00217575	1
Higd1a	-0.734928	0.0021905	1
Nop53	0.389741	0.00219366	1
Ciao1	-0.126008	0.00219984	1
Fbxw11	0.351852	0.00220122	1
Hmcn2	0.847114	0.00220166	1
Plk2	0.606779	0.00220637	1
A530032D15Rik	0.341369	0.00220694	1
Timp3	-1.05468	0.00220895	1
Riox2	0.377112	0.0022096	1
Fzd5	0.355966	0.00222223	1
Gadd45g	-0.86573	0.00222472	1
Slc25a37	0.410932	0.00222561	1
Bri3	-0.273622	0.00223824	1
Car4	1.48975	0.00223894	1
Map4k3	-0.179097	0.00225919	1
Il18	-0.239071	0.00226737	1
Pttg1	-0.171876	0.00226931	1
Alg5	-0.290222	0.00229839	1
Aldh1a1	-0.474911	0.00230078	1
Sh2b2	0.38576	0.00230442	1
Lifr	0.344346	0.00230858	1
Serpine1	0.850437	0.00231251	1
Cbfb	0.230803	0.00231279	1
Ndufb11	-0.342162	0.00233272	1
Adh7	-0.367559	0.00234139	1
Syn3	0.0049962	0.00234793	1
Pdlim1	0.486401	0.00235515	1
Homer2	0.339193	0.00235951	1
Trpv2	0.350688	0.00236628	1
Dok6	0.319933	0.00238902	1
Gnb5	-0.144864	0.00239453	1
Bst2	-0.702178	0.00239839	1
Rbx1	-0.253991	0.00240841	1
Mid2	0.377392	0.00243028	1
Gstz1	-0.0730173	0.00243117	1
mt-Nd6	0.379913	0.002438	1
Stard4	-0.279829	0.00244513	1
Cox6c	-0.34037	0.00244929	1
Dram1	0.383033	0.00244982	1
Srp54a	0.31538	0.00247865	1
Lpgat1	0.343585	0.00249494	1
Wdr13	0.329792	0.00249607	1
Ywhaz	0.337573	0.00250117	1
Clec4a1	0.0754643	0.00251361	1
Vamp7	-0.231361	0.00251937	1
Fads1	-0.228352	0.00253393	1
Kbtbd8	0.319299	0.00253747	1
Chd1	0.611316	0.00254641	1
Klhl40	0.288871	0.00255191	1
Prex2	-0.618805	0.00255844	1
Ccdc102a	-0.155595	0.00259651	1
Ndufv2	-0.230609	0.00260625	1
Emilin1	0.536568	0.00261856	1
Pcsk9	-0.0971507	0.00263647	1
Pnkd	-0.218727	0.00263758	1
Nsdhl	-0.117076	0.0026406	1
Malat1	-0.515869	0.00265345	1
Cfp	-0.0710806	0.00267595	1
Myl9	-0.341127	0.00267775	1
Tmem26	-0.0738803	0.00267822	1
Srek1ip1	-0.183579	0.00268362	1
Cpeb4	0.392204	0.00269409	1
Vgll4	-0.213367	0.00270427	1
Glrx	0.556798	0.00271431	1
Lin7c	0.310384	0.00271486	1
Zbp1	-0.388515	0.00272315	1
Cdk20	0.00889792	0.00272605	1
Rps6kb1	0.335278	0.00273075	1
Ern1	0.347829	0.0027443	1
Smim3	0.602511	0.00275886	1
Prorsd1	-0.292804	0.00276709	1
Hspb8	0.424355	0.00277733	1
Prr5l	0.381802	0.00277762	1
Mrpl43	-0.234234	0.0027925	1
Lman1	-0.311562	0.00279746	1
Srsf1	0.331969	0.00280514	1
Nabp1	0.527184	0.00281191	1
Tctn1	-1.13293	0.00281624	1
C4a	0.374597	0.00283142	1
Zfp747	0.345848	0.00286479	1
Osr2	-0.820109	0.00286607	1
Rap2a	-0.303735	0.00287663	1
Rsu1	-0.214408	0.00287767	1
Rgs20	0.31763	0.0028801	1
Reck	-0.386577	0.00288963	1
Phf20	-0.227312	0.00290332	1
Chaf1b	0.349919	0.00292624	1
Ifitm2	-0.332428	0.0029306	1
Fcgr2b	-0.0113123	0.00293243	1
Selenom	-0.406243	0.00294254	1
Arfgap3	-0.238147	0.0029432	1
Ric3	0.324203	0.00296747	1
Tmx1	0.318977	0.00296923	1
Plac8	-0.546197	0.00297041	1
Msantd4	-0.228014	0.00297088	1
Mef2c	-0.259143	0.00297227	1
Gpr146	-0.0642399	0.00297332	1
Kpna4	0.291795	0.00297464	1
mt-Co1	0.368358	0.00297677	1
Slc25a25	0.364058	0.00298227	1
Ndc1	0.315943	0.00298961	1
Mindy2	-0.25908	0.00299551	1
Suclg1	-0.259413	0.00299939	1
Naa80	-0.0317826	0.00301961	1
Plagl1	-0.803714	0.00302316	1
Flywch2	-0.00553431	0.00302857	1
Plgrkt	-0.228925	0.00303541	1
Tmed5	0.585506	0.00303661	1
Rab19	0.147851	0.00304224	1
Tars	0.315678	0.00304386	1
Rdh10	0.734211	0.00304993	1
Lefty1	-0.0384517	0.0030545	1
Trib1	0.433597	0.00306206	1
Srgap1	-0.408386	0.00307127	1
Mrpl42	-0.224624	0.00307639	1
Lars2	0.564863	0.00308033	1
Gdf9	0.346521	0.00308556	1
Slc20a1	0.481435	0.0030897	1
Ap4s1	-0.10089	0.00309513	1
Rab34	-0.226104	0.00309695	1
Rgcc	0.593969	0.00313413	1
Ndufa3	-0.269516	0.00314506	1
Malsu1	-0.198705	0.00318845	1
Snhg18	-0.447182	0.00319354	1
Rbm4b	0.434152	0.00321068	1
Fgfr1op	0.34543	0.00321745	1
Rela	0.575528	0.00321772	1
Sgk1	1.13466	0.00324187	1
Atxn7	0.324179	0.00325706	1
Gm16685	0.83911	0.00326712	1
Schip1	0.443364	0.00326894	1
Gm4070	-0.0707548	0.00328756	1
Lamtor2	-0.288802	0.00328883	1
Herc2	0.260456	0.00330924	1
Zbtb38	0.439245	0.00331769	1
Map4k5	0.397814	0.00333186	1
Mrps33	-0.234171	0.00334201	1
Ctnnb1	0.209459	0.00334773	1
St6galnac5	0.389575	0.00334831	1
Ccp110	0.311029	0.00335543	1
Crlf1	0.848835	0.00337523	1
Akap13	0.397587	0.00338037	1
Sema4a	0.439113	0.00338404	1
Ccdc167	-0.172766	0.00338645	1
Sptlc2	-0.180505	0.00340872	1
Pabpc4l	0.0362275	0.00341402	1
Hivep3	0.404296	0.00343529	1
Krtcap2	-0.366994	0.00345272	1
Fgf10	-0.229526	0.00345881	1
Mrps36	-0.254925	0.00346665	1
Nup153	0.427965	0.00349951	1
Samd4b	0.390106	0.00350271	1
Rasa2	0.525396	0.00350327	1
Fmo1	-0.317047	0.00351162	1
Fkbp5	0.362498	0.00352302	1
Dpp4	-0.692131	0.00354998	1
Trappc2l	-0.206621	0.00356125	1
Oasl2	-0.307765	0.00357184	1
Psma4	-0.226997	0.00361041	1
3930402G23Rik	0.399004	0.00361374	1
Serpine2	0.603442	0.00365382	1
Dnajc30	-0.075992	0.0036555	1
Gstp3	0.337049	0.00366131	1
Psmb8	-0.289757	0.00366501	1
Mgst3	0.388392	0.00366528	1
B230369F24Rik	0.345963	0.0036712	1
Nars	0.323685	0.00367608	1
Mfap4	-0.692004	0.00367644	1
Spef1	0.346444	0.0036789	1
Gm29340	0.337671	0.0036801	1
Arfip2	-0.170823	0.00369002	1
Zmym5	0.278417	0.0036999	1
Slc9a1	0.311284	0.00371419	1
Lgals7	0.341606	0.00372023	1
Gm9970	0.286261	0.00372306	1
Chst12	-0.290635	0.00372309	1
Tmem86a	-0.0454757	0.00376639	1
Cystm1	0.316653	0.00378411	1
Smurf2	0.284042	0.00378872	1
Prkar2b	0.386251	0.00378884	1
Megf9	-0.291819	0.00381911	1
Lsmem1	0.815781	0.00382371	1
Myadm	0.431223	0.00383	1
Atp5j2	-0.320537	0.00385151	1
Ywhah	0.440503	0.00385567	1
Khdrbs3	0.478039	0.00386692	1
Pak3	-0.133399	0.00386778	1
Itgb8	0.366434	0.00387444	1
Erf	0.397143	0.00387775	1
Rbm34	0.356001	0.00388294	1
Slc6a8	0.424663	0.00388686	1
Cyth2	0.387648	0.00390402	1
Mta2	0.255431	0.0039058	1
Il1r2	-0.346972	0.00390795	1
C1qtnf2	-0.387257	0.00390817	1
Carmn	0.0213906	0.0039245	1
Gm43063	0.297653	0.00392986	1
Pip4p1	-0.345246	0.00393883	1
Cntfr	0.3533	0.00395307	1
Plau	1.02186	0.00397557	1
Rbm25	0.296894	0.00397724	1
Thap11	-0.116798	0.00397867	1
Kcnj15	0.461222	0.00398631	1
Dusp23	-0.19269	0.00400018	1
Ccdc32	-0.0893373	0.00403065	1
Ankrd33b	0.398998	0.00403108	1
Rtn2	-0.187563	0.00404539	1
Vps33b	-0.0449403	0.00404848	1
Cyp1b1	0.580414	0.00405034	1
F2rl1	0.474696	0.00406124	1
Mybbp1a	0.454681	0.00406659	1
Slc38a2	0.33789	0.00407618	1
Csf1r	-0.188026	0.00408457	1
Entr1	0.324794	0.00409021	1
Smg5	0.406545	0.00409741	1
Ubl5	-0.272334	0.0041019	1
Gfer	-0.144541	0.00410549	1
Cdc42ep3	0.384218	0.0041146	1
Mrps34	-0.229701	0.00413474	1
Man2a2	0.315617	0.00415618	1
Fzd6	0.0947206	0.00416634	1
Nr4a1	0.587292	0.00418817	1
Pdcd6ip	0.208337	0.00419927	1
Tmem119	-0.381946	0.00427006	1
Cbr2	0.0553949	0.00427091	1
Tmc4	-0.159848	0.00427286	1
2001-09-01	-0.0567883	0.00427708	1
Camkk2	0.324127	0.00431224	1
Actr2	0.176955	0.00431311	1
Smim20	-0.273054	0.00431712	1
Gpatch11	-0.17143	0.0043201	1
Pkdcc	-0.280992	0.00434305	1
Wac	0.268269	0.00435868	1
Tnk2	0.301579	0.0044075	1
Trip12	0.188129	0.00445102	1
Snhg8	0.210844	0.00446177	1
Map3k7cl	-0.0736292	0.00449896	1
Nrcam	-0.43217	0.00451153	1
Adam33	-0.341829	0.00451628	1
B3gnt9	-0.204008	0.00451731	1
Ist1	0.314737	0.00452628	1
Ctsk	-0.34731	0.00452789	1
Smad3	0.373215	0.00453525	1
Apoc1	-0.399086	0.00455428	1
Fahd1	-0.0378617	0.00455967	1
Usp34	0.215711	0.00457914	1
Prkg2	-0.0526034	0.004592	1
Crebbp	0.246147	0.00459568	1
Stc2	-0.0862156	0.0045965	1
Acat2	-0.14325	0.00460853	1
Zfp385b	-0.191267	0.00461042	1
Npy1r	-0.60257	0.00462616	1
Dhrs3	0.446458	0.00463727	1
Entpd2	0.493859	0.00464329	1
A930015D03Rik	0.0861362	0.00464387	1
Gpx8	-0.274819	0.00466549	1
Opn3	0.310716	0.0046922	1
Sdc1	0.616335	0.00469416	1
C77080	0.369222	0.00469448	1
Vps28	-0.203493	0.00470058	1
Zfp280b	0.0636015	0.00470217	1
Slc16a12	-0.158365	0.00470325	1
Tnpo1	0.247072	0.00471556	1
Unc45b	-0.192702	0.00471844	1
Cars	0.357229	0.00472845	1
Ifi203	-0.527701	0.00477247	1
Ap2s1	-0.217141	0.00477787	1
Gsdmd	-0.145649	0.00478388	1
Vamp5	0.350072	0.00480776	1
Nat2	0.0837369	0.00480803	1
Ciart	-0.0748592	0.00481982	1
1500004A13Rik	0.00863161	0.00482407	1
Cyp51	-0.397777	0.00484346	1
Gm16973	0.315061	0.00484813	1
Ppp1r3f	0.310145	0.00485259	1
Chchd10	0.395576	0.00485465	1
Cox20	-0.22279	0.00485588	1
Wnt16	-0.144665	0.00488101	1
1700094D03Rik	-0.457582	0.00488838	1
Sptan1	0.284538	0.00490276	1
Cwf19l2	-0.205645	0.00492793	1
mt-Nd4	0.352167	0.00493247	1
Zbtb46	0.403646	0.004942	1
Atr	-0.860945	0.00495792	1
Zadh2	0.309911	0.00496363	1
Dusp12	-0.107232	0.00496873	1
Cab39l	-0.243141	0.00496964	1
Eef2	0.216983	0.00497974	1
Dgkh	0.364334	0.00499845	1
Tpd52l2	-0.23542	0.00499943	1
Arhgap6	-0.28901	0.00504114	1
Cfl2	-0.229146	0.00505353	1
Atf5	-0.296721	0.00508458	1
Cdc42bpg	0.356693	0.00513543	1
Rhob	0.50302	0.005143	1
Cd9	0.339321	0.00514682	1
Psme2	-0.276505	0.00515545	1
Ptbp3	0.34634	0.00516116	1
Chmp2b	-0.266055	0.00517339	1
Phlda3	0.385907	0.00518332	1
Cd300c2	0.0174695	0.00519184	1
Brox	0.292595	0.00519593	1
Matn4	0.382628	0.00520349	1
Arhgap18	-0.262342	0.00523515	1
Ddias	0.313519	0.00524492	1
Tdp2	-0.137336	0.0052459	1
Tatdn3	-0.00959483	0.0052513	1
Cd83	0.0400508	0.00525684	1
Flnb	0.386907	0.00525688	1
Msi2	0.326715	0.00525816	1
Nkd2	0.380923	0.00528693	1
Tmbim4	-0.330423	0.00530736	1
Zfp383	-0.00840547	0.00537574	1
Myo10	0.471138	0.00538392	1
Rtl6	0.0974363	0.0053861	1
Cdc6	0.32207	0.00540395	1
Comtd1	-0.0991148	0.00540757	1
Spry4	0.338467	0.00541546	1
Gdnf	0.775682	0.00542768	1
Tor1a	-0.170378	0.00543435	1
Mest	-0.412099	0.00545682	1
Armcx1	-0.291224	0.00547926	1
Ncl	0.512611	0.00548272	1
Pprc1	0.408423	0.00548307	1
Maff	0.585017	0.00548786	1
Sar1b	-0.193929	0.00550207	1
Gprc5a	0.69345	0.00550453	1
Ncam1	-0.365089	0.00550799	1
Itpripl2	0.62328	0.00552294	1
Gm28229	0.300002	0.00554135	1
Nipal1	0.696042	0.00555112	1
Slc2a9	0.28909	0.005564	1
Ier5	0.56547	0.00560132	1
Aldh3b1	-0.155345	0.00561097	1
Arl5c	-0.0582462	0.00561644	1
Mvd	-0.0211521	0.00562598	1
Pnrc1	-0.456803	0.00565569	1
Lgmn	0.331297	0.00566299	1
Itgb3bp	-0.107904	0.00569156	1
Cavin2	-0.302454	0.00569461	1
Rnf165	-0.118077	0.00569677	1
Mien1	-0.296329	0.00572567	1
Inhba	1.699	0.00572966	1
Usp47	0.249042	0.00572976	1
Abcc9	-0.384091	0.0057441	1
Ipo5	0.33149	0.00574499	1
Atp10a	0.267817	0.00576075	1
Gpatch4	0.514878	0.00577619	1
Vdac3	-0.209729	0.00578097	1
Rpl13a	0.201851	0.00578515	1
Dcps	-0.0915348	0.00580363	1
Tgif1	0.494557	0.00581074	1
Wt1	0.694918	0.00581344	1
Shcbp1	0.279199	0.00583293	1
Nanp	0.0246893	0.00583461	1
Adprm	0.00424298	0.00584968	1
Kctd12b	0.00795294	0.00585569	1
Ufsp2	-0.313562	0.00585617	1
Stat1	-0.268061	0.00586331	1
Pde3a	-0.222419	0.00586713	1
Dusp19	-0.105515	0.00591974	1
Cyp2j6	-0.114242	0.00593056	1
Eef1akmt1	-0.130487	0.00594887	1
Angpt4	-0.212952	0.00595488	1
Txndc15	-0.220124	0.00597882	1
Nom1	0.380655	0.00598835	1
Plaat3	0.42985	0.00599727	1
Cep170b	0.342121	0.00600322	1
Abcb4	0.262621	0.00602804	1
Slc38a10	-0.255624	0.00602945	1
Zfp637	-0.178468	0.00605319	1
Lysmd3	0.316774	0.0060585	1
Ret	0.413943	0.00605911	1
Lix1l	-0.189408	0.00607311	1
Txnrd1	0.608688	0.00607609	1
Rab10os	0.376598	0.00607848	1
4930402H24Rik	0.281688	0.00608552	1
Rpgrip1l	-0.0993229	0.00610145	1
Atp5g1	-0.338589	0.00611482	1
Tnf	0.338115	0.00614548	1
Tenm3	0.386779	0.00614643	1
Mmd	0.36856	0.00621232	1
Stab1	-0.0280054	0.00621948	1
Ddah1	-0.439391	0.00625279	1
Mafg	0.528835	0.00625295	1
2010310C07Rik	0.271726	0.00627815	1
Cab39	0.298407	0.00629777	1
Zmiz1	0.294549	0.00631119	1
Zfp608	-0.277463	0.00633395	1
Syt7	0.273724	0.00633437	1
Usp49	0.319956	0.00634482	1
Rassf4	0.0737114	0.00635639	1
Serpina3i	-0.0410733	0.00637377	1
Sacs	0.671555	0.00641186	1
Aldh9a1	0.283877	0.00642117	1
Mrpl27	-0.211545	0.00642267	1
Atp1b2	0.323478	0.00643987	1
Zfp991	0.0202859	0.00645431	1
Sema3e	0.420723	0.00646502	1
Atp13a3	0.371168	0.00646673	1
Apold1	0.613698	0.00648049	1
Taf15	0.31882	0.00649646	1
Plekha6	0.434044	0.00650078	1
Nudt22	-0.064315	0.00652883	1
Armc5	0.324695	0.00653465	1
Mpv17	-0.170137	0.00654758	1
Pde8b	0.100768	0.00658536	1
Btbd11	0.344632	0.00659252	1
Jph1	0.321115	0.00660981	1
Mme	0.778723	0.00662166	1
Igf2bp3	-0.00670916	0.00664269	1
Cntn1	0.308917	0.00666628	1
Stk40	0.615261	0.00667167	1
Sfpq	0.405113	0.00668176	1
Fzd8	0.351938	0.00668339	1
Prss23	-0.457417	0.00669148	1
Tlr2	-0.126737	0.00669421	1
Igsf9b	0.487365	0.00670566	1
Ctnnal1	0.054766	0.00671088	1
Osmr	0.272099	0.00671765	1
Ppp1r12c	0.294846	0.0067618	1
Tpgs1	-0.210685	0.00677427	1
Chrdl1	-0.635023	0.00679658	1
Smg9	0.300081	0.00680124	1
Pxmp4	-0.131449	0.00680492	1
Cercam	-0.195475	0.00682237	1
Tmem236	0.317111	0.00683132	1
Plec	0.350295	0.00684858	1
Tk1	0.366083	0.00685571	1
Reep3	0.253469	0.00687072	1
Eif3b	0.358747	0.00688701	1
2810433D01Rik	0.0532763	0.00690292	1
Ift74	-0.167943	0.00692688	1
Gpr88	0.296588	0.00692767	1
Tppp3	0.483211	0.00694118	1
Gopc	-0.201406	0.00696263	1
Wdr44	-0.0937681	0.0069811	1
Tspyl1	-0.218563	0.00698684	1
Slc41a3	-0.146723	0.00698998	1
Poldip3	0.282373	0.0069934	1
Desi2	-0.241294	0.00699665	1
Eid3	0.363745	0.00702048	1
Ezh2	0.426144	0.00703582	1
Pkib	0.070084	0.00703758	1
4933408B17Rik	0.318051	0.00705323	1
Hint2	-0.17577	0.00705438	1
Tbc1d9	0.362934	0.00706181	1
Lonrf1	0.507533	0.00713702	1
Thra	-0.226865	0.00714635	1
Gm43331	0.291874	0.00717061	1
Czib	-0.147462	0.00721149	1
Cers4	0.291203	0.00721982	1
Pa2g4	0.315841	0.00722546	1
Taco1	0.0835861	0.00724884	1
Stambpl1	-0.250295	0.00728048	1
Dap	-0.356239	0.00729503	1
Simc1	0.385766	0.00730263	1
Dcaf6	-0.146952	0.00734041	1
Yipf6	-0.17196	0.00736232	1
Ptpn22	0.390756	0.00737348	1
Vasn	0.716648	0.00739159	1
Gm6093	0.719375	0.00740709	1
Fbln1	-0.343211	0.00741198	1
Pik3r1	-0.802513	0.00743371	1
Osm	0.513626	0.00743597	1
Ybx3	0.331522	0.00744011	1
Psmb9	-0.235074	0.00744901	1
Tfap2a	0.307856	0.00746677	1
Zfp53	0.303952	0.00746912	1
Ccl12	0.127405	0.00748044	1
Hmga1	0.926589	0.00748121	1
Ccni	0.238714	0.00749652	1
Znhit6	-0.182942	0.00751998	1
Pycr1	-0.210741	0.00752367	1
Rab38	0.30876	0.00752403	1
Krt20	0.136683	0.00754817	1
Cdk5rap3	-0.167732	0.00756796	1
Adipor1	0.249697	0.00758683	1
Klf13	-0.231731	0.00759053	1
Socs7	0.338979	0.0076006	1
Adcy4	0.307788	0.00761379	1
Tox4	0.319307	0.00761597	1
Ly86	0.044961	0.00767289	1
Tmed1	-0.212587	0.00768788	1
Stt3b	0.220637	0.00769938	1
Pogk	0.348887	0.00772749	1
Ptpn23	0.470908	0.00778046	1
Kdelr3	-0.366187	0.00778926	1
Ndufa13	-0.328391	0.0078133	1
Gnas	-0.30579	0.007833	1
Lamtor5	-0.243148	0.00788873	1
Kdm5b	-0.359618	0.00791235	1
Asxl2	-0.192202	0.00792964	1
Elmo1	-0.143473	0.00795747	1
Bnip3l	-0.222081	0.00797497	1
Bphl	-0.128371	0.00799785	1
Gys1	-0.314095	0.00799913	1
Alkbh7	-0.0969138	0.008015	1
Itpr1	0.384646	0.00804163	1
BC005624	-0.220437	0.00811891	1
Dvl1	0.304235	0.00812618	1
Atp2a2	0.211749	0.00812919	1
Cavin1	0.280487	0.00813115	1
Aldh1l2	-0.287091	0.00814179	1
Prdx2	-0.374602	0.00818245	1
Irgm2	-0.293761	0.00818608	1
Arpc1a	-0.253727	0.0081948	1
Sulf1	0.381858	0.00819843	1
Krt10	-0.0900532	0.00822134	1
Eid1	-0.367522	0.00822166	1
Nck2	0.356501	0.00824651	1
AC149090.1	0.333128	0.00828569	1
Uchl1	0.363528	0.00830527	1
Gnb2	-0.233919	0.00831057	1
Keap1	-0.201819	0.00833329	1
Eif2s3x	0.271852	0.00833631	1
Maob	-0.160911	0.00835096	1
Usp22	0.277265	0.00835585	1
Prdm2	0.34974	0.00838848	1
Carhsp1	-0.247497	0.00839991	1
Sox5	0.352397	0.0084248	1
Klhl12	0.314954	0.00844778	1
Spred2	0.297069	0.00846812	1
Mphosph6	-0.122113	0.00850791	1
Smg7	0.28662	0.0085835	1
Mxra7	-0.27218	0.00858447	1
Ercc2	0.337823	0.00859314	1
Micall1	0.759529	0.00860086	1
Chchd1	-0.237852	0.00864877	1
Rc3h1	0.253401	0.00864976	1
Pigw	0.321044	0.00866536	1
Col28a1	-0.528798	0.00867062	1
Mapkapk2	0.388129	0.00870424	1
Tgfbr3l	0.288409	0.00876715	1
Gm36738	-0.0318959	0.00886669	1
Adam12	0.40101	0.00887411	1
Uvssa	-0.26713	0.00887635	1
Tent5b	0.11363	0.00888006	1
Rorb	0.346039	0.00891848	1
Smdt1	-0.267381	0.00893439	1
Ldlr	-0.409574	0.00894015	1
Abca1	-0.40198	0.00894632	1
AW011738	-0.111137	0.00895209	1
Ankzf1	0.0211765	0.00900375	1
C1qtnf7	0.497906	0.00904312	1
Actg1	0.325112	0.00906157	1
Sap30l	-0.212506	0.00908293	1
Ccl5	0.915961	0.00911084	1
Pde4dip	-0.260833	0.00912047	1
Noc2l	0.354745	0.00912611	1
Pcf11	0.354358	0.00913612	1
Zfp263	0.420519	0.00914074	1
Ddah2	-0.289673	0.00916039	1
Bmi1	0.281586	0.00917438	1
Fam114a1	-0.266748	0.00924038	1
Map2k2	-0.202741	0.00924237	1
Dhrs1	-0.183834	0.00924371	1
Fbxo25	-0.0684568	0.00930103	1
Usp9x	0.231148	0.00930968	1
Reg3g	-0.93405	0.00932185	1
Sap30	-0.191146	0.00934405	1
Zfp867	0.105226	0.00934831	1
Zc3hav1	0.408968	0.00935134	1
Aifm1	-0.17259	0.00938284	1
Tmem248	0.296633	0.00939957	1
Gstm2	-0.227747	0.00940937	1
Ednrb	0.380698	0.00944039	1
Adam1a	0.281101	0.00945291	1
Trak2	0.381972	0.00946958	1
Dnajb9	0.369168	0.00951327	1
Aif1l	0.309215	0.00955624	1
Eda2r	0.33012	0.00957808	1
Magi1	0.338339	0.00964819	1
Map4k4	0.395676	0.00966102	1
Gm43154	0.298103	0.00966406	1
Wnt4	0.360673	0.00967345	1
Dot1l	0.56005	0.00967544	1
Garem2	0.285705	0.00967768	1
Ythdf1	0.33955	0.00970656	1
Myo19	0.341241	0.0097212	1
Tnnc1	-0.00128652	0.00972321	1
Setd6	0.323314	0.00973988	1
Mrps14	-0.20265	0.00975414	1
Tubb2b	-0.394743	0.00975424	1
Ten1	-0.151476	0.00975591	1
Stx16	-0.181552	0.00977127	1
Ivd	-0.0987742	0.00977332	1
Nfat5	0.353111	0.00980079	1
Tmem132c	-0.101694	0.00980286	1
Arfgap1	-0.178322	0.00983231	1
Emc4	-0.126517	0.00985256	1
Stub1	-0.214131	0.00989811	1
Eftud2	0.281886	0.00991312	1
Tob2	0.393497	0.0099502	1
Sema6b	0.341042	0.00996356	1
Itih5	-0.694842	0.00996894	1
Car12	-0.0268015	0.00998212	1
Snx2	-0.2002	0.00998568	1
Gm1673	-0.236569	0.0100638	1
Tspan6	-0.258254	0.0100751	1
Mrpl4	-0.181616	0.0100912	1
Ndrg1	0.691401	0.010115	1
Sdhaf3	0.00867697	0.0101186	1
Atp6v0b	-0.371738	0.0101852	1
Ubb	-0.354716	0.0101927	1
Erp29	-0.362336	0.0102327	1
Dhcr24	-0.249349	0.0102642	1
Micu1	-0.137674	0.0103094	1
Ubqln4	0.282266	0.0103512	1
Eml1	0.297889	0.0103669	1
Sgta	-0.163537	0.0104349	1
Pom121	0.360666	0.0104371	1
Ankrd42	0.371263	0.0104623	1
Gm3336	0.280944	0.0104949	1
Manbal	-0.135711	0.0105183	1
Mob1b	0.347294	0.0105188	1
Artn	0.386311	0.0105259	1
Sf1	0.312194	0.0105426	1
Rev3l	-0.319621	0.0105551	1
Ddr2	0.326754	0.0105622	1
Ptpn11	0.24435	0.0106188	1
BC048403	0.322677	0.0106245	1
Abhd18	-0.146042	0.0106279	1
Mgat4a	0.296851	0.0106396	1
Pld4	0.0802319	0.0106549	1
Orai3	-0.034605	0.0106909	1
Dffb	0.123181	0.0107248	1
P3h1	-0.32026	0.0107583	1
Narf	-0.190145	0.0107606	1
Kdr	-0.324636	0.0107847	1
Galnt12	-0.0287863	0.0108512	1
Tubb3	0.396492	0.0108638	1
Kansl1l	0.3204	0.0108736	1
Prkar1b	0.315575	0.0108737	1
Pcgf3	0.213775	0.0109183	1
Exosc7	-0.123245	0.0109263	1
Clstn2	0.115913	0.0109347	1
Kif5b	0.218069	0.0109408	1
Egr3	0.939528	0.0109775	1
D930016D06Rik	0.396173	0.0109891	1
Fbrsl1	0.467121	0.0110235	1
Bod1	-0.166185	0.0110289	1
Nudt2	-0.129318	0.011067	1
Gcsh	-0.147297	0.0110675	1
Gla	-0.259048	0.011091	1
Rap1gap2	0.326825	0.0111391	1
Aebp1	-0.369667	0.0111555	1
Mat2b	-0.369152	0.0111557	1
Mpc1	-0.20971	0.011187	1
Gm16196	-0.178302	0.011187	1
Yrdc	0.406388	0.0112022	1
Lyl1	0.150177	0.0112027	1
Zfp954	0.469056	0.0112213	1
Rgs7bp	0.447469	0.0112324	1
Sri	-0.297052	0.011235	1
Cox7b	-0.260484	0.0112426	1
Pkd2	0.279143	0.01127	1
Sphkap	-0.0368262	0.0112721	1
Taf7	0.439032	0.0112726	1
Zfp618	0.367434	0.0113034	1
Cadm2	-0.157244	0.0113123	1
Zxdc	-0.202811	0.0113202	1
Fkbp11	-0.525411	0.0113204	1
Grb10	-0.34207	0.0113362	1
Ube2j1	0.322478	0.0113604	1
Limch1	0.428671	0.0113611	1
Pi16	0.531528	0.0113793	1
Mtch1	-0.288851	0.0113801	1
Zswim9	0.33712	0.0113978	1
Zfp937	0.111731	0.0114637	1
Pfkfb3	-0.718857	0.0114705	1
Tarm1	0.362682	0.0114759	1
0610033M10Rik	0.314249	0.011506	1
Larp4b	0.260756	0.0115409	1
Nlgn2	0.315628	0.0115616	1
0610009B22Rik	-0.0707863	0.011563	1
Samhd1	-0.219296	0.0115682	1
Stk17b	0.468745	0.0115723	1
Neo1	-0.167181	0.0115799	1
Irx5	-0.0577852	0.0115933	1
Adamtsl2	0.0442675	0.0116072	1
Ccdc8	-0.0975786	0.0116185	1
Samd5	0.0171005	0.0116244	1
Smpd1	-0.132717	0.0117137	1
Ifrd1	0.510811	0.0117211	1
Pum3	0.350679	0.0117254	1
Cenpx	-0.250955	0.0117337	1
Eif3a	0.319421	0.0117572	1
Fmn2	0.525022	0.0117621	1
Piezo2	0.466511	0.0117697	1
Ivns1abp	0.317521	0.0117735	1
Naalad2	0.363571	0.0117754	1
Hist2h2bb	0.282561	0.0117821	1
Fam71a	0.100122	0.0118034	1
2600014E21Rik	0.301454	0.0118137	1
Fam110c	-0.124367	0.01185	1
6720427I07Rik	0.317891	0.0118755	1
Ptbp1	0.309072	0.011887	1
Maoa	-0.157523	0.0119128	1
Zfand2b	-0.0575751	0.0119198	1
Galnt13	0.0659596	0.0119546	1
E130102H24Rik	0.0902416	0.0119611	1
Aig1	0.320739	0.0119823	1
Tep1	-0.0768422	0.0120391	1
Igsf8	0.271738	0.0120418	1
Asap1	-0.207725	0.0120627	1
Fbln2	0.236343	0.0120789	1
Gm7694	0.300107	0.0120966	1
Commd5	0.084355	0.0120991	1
Blm	0.334806	0.0121347	1
Des	0.455369	0.0121687	1
Ptgfrn	0.177981	0.0121936	1
Gnb1	0.235072	0.0122078	1
Pole4	0.2065	0.012212	1
Fam129b	0.466155	0.0122353	1
Emp1	0.356018	0.0122421	1
Cyp4f18	0.388695	0.012264	1
Exo5	0.0734116	0.0123227	1
Fermt2	0.261034	0.0123719	1
Hipk3	0.264552	0.0123916	1
Pvr	0.466603	0.0124132	1
Zyx	0.271708	0.0124141	1
Rprm	0.146339	0.0124208	1
Nf1	0.261802	0.0124817	1
Rad52	-0.316005	0.0124846	1
Vapb	-0.162397	0.0125192	1
Myl12b	-0.276759	0.0125315	1
Gm43560	0.0689462	0.012556	1
Aldh1a3	0.876132	0.01256	1
Por	0.338817	0.0125776	1
Ubr5	0.238591	0.0125852	1
AI427809	-0.0210587	0.0126157	1
Fmn1	0.269366	0.012626	1
Acvr1	0.240482	0.0126334	1
Il17rd	-0.099772	0.0126548	1
Pde6d	-0.161044	0.0126844	1
Gucy1b1	-0.0812823	0.0127122	1
Ica1	0.15991	0.0127351	1
Mrpl22	-0.140537	0.0127568	1
Atp23	0.0806347	0.0127617	1
Ercc5	-0.135692	0.012797	1
Ppp4r3a	0.286514	0.0128014	1
Brap	0.270771	0.0128389	1
Gfra2	0.448417	0.0128572	1
Ddhd2	-0.151797	0.0128693	1
Cd86	0.0593817	0.0128943	1
Dexi	-0.0804067	0.012902	1
Susd2	0.368831	0.0129602	1
Hoxc8	-0.280463	0.0129716	1
Aldh3a1	0.0214767	0.0129753	1
Greb1l	-0.0229437	0.0129944	1
Rere	0.24969	0.0130182	1
Spag7	-0.199283	0.0130718	1
Ubap1	0.348468	0.0130773	1
Maea	-0.239718	0.0131105	1
Tmem97	-0.326521	0.013142	1
Guca1a	-0.196182	0.0132103	1
Cldn3	0.285665	0.0132383	1
Btg1	0.529446	0.0133235	1
Tmem67	0.33252	0.0133476	1
Ubxn1	-0.191223	0.0133512	1
Zfp467	0.0534801	0.0134222	1
Cggbp1	0.164573	0.0134332	1
Akirin2	-0.225118	0.0134769	1
Foxd1	0.289441	0.0135122	1
Mrpl51	-0.22739	0.0135145	1
Ebp	-0.237112	0.0135306	1
Pde1c	0.300818	0.0135517	1
Psmd11	0.213959	0.0136109	1
Btc	0.287796	0.0136397	1
Fosb	0.557338	0.0136498	1
G3bp1	0.367431	0.0136541	1
Vdac2	-0.190682	0.0136698	1
Dipk1a	-0.149422	0.0136777	1
Rnf7	-0.174759	0.0136801	1
Uap1l1	-0.216652	0.0136962	1
Comp	0.756631	0.0137066	1
Qtrt2	0.46683	0.0137073	1
Gm3734	0.311771	0.0137348	1
Isoc1	-0.165582	0.0137573	1
Cog4	-0.0944458	0.013827	1
Ndufa4	-0.341691	0.0138418	1
Cstad	0.131122	0.0138592	1
Olfm2	0.40812	0.0139152	1
Lif	1.42638	0.0139219	1
Gm17024	0.311709	0.0139255	1
Tmem200a	0.282426	0.0139848	1
Tinagl1	0.282336	0.0140013	1
Kctd1	0.312927	0.0140036	1
Ing4	-0.153327	0.0140399	1
Ltbp1	0.500344	0.0140586	1
Dpm1	-0.193359	0.0140651	1
C2cd2l	0.286949	0.0140787	1
Cdc42bpa	0.237288	0.0141165	1
Agpat3	0.240626	0.0141225	1
Trps1	0.388866	0.0141714	1
Mthfd1l	0.273541	0.0141998	1
H2-Q6	-0.121315	0.0142041	1
Pear1	0.35096	0.0142171	1
Larp6	-0.237409	0.0142207	1
Lamc2	0.439516	0.0142513	1
Ptgs2	0.628948	0.0142659	1
Col4a5	-0.239188	0.0143091	1
Gramd1a	-0.177756	0.0143206	1
Prkx	0.397139	0.0143647	1
Xylt1	0.359419	0.0143881	1
Pgpep1	-0.0396912	0.0144342	1
Tbc1d1	0.324093	0.0144442	1
Trim59	0.330487	0.0144717	1
Snhg1	0.361566	0.0144757	1
Nufip2	0.221252	0.0144913	1
H2afv	-0.227729	0.0145128	1
Ace	-0.484637	0.014557	1
Crocc2	0.606166	0.0145621	1
Sqle	-0.324855	0.0145751	1
Tmco1	-0.228211	0.0146153	1
Ppp1r35	-0.0695066	0.0146696	1
S1pr1	0.062827	0.0146956	1
Tmem167	-0.203113	0.0147054	1
Ass1	0.662554	0.0147219	1
Hnrnpl	0.201418	0.014752	1
Serpinf1	-0.27694	0.0147687	1
Selenow	-0.302656	0.0147787	1
Stk19	0.556916	0.0147875	1
Glt8d2	-0.123783	0.0148009	1
Ndufc2	-0.258272	0.0148022	1
Etl4	0.288149	0.0148392	1
Hs6st1	0.407753	0.014851	1
Tfg	-0.190928	0.0148732	1
Prokr2	0.0162725	0.0148833	1
Amd1	0.351579	0.0149092	1
Ampd1	0.318673	0.0149105	1
Mboat1	0.308891	0.0149222	1
Cks2	0.421046	0.0149243	1
Mark3	0.195029	0.0149479	1
Rab26	0.164144	0.0149524	1
Commd2	-0.22899	0.0149614	1
Hba-a2	0.153637	0.014983	1
Klhl21	0.638853	0.0150025	1
Fam177a	0.303744	0.0150058	1
Kdm1a	0.244363	0.0150165	1
Ifi209	0.112124	0.0150476	1
Abca7	0.290375	0.0150667	1
Sypl	0.306288	0.0150743	1
Hoxd8	0.369141	0.0150853	1
Enpp2	0.851114	0.0150916	1
Flvcr1	0.327794	0.0150939	1
Exosc4	-0.133265	0.015097	1
Emp2	0.297195	0.0151491	1
Snhg6	0.310758	0.0151578	1
Top1	0.407313	0.0151578	1
Polr3e	0.365588	0.015213	1
Gm14963	0.323044	0.0152307	1
Adgre1	0.0378677	0.0152337	1
Ifitm3	-0.323463	0.0152816	1
Abcd3	0.292809	0.0153085	1
Mars2	0.365402	0.0153343	1
Nxf1	0.34083	0.0153577	1
Tvp23b	-0.180615	0.0153767	1
Tgfbi	0.51107	0.0153813	1
Snx9	0.174681	0.0154021	1
Faap20	-0.159112	0.0154144	1
Sumf2	-0.117399	0.0154664	1
Ptgr1	-0.146099	0.0154783	1
C730034F03Rik	-0.0676378	0.0155	1
Cyb5b	-0.180399	0.0155158	1
Gpr132	0.0656994	0.0155239	1
Prkar2a	0.322069	0.0155705	1
Nsun7	0.0882654	0.0156481	1
Tuba4a	0.586407	0.0156632	1
Ncdn	0.33116	0.015725	1
Cby1	-0.0598973	0.0157608	1
AW146154	0.12792	0.0157728	1
Tbx15	-0.315321	0.0157762	1
Msl2	0.396947	0.0157766	1
Vps72	-0.117708	0.0157967	1
Gstm4	-0.0489138	0.0158257	1
Cnrip1	-0.163461	0.0158521	1
Msi1	0.0230767	0.0158616	1
Ndufs5	-0.244252	0.0158756	1
Ssbp2	-0.192458	0.0158956	1
Ldlrad4	0.292639	0.0159363	1
Gsk3b	-0.199771	0.0159473	1
Cadm4	0.271506	0.015958	1
Gm47163	0.0200608	0.0160598	1
Fbxo24	0.09329	0.0161012	1
Ptp4a3	0.260396	0.0161035	1
Hsf2	-0.151599	0.0161169	1
Spock2	0.331604	0.0161454	1
Fgl2	-0.702437	0.016186	1
Picalm	0.19696	0.0161875	1
Safb	0.219372	0.0162333	1
Psmb2	-0.216213	0.0162341	1
Ifi35	-0.0877479	0.0162385	1
Plod3	0.248056	0.0162495	1
Slc12a2	0.396136	0.0162557	1
Mllt10	-0.260901	0.0163259	1
Ltbp4	0.476324	0.0163616	1
Kcnq4	0.0162841	0.016441	1
Nfatc2	0.485447	0.0164491	1
Cpt1a	0.271433	0.0164694	1
Igf1r	0.212439	0.0164847	1
Rab7	0.201083	0.0164899	1
Enpp5	0.353618	0.0164947	1
Nfil3	-0.304449	0.0165069	1
Lysmd2	-0.295315	0.0165092	1
Tnip3	0.102357	0.0165373	1
Hnrnpu	0.328464	0.0166045	1
Urb1	0.38369	0.0166093	1
Sparc	-0.422806	0.016704	1
Bbip1	-0.1557	0.0167337	1
Cobll1	0.385239	0.0167578	1
Tub	0.284316	0.0167709	1
Nfic	-0.295741	0.0167794	1
Ccdc162	0.0855931	0.0168236	1
Rbm45	0.308744	0.0168498	1
Ctbp2	0.320462	0.0168691	1
Ecpas	0.277148	0.0169022	1
Cybb	0.0224756	0.0169024	1
Cox19	-0.165921	0.016927	1
Celf1	0.293993	0.0169461	1
Gm37612	0.28945	0.0169546	1
Psme1	-0.230074	0.0169679	1
Tceal9	-0.315497	0.0169694	1
Zfp354c	-0.10824	0.0169731	1
Aldh1l1	-0.0779281	0.0169935	1
Folr2	0.102924	0.017016	1
Cdkn1a	0.499836	0.0170171	1
Bok	0.286944	0.0170286	1
Cdk5rap1	0.0978211	0.0170308	1
Slc39a8	0.304252	0.0170321	1
Inmt	-0.768823	0.0170626	1
2006-03-01	0.255132	0.0170712	1
Col4a1	0.371943	0.017079	1
Rab11fip2	-0.247143	0.0171316	1
Fam160b1	-0.217492	0.0171478	1
Jpt2	-0.0817807	0.0171747	1
Pfkfb4	0.022134	0.0171819	1
Eml5	0.258582	0.0172178	1
Naa38	-0.196809	0.0172349	1
Ptgir	0.453716	0.0172385	1
Olr1	0.872875	0.0172496	1
Lcorl	-0.103251	0.0172595	1
Mrpl35	-0.157239	0.0172894	1
Mbtd1	0.23893	0.0173094	1
Grk3	0.119641	0.0173567	1
Trim21	0.0636514	0.0173634	1
Slc20a2	0.276301	0.0174174	1
Fam120a	0.229857	0.0174515	1
Zbtb40	0.285508	0.0174937	1
Mgp	0.620602	0.0175216	1
Krt19	0.0907941	0.01753	1
Gm32036	0.170284	0.0175467	1
Gpc4	-0.199272	0.0175536	1
Wdr3	0.376308	0.0175616	1
Nedd8	-0.178582	0.0176321	1
Snx1	-0.157752	0.0176509	1
Bhlhe40	-0.590195	0.0177093	1
Dmrt2	-0.0707088	0.0177097	1
Aff1	0.429177	0.0177104	1
mt-Nd5	0.361804	0.0177225	1
Ntpcr	-0.114945	0.0177441	1
Arl2bp	-0.123004	0.0177475	1
Nr1h3	0.396219	0.0178553	1
Gm16310	0.408283	0.0178605	1
Ndufa5	-0.211525	0.0179003	1
Hgs	0.259563	0.0179813	1
Fam222b	0.347763	0.0179962	1
Tpi1	-0.440308	0.0180246	1
Cd109	0.388654	0.0180419	1
2610528A11Rik	0.259692	0.0180452	1
Emx2	-0.259743	0.0180574	1
Ndufs2	-0.167762	0.0181169	1
Tbc1d8b	-0.159203	0.0181249	1
Dcaf1	0.240557	0.0181264	1
Tiparp	-0.650306	0.0181393	1
Bmt2	-0.0996895	0.0181509	1
Mettl24	0.299117	0.0181788	1
Hivep2	0.353744	0.0181974	1
Polr2j	-0.179116	0.0182073	1
Galnt5	0.00291309	0.0182204	1
Il18rap	0.327149	0.0182422	1
Map7	0.385417	0.0182823	1
Prmt5	0.277568	0.0183052	1
Fblim1	0.357209	0.0183558	1
Ndufb10	-0.261992	0.0183839	1
Mvk	-0.128578	0.0183878	1
Cebpzos	-0.162435	0.018392	1
Cdkn3	0.064531	0.0183943	1
D330023K18Rik	0.0433465	0.018411	1
Rpl4	0.149939	0.018463	1
mt-Nd4l	0.508675	0.0184787	1
2310015A10Rik	0.0312298	0.0185072	1
Tbc1d32	0.312854	0.0185137	1
Epsti1	0.123172	0.0185584	1
Katna1	0.298065	0.0185949	1
Dapk3	-0.156629	0.0186055	1
A330076C08Rik	0.33252	0.0186174	1
Swi5	-0.294074	0.0186312	1
Plekha2	-0.141265	0.0186587	1
Mcts2	-0.0553845	0.0186871	1
Tcaf1	-0.202975	0.018701	1
Smim4	-0.202792	0.0187213	1
Tpst1	0.212485	0.0187354	1
Snx6	-0.234232	0.0187677	1
Nfkbil1	-0.0340157	0.0187816	1
Get4	0.235474	0.0187926	1
Zswim4	0.472754	0.0188363	1
Zfp959	0.307836	0.0188563	1
Nynrin	-0.0320225	0.0188609	1
Mosmo	0.238127	0.0188927	1
Itga11	-0.224976	0.0188986	1
Inpp5b	0.0167864	0.0189083	1
Furin	0.412219	0.0189218	1
Fam32a	-0.154883	0.0189281	1
Myo9b	0.250679	0.0189501	1
Gm50240	0.0141021	0.0189821	1
Cped1	-0.357546	0.0190169	1
Palld	0.239907	0.0190197	1
Atad1	0.267307	0.0190869	1
Gcc2	-0.20598	0.0191063	1
Nr2f1	0.404265	0.0191269	1
Dzip1l	0.344864	0.0191442	1
Rnf19a	-0.271992	0.0191818	1
Nras	0.185916	0.0191883	1
Rab14	-0.222444	0.0191917	1
Taok1	0.155119	0.0191949	1
Hilpda	-0.898689	0.0191964	1
Rgs1	-0.0555046	0.019209	1
Zbtb8a	0.0675766	0.0192328	1
Hspa9	0.303286	0.0193167	1
Msx1	0.307185	0.0193235	1
Smagp	0.162286	0.0193318	1
Gm28320	0.0767738	0.0193762	1
Trappc1	-0.136579	0.0193945	1
Sdhaf1	-0.110583	0.0193957	1
Ift27	-0.199751	0.0194301	1
Ypel3	-0.34488	0.0194759	1
Zmynd11	0.181772	0.0194999	1
Hmgb2	0.348992	0.0195243	1
Sptssb	0.652897	0.0195255	1
Platr25	0.0778364	0.0195892	1
Arhgap10	-0.26728	0.0196324	1
Zwint	0.320097	0.0197019	1
Mt2	0.397659	0.0197515	1
D830025C05Rik	1.00917	0.0197755	1
Ibtk	0.238951	0.0198258	1
Fgf2os	0.293109	0.0198874	1
Ostf1	-0.254329	0.0198995	1
Slc44a1	0.134661	0.0199007	1
Cpne2	-0.189965	0.0199145	1
Crim1	0.316236	0.0199347	1
Csnk1g3	0.261796	0.0199396	1
Aff4	0.282767	0.0199549	1
Nucks1	0.227142	0.0200276	1
Mrpl53	-0.151609	0.0200332	1
Cd82	0.327955	0.0200579	1
Neu2	1.25331	0.0200582	1
Gcc1	-0.0424164	0.0200633	1
Ndufa8	-0.182547	0.0201735	1
Galc	0.301114	0.020186	1
Lipa	-0.224684	0.0201888	1
Tsnax	-0.181968	0.0202102	1
Sema7a	0.435877	0.020213	1
Ifngr1	-0.239832	0.0202327	1
Enah	-0.256862	0.0202853	1
Lhfp	0.196226	0.0203029	1
Ptk2	0.240627	0.0203068	1
Ahctf1	0.432392	0.0203318	1
Gstt4	0.300458	0.0203397	1
Wnt11	0.367183	0.0203484	1
Prmt3	0.284197	0.0203653	1
Fgfrl1	0.322942	0.0203785	1
Clic4	0.454267	0.0204124	1
Pmvk	-0.134806	0.0204203	1
Hmgcs1	-0.521899	0.0204487	1
Naxe	-0.185189	0.0204574	1
Apex1	-0.164128	0.0204797	1
Runx2os1	0.321981	0.020491	1
Mtpn	0.326141	0.0205833	1
Csrnp2	0.304753	0.0205918	1
Serf2	-0.34053	0.0206257	1
Tpm3	0.213374	0.0206278	1
Alcam	0.343977	0.0206435	1
Ifi211	-0.399037	0.0206758	1
Nomo1	0.332284	0.0206765	1
Erlin2	-0.123775	0.0207023	1
Pxdc1	0.517928	0.0207868	1
Tspan12	0.3539	0.0208514	1
Erbb3	0.291132	0.0208625	1
Nab2	-0.27651	0.0208834	1
Golph3	0.267226	0.0208877	1
9530068E07Rik	0.188479	0.0208961	1
Idh3g	-0.136224	0.0209171	1
Tardbp	0.331448	0.0209257	1
Lilr4b	0.388033	0.0209505	1
Spryd3	-0.0735731	0.020996	1
Epha2	0.290945	0.0210194	1
Gm12758	0.147097	0.0210626	1
Stk4	-0.0881453	0.0210736	1
Ppan	0.507946	0.0210764	1
Il33	0.502602	0.0212341	1
Zfp30	0.000127043	0.021246	1
Camsap2	0.245457	0.0212565	1
Tgm2	-0.768902	0.0212616	1
Skp2	0.0793332	0.0212678	1
Frrs1	0.281061	0.021269	1
Adk	-0.256113	0.0213074	1
E130309D02Rik	0.285634	0.0213261	1
Nhlrc3	-0.0562531	0.0213294	1
Glul	0.555168	0.0213301	1
Tpmt	0.00570981	0.0213596	1
Tes	0.379149	0.021403	1
Mfge8	0.268522	0.021433	1
Gm21188	0.138556	0.0214344	1
Senp2	0.386162	0.0214387	1
Tma7	-0.231102	0.0214675	1
Tlcd2	-0.147934	0.021492	1
2810457G06Rik	0.117793	0.0215123	1
Mtmr10	0.478903	0.0215437	1
Klhl13	-0.275607	0.0215615	1
Adnp2	0.299328	0.0215859	1
Dnajb2	0.358808	0.0216074	1
Etf1	0.323088	0.0216189	1
Rcc1	0.349853	0.0216624	1
Etaa1os	0.105129	0.0217007	1
Tnfrsf1b	0.540411	0.0218009	1
Pex13	-0.0758441	0.0218022	1
Zcchc4	0.374139	0.0218346	1
Rfxap	-0.138043	0.0218504	1
Art3	-0.121572	0.0219378	1
Gria3	-0.182001	0.0219521	1
Arsa	0.25497	0.0219633	1
Blzf1	0.247361	0.0219828	1
Srgn	0.426242	0.0220004	1
C1qtnf4	0.275649	0.0220224	1
Sp110	-0.149919	0.0220279	1
Rnf19b	0.550357	0.0220519	1
Gm43597	0.282738	0.0221462	1
9530097N15Rik	0.095009	0.0221637	1
Acod1	0.613508	0.0222184	1
Atf7ip	-0.16592	0.022251	1
Tmem88	0.784413	0.0223144	1
Gm26917	0.382019	0.02236	1
Med14	0.231679	0.0223862	1
Cnmd	0.175915	0.022404	1
Reps1	0.296238	0.022441	1
Csgalnact2	0.255917	0.0224625	1
Atp1a4	0.352264	0.022465	1
Slc25a23	0.064275	0.0224999	1
Glis1	0.331169	0.0225274	1
Cmc2	-0.1213	0.0225311	1
Mbd2	-0.190202	0.0225477	1
Omd	-0.109839	0.0225759	1
Psme3	0.313069	0.0225945	1
Capn2	0.143489	0.0226806	1
Rbbp6	0.348551	0.0227156	1
Fgfr1	0.393968	0.0227263	1
Prickle1	-0.0780383	0.0227495	1
Sncg	0.408748	0.0227597	1
Myo1b	0.385649	0.0228355	1
Lpar1	-0.322013	0.0228402	1
Rpl23a	0.136425	0.0228897	1
Gm32219	-0.0302944	0.0229128	1
Ydjc	0.0137084	0.0229233	1
Arhgef19	0.0439179	0.0230177	1
Vps18	-0.0354917	0.0230535	1
Tpbg	-0.290226	0.0230568	1
Lgals1	-0.361749	0.0230853	1
Ppfibp1	0.170004	0.023128	1
Psap	0.17308	0.0231469	1
Castor1	-0.00175758	0.023182	1
Slc4a7	0.402635	0.0231962	1
Isyna1	0.393659	0.0232477	1
Ccnyl1	0.426524	0.0232859	1
Mfsd14b	0.225433	0.0233149	1
Agtpbp1	0.248136	0.0233697	1
G2e3	-0.195893	0.0233926	1
BC051226	0.0324694	0.0234067	1
Sntg1	0.340044	0.023411	1
Pbdc1	-0.195678	0.0234137	1
Cep83	0.23111	0.0234156	1
Gmeb2	0.335487	0.0234207	1
Atad3a	0.322489	0.0234329	1
Hmox2	-0.165871	0.0234338	1
Zbed4	0.312266	0.0234349	1
Mical1	0.312317	0.0234887	1
Gmppb	-0.178121	0.0235078	1
Setd2	0.200026	0.023538	1
Sumo2	-0.201026	0.0236029	1
Ebf2	0.408785	0.0236304	1
Hoxc4	0.341453	0.0236615	1
Aph1c	0.314498	0.0237367	1
Vstm4	-0.142433	0.023748	1
Impad1	0.194262	0.023767	1
Ranbp2	0.289125	0.0237904	1
Oas1g	0.11583	0.0237977	1
Pim3	-0.302782	0.0238005	1
Phf6	-0.0672519	0.023849	1
Vstm2a	0.253165	0.0238547	1
Esm1	0.454296	0.0238637	1
Nupr1	-0.394462	0.0239497	1
Ndn	-0.220595	0.0239643	1
Trmu	0.0515253	0.0240245	1
Hist1h1c	-0.307108	0.0240378	1
Slc9a5	0.267457	0.0240535	1
Braf	0.227712	0.0241054	1
Scamp1	0.27439	0.0241164	1
Nt5dc3	0.408518	0.0241474	1
Fgf13	0.157998	0.0241688	1
Cxadr	0.286785	0.0241922	1
Fuz	0.000910775	0.0241988	1
Ostc	-0.321056	0.0242164	1
Gm19409	0.11102	0.0242241	1
Gtf2h5	-0.214052	0.024239	1
Atl2	0.241304	0.024242	1
Ssr4	-0.297556	0.0243455	1
Zkscan1	0.27613	0.0243717	1
Gm44067	0.151129	0.0243773	1
Vegfb	-0.0787683	0.0243834	1
0610012G03Rik	-0.246954	0.0244209	1
Cptp	0.100629	0.0244422	1
Cmya5	0.0292269	0.0244815	1
Tmc7	0.276647	0.0245432	1
Ipo7	0.394678	0.0245641	1
Zfp113	0.0799264	0.024648	1
Bnip3	-0.456538	0.0247221	1
Bet1	-0.204766	0.0247953	1
Ccna2	0.288134	0.0247976	1
Zfp771	-0.222226	0.0248109	1
Pgk1	-0.498511	0.0248338	1
Crot	-0.186121	0.0248356	1
Slc7a1	0.693871	0.0248533	1
[truncated: 12,601 more rows]
