# Supplementary material for: Intrinsic changes in cell differentiation and identity drive impaired wound healing in aged female murine skin
Source: Biogerontology. 2025 Nov 1;26(6):200. doi: 10.1007/s10522-025-10340-w (PMC12579693; doi:10.1007/s10522-025-10340-w)
Supplement: Supplementary file 5 — Supplementary file5 (XLSX 1422 KB) [file 10522_2025_10340_MOESM5_ESM.xlsx]

## Sheet: Neutrophilmarkers
	p_val	avg_log2FC	pct.1	pct.2	p_val_adj	cluster	gene
Lrg1	0	2.87473	0.801	0.209	0	Neu2	Lrg1
Tgfbi	0	1.90972	0.724	0.239	0	Neu2	Tgfbi
Dgat1	0	1.98348	0.909	0.438	0	Neu2	Dgat1
Trim30b	0	1.80199	0.875	0.427	0	Neu2	Trim30b
Cxcr2	0	2.08231	0.952	0.505	0	Neu2	Cxcr2
Sell	0	1.55839	0.909	0.466	0	Neu2	Sell
Cytip	0	1.78539	0.67	0.231	0	Neu2	Cytip
A530064D06Rik	0	1.79215	0.758	0.321	0	Neu2	A530064D06Rik
Ppp1r3b	0	1.70108	0.843	0.411	0	Neu2	Ppp1r3b
Isy1	0	1.89976	0.64	0.217	0	Neu2	Isy1
4932438A13Rik	0	1.63951	0.73	0.309	0	Neu2	4932438A13Rik
R3hdm4	0	2.35786	0.563	0.148	0	Neu2	R3hdm4
Emb	0	1.43617	0.771	0.361	0	Neu2	Emb
Pglyrp1	0	1.63299	0.867	0.457	0	Neu2	Pglyrp1
Map2k4	0	1.65594	0.675	0.268	0	Neu2	Map2k4
Tmed5	0	1.50073	0.764	0.358	0	Neu2	Tmed5
Tarm1	0	1.28341	0.734	0.331	0	Neu2	Tarm1
Ifitm6	0	2.61539	0.735	0.336	0	Neu2	Ifitm6
Anxa1	0	1.90038	0.712	0.319	0	Neu2	Anxa1
Stk17b	0	1.54118	0.908	0.517	0	Neu2	Stk17b
Rdh12	0	1.87457	0.938	0.551	0	Neu2	Rdh12
Cnn2	0	1.87568	0.548	0.17	0	Neu2	Cnn2
Cd300ld	0	1.25724	0.866	0.488	0	Neu2	Cd300ld
Ccpg1	0	1.68794	0.548	0.175	0	Neu2	Ccpg1
Isg20	0	1.9218	0.623	0.25	0	Neu2	Isg20
AB124611	0	1.73524	0.566	0.193	0	Neu2	AB124611
Zyx	0	1.46852	0.84	0.469	0	Neu2	Zyx
Cfp	0	1.29035	0.676	0.307	0	Neu2	Cfp
Cmtm6	0	1.66006	0.593	0.226	0	Neu2	Cmtm6
Hp	0	1.16451	0.847	0.481	0	Neu2	Hp
Selenon	0	1.28665	0.822	0.463	0	Neu2	Selenon
Trim30a	0	2.00255	0.49	0.133	0	Neu2	Trim30a
Fcgr4	0	1.58621	0.586	0.231	0	Neu2	Fcgr4
Tpm4	0	1.47287	0.904	0.551	0	Neu2	Tpm4
Rtp4	0	2.65148	0.46	0.108	0	Neu2	Rtp4
Samhd1	0	1.23877	0.755	0.403	0	Neu2	Samhd1
Kdm7a	0	1.17756	0.728	0.384	0	Neu2	Kdm7a
Sirpb1b	0	1.23382	0.627	0.287	0	Neu2	Sirpb1b
Ly6g	0	1.73454	0.618	0.279	0	Neu2	Ly6g
Gm5150	0	1.94301	0.463	0.126	0	Neu2	Gm5150
Gm26740	0	1.23056	0.641	0.309	0	Neu2	Gm26740
Mbd2	0	1.07319	0.796	0.466	0	Neu2	Mbd2
Tnfrsf1a	0	1.00872	0.741	0.412	0	Neu2	Tnfrsf1a
Itgal	0	1.65312	0.496	0.171	0	Neu2	Itgal
Il1r2	0	1.50098	0.96	0.64	0	Neu2	Il1r2
Csrnp1	0	0.815643	0.737	0.419	0	Neu2	Csrnp1
Sipa1l1	0	1.22134	0.567	0.249	0	Neu2	Sipa1l1
9830107B12Rik	0	2.0938	0.441	0.124	0	Neu2	9830107B12Rik
Svil	0	1.38695	0.525	0.209	0	Neu2	Svil
Mmp9	0	0.7282	0.903	0.588	0	Neu2	Mmp9
Qsox1	0	1.26265	0.645	0.333	0	Neu2	Qsox1
D8Ertd738e	0	1.16653	0.82	0.508	0	Neu2	D8Ertd738e
Mpp7	0	1.12559	0.575	0.263	0	Neu2	Mpp7
Sesn2	0	1.27795	0.519	0.21	0	Neu2	Sesn2
Atp11b	0	1.24198	0.845	0.536	0	Neu2	Atp11b
Csf3r	0	0.969528	0.91	0.602	0	Neu2	Csf3r
Nsd3	0	0.938942	0.793	0.487	0	Neu2	Nsd3
Lsp1	0	1.22389	0.815	0.51	0	Neu2	Lsp1
Picalm	0	1.55421	0.957	0.653	0	Neu2	Picalm
Cnnm2	0	1.62444	0.454	0.151	0	Neu2	Cnnm2
Tspo	0	1.59954	0.952	0.65	0	Neu2	Tspo
Sirpb1c	0	1.13719	0.543	0.242	0	Neu2	Sirpb1c
Cd37	0	1.01739	0.693	0.392	0	Neu2	Cd37
Sp100	0	1.64655	0.457	0.157	0	Neu2	Sp100
Crem	0	1.22817	0.722	0.422	0	Neu2	Crem
Lbr	0	1.30078	0.494	0.195	0	Neu2	Lbr
Igfbp6	0	1.27527	0.547	0.249	0	Neu2	Igfbp6
Nabp1	0	1.00826	0.796	0.501	0	Neu2	Nabp1
Themis2	0	1.02306	0.582	0.29	0	Neu2	Themis2
Chp1	0	0.887685	0.694	0.404	0	Neu2	Chp1
Cdkn1b	0	1.02074	0.642	0.353	0	Neu2	Cdkn1b
Pygl	0	0.765141	0.764	0.48	0	Neu2	Pygl
Smchd1	0	2.30547	0.379	0.095	0	Neu2	Smchd1
Ltb4r1	0	1.15282	0.576	0.292	0	Neu2	Ltb4r1
Fosl2	0	1.05112	0.925	0.643	0	Neu2	Fosl2
Jaml	0	2.0185	0.388	0.106	0	Neu2	Jaml
Isg15	0	2.16933	0.482	0.201	0	Neu2	Isg15
Il1rap	0	0.802141	0.858	0.579	0	Neu2	Il1rap
Smpdl3a	0	2.17858	0.363	0.084	0	Neu2	Smpdl3a
Hcls1	0	0.787274	0.864	0.586	0	Neu2	Hcls1
Rnasel	0	0.944417	0.639	0.362	0	Neu2	Rnasel
Pi16	0	2.43868	0.338	0.061	0	Neu2	Pi16
Wbp1l	0	1.08446	0.527	0.25	0	Neu2	Wbp1l
Pilra	0	0.786192	0.737	0.461	0	Neu2	Pilra
Gyg	0	2.01543	0.381	0.106	0	Neu2	Gyg
Selplg	0	0.783368	0.756	0.484	0	Neu2	Selplg
Prr13	0	0.860712	0.834	0.562	0	Neu2	Prr13
Ly6e	0	1.26325	0.483	0.212	0	Neu2	Ly6e
Lmnb1	0	1.32964	0.993	0.722	0	Neu2	Lmnb1
Pirb	0	0.757742	0.731	0.46	0	Neu2	Pirb
Socs3	0	1.03112	0.802	0.532	0	Neu2	Socs3
Acvrl1	0	1.34723	0.609	0.341	0	Neu2	Acvrl1
Csf2ra	0	0.752264	0.779	0.512	0	Neu2	Csf2ra
Emd	0	0.88526	0.702	0.435	0	Neu2	Emd
Mcemp1	0	1.26602	0.973	0.708	0	Neu2	Mcemp1
Ndel1	0	1.18269	0.95	0.685	0	Neu2	Ndel1
Tgm1	0	2.15827	0.359	0.096	0	Neu2	Tgm1
Crlf2	0	0.815603	0.671	0.409	0	Neu2	Crlf2
Tes	0	0.981912	0.889	0.628	0	Neu2	Tes
Trim12c	0	1.48228	0.405	0.144	0	Neu2	Trim12c
Mxi1	0	1.37357	0.524	0.264	0	Neu2	Mxi1
Entpd1	0	1.11643	0.977	0.72	0	Neu2	Entpd1
Slc27a4	0	0.933352	0.582	0.325	0	Neu2	Slc27a4
Ucp2	0	0.733317	0.677	0.421	0	Neu2	Ucp2
Pxk	0	0.900209	0.542	0.286	0	Neu2	Pxk
Xdh	0	0.896026	0.506	0.25	0	Neu2	Xdh
Vamp4	0	1.01516	0.511	0.256	0	Neu2	Vamp4
Oas3	0	2.56172	0.317	0.062	0	Neu2	Oas3
Rnf125	0	1.8802	0.352	0.097	0	Neu2	Rnf125
Ncf2	0	1.13042	0.949	0.695	0	Neu2	Ncf2
Khdc4	0	1.15333	0.461	0.207	0	Neu2	Khdc4
Tnfaip8l2	0	2.10291	0.34	0.086	0	Neu2	Tnfaip8l2
Hdac4	0	1.26408	0.44	0.188	0	Neu2	Hdac4
Slc22a15	0	1.16665	0.453	0.202	0	Neu2	Slc22a15
Trf	0	1.59215	0.489	0.238	0	Neu2	Trf
Cux1	0	0.661538	0.717	0.466	0	Neu2	Cux1
Oaz2	0	1.48161	0.392	0.142	0	Neu2	Oaz2
Tnrc6b	0	0.826863	0.58	0.33	0	Neu2	Tnrc6b
Taldo1	0	0.849846	0.918	0.669	0	Neu2	Taldo1
Cyth1	0	0.786673	0.77	0.521	0	Neu2	Cyth1
Atxn10	0	0.740748	0.628	0.38	0	Neu2	Atxn10
Trem3	0	0.806713	0.547	0.303	0	Neu2	Trem3
Sri	0	0.664394	0.838	0.594	0	Neu2	Sri
Tspan13	0	1.51325	0.359	0.115	0	Neu2	Tspan13
Capza1	0	0.676446	0.792	0.549	0	Neu2	Capza1
Coq10b	0	0.8409	0.525	0.283	0	Neu2	Coq10b
Sqor	0	1.11839	0.447	0.206	0	Neu2	Sqor
Vps29	0	0.828886	0.618	0.378	0	Neu2	Vps29
Nfil3	0	0.743059	0.699	0.46	0	Neu2	Nfil3
Fpr1	0	0.742534	0.896	0.658	0	Neu2	Fpr1
Fam129a	0	1.98564	0.296	0.059	0	Neu2	Fam129a
Gmfg	0	0.808261	0.961	0.724	0	Neu2	Gmfg
Gng2	0	1.00657	0.439	0.202	0	Neu2	Gng2
Pbx1	0	1.04207	0.417	0.181	0	Neu2	Pbx1
Mgst1	0	0.918978	0.576	0.34	0	Neu2	Mgst1
Timm10b	0	0.911039	0.455	0.22	0	Neu2	Timm10b
Ndufb11	0	1.35107	0.383	0.149	0	Neu2	Ndufb11
Ifitm3	0	1.62145	0.974	0.74	0	Neu2	Ifitm3
Antxr2	0	0.850614	0.94	0.709	0	Neu2	Antxr2
Arpc4	0	0.626051	0.812	0.583	0	Neu2	Arpc4
Hcst	0	0.655986	0.756	0.529	0	Neu2	Hcst
Hopx	0	1.8769	0.336	0.11	0	Neu2	Hopx
Rbms1	0	0.663758	0.871	0.645	0	Neu2	Rbms1
Lyn	0	0.746901	0.899	0.674	0	Neu2	Lyn
F5	0	1.32096	0.381	0.158	0	Neu2	F5
Slfn4	0	0.946733	0.892	0.669	0	Neu2	Slfn4
Kctd12	0	0.606513	0.78	0.557	0	Neu2	Kctd12
March7	0	0.594704	0.806	0.586	0	Neu2	March7
Stim2	0	1.54567	0.324	0.105	0	Neu2	Stim2
Magoh	0	1.19367	0.376	0.16	0	Neu2	Magoh
Fosl1	0	1.34817	0.377	0.161	0	Neu2	Fosl1
Tirap	0	1.26335	0.35	0.135	0	Neu2	Tirap
Tiparp	0	0.779695	0.861	0.647	0	Neu2	Tiparp
Arf5	0	0.643122	0.867	0.653	0	Neu2	Arf5
Preb	0	1.09172	0.38	0.167	0	Neu2	Preb
Cmtr1	0	1.30125	0.344	0.131	0	Neu2	Cmtr1
Glrx	0	0.855026	0.919	0.708	0	Neu2	Glrx
Tmem156	0	1.295	0.339	0.128	0	Neu2	Tmem156
Itm2b	0	0.42754	0.923	0.713	0	Neu2	Itm2b
Btg2	0	1.01351	0.945	0.736	0	Neu2	Btg2
Slc2a3	0	0.954764	0.732	0.523	0	Neu2	Slc2a3
Ubl5	0	0.531119	0.9	0.696	0	Neu2	Ubl5
Sub1	0	0.822512	0.924	0.72	0	Neu2	Sub1
Aldh2	0	1.21961	0.345	0.141	0	Neu2	Aldh2
Adam8	0	1.07507	0.97	0.766	0	Neu2	Adam8
Hdc	0	0.871351	0.992	0.789	0	Neu2	Hdc
Tinf2	0	2.0066	0.27	0.069	0	Neu2	Tinf2
Sh3glb1	0	0.608753	0.905	0.705	0	Neu2	Sh3glb1
Trim30d	0	1.39361	0.305	0.106	0	Neu2	Trim30d
Usp38	0	1.37159	0.293	0.096	0	Neu2	Usp38
Prkar1a	0	0.60384	0.87	0.674	0	Neu2	Prkar1a
Timp2	0	0.577939	0.873	0.68	0	Neu2	Timp2
Trem1	0	1.03296	0.99	0.802	0	Neu2	Trem1
Ddx6	0	0.787616	0.892	0.705	0	Neu2	Ddx6
Ndfip1	0	0.776819	0.807	0.623	0	Neu2	Ndfip1
Ctdsp1	0	1.46577	0.281	0.097	0	Neu2	Ctdsp1
G0s2	0	1.54446	0.941	0.757	0	Neu2	G0s2
Mrpl33	0	0.954376	0.968	0.786	0	Neu2	Mrpl33
Slc16a3	0	1.48455	0.98	0.798	0	Neu2	Slc16a3
Sorl1	0	0.488403	0.925	0.745	0	Neu2	Sorl1
Capzb	0	0.545306	0.904	0.725	0	Neu2	Capzb
Mta3	0	1.64483	0.255	0.076	0	Neu2	Mta3
Ube2b	0	0.659618	0.93	0.752	0	Neu2	Ube2b
Rasa2	0	0.934519	0.843	0.665	0	Neu2	Rasa2
Dnaja1	0	0.594995	0.907	0.731	0	Neu2	Dnaja1
Gda	0	0.575029	0.9	0.725	0	Neu2	Gda
Tut7	0	0.666715	0.941	0.767	0	Neu2	Tut7
Emilin2	0	0.561467	0.958	0.786	0	Neu2	Emilin2
Gsr	0	0.445751	0.944	0.775	0	Neu2	Gsr
Ccl6	0	0.621342	0.937	0.779	0	Neu2	Ccl6
Rac2	0	0.507005	0.915	0.758	0	Neu2	Rac2
Arpc5	0	0.824655	0.978	0.824	0	Neu2	Arpc5
Wfdc21	0	1.26548	0.987	0.833	0	Neu2	Wfdc21
Stx11	0	0.713549	0.956	0.806	0	Neu2	Stx11
Coro1a	0	0.932809	0.988	0.839	0	Neu2	Coro1a
Actr3	0	0.792259	0.969	0.831	0	Neu2	Actr3
Alox5ap	0	0.966295	0.987	0.853	0	Neu2	Alox5ap
Wfdc17	0	1.52285	0.99	0.859	0	Neu2	Wfdc17
Selenok	0	0.58005	0.963	0.834	0	Neu2	Selenok
Tpm3	0	0.556651	0.964	0.836	0	Neu2	Tpm3
Rps27a	0	0.771796	0.972	0.851	0	Neu2	Rps27a
Plaur	0	0.935778	0.975	0.861	0	Neu2	Plaur
Chmp4b	0	0.513269	0.958	0.846	0	Neu2	Chmp4b
Ifitm1	0	1.59593	0.972	0.868	0	Neu2	Ifitm1
Arpc1b	0	0.537093	0.976	0.878	0	Neu2	Arpc1b
Lamp2	0	0.840742	0.978	0.887	0	Neu2	Lamp2
Ube2d3	0	0.50311	0.966	0.877	0	Neu2	Ube2d3
Ccr1	0	0.448638	0.992	0.914	0	Neu2	Ccr1
Myl6	0	0.514711	0.989	0.913	0	Neu2	Myl6
Arpc2	0	0.490856	0.989	0.917	0	Neu2	Arpc2
Samsn1	0	0.538982	0.99	0.919	0	Neu2	Samsn1
Ddx5	0	0.461937	0.984	0.922	0	Neu2	Ddx5
Retnlg	0	0.714152	0.994	0.932	0	Neu2	Retnlg
Il1b	0	0.668337	0.988	0.927	0	Neu2	Il1b
Tpd52	0	0.81172	0.997	0.941	0	Neu2	Tpd52
Rps9	0	0.708336	0.997	0.942	0	Neu2	Rps9
Cd52	0	0.712018	0.999	0.956	0	Neu2	Cd52
Ifitm2	0	1.07381	0.999	0.957	0	Neu2	Ifitm2
H2-D1	0	0.66219	0.999	0.96	0	Neu2	H2-D1
mt-Co1	0	0.395868	0.996	0.957	0	Neu2	mt-Co1
Arpc3	0	0.970294	0.999	0.962	0	Neu2	Arpc3
Map1lc3b	0	0.492147	0.985	0.948	0	Neu2	Map1lc3b
Actg1	0	1.16805	1	0.984	0	Neu2	Actg1
S100a11	0	0.85697	1	0.991	0	Neu2	S100a11
Tyrobp	0	0.340227	1	0.991	0	Neu2	Tyrobp
Cd14	0	0.738567	0.999	0.991	0	Neu2	Cd14
Tmsb4x	0	0.664406	1	0.996	0	Neu2	Tmsb4x
S100a8	0	0.63527	1	0.997	0	Neu2	S100a8
S100a9	0	0.670407	1	0.997	0	Neu2	S100a9
Actb	0	0.811087	1	0.997	0	Neu2	Actb
Srgn	0	0.523986	1	0.999	0	Neu2	Srgn
Ssh2	5.5275007215781e-305	1.02535	0.368	0.157	6.35496757959834e-301	Neu2	Ssh2
Fis1	6.3449276454496e-303	0.616682	0.726	0.488	7.2947633139734e-299	Neu2	Fis1
Ralgapa1	1.12295966481724e-302	0.820159	0.502	0.264	1.29106672664039e-298	Neu2	Ralgapa1
Tor1aip1	2.90268248306718e-301	1.06647	0.425	0.207	3.33721405078234e-297	Neu2	Tor1aip1
BC031181	3.10010618993144e-300	0.764227	0.684	0.46	3.56419208656417e-296	Neu2	BC031181
Trim12a	1.77339486720953e-298	1.01689	0.451	0.229	2.03887207883080e-294	Neu2	Trim12a
Pomp	6.39263479272296e-298	0.688904	0.706	0.48	7.34961222119359e-294	Neu2	Pomp
Itprip	1.49529052083264e-294	0.948772	0.406	0.189	1.71913551180128e-290	Neu2	Itprip
Agtpbp1	1.52848100677697e-292	0.929551	0.474	0.247	1.75729461349149e-288	Neu2	Agtpbp1
Cd177	2.24458540495722e-291	1.28067	0.327	0.137	2.58059984007931e-287	Neu2	Cd177
Klhl2	5.60430330259668e-290	0.818613	0.469	0.24	6.4432675069954e-286	Neu2	Klhl2
Fgl2	6.31987588537717e-290	0.767759	0.3	0.111	7.26596130541813e-286	Neu2	Fgl2
Scp2	2.26371322882688e-288	1.30334	0.25	0.079	2.60259109918226e-284	Neu2	Scp2
Snx18	3.11925568784159e-287	0.424288	0.94	0.807	3.58620826431148e-283	Neu2	Snx18
Napsa	5.95142123361069e-287	1.0244	0.393	0.184	6.84234899228221e-283	Neu2	Napsa
Dusp6	1.75504745785701e-286	0.95541	0.487	0.267	2.01777806229821e-282	Neu2	Dusp6
Cox6c	1.09318271080857e-284	0.644607	0.61	0.365	1.25683216261661e-280	Neu2	Cox6c
Osm	1.29953285879989e-284	0.742491	0.693	0.467	1.49407292776223e-280	Neu2	Osm
H2-T23	3.90348881851608e-284	0.747574	0.599	0.362	4.48784109464794e-280	Neu2	H2-T23
Lrrk2	5.84218537883579e-283	1.38226	0.297	0.117	6.71676053004751e-279	Neu2	Lrrk2
Rps24	2.02457794716734e-282	0.490886	0.9	0.754	2.32765726585829e-278	Neu2	Rps24
Cst3	5.48849754445354e-281	0.343796	0.785	0.544	6.31012562685824e-277	Neu2	Cst3
Trafd1	2.53664245125627e-279	1.62301	0.254	0.088	2.91637782620934e-275	Neu2	Trafd1
Gm14548	5.71594474608456e-279	0.772811	0.544	0.312	6.57162167457342e-275	Neu2	Gm14548
Mmp8	4.78947836309477e-277	0.7077	0.659	0.441	5.50646327405005e-273	Neu2	Mmp8
Pfn1	4.16891814577696e-276	0.304662	0.997	0.971	4.79300519219977e-272	Neu2	Pfn1
Gk	4.60790090888474e-276	0.703127	0.629	0.395	5.29770367494479e-272	Neu2	Gk
Grina	5.96590909246287e-275	0.327753	0.997	0.955	6.85900568360456e-271	Neu2	Grina
Tkt	6.52949948559569e-274	0.969201	0.425	0.217	7.50696555858936e-270	Neu2	Tkt
Srpr	8.61752361651777e-274	0.949079	0.413	0.203	9.90756690191048e-270	Neu2	Srpr
Nrd1	3.85746473521967e-273	0.740612	0.58	0.348	4.43492720608205e-269	Neu2	Nrd1
Rbm5	4.89137752384197e-273	0.750056	0.541	0.311	5.62361673916111e-269	Neu2	Rbm5
Slc15a3	2.89048011567685e-271	0.405476	0.953	0.821	3.32318498899367e-267	Neu2	Slc15a3
Tcn2	6.27178098448422e-271	0.757653	0.575	0.345	7.21066659786151e-267	Neu2	Tcn2
Slc11a1	3.89512707822254e-270	0.686824	0.825	0.695	4.47822760183246e-266	Neu2	Slc11a1
Wdr1	4.85524791106825e-270	0.697512	0.583	0.351	5.58207852335517e-266	Neu2	Wdr1
Man2b1	6.85105537535164e-270	1.02697	0.331	0.141	7.87665836504179e-266	Neu2	Man2b1
Dnajb6	6.35560746079934e-269	0.675337	0.659	0.429	7.307041897681e-265	Neu2	Dnajb6
Ifi27l2a	1.11136077337774e-267	1.96426	0.364	0.188	1.27773148115238e-263	Neu2	Ifi27l2a
Bcl10	6.13185911624226e-261	0.548546	0.808	0.606	7.04979842594373e-257	Neu2	Bcl10
Fxyd5	2.00197450441592e-260	0.246466	0.999	0.978	2.30167008772698e-256	Neu2	Fxyd5
Baz2b	4.70915089250632e-260	0.539806	0.787	0.575	5.41411078111452e-256	Neu2	Baz2b
Top1	1.10751389701472e-258	0.57816	0.773	0.573	1.27330872739783e-254	Neu2	Top1
Rab44	3.38075224526474e-255	0.839459	0.464	0.251	3.88685085638088e-251	Neu2	Rab44
Irf9	3.40290285351135e-255	1.23469	0.284	0.114	3.91231741068199e-251	Neu2	Irf9
Pet100	2.12436518836887e-253	0.549815	0.728	0.5	2.4423826570677e-249	Neu2	Pet100
Pdcd6	8.59388860407301e-253	0.797787	0.622	0.412	9.88039372810274e-249	Neu2	Pdcd6
Ccnd3	5.57170761845463e-250	1.02048	0.314	0.135	6.40579224893729e-246	Neu2	Ccnd3
Rab4b	2.43357824940695e-249	1.03929	0.309	0.129	2.79788491334318e-245	Neu2	Rab4b
Gcnt2	1.60179712188505e-248	0.601434	0.663	0.441	1.84158615103124e-244	Neu2	Gcnt2
Padi4	2.91395820833441e-248	1.16708	0.267	0.103	3.35017775212207e-244	Neu2	Padi4
Lrrfip1	1.37879134818966e-246	0.469105	0.851	0.664	1.58519641301366e-242	Neu2	Lrrfip1
Dhrs1	5.85990412763841e-246	1.1838	0.312	0.138	6.73713177554588e-242	Neu2	Dhrs1
Sec24b	5.6190552228228e-244	0.915447	0.382	0.187	6.46022778967937e-240	Neu2	Sec24b
Cdk17	2.08969975703164e-243	0.727438	0.49	0.274	2.40252781065928e-239	Neu2	Cdk17
Klra2	4.65218379202527e-243	0.67702	0.586	0.362	5.34861570569145e-239	Neu2	Klra2
Skap2	6.36138731971809e-243	0.469539	0.706	0.472	7.31368700147989e-239	Neu2	Skap2
Tmod3	1.79766787074332e-242	0.574292	0.717	0.497	2.06677875099359e-238	Neu2	Tmod3
Arid5a	4.73194307316686e-242	0.898663	0.396	0.2	5.44031495121994e-238	Neu2	Arid5a
Csf2rb	8.26542345580367e-242	0.471142	0.897	0.736	9.50275734713747e-238	Neu2	Csf2rb
Hpcal1	1.90403594279559e-240	0.735272	0.525	0.309	2.18907012343209e-236	Neu2	Hpcal1
Atp2c1	6.42202484758926e-240	1.17206	0.282	0.116	7.38340196727337e-236	Neu2	Atp2c1
Sbno2	1.37693246609518e-239	0.716913	0.579	0.366	1.58305925626963e-235	Neu2	Sbno2
Cotl1	1.93374209630424e-239	0.460052	0.877	0.708	2.22322328812098e-235	Neu2	Cotl1
Rasgrp4	1.84323020819912e-238	1.01507	0.282	0.114	2.11916177036653e-234	Neu2	Rasgrp4
Arhgap25	1.98745738651038e-237	0.829515	0.432	0.231	2.28497975727099e-233	Neu2	Arhgap25
Tgm2	3.35854034664663e-237	0.713333	0.772	0.622	3.86131383653963e-233	Neu2	Tgm2
Fcgr3	3.41842007052506e-234	0.342402	0.963	0.859	3.93015755508266e-230	Neu2	Fcgr3
Fmnl1	4.14193931543005e-234	0.514717	0.758	0.55	4.76198763094993e-230	Neu2	Fmnl1
Chd1	9.09686305976569e-233	0.750075	0.564	0.357	1.04586634598126e-228	Neu2	Chd1
Mrgpra2b	9.71753164343414e-232	0.559547	0.707	0.501	1.11722461304562e-227	Neu2	Mrgpra2b
Ifi27	2.43289873028823e-231	1.13448	0.32	0.149	2.79710367021238e-227	Neu2	Ifi27
1600010M07Rik	2.90506609284595e-231	0.967269	0.305	0.133	3.33995448694499e-227	Neu2	1600010M07Rik
Hsd17b11	5.14833904201544e-230	1.07401	0.277	0.114	5.91904539660515e-226	Neu2	Hsd17b11
Clk1	4.85500868309024e-229	0.483937	0.808	0.618	5.58180348294884e-225	Neu2	Clk1
Smox	6.49400696372682e-229	0.337531	0.979	0.912	7.46615980619673e-225	Neu2	Smox
Nt5c2	5.26105395021239e-228	0.77755	0.451	0.248	6.04863372655919e-224	Neu2	Nt5c2
Tlr1	1.26163775140113e-227	1.27973	0.255	0.102	1.45050492278587e-223	Neu2	Tlr1
Mapk13	2.28902328458616e-227	0.98995	0.347	0.17	2.6316900702887e-223	Neu2	Mapk13
Max	2.70991503826444e-227	0.710547	0.526	0.317	3.11558931949262e-223	Neu2	Max
Abca1	1.59565126509546e-225	0.597598	0.682	0.476	1.83452025948025e-221	Neu2	Abca1
Cmip	3.81211540657299e-225	0.535679	0.74	0.541	4.38278908293697e-221	Neu2	Cmip
Kdm2a	7.62877970168162e-223	0.564471	0.659	0.442	8.77080802302336e-219	Neu2	Kdm2a
Gpsm3	1.358829476176e-222	0.438715	0.862	0.685	1.56224624875954e-218	Neu2	Gpsm3
Pde4b	7.74020301270089e-222	0.452194	0.814	0.623	8.89891140370221e-218	Neu2	Pde4b
Slc2a1	1.04316597665334e-220	0.366481	0.822	0.624	1.19932792335835e-216	Neu2	Slc2a1
Atg3	3.60078275913273e-219	0.657402	0.534	0.325	4.1398199381749e-215	Neu2	Atg3
Atp11a	1.89096849798664e-218	0.901149	0.365	0.184	2.17404648213523e-214	Neu2	Atp11a
Supt4a	3.24602618784214e-218	0.515101	0.72	0.509	3.73195630816211e-214	Neu2	Supt4a
Dhrs7	6.09776711531899e-218	0.537214	0.645	0.424	7.01060285248224e-214	Neu2	Dhrs7
Zswim4	2.3330632575943e-216	0.712158	0.472	0.27	2.68232282725617e-212	Neu2	Zswim4
Tbc1d23	2.92248951823243e-216	0.658781	0.455	0.254	3.35998619911183e-212	Neu2	Tbc1d23
Mfsd6	3.04656749338783e-216	1.02488	0.283	0.123	3.50263864714798e-212	Neu2	Mfsd6
Lgals8	2.50383362233477e-214	0.932046	0.334	0.161	2.87865751559829e-210	Neu2	Lgals8
Slc25a3	4.18487207046004e-214	0.402515	0.885	0.738	4.81134741940791e-210	Neu2	Slc25a3
Il17ra	1.58951864086042e-213	0.685341	0.512	0.31	1.82746958139723e-209	Neu2	Il17ra
Braf	2.38418898070846e-213	0.671612	0.478	0.277	2.74110207112052e-209	Neu2	Braf
Fbxo28	8.20779195894194e-212	0.792819	0.439	0.248	9.43649841519555e-208	Neu2	Fbxo28
Nup98	1.18035135190298e-211	0.721764	0.472	0.279	1.35704994928286e-207	Neu2	Nup98
Slfn1	2.51904946284137e-211	0.544363	0.771	0.593	2.89615116742872e-207	Neu2	Slfn1
Plac8	1.11272415065153e-210	1.28208	0.38	0.21	1.27929895600406e-206	Neu2	Plac8
Trib1	2.09717337844373e-210	0.392761	0.903	0.749	2.41112023319676e-206	Neu2	Trib1
Oasl2	3.88140195245997e-209	1.30787	0.268	0.117	4.46244782474323e-205	Neu2	Oasl2
Pilrb2	7.06261510143802e-209	0.787033	0.384	0.201	8.11988858212329e-205	Neu2	Pilrb2
Rab5if	2.8102749214408e-208	0.586382	0.641	0.435	3.23097307718049e-204	Neu2	Rab5if
Ndufb1-ps	8.70992881929672e-208	0.498388	0.659	0.443	1.00138051635454e-203	Neu2	Ndufb1-ps
Psme1	2.01391704318657e-207	0.865385	0.34	0.167	2.3154004245516e-203	Neu2	Psme1
Nt5e	4.3917412754189e-207	1.20563	0.313	0.155	5.0491849443491e-203	Neu2	Nt5e
H2-Q10	5.22022331378452e-207	0.712234	0.457	0.267	6.00169074385806e-203	Neu2	H2-Q10
Suco	2.80925414890416e-206	0.438304	0.71	0.498	3.22979949499511e-202	Neu2	Suco
Ly6c2	1.29746926378035e-205	0.864171	0.45	0.266	1.49170041256826e-201	Neu2	Ly6c2
Il15	1.15463602619138e-204	0.640686	0.442	0.246	1.32748503931223e-200	Neu2	Il15
Fos	2.20004958198903e-204	0.863364	0.493	0.31	2.52939700441279e-200	Neu2	Fos
Hlx	1.15716302193833e-203	0.912215	0.318	0.152	1.3303903263225e-199	Neu2	Hlx
Atp5l	4.28321307539371e-203	0.342225	0.918	0.77	4.92441007278015e-199	Neu2	Atp5l
Arf4	3.71323616867268e-200	0.590912	0.682	0.49	4.26910762312298e-196	Neu2	Arf4
Slc7a11	4.81009852796722e-200	0.279309	0.967	0.878	5.53017027760392e-196	Neu2	Slc7a11
Rock1	7.95309162413291e-198	0.457854	0.761	0.56	9.14366944026561e-194	Neu2	Rock1
Btg1	3.92907284074839e-196	0.305704	0.997	0.989	4.51725504500843e-192	Neu2	Btg1
Evi2a	4.28686588301018e-196	0.677171	0.49	0.296	4.9286097056968e-192	Neu2	Evi2a
Pdcd10	5.69800350954405e-195	0.51292	0.669	0.465	6.5509946349228e-191	Neu2	Pdcd10
Clic1	6.3064638460943e-193	0.305018	0.966	0.872	7.25054148385461e-189	Neu2	Clic1
Tm6sf1	8.70242654534327e-193	0.658669	0.518	0.326	1.00051797991812e-188	Neu2	Tm6sf1
Gmip	9.5459845057963e-192	0.851124	0.309	0.149	1.0975018386314e-187	Neu2	Gmip
Grk2	1.12085919336539e-191	0.643582	0.353	0.178	1.28865181461219e-187	Neu2	Grk2
Jdp2	2.78143450207488e-191	0.446169	0.737	0.536	3.19781524703549e-187	Neu2	Jdp2
Pnpla8	9.63317685459928e-191	0.718182	0.408	0.228	1.10752634297328e-186	Neu2	Pnpla8
Cebpd	1.98125016682515e-190	0.702013	0.389	0.212	2.27784331679887e-186	Neu2	Cebpd
Clasp1	1.04573849648721e-188	0.852426	0.336	0.172	1.20228554941134e-184	Neu2	Clasp1
Tln1	2.13556078599686e-188	0.422064	0.739	0.539	2.45525423566059e-184	Neu2	Tln1
Rps4x	2.33265967390013e-188	0.615055	0.5	0.307	2.68185882708298e-184	Neu2	Rps4x
Ankrd13c	7.76976787697891e-187	1.01038	0.275	0.127	8.93290212816265e-183	Neu2	Ankrd13c
Mknk2	5.83524106092796e-186	0.580673	0.538	0.34	6.70877664774888e-182	Neu2	Mknk2
Itpkb	8.79032120701725e-186	0.646706	0.468	0.278	1.01062322917077e-181	Neu2	Itpkb
Cpeb2	2.4874732181752e-185	0.552744	0.533	0.335	2.85984795893602e-181	Neu2	Cpeb2
Ppp1ca	1.36672163762179e-184	0.571535	0.483	0.288	1.57131986677377e-180	Neu2	Ppp1ca
Cmas	2.49689693960084e-184	0.742548	0.461	0.281	2.87068241145908e-180	Neu2	Cmas
Gclm	6.24234947731842e-184	0.430224	0.414	0.237	7.17682919407298e-180	Neu2	Gclm
Nop53	9.88559955404169e-184	0.710367	0.417	0.238	1.13654738072817e-179	Neu2	Nop53
S100a6	3.26935872172741e-183	0.255323	0.997	0.988	3.75878172237e-179	Neu2	S100a6
D16Ertd472e	2.21366314816433e-182	0.589927	0.447	0.261	2.54504852144453e-178	Neu2	D16Ertd472e
Ndufa13	6.43286777723984e-182	0.489059	0.433	0.244	7.39586808349264e-178	Neu2	Ndufa13
Tnfaip6	5.68614580288925e-181	0.629097	0.428	0.25	6.53736182958177e-177	Neu2	Tnfaip6
Ppp1r12a	1.08048121357991e-180	0.506228	0.553	0.352	1.24222925125282e-176	Neu2	Ppp1r12a
Mob4	1.60173016850991e-179	0.604712	0.503	0.313	1.84150917473584e-175	Neu2	Mob4
Tma7	7.43728049325502e-179	0.471712	0.514	0.311	8.5506413830953e-175	Neu2	Tma7
Dhrs9	4.31622825645221e-178	0.549842	0.54	0.346	4.96236762644311e-174	Neu2	Dhrs9
Myadm	4.46588083835411e-178	0.691569	0.406	0.233	5.13442319985572e-174	Neu2	Myadm
Sppl2a	4.53605734116271e-178	0.73659	0.393	0.221	5.21510512513477e-174	Neu2	Sppl2a
Ndufa3	1.07402655619062e-177	0.509289	0.483	0.288	1.23480833165235e-173	Neu2	Ndufa3
Pofut2	1.05595597380278e-175	0.828777	0.302	0.149	1.21403258308106e-171	Neu2	Pofut2
Stat3	5.81830676179344e-175	0.475186	0.676	0.482	6.68930728403392e-171	Neu2	Stat3
Mat2b	7.08387401027909e-175	1.57063	0.282	0.146	8.14432994961786e-171	Neu2	Mat2b
Fam107b	1.78837764395801e-174	0.339063	0.875	0.724	2.05609777725852e-170	Neu2	Fam107b
Chic2	1.83288969548713e-174	0.472722	0.7	0.507	2.10727328290155e-170	Neu2	Chic2
Trim56	8.07357273774175e-174	0.895644	0.276	0.131	9.28218657658169e-170	Neu2	Trim56
Pstpip1	2.94160872557966e-173	0.619123	0.394	0.22	3.38196755179893e-169	Neu2	Pstpip1
Rap2a	2.15232311325458e-172	1.01048	0.264	0.125	2.47452588330879e-168	Neu2	Rap2a
Cox7c	7.46894608305374e-170	0.44893	0.634	0.437	8.58704731168689e-166	Neu2	Cox7c
Ythdc1	2.26931314219425e-169	0.50551	0.629	0.441	2.60902931958073e-165	Neu2	Ythdc1
Hmgcr	2.33674293673721e-169	0.804084	0.309	0.158	2.68655335436677e-165	Neu2	Hmgcr
Fyb	8.93538622653327e-169	0.368659	0.536	0.336	1.02730135446453e-164	Neu2	Fyb
Ripor2	4.76789652410126e-167	0.593739	0.352	0.19	5.48165063375922e-163	Neu2	Ripor2
Flna	1.63359407286468e-166	0.419218	0.558	0.358	1.87814310557253e-162	Neu2	Flna
Mirt2	2.45881797224037e-166	0.447835	0.775	0.598	2.82690302268475e-162	Neu2	Mirt2
Pfdn5	1.21888010166854e-165	0.370652	0.795	0.601	1.40134645288832e-161	Neu2	Pfdn5
F630028O10Rik	5.77121757352668e-165	0.688249	0.485	0.311	6.63516884428362e-161	Neu2	F630028O10Rik
Ier3	1.72507906450267e-162	0.314991	0.984	0.959	1.98332340045872e-158	Neu2	Ier3
Stk40	4.53338034824322e-161	0.448172	0.641	0.45	5.21202738637523e-157	Neu2	Stk40
Pnkp	7.93698932350767e-161	0.784609	0.333	0.18	9.12515662523676e-157	Neu2	Pnkp
Cdc42se1	4.88804657319482e-160	0.580464	0.494	0.317	5.61978714520208e-156	Neu2	Cdc42se1
Rnf20	1.95228011882094e-157	0.744496	0.294	0.149	2.24453645260843e-153	Neu2	Rnf20
Prkag1	1.03341597957284e-156	0.776884	0.3	0.154	1.18811835171489e-152	Neu2	Prkag1
Atp5f1	2.02812167111153e-156	0.489617	0.498	0.313	2.33173148527693e-152	Neu2	Atp5f1
Rab24	7.8746894395834e-156	0.66924	0.387	0.224	9.05353044868903e-152	Neu2	Rab24
Rac1	4.93769750596103e-155	0.31114	0.948	0.862	5.67687082260339e-151	Neu2	Rac1
Trps1	3.52011524383294e-154	0.604311	0.398	0.237	4.04707649583474e-150	Neu2	Trps1
Myh9	5.51418007582073e-154	0.327415	0.878	0.729	6.3396528331711e-150	Neu2	Myh9
Hck	1.33258080377323e-151	0.458978	0.534	0.35	1.53206815009809e-147	Neu2	Hck
Vps28	2.86369675069566e-151	0.458712	0.466	0.285	3.2923921542748e-147	Neu2	Vps28
Rlf	6.29195265933042e-151	0.343703	0.688	0.49	7.23385797243219e-147	Neu2	Rlf
Celf2	2.44879187375484e-150	0.431876	0.562	0.373	2.81537601725594e-146	Neu2	Celf2
Gcnt1	3.19567481699459e-150	0.683977	0.391	0.232	3.67406733709868e-146	Neu2	Gcnt1
Stk11	2.9640899405567e-149	0.63931	0.424	0.261	3.40781420465804e-145	Neu2	Stk11
Cr1l	1.09516780874967e-148	0.550092	0.339	0.184	1.25911442971949e-144	Neu2	Cr1l
Cers6	1.48340472069967e-148	0.553429	0.383	0.223	1.70547040738841e-144	Neu2	Cers6
Cdk2ap2	4.35878337667169e-148	0.498432	0.745	0.605	5.01129324815945e-144	Neu2	Cdk2ap2
Cdk11b	1.00889801082447e-147	0.646012	0.393	0.235	1.15993004304489e-143	Neu2	Cdk11b
Msl2	1.15676761329469e-147	0.498742	0.598	0.425	1.3299357250049e-143	Neu2	Msl2
S100a13	2.0344360768945e-147	0.580664	0.385	0.224	2.33899115760561e-143	Neu2	S100a13
Copb1	4.15426530995625e-147	0.727062	0.317	0.171	4.77615882685671e-143	Neu2	Copb1
Sidt2	5.26097595610666e-147	0.527073	0.485	0.309	6.04854405673583e-143	Neu2	Sidt2
Zc3h15	1.77962790728552e-146	0.662604	0.455	0.294	2.04603820500616e-142	Neu2	Zc3h15
Dph3	3.74267262914382e-145	0.4609	0.566	0.385	4.30295072172665e-141	Neu2	Dph3
Nr3c1	1.51784571383349e-142	0.479455	0.555	0.376	1.74506721719436e-138	Neu2	Nr3c1
Il18rap	1.53972045818879e-142	0.438691	0.558	0.373	1.77021661077965e-138	Neu2	Il18rap
Tnrc18	1.7616372735339e-142	0.489345	0.48	0.307	2.02535437338193e-138	Neu2	Tnrc18
Anks1	2.15766323048472e-142	0.685453	0.305	0.164	2.48066541608828e-138	Neu2	Anks1
Smap2	2.44532676548609e-140	0.530368	0.449	0.284	2.81139218227936e-136	Neu2	Smap2
mt-Co2	1.11237938261585e-139	0.255983	0.981	0.924	1.27890257619344e-135	Neu2	mt-Co2
Arhgap30	1.91582122376594e-139	0.463662	0.546	0.37	2.2026196609637e-135	Neu2	Arhgap30
Rb1cc1	4.6748816129704e-139	0.389243	0.659	0.476	5.37471139043206e-135	Neu2	Rb1cc1
Nedd8	4.97931012056791e-139	0.335533	0.498	0.312	5.72471284561693e-135	Neu2	Nedd8
Fam32a	1.21712133762734e-138	0.481426	0.531	0.356	1.39932440187015e-134	Neu2	Fam32a
Cd33	4.33455973631893e-138	0.276295	0.916	0.759	4.98344332884587e-134	Neu2	Cd33
Ttc39b	3.66970519452936e-137	0.629836	0.313	0.173	4.2190600621504e-133	Neu2	Ttc39b
Homer1	2.43647085973579e-136	0.487658	0.377	0.223	2.80121054743824e-132	Neu2	Homer1
C5ar1	2.58082226719168e-136	0.25827	0.942	0.834	2.96717136059027e-132	Neu2	C5ar1
Ifngr1	2.78259356934003e-136	0.459747	0.521	0.349	3.19914782667024e-132	Neu2	Ifngr1
Arg2	3.45358781613718e-136	0.290176	0.953	0.853	3.97058991221292e-132	Neu2	Arg2
Pold4	4.25471209324865e-136	0.777519	0.28	0.149	4.89164249360797e-132	Neu2	Pold4
Osbpl9	5.53917473572489e-136	0.40701	0.779	0.624	6.36838919366291e-132	Neu2	Osbpl9
Sem1	6.29218370898729e-136	0.231853	0.993	0.948	7.23412361022269e-132	Neu2	Sem1
Tlr4	7.28346255044691e-136	0.41189	0.687	0.513	8.37379689424881e-132	Neu2	Tlr4
Rnaset2a	7.84431911532573e-136	0.692694	0.311	0.173	9.01861368688999e-132	Neu2	Rnaset2a
Rhog	9.59959984911836e-136	0.312631	0.886	0.761	1.10366599465314e-131	Neu2	Rhog
Snapc5	9.22738031575243e-135	0.652403	0.263	0.133	1.06087191490206e-130	Neu2	Snapc5
Isca1	2.93142126133731e-134	0.58054	0.388	0.236	3.3702550241595e-130	Neu2	Isca1
Il10ra	7.59908092086779e-134	0.527032	0.413	0.254	8.73666333472169e-130	Neu2	Il10ra
Nfam1	2.61209093320175e-133	0.300197	0.442	0.272	3.00312094590206e-129	Neu2	Nfam1
Sema4a	8.12691117750368e-132	0.583535	0.353	0.207	9.34350978077598e-128	Neu2	Sema4a
Rnf13	4.40470919330848e-131	0.545602	0.393	0.239	5.06409415954676e-127	Neu2	Rnf13
Dennd1c	8.0966373264061e-131	0.522749	0.399	0.244	9.30870393416909e-127	Neu2	Dennd1c
Rps21	1.18029677176424e-130	0.229272	0.881	0.74	1.35698719849735e-126	Neu2	Rps21
Capn1	1.05280583622884e-129	0.63954	0.252	0.127	1.2104108699123e-125	Neu2	Capn1
Ptpn18	8.64938341771875e-129	0.669919	0.276	0.148	9.94419611535125e-125	Neu2	Ptpn18
Spi1	5.2303184368379e-128	0.306436	0.805	0.64	6.01329710683253e-124	Neu2	Spi1
Ppp2r5c	1.88740198012051e-126	0.596338	0.294	0.161	2.16994605654455e-122	Neu2	Ppp2r5c
Cox7a2l	2.84298499343949e-126	0.516387	0.474	0.315	3.26857984695738e-122	Neu2	Cox7a2l
Rps13	4.56974222336208e-126	0.223729	0.94	0.834	5.25383263419938e-122	Neu2	Rps13
Btbd9	1.84741900170884e-125	0.566252	0.371	0.227	2.12397762626466e-121	Neu2	Btbd9
Dusp11	2.71413678915338e-125	0.386362	0.621	0.445	3.12044306648964e-121	Neu2	Dusp11
Ppt1	4.76253397319808e-125	0.376933	0.574	0.398	5.47548530898583e-121	Neu2	Ppt1
Ell2	8.19319775390388e-125	0.318266	0.754	0.586	9.41971945766329e-121	Neu2	Ell2
Shisa5	1.25709780399638e-124	0.420094	0.421	0.262	1.44528534525464e-120	Neu2	Shisa5
Shoc2	7.41773130797604e-124	0.519045	0.43	0.276	8.52816568478005e-120	Neu2	Shoc2
Bbip1	1.08664728541212e-123	0.425824	0.514	0.345	1.24931838403831e-119	Neu2	Bbip1
Eif3f	1.44076571402113e-123	0.608668	0.323	0.184	1.65644834141009e-119	Neu2	Eif3f
Lysmd3	1.50558498706655e-123	0.474193	0.494	0.332	1.73097105963042e-119	Neu2	Lysmd3
Sec61b	1.60575935234839e-123	0.3303	0.584	0.404	1.84614152739495e-119	Neu2	Sec61b
Ist1	2.98733433146839e-123	0.402287	0.556	0.383	3.43453828088921e-119	Neu2	Ist1
Malat1	4.63571122073698e-123	0.149299	1	1	5.32967719048131e-119	Neu2	Malat1
Lsm12	4.70120049601847e-123	0.590264	0.4	0.255	5.40497021027243e-119	Neu2	Lsm12
Gabarapl2	6.30480637305757e-123	0.390291	0.677	0.504	7.24863588710429e-119	Neu2	Gabarapl2
Eif4g2	9.7242115126954e-123	0.370299	0.775	0.635	1.11799259761459e-118	Neu2	Eif4g2
Lcp1	1.27419866028248e-122	0.184849	0.998	0.967	1.46494619972677e-118	Neu2	Lcp1
Prkcb	4.30378228631942e-122	0.653274	0.264	0.14	4.94805849458144e-118	Neu2	Prkcb
Atg9a	2.27508886156296e-121	0.683622	0.273	0.149	2.61566966413894e-117	Neu2	Atg9a
Vamp8	3.2650821957806e-121	0.265428	0.722	0.542	3.75386500048896e-117	Neu2	Vamp8
Steap4	4.41373053928239e-121	0.377995	0.379	0.233	5.07446600101297e-117	Neu2	Steap4
Sgk1	1.42163498324937e-119	0.596521	0.296	0.168	1.6344537402418e-115	Neu2	Sgk1
Hjurp	1.53961235919535e-119	0.422181	0.274	0.15	1.77009232936689e-115	Neu2	Hjurp
Hspa4	4.43115933730293e-119	0.66531	0.303	0.173	5.09450389009718e-115	Neu2	Hspa4
Tmcc1	7.55691338598126e-119	0.397515	0.613	0.447	8.68818331986266e-115	Neu2	Tmcc1
Rhoh	6.52753254663816e-118	0.620377	0.361	0.225	7.50470416886989e-114	Neu2	Rhoh
Ppp3ca	3.60126147943766e-117	0.431364	0.354	0.212	4.14037032290948e-113	Neu2	Ppp3ca
Dennd5a	2.02333504538898e-116	0.394694	0.507	0.342	2.32622830168371e-112	Neu2	Dennd5a
Katna1	3.40434498534385e-116	0.521714	0.372	0.229	3.91397542964982e-112	Neu2	Katna1
Slc38a2	5.04409464022811e-116	0.179574	0.832	0.687	5.79919560787026e-112	Neu2	Slc38a2
Smad4	6.74119653637979e-116	0.459436	0.491	0.335	7.75035365787585e-112	Neu2	Smad4
Ube2h	8.87877620983816e-116	0.493277	0.449	0.296	1.02079290084509e-111	Neu2	Ube2h
Tomm7	1.55270152178736e-115	0.291412	0.597	0.417	1.78514093959893e-111	Neu2	Tomm7
Notch2	1.87851761263651e-115	0.37007	0.612	0.442	2.1597316992482e-111	Neu2	Notch2
Rps23	3.85057288068019e-115	0.224994	0.835	0.682	4.42700364091801e-111	Neu2	Rps23
Fgfr1op2	5.82381309854961e-115	0.491017	0.379	0.234	6.69563791940248e-111	Neu2	Fgfr1op2
Bcl2l1	1.29313202747644e-113	0.3365	0.718	0.552	1.48671389198966e-109	Neu2	Bcl2l1
Ogfrl1	1.70476929852845e-113	0.424639	0.388	0.241	1.95997326251816e-109	Neu2	Ogfrl1
Tcf25	2.25000112206651e-113	0.347003	0.67	0.504	2.58682629003987e-109	Neu2	Tcf25
Cpd	2.33091529164158e-113	0.365452	0.432	0.274	2.67985331080033e-109	Neu2	Cpd
Jmjd6	2.62005134820596e-113	0.626128	0.283	0.159	3.0122730350324e-109	Neu2	Jmjd6
Cript	4.9865178908183e-113	0.324753	0.736	0.569	5.73299961907381e-109	Neu2	Cript
Rtf2	5.84763991563404e-113	0.415852	0.584	0.421	6.72303161100446e-109	Neu2	Rtf2
Ppp1r18	1.22666172138077e-112	0.344924	0.652	0.483	1.41029298107147e-108	Neu2	Ppp1r18
Naa35	2.01860949193846e-112	0.540991	0.364	0.228	2.32079533288165e-108	Neu2	Naa35
Ythdf3	2.02633967649157e-112	0.415006	0.44	0.285	2.32968272606236e-108	Neu2	Ythdf3
Clec4a2	8.58006714099762e-112	0.475577	0.349	0.213	9.86450319200497e-108	Neu2	Clec4a2
Rabgef1	3.27479811881277e-111	0.269605	0.735	0.555	3.76503539719904e-107	Neu2	Rabgef1
Snx20	4.84861901556334e-111	0.230617	0.925	0.813	5.57445728219317e-107	Neu2	Snx20
Samd4b	8.79032990857043e-111	0.494593	0.362	0.225	1.01062422958834e-106	Neu2	Samd4b
Fcho2	1.32745396504618e-110	0.444943	0.412	0.265	1.52617382361359e-106	Neu2	Fcho2
Wac	2.62269894318489e-110	0.413491	0.473	0.319	3.01531697497967e-106	Neu2	Wac
Lcn2	4.10469870045584e-110	0.197762	0.937	0.845	4.71917209591408e-106	Neu2	Lcn2
Arhgdib	6.35484885585882e-110	0.247046	0.889	0.776	7.30616972958088e-106	Neu2	Arhgdib
Arih2	1.41346661295191e-109	0.378903	0.527	0.364	1.62506256491081e-105	Neu2	Arih2
Znhit1	3.54275192596432e-109	0.426068	0.386	0.242	4.07310188928118e-105	Neu2	Znhit1
Pdlim2	3.69551360107278e-109	0.647828	0.278	0.159	4.24873198715338e-105	Neu2	Pdlim2
Hmgn2	1.54500110539703e-108	0.334691	0.533	0.371	1.77628777087497e-104	Neu2	Hmgn2
Cebpz	2.44373902527121e-108	0.45727	0.351	0.217	2.80956675735431e-104	Neu2	Cebpz
Tgfbr2	1.42556001221641e-107	0.610942	0.253	0.139	1.63896634604521e-103	Neu2	Tgfbr2
Dmxl2	4.49648261538964e-107	0.296449	0.507	0.342	5.16960606291347e-103	Neu2	Dmxl2
Becn1	5.26608399771405e-107	0.458704	0.384	0.241	6.05441677217184e-103	Neu2	Becn1
Pde7b	6.50519553204277e-107	0.552043	0.314	0.188	7.47902330318958e-103	Neu2	Pde7b
Arhgap45	1.32173617319476e-105	0.410046	0.327	0.195	1.51960007832202e-101	Neu2	Arhgap45
Rnf34	1.3696098619274e-105	0.694671	0.251	0.139	1.57464045825793e-101	Neu2	Rnf34
Junb	3.65279625520433e-104	0.227426	0.976	0.933	4.19961985460841e-100	Neu2	Junb
Akt2	9.68329854945251e-104	0.570399	0.307	0.184	1.11328883423055e-99	Neu2	Akt2
Wapl	9.92126864808058e-104	0.402732	0.441	0.294	1.14064825646982e-99	Neu2	Wapl
Lgals9	4.05285740712056e-103	0.610789	0.296	0.176	4.65957016096651e-99	Neu2	Lgals9
Flot1	5.17274964802587e-103	0.361143	0.615	0.456	5.94711027033535e-99	Neu2	Flot1
Dbnl	6.069071393037e-103	0.546678	0.318	0.193	6.97761138057464e-99	Neu2	Dbnl
Aqp9	9.15827149831775e-103	0.657701	0.265	0.152	1.05292647416159e-98	Neu2	Aqp9
Cfl1	1.13454629140657e-102	0.173311	0.99	0.951	1.30438787123013e-98	Neu2	Cfl1
Serinc1	4.31961096014534e-101	0.409431	0.528	0.379	4.9662567208791e-97	Neu2	Serinc1
Usp15	7.03573492549883e-101	0.569562	0.389	0.261	8.088984443846e-97	Neu2	Usp15
Zfp638	4.66079756730918e-100	0.472208	0.3	0.179	5.35851896313537e-96	Neu2	Zfp638
Paip2	5.39329962777072e-100	0.322721	0.684	0.521	6.200676582048e-96	Neu2	Paip2
Fpr2	1.73512133882751e-99	0.244171	0.825	0.674	1.99486900324999e-95	Neu2	Fpr2
Ctss	1.85200792582053e-99	0.579888	0.255	0.145	2.12925351231587e-95	Neu2	Ctss
Cox8a	1.41262853627393e-96	0.157096	0.948	0.847	1.62409902815414e-92	Neu2	Cox8a
Fgr	1.60323792733707e-96	0.264584	0.618	0.451	1.84324264505943e-92	Neu2	Fgr
Klf7	4.57517531628303e-96	0.297582	0.803	0.667	5.2600790611306e-92	Neu2	Klf7
Sar1a	1.10772624853724e-95	0.384103	0.511	0.361	1.27355286794327e-91	Neu2	Sar1a
Sf3b1	1.2043320618263e-95	0.245852	0.839	0.704	1.38462057148169e-91	Neu2	Sf3b1
Eef1b2	1.8310772497924e-95	0.315995	0.629	0.471	2.10518951408633e-91	Neu2	Eef1b2
Frg1	1.94197460424213e-95	0.476387	0.355	0.226	2.23268820249717e-91	Neu2	Frg1
Cops9	5.48826426216357e-95	0.423688	0.294	0.175	6.30985742220946e-91	Neu2	Cops9
Ddx50	1.04727746217758e-94	0.515072	0.262	0.152	1.20405489826556e-90	Neu2	Ddx50
Cd93	1.12472809429553e-94	0.450686	0.64	0.512	1.29309989001157e-90	Neu2	Cd93
Tmem59	1.03913909557054e-93	0.351594	0.434	0.29	1.19469821817745e-89	Neu2	Tmem59
Dazap2	1.22535342775937e-93	0.199926	0.828	0.67	1.40878883589494e-89	Neu2	Dazap2
Rnf114	1.41033730356899e-93	0.567309	0.293	0.178	1.62146479791326e-89	Neu2	Rnf114
Cd80	6.38508858786464e-93	0.389838	0.553	0.413	7.34093634946797e-89	Neu2	Cd80
Gm34084	7.84184311530366e-93	0.328646	0.527	0.376	9.01576702966462e-89	Neu2	Gm34084
Synj1	1.31311501292153e-92	0.450214	0.345	0.219	1.50968833035588e-88	Neu2	Synj1
Ap2b1	1.60713647504465e-92	0.449422	0.367	0.237	1.84772480535883e-88	Neu2	Ap2b1
Cped1	1.31353527937378e-91	0.556443	0.29	0.176	1.51017151069603e-87	Neu2	Cped1
Asnsd1	1.88677198910319e-91	0.49839	0.326	0.206	2.16922175587194e-87	Neu2	Asnsd1
Cebpb	2.74203906166471e-91	0.158262	0.999	0.994	3.15252230919592e-87	Neu2	Cebpb
Tmed10	4.65537941520554e-91	0.280473	0.605	0.452	5.3522897136618e-87	Neu2	Tmed10
Taok1	4.78104404266969e-91	0.307961	0.478	0.33	5.49676633585734e-87	Neu2	Taok1
Tox4	2.16875927604165e-90	0.446312	0.358	0.23	2.49342253966509e-86	Neu2	Tox4
Dhx38	2.56589335431658e-90	0.486069	0.391	0.263	2.95000758945778e-86	Neu2	Dhx38
Cdkn1a	5.55277611445073e-90	0.355569	0.779	0.712	6.38402669878401e-86	Neu2	Cdkn1a
Il4ra	7.68184607119585e-90	0.477814	0.373	0.249	8.83181842805387e-86	Neu2	Il4ra
Ufsp2	1.29628307572416e-89	0.558138	0.27	0.161	1.49033665216006e-85	Neu2	Ufsp2
Vta1	1.50356057253774e-89	0.54871	0.268	0.158	1.72864359024664e-85	Neu2	Vta1
Fam49b	3.41510723990301e-89	0.212708	0.537	0.377	3.92634879371649e-85	Neu2	Fam49b
Arhgap9	4.76675636564058e-89	0.464756	0.328	0.207	5.48033979357698e-85	Neu2	Arhgap9
Dop1b	2.08125883928045e-88	0.323214	0.397	0.264	2.39282328752073e-84	Neu2	Dop1b
Ywhaz	2.20525336392955e-88	0.224019	0.896	0.779	2.5353797925098e-84	Neu2	Ywhaz
Tmem134	6.47719878749472e-88	0.459884	0.255	0.148	7.44683544598268e-84	Neu2	Tmem134
Txnl1	7.67179105686577e-88	0.481533	0.42	0.292	8.82025817807857e-84	Neu2	Txnl1
Rab8b	9.68391168117315e-88	0.170478	0.922	0.795	1.11335932598448e-83	Neu2	Rab8b
Gpr35	1.27988920411105e-87	0.32454	0.55	0.405	1.47148861796648e-83	Neu2	Gpr35
Cyth4	1.33859853754403e-87	0.309976	0.646	0.5	1.53898673861437e-83	Neu2	Cyth4
Gm11714	1.38254002939593e-87	0.358766	0.458	0.322	1.5895062717965e-83	Neu2	Gm11714
Thbs1	1.41024807194733e-87	0.261347	0.933	0.885	1.62136220831785e-83	Neu2	Thbs1
Pcmt1	3.4067581743116e-87	0.518014	0.345	0.228	3.91674987300605e-83	Neu2	Pcmt1
Nfe2	3.62435580568898e-87	0.430662	0.324	0.206	4.16692186980062e-83	Neu2	Nfe2
Ankrd44	9.93254941618028e-87	0.286209	0.313	0.192	1.14194520637825e-82	Neu2	Ankrd44
Wdr26	4.28698402705533e-86	0.248837	0.642	0.483	4.92874553590552e-82	Neu2	Wdr26
Ptgs2os2	4.43590323970778e-86	0.350149	0.421	0.288	5.09995795469203e-82	Neu2	Ptgs2os2
Smim3	7.78296190164733e-86	0.324328	0.637	0.489	8.94807129832393e-82	Neu2	Smim3
Bach1	3.01828346094495e-85	0.234646	0.721	0.576	3.47012049504841e-81	Neu2	Bach1
Arpc1a	1.01318654996122e-84	0.399084	0.35	0.226	1.16486057649041e-80	Neu2	Arpc1a
Lpcat2	1.93708168398803e-84	0.207747	0.724	0.55	2.22706281208104e-80	Neu2	Lpcat2
Irf2	3.90565449105441e-84	0.315694	0.595	0.449	4.49033096836526e-80	Neu2	Irf2
Igf1r	7.83258210766082e-84	0.288254	0.788	0.655	9.00511964917765e-80	Neu2	Igf1r
Zcrb1	6.91395557475544e-83	0.350092	0.308	0.191	7.94897472429633e-79	Neu2	Zcrb1
R3hdm2	2.34243700700138e-82	0.350603	0.397	0.266	2.69309982694949e-78	Neu2	R3hdm2
Glipr1	7.34832370629626e-82	0.185259	0.56	0.401	8.44836776512881e-78	Neu2	Glipr1
Atp5h	9.3742980644862e-81	0.205722	0.512	0.358	1.07776304847398e-76	Neu2	Atp5h
Rpl39	1.19312109046778e-80	0.187361	0.769	0.63	1.3717313177108e-76	Neu2	Rpl39
Cmtm7	1.69886792418351e-80	0.258393	0.338	0.216	1.95318845243379e-76	Neu2	Cmtm7
Cyb5r4	5.49043377491529e-80	0.287636	0.519	0.376	6.31235171102011e-76	Neu2	Cyb5r4
Vamp3	6.83982683744082e-80	0.322429	0.412	0.279	7.86374891500571e-76	Neu2	Vamp3
H13	8.53211201399157e-80	0.427695	0.308	0.197	9.80936918248611e-76	Neu2	H13
Ppp4r3b	9.73302354515333e-80	0.324617	0.389	0.263	1.11900571698628e-75	Neu2	Ppp4r3b
Dctn3	4.74794782797452e-79	0.337397	0.389	0.26	5.4587156178223e-75	Neu2	Dctn3
Galnt11	1.9498231433607e-78	0.348135	0.364	0.243	2.24171166792179e-74	Neu2	Galnt11
Usp32	6.81881373686034e-78	0.350104	0.411	0.283	7.83959015326833e-74	Neu2	Usp32
Rassf3	7.24889133556732e-78	0.433638	0.358	0.241	8.33405036850175e-74	Neu2	Rassf3
Cox5b	1.134666180703e-77	0.186855	0.678	0.516	1.30452570795423e-73	Neu2	Cox5b
Lilr4b	2.04481876152687e-77	0.176679	0.997	0.977	2.35092813012744e-73	Neu2	Lilr4b
Use1	5.43750157111283e-76	0.347887	0.384	0.261	6.25149555630842e-72	Neu2	Use1
Il13ra1	2.50665656037731e-75	0.281519	0.622	0.479	2.88190304746579e-71	Neu2	Il13ra1
Sra1	3.68493231216496e-75	0.262542	0.706	0.563	4.23656667929606e-71	Neu2	Sra1
Ppp1r11	1.78507279976842e-74	0.38433	0.498	0.372	2.05229819789376e-70	Neu2	Ppp1r11
Ypel3	4.24197738030192e-74	0.175826	0.701	0.542	4.87700139413312e-70	Neu2	Ypel3
Inpp1	6.41391019913023e-74	0.444983	0.255	0.159	7.37407255594003e-70	Neu2	Inpp1
Prkaa1	1.08123638563462e-73	0.491522	0.262	0.163	1.24309747256412e-69	Neu2	Prkaa1
Uqcrh	1.53109713798308e-73	0.230815	0.757	0.617	1.76030237953914e-69	Neu2	Uqcrh
Ppp4c	1.32018613591386e-72	0.310225	0.473	0.34	1.51781800046017e-68	Neu2	Ppp4c
Stk24	2.63646328211364e-72	0.419088	0.28	0.178	3.03114183544605e-68	Neu2	Stk24
Sft2d1	3.75901878714651e-72	0.337609	0.487	0.355	4.32174389958234e-68	Neu2	Sft2d1
Sbno1	1.40863340965594e-71	0.274627	0.71	0.577	1.61950583108144e-67	Neu2	Sbno1
Dusp1	4.36400224121157e-71	0.201372	0.939	0.866	5.01729337672094e-67	Neu2	Dusp1
Fbxl5	1.19615614067532e-70	0.207688	0.841	0.718	1.37522071493442e-66	Neu2	Fbxl5
Gnai3	1.46256216805707e-70	0.25225	0.746	0.612	1.68150772461521e-66	Neu2	Gnai3
Ssr4	7.16436831737212e-70	0.362903	0.353	0.239	8.23687425448273e-66	Neu2	Ssr4
Dnttip1	3.01705046762231e-69	0.474002	0.27	0.172	3.46870292262537e-65	Neu2	Dnttip1
Sertad1	5.40402436805459e-69	0.218804	0.646	0.497	6.21300681595236e-65	Neu2	Sertad1
Khnyn	4.16046355629765e-68	0.40897	0.275	0.177	4.78328495067541e-64	Neu2	Khnyn
Psen1	6.43471678644117e-68	0.403213	0.299	0.197	7.39799388937141e-64	Neu2	Psen1
Rplp0	3.11248136505346e-67	0.162524	0.839	0.728	3.57841982540196e-63	Neu2	Rplp0
Actr2	3.9464647594229e-67	0.157949	0.871	0.754	4.53725053390851e-63	Neu2	Actr2
Ddx3x	9.41449609691805e-67	0.152647	0.653	0.514	1.08238461626267e-62	Neu2	Ddx3x
Riok3	2.74846919220829e-66	0.179271	0.813	0.678	3.15991503028187e-62	Neu2	Riok3
Tuba1a	3.89011932706867e-66	0.401496	0.258	0.164	4.47247019033084e-62	Neu2	Tuba1a
Cd300lf	1.02156139669599e-65	0.126803	0.937	0.82	1.17448913778138e-61	Neu2	Cd300lf
Chd2	5.12460904360204e-65	0.19751	0.687	0.544	5.89176301742927e-61	Neu2	Chd2
Blcap	1.12581388058512e-64	0.273041	0.635	0.509	1.29434821850872e-60	Neu2	Blcap
Mboat7	2.42303591436626e-64	0.279441	0.408	0.287	2.78576439074689e-60	Neu2	Mboat7
Phf20l1	3.35176329310916e-64	0.234421	0.447	0.321	3.85352225808761e-60	Neu2	Phf20l1
Gnb2	5.77051757645974e-63	0.199114	0.812	0.69	6.63436405765576e-59	Neu2	Gnb2
Usp25	7.67736332370878e-63	0.30831	0.368	0.256	8.82666461326798e-59	Neu2	Usp25
2310001H17Rik	7.81590385703466e-63	0.224011	0.537	0.404	8.98594466443275e-59	Neu2	2310001H17Rik
Vasp	1.10020083507037e-62	0.171495	0.891	0.778	1.2649009000804e-58	Neu2	Vasp
mt-Atp6	1.43406842614701e-62	0.150813	0.973	0.917	1.64874846954122e-58	Neu2	mt-Atp6
Arl2bp	1.81803981814411e-62	0.372065	0.331	0.228	2.09020037892028e-58	Neu2	Arl2bp
Ptprc	1.8831430648362e-62	0.118481	0.981	0.925	2.16504958164218e-58	Neu2	Ptprc
Ppme1	2.90113827334728e-62	0.386031	0.276	0.18	3.33543867286736e-58	Neu2	Ppme1
Chmp2a	4.200396097041e-62	0.185022	0.738	0.604	4.82919539276804e-58	Neu2	Chmp2a
Kdm6b	4.13794965849023e-61	0.105172	0.816	0.676	4.75740072236622e-57	Neu2	Kdm6b
4732465J04Rik	5.62192483063648e-61	0.349875	0.332	0.229	6.46352697778277e-57	Neu2	4732465J04Rik
Rlim	1.16501230648467e-60	0.297875	0.389	0.275	1.33941464876543e-56	Neu2	Rlim
Arid4b	1.24257081116718e-60	0.218874	0.41	0.294	1.42858366159891e-56	Neu2	Arid4b
Psma1	2.28191990537428e-59	0.270122	0.306	0.205	2.62352331520881e-55	Neu2	Psma1
Cox6b1	3.36816399528442e-59	0.143935	0.705	0.557	3.8723781453785e-55	Neu2	Cox6b1
Carhsp1	3.44107083759159e-59	0.18482	0.679	0.539	3.95619914197905e-55	Neu2	Carhsp1
Etnk1	3.44505976840505e-59	0.298243	0.323	0.221	3.96078521573529e-55	Neu2	Etnk1
mt-Co3	4.21510349026815e-59	0.150467	0.978	0.93	4.8461044827613e-55	Neu2	mt-Co3
Pak2	4.54027375945759e-59	0.153368	0.8	0.663	5.21995274124839e-55	Neu2	Pak2
Dubr	6.43065735852585e-59	0.300373	0.426	0.312	7.39332676509717e-55	Neu2	Dubr
Rpl30	1.08997291353817e-58	0.116361	0.859	0.751	1.25314185869484e-54	Neu2	Rpl30
Gramd1a	1.14986044552455e-58	0.321518	0.275	0.182	1.32199455421958e-54	Neu2	Gramd1a
Fermt3	2.03339956592959e-58	0.314542	0.272	0.179	2.33779948094925e-54	Neu2	Fermt3
Mgat4a	3.05651054046722e-58	0.341305	0.272	0.18	3.51407016837516e-54	Neu2	Mgat4a
Ccdc12	1.2836186832986e-57	0.127948	0.643	0.505	1.4757764001884e-53	Neu2	Ccdc12
Slc25a20	3.64293509426899e-57	0.333224	0.323	0.223	4.18828247788106e-53	Neu2	Slc25a20
Samd9l	9.50399301284017e-57	0.304746	0.636	0.526	1.09267407668623e-52	Neu2	Samd9l
Kctd20	1.8040822263156e-56	0.291138	0.361	0.256	2.07415333559505e-52	Neu2	Kctd20
Rbm39	3.10010734212208e-56	0.153563	0.888	0.79	3.56419341123776e-52	Neu2	Rbm39
Mrgpra2a	3.41510379126835e-56	0.311393	0.371	0.269	3.92634482882122e-52	Neu2	Mrgpra2a
Tet2	6.25740703804416e-56	0.180042	0.671	0.535	7.19414087163937e-52	Neu2	Tet2
Cstdc4	4.8549026495699e-55	0.388701	0.796	0.758	5.58168157621052e-51	Neu2	Cstdc4
Glipr2	7.75603466343424e-55	0.177354	0.475	0.354	8.91711305255034e-51	Neu2	Glipr2
Wdfy3	1.08975199468433e-54	0.264111	0.275	0.185	1.25288786828858e-50	Neu2	Wdfy3
Arih1	3.2683169967786e-54	0.209244	0.46	0.34	3.75758405119635e-50	Neu2	Arih1
Nudt4	3.27158125119549e-54	0.160676	0.874	0.769	3.76133696449945e-50	Neu2	Nudt4
Sdhd	5.30562325761796e-54	0.34301	0.343	0.243	6.09987505928337e-50	Neu2	Sdhd
Os9	1.6869545689078e-53	0.324077	0.308	0.213	1.93949166787329e-49	Neu2	Os9
Mindy1	2.68988926934807e-53	0.184528	0.393	0.281	3.09256569296948e-49	Neu2	Mindy1
Aff4	3.47808990326897e-53	0.212685	0.544	0.424	3.99875996178833e-49	Neu2	Aff4
Pten	5.00426649909324e-53	0.173874	0.527	0.399	5.7534051940075e-49	Neu2	Pten
Plk3	6.4866290041615e-53	0.17408	0.46	0.342	7.45767736608447e-49	Neu2	Plk3
Golph3	8.63651167690982e-53	0.244943	0.464	0.347	9.92939747494322e-49	Neu2	Golph3
Rnf19a	9.39592693704576e-53	0.298434	0.389	0.285	1.08024971995215e-48	Neu2	Rnf19a
Vbp1	1.18259713748681e-52	0.280029	0.276	0.184	1.35963192896859e-48	Neu2	Vbp1
Syap1	1.38070198900309e-52	0.271651	0.396	0.288	1.58739307675685e-48	Neu2	Syap1
Nipsnap3b	2.32419280687453e-52	0.347272	0.256	0.171	2.67212447006365e-48	Neu2	Nipsnap3b
Msl1	2.62561081905755e-52	0.300405	0.318	0.222	3.01866475867047e-48	Neu2	Msl1
Ctsh	3.41424921629974e-52	0.288856	0.26	0.173	3.92536232397981e-48	Neu2	Ctsh
Fam114a1	4.26388597951753e-52	0.353448	0.313	0.221	4.90218971065131e-48	Neu2	Fam114a1
Arl11	1.96477889330898e-51	0.337742	0.451	0.35	2.25890629363733e-47	Neu2	Arl11
Cish	3.68040593965566e-50	0.215893	0.359	0.26	4.23136270882211e-46	Neu2	Cish
Tmem243	6.86996006339386e-50	0.25629	0.326	0.23	7.89839308488392e-46	Neu2	Tmem243
Sf1	5.113499042655e-49	0.190007	0.363	0.258	5.87898984934045e-45	Neu2	Sf1
Cox17	7.94496365658124e-49	0.178662	0.954	0.897	9.13432471597145e-45	Neu2	Cox17
Crebbp	1.70404270866956e-48	0.181871	0.458	0.343	1.95913790215739e-44	Neu2	Crebbp
Smndc1	1.74903559674999e-48	0.196663	0.436	0.323	2.01086622558346e-44	Neu2	Smndc1
Rab14	1.96000492592277e-48	0.167001	0.573	0.447	2.25341766333341e-44	Neu2	Rab14
Atp5j2	2.07418885667449e-48	0.165862	0.327	0.229	2.38469492851866e-44	Neu2	Atp5j2
Sp140	4.33636321824188e-48	0.112298	0.893	0.771	4.98551679201269e-44	Neu2	Sp140
Peak1	6.63792928806592e-48	0.291408	0.381	0.282	7.63162730248938e-44	Neu2	Peak1
Ppp1cc	1.10661511577446e-47	0.297065	0.35	0.253	1.2722753986059e-43	Neu2	Ppp1cc
Rpl7	1.19681718591246e-47	0.126478	0.729	0.604	1.37598071864355e-43	Neu2	Rpl7
Syf2	1.41703092654126e-47	0.168912	0.608	0.474	1.62916045624448e-43	Neu2	Syf2
Orai1	2.20120465878505e-47	0.260099	0.515	0.41	2.53072499620518e-43	Neu2	Orai1
Ngp	2.61987266920554e-47	0.180547	0.301	0.216	3.01206760778561e-43	Neu2	Ngp
Xbp1	3.58420887805556e-47	0.3779	0.43	0.336	4.12076494710048e-43	Neu2	Xbp1
Tmem128	8.58624386498798e-47	0.297856	0.321	0.23	9.87160457157668e-43	Neu2	Tmem128
Zmat2	8.61243752740176e-47	0.258656	0.31	0.22	9.90171942525381e-43	Neu2	Zmat2
Dpm1	1.25790277117512e-46	0.22846	0.264	0.179	1.44621081602004e-42	Neu2	Dpm1
Hmgcl	2.04078144458597e-46	0.281383	0.303	0.214	2.34628642684049e-42	Neu2	Hmgcl
Heca	2.39369771245274e-46	0.168773	0.552	0.431	2.75203426000691e-42	Neu2	Heca
Dync1i2	2.8592207892005e-46	0.172969	0.395	0.29	3.28724614134382e-42	Neu2	Dync1i2
Nsrp1	1.08375504064123e-45	0.188617	0.357	0.259	1.24599317022522e-41	Neu2	Nsrp1
Ogt	1.68324814584675e-45	0.194699	0.505	0.392	1.93523039328001e-41	Neu2	Ogt
Sptlc2	2.42030414373931e-45	0.224979	0.293	0.205	2.78262367405708e-41	Neu2	Sptlc2
Tmem9b	2.422972628127e-45	0.294018	0.301	0.213	2.78569163055761e-41	Neu2	Tmem9b
Kdm5b	4.82466522961166e-45	0.201615	0.437	0.333	5.54691761448453e-41	Neu2	Kdm5b
Rsrp1	8.05045310916365e-45	0.122268	0.972	0.93	9.25560593960545e-41	Neu2	Rsrp1
Mia3	1.2240599592008e-44	0.261183	0.266	0.183	1.40730173509316e-40	Neu2	Mia3
Ccdc186	3.53507860324421e-44	0.256883	0.255	0.175	4.06427987014987e-40	Neu2	Ccdc186
Pfkl	7.01988171781034e-44	0.233366	0.479	0.375	8.07075801096655e-40	Neu2	Pfkl
Fuca1	8.23176051848053e-44	0.205688	0.415	0.311	9.46405506809706e-40	Neu2	Fuca1
Stag2	1.61759837500184e-43	0.204	0.374	0.274	1.85975285173961e-39	Neu2	Stag2
Vps4b	1.74215516331231e-43	0.144753	0.923	0.853	2.00295579126016e-39	Neu2	Vps4b
Ywhab	3.91324714064832e-43	0.157246	0.492	0.378	4.49906023760337e-39	Neu2	Ywhab
Rbm42	4.75154911509684e-43	0.251901	0.278	0.195	5.46285601762684e-39	Neu2	Rbm42
Kmt5b	4.57448883400154e-42	0.189492	0.339	0.247	5.25928981245157e-38	Neu2	Kmt5b
Sept7	6.69606257052814e-42	0.165699	0.728	0.599	7.69846313733621e-38	Neu2	Sept7
Dgat2	1.03348153312797e-41	0.152381	0.517	0.406	1.18819371863723e-37	Neu2	Dgat2
Ankrd22	4.80751112521057e-41	0.174181	0.489	0.382	5.5271955406546e-37	Neu2	Ankrd22
Washc4	5.43245030557387e-41	0.236207	0.336	0.246	6.24568811631828e-37	Neu2	Washc4
Hdac5	5.95617123180225e-41	0.30119	0.292	0.211	6.84781006520305e-37	Neu2	Hdac5
4833407H14Rik	2.29672464106326e-40	0.192014	0.623	0.514	2.64054431983043e-36	Neu2	4833407H14Rik
Mpc1	3.27596780037036e-40	0.184531	0.561	0.449	3.7663801800858e-36	Neu2	Mpc1
Mfsd14b	4.18659998044288e-40	0.211021	0.302	0.218	4.81333399751519e-36	Neu2	Mfsd14b
Rab2a	4.64054803054657e-40	0.14322	0.774	0.648	5.33523807071939e-36	Neu2	Rab2a
Tacstd2	4.98771313344766e-40	0.239518	0.259	0.183	5.73437378952478e-36	Neu2	Tacstd2
Ppp1r15b	7.87190936055771e-40	0.193568	0.394	0.298	9.05033419183319e-36	Neu2	Ppp1r15b
Rad21	1.44510546127297e-39	0.179557	0.321	0.232	1.66143774882554e-35	Neu2	Rad21
Iscu	2.60213953071786e-39	0.135497	0.432	0.329	2.99167981846632e-35	Neu2	Iscu
Pgs1	6.51773306018743e-39	0.162145	0.32	0.232	7.49343769929749e-35	Neu2	Pgs1
Elk4	6.21988320720406e-38	0.187679	0.289	0.208	7.15099972332251e-34	Neu2	Elk4
Pilrb1	6.6142573779777e-38	0.19358	0.284	0.205	7.60441170746096e-34	Neu2	Pilrb1
Btbd1	1.03760217317539e-37	0.241576	0.277	0.199	1.19293121849974e-33	Neu2	Btbd1
Nr1h2	1.23268650824567e-37	0.219544	0.313	0.228	1.41721967853005e-33	Neu2	Nr1h2
Abtb1	1.49167820274978e-37	0.20214	0.327	0.24	1.71498242970142e-33	Neu2	Abtb1
Nipbl	3.98909067485313e-37	0.146735	0.463	0.361	4.58625754887864e-33	Neu2	Nipbl
Arrdc3	4.7657152928205e-37	0.14774	0.551	0.447	5.47914287215573e-33	Neu2	Arrdc3
Fbrs	1.2748050241525e-36	0.187998	0.269	0.192	1.46564333626813e-32	Neu2	Fbrs
Rab8a	2.0874679860451e-36	0.168965	0.455	0.353	2.39996194355605e-32	Neu2	Rab8a
Gm11808	2.23438606020204e-36	0.242765	0.266	0.19	2.56887365341429e-32	Neu2	Gm11808
Mapre1	6.47418743698644e-36	0.131512	0.582	0.466	7.44337329630331e-32	Neu2	Mapre1
Sys1	1.26367878556136e-35	0.183392	0.309	0.228	1.45285149975989e-31	Neu2	Sys1
Nars	1.38582346257867e-35	0.344684	0.335	0.258	1.5932812349267e-31	Neu2	Nars
Rictor	1.62336697497255e-35	0.179045	0.306	0.226	1.86638501112594e-31	Neu2	Rictor
Ap3s1	6.53744996920096e-35	0.115951	0.716	0.598	7.51610622959034e-31	Neu2	Ap3s1
Bnip2	7.18138904640054e-35	0.130845	0.327	0.241	8.2564429866467e-31	Neu2	Bnip2
Itsn2	7.38497354582813e-35	0.119809	0.538	0.428	8.4905040856386e-31	Neu2	Itsn2
Crk	1.01903361903998e-34	0.113129	0.449	0.345	1.17158295181027e-30	Neu2	Crk
Smim15	1.53991526148255e-34	0.242533	0.277	0.202	1.77044057612649e-30	Neu2	Smim15
Gm15832	6.38793840615209e-34	0.18182	0.318	0.238	7.34421278555306e-30	Neu2	Gm15832
Nckap1l	7.47840801383182e-34	0.138765	0.371	0.278	8.59792569350244e-30	Neu2	Nckap1l
Adipor2	3.68422165194047e-33	0.143476	0.305	0.225	4.23574963323596e-29	Neu2	Adipor2
Arid3a	2.05395875195696e-32	0.201789	0.267	0.196	2.36143637712492e-28	Neu2	Arid3a
Ccdc174	2.54225979623389e-32	0.190998	0.274	0.203	2.9228360877301e-28	Neu2	Ccdc174
Ap1g1	4.18899187796298e-32	0.173318	0.266	0.193	4.81608396209404e-28	Neu2	Ap1g1
Grb2	1.1850241301564e-31	0.100497	0.748	0.636	1.36242224244081e-27	Neu2	Grb2
Ncor1	1.3848703228367e-31	0.110578	0.495	0.394	1.59218541016536e-27	Neu2	Ncor1
Ubn1	2.10461794483025e-31	0.112204	0.4	0.308	2.41967925117134e-27	Neu2	Ubn1
Slc30a9	3.47931007027068e-31	0.147116	0.278	0.205	4.0001627877902e-27	Neu2	Slc30a9
Srsf5	4.04770820383685e-31	0.111871	0.715	0.61	4.65365012195123e-27	Neu2	Srsf5
Ypel5	5.97221050645975e-31	0.13762	0.596	0.484	6.86625041927677e-27	Neu2	Ypel5
Akirin1	9.08505865616611e-30	0.113911	0.344	0.26	1.04450919369942e-25	Neu2	Akirin1
Bin3	1.0122122221245e-29	0.179519	0.288	0.215	1.16374039177654e-25	Neu2	Bin3
Snf8	2.65666101255391e-29	0.12318	0.304	0.227	3.05436316613323e-25	Neu2	Snf8
Rap2c	2.89698263067863e-29	0.13285	0.507	0.409	3.33066093049122e-25	Neu2	Rap2c
Sumo1	4.57472650383947e-29	0.117143	0.494	0.389	5.25956306146424e-25	Neu2	Sumo1
Sdf4	5.11007608631925e-29	0.114663	0.296	0.222	5.87505447644124e-25	Neu2	Sdf4
March6	1.37436912898025e-28	0.150037	0.294	0.221	1.5801121875886e-24	Neu2	March6
Stxbp2	2.7644539770022e-28	0.168542	0.31	0.234	3.17829273735943e-24	Neu2	Stxbp2
Mark2	7.56312975560476e-28	0.123294	0.32	0.244	8.6953302800188e-24	Neu2	Mark2
Rmc1	1.6097809779416e-27	0.265439	0.26	0.196	1.85076519033946e-23	Neu2	Rmc1
Arl5b	2.35267076654933e-27	0.116201	0.495	0.406	2.70486558030177e-23	Neu2	Arl5b
Zswim6	1.19257099827046e-26	0.128852	0.258	0.193	1.37109887671155e-22	Neu2	Zswim6
Mvp	1.84435288102317e-26	0.137529	0.296	0.225	2.12045250731234e-22	Neu2	Mvp
Cwc25	3.37365507006441e-26	0.258714	0.38	0.306	3.87869123405305e-22	Neu2	Cwc25
Stfa2l1	1.38679713958947e-25	0.102325	0.78	0.726	1.59440067138602e-21	Neu2	Stfa2l1
Cwc15	1.43045515309654e-25	0.233715	0.367	0.294	1.64459428951509e-21	Neu2	Cwc15
Dusp16	1.73028983410791e-25	0.157845	0.613	0.526	1.98931422227387e-21	Neu2	Dusp16
Trappc4	2.24545128056484e-25	0.116555	0.281	0.213	2.58159533726539e-21	Neu2	Trappc4
mt-Nd5	6.61161212722855e-25	0.125503	0.358	0.282	7.60137046267466e-21	Neu2	mt-Nd5
Actr10	7.39958347202311e-25	0.142103	0.266	0.2	8.50730111778497e-21	Neu2	Actr10
Zfand6	1.70732179331349e-24	0.143537	0.334	0.261	1.96290786577252e-20	Neu2	Zfand6
Nap1l4	7.67175868096115e-24	0.12002	0.5	0.415	8.82022095550103e-20	Neu2	Nap1l4
Epn1	8.51941857947834e-24	0.141996	0.261	0.197	9.79477554082624e-20	Neu2	Epn1
Pdcd6ip	1.10320863760148e-23	0.100318	0.463	0.373	1.26835897065043e-19	Neu2	Pdcd6ip
Def6	1.25109642383375e-23	0.141114	0.289	0.224	1.43838555848167e-19	Neu2	Def6
Lin7c	2.3119542235607e-23	0.103829	0.265	0.201	2.65805377082774e-19	Neu2	Lin7c
St8sia4	8.02359119682058e-23	0.12186	0.322	0.255	9.22472279898462e-19	Neu2	St8sia4
Ube2j1	1.19604431947984e-21	0.134802	0.302	0.236	1.37509215410597e-17	Neu2	Ube2j1
Ing4	1.40711339088994e-18	0.119824	0.27	0.212	1.61775826550617e-14	Neu2	Ing4
Stfa2	3.31965654162082e-16	0.230946	0.284	0.239	3.81660912590146e-12	Neu2	Stfa2
Itgav	2.23565046856578e-14	0.158253	0.326	0.275	2.57032734371008e-10	Neu2	Itgav
Zfyve26	2.00666345228601e-13	0.186622	0.267	0.222	2.30706097109322e-09	Neu2	Zfyve26
AI839979	3.29077016642575e-12	0.103544	0.49	0.429	3.78339846033968e-08	Neu2	AI839979
Ctsc	4.87810825403086e-11	0.147595	0.4	0.349	5.60836105965928e-07	Neu2	Ctsc
Tagln2	0.00114745	0.171626	0.427	0.41	1	Neu2	Tagln2
Krt14	2.87469141754068e-185	4.03739	0.274	0.043	3.30503272274652e-181	Neu3	Krt14
Cst31	1.03174789834362e-159	2.06819	0.851	0.658	1.18620055872566e-155	Neu3	Cst3
Clec4n	2.06552119472237e-151	2.90432	0.588	0.242	2.37472971757231e-147	Neu3	Clec4n
Gngt2	4.33877699333437e-136	3.45288	0.332	0.084	4.98829190923653e-132	Neu3	Gngt2
Fgl21	6.52146135685261e-135	3.00649	0.51	0.196	7.49772412197344e-131	Neu3	Fgl2
Malat11	3.95546947543659e-134	0.719784	1	1	4.54760325590944e-130	Neu3	Malat1
Btg21	2.50583303670309e-130	1.60644	0.93	0.837	2.88095624229754e-126	Neu3	Btg2
Il1r21	8.3370400455154e-121	1.53201	0.918	0.796	9.58509494032906e-117	Neu3	Il1r2
Tgfbi1	3.36142929892094e-113	1.81292	0.743	0.473	3.86463526496941e-109	Neu3	Tgfbi
Csf3r1	1.68212339535644e-108	1.36531	0.862	0.752	1.9339372676413e-104	Neu3	Csf3r
Dennd4a	5.12141614430597e-105	2.00334	0.761	0.605	5.88809214110858e-101	Neu3	Dennd4a
Rps29	1.54643126385713e-102	1.02822	0.94	0.955	1.77793202405654e-98	Neu3	Rps29
Gm2a	2.12283734290896e-101	2.30683	0.557	0.291	2.44062609314243e-97	Neu3	Gm2a
Rplp2	8.68172643413448e-101	1.40207	0.832	0.767	9.98138088132441e-97	Neu3	Rplp2
Hnrnpa2b1	4.56928515937801e-100	1.45939	0.813	0.733	5.2533071477369e-96	Neu3	Hnrnpa2b1
Ddx51	7.70319877620837e-99	0.886303	0.959	0.953	8.85636763300676e-95	Neu3	Ddx5
Mcl1	3.1426135694206e-96	0.676627	0.99	0.997	3.61306282076286e-92	Neu3	Mcl1
Igfbp61	2.97535470037547e-95	1.98442	0.64	0.39	3.42076529902167e-91	Neu3	Igfbp6
Rplp1	1.18596400771769e-93	1.56687	0.82	0.784	1.36350281967303e-89	Neu3	Rplp1
Rpl8	1.65128775071336e-93	1.54403	0.75	0.614	1.89848552699515e-89	Neu3	Rpl8
Kdm6b1	1.0152351850698e-92	1.48368	0.809	0.744	1.16721589227475e-88	Neu3	Kdm6b
Tnfaip2	1.758505768409e-92	1.41196	0.824	0.658	2.02175408193982e-88	Neu3	Tnfaip2
Rpl38	2.75049091317317e-92	1.32593	0.804	0.728	3.1622394028752e-88	Neu3	Rpl38
Rps8	3.14886334850991e-91	1.55458	0.778	0.674	3.62024819178184e-87	Neu3	Rps8
Snx201	1.71613779719801e-90	1.10671	0.897	0.868	1.97304362543855e-86	Neu3	Snx20
Mbnl1	1.65624914746028e-89	3.04171	0.278	0.08	1.90418964483509e-85	Neu3	Mbnl1
Plek	1.73512834348761e-87	0.943519	0.983	0.982	1.9948770565077e-83	Neu3	Plek
Ptgs2	2.51782770640421e-85	1.86031	0.781	0.609	2.89474651405292e-81	Neu3	Ptgs2
Spag9	1.53271793694548e-84	1.07204	0.913	0.929	1.76216581210622e-80	Neu3	Spag9
Nr4a1	6.05029841710511e-80	2.60474	0.471	0.231	6.95602809014574e-76	Neu3	Nr4a1
Junb1	7.88055844966028e-78	0.863791	0.985	0.953	9.06027804957442e-74	Neu3	Junb
Ets2	4.23010252954752e-77	0.892915	0.95	0.953	4.86334887822078e-73	Neu3	Ets2
Grk21	2.28482362577641e-76	2.10063	0.482	0.259	2.62686172255514e-72	Neu3	Grk2
Gng10	2.57476801757007e-74	2.76898	0.306	0.111	2.9602107898003e-70	Neu3	Gng10
Resf1	2.29990001413704e-73	1.07703	0.923	0.926	2.64419504625335e-69	Neu3	Resf1
Egr1	4.26365098615249e-72	2.29847	0.594	0.393	4.90191953877952e-68	Neu3	Egr1
Cnbp	1.67277225999127e-70	2.36433	0.478	0.268	1.92318626731197e-66	Neu3	Cnbp
Fosl21	3.91169304273042e-70	1.23501	0.823	0.782	4.49727349122716e-66	Neu3	Fosl2
Rpl21	3.45351878490493e-69	1.35917	0.735	0.679	3.9705105470052e-65	Neu3	Rpl21
Picalm1	3.47883933250605e-69	1.00696	0.878	0.802	3.99962158058221e-65	Neu3	Picalm
Rps26	4.53686254213273e-69	1.35304	0.714	0.621	5.21603086469e-65	Neu3	Rps26
Marcksl1	3.80993741796534e-68	1.41534	0.795	0.713	4.38028504943476e-64	Neu3	Marcksl1
Nfam11	7.44091735753262e-68	1.98866	0.549	0.351	8.55482268595525e-64	Neu3	Nfam1
Ptma	2.41112673315379e-67	1.91804	0.592	0.4	2.77207240510691e-63	Neu3	Ptma
Fxyd51	6.66070217941255e-67	0.616	0.98	0.989	7.65780929567061e-63	Neu3	Fxyd5
Nme2	9.65600990389915e-67	2.70523	0.299	0.112	1.11015145865129e-62	Neu3	Nme2
Rpl36	5.33341242424086e-66	1.79144	0.571	0.391	6.13182426414972e-62	Neu3	Rpl36
Ppia	6.3243653564577e-65	1.8599	0.574	0.393	7.27112285031942e-61	Neu3	Ppia
Rbm3	2.50707555965735e-64	1.46964	0.701	0.636	2.88238477093806e-60	Neu3	Rbm3
Stk17b1	2.594128387225e-60	1.26057	0.796	0.709	2.98246940679258e-56	Neu3	Stk17b
Ptprc1	8.09189626478669e-60	0.753953	0.939	0.953	9.30325313562526e-56	Neu3	Ptprc
Rpl391	2.53102845417604e-59	1.33755	0.733	0.698	2.90992341376619e-55	Neu3	Rpl39
Rps16	4.17098406380889e-58	0.872972	0.891	0.939	4.79538037816108e-54	Neu3	Rps16
Mmp91	5.33504583001532e-58	1.02556	0.834	0.742	6.13370219076862e-54	Neu3	Mmp9
Snrpg	6.60260918021157e-58	2.7463	0.257	0.094	7.59101977448925e-54	Neu3	Snrpg
Sirpb1c1	1.02272845712978e-57	1.69901	0.556	0.387	1.1758309071621e-53	Neu3	Sirpb1c
Skap21	1.02485610455414e-57	1.37231	0.673	0.586	1.17827706340589e-53	Neu3	Skap2
Icam1	1.17394283069817e-57	1.93778	0.461	0.248	1.34968207245369e-53	Neu3	Icam1
Rps15	2.84378143365654e-57	1.69551	0.613	0.489	3.26949551427492e-53	Neu3	Rps15
Rps3a1	3.28762439532368e-56	1.19935	0.756	0.716	3.77978176730364e-52	Neu3	Rps3a1
Rpl35a	8.48127894684669e-56	0.981161	0.828	0.867	9.75092640518964e-52	Neu3	Rpl35a
Atp2b1	1.34039519181305e-55	1.11096	0.816	0.762	1.54105235202746e-51	Neu3	Atp2b1
Wnk1	4.11754206951296e-55	2.00575	0.617	0.506	4.73393811731906e-51	Neu3	Wnk1
Cdc42	1.2051208322658e-54	0.584993	0.946	0.968	1.385527420856e-50	Neu3	Cdc42
Nr4a3	3.56274600870024e-54	2.33639	0.446	0.263	4.09608908620266e-50	Neu3	Nr4a3
Rpl41	2.89039159988526e-53	0.693249	0.913	0.956	3.32308322238809e-49	Neu3	Rpl41
Msn	6.68352393656718e-53	0.816231	0.858	0.884	7.68404746987129e-49	Neu3	Msn
Atp1a1	1.68371247707797e-52	2.23801	0.363	0.184	1.93576423489654e-48	Neu3	Atp1a1
Rpl32	5.42422189686522e-52	1.80511	0.55	0.409	6.23622791482594e-48	Neu3	Rpl32
Rpl11	6.29555783812259e-52	1.51838	0.617	0.516	7.23800284648954e-48	Neu3	Rpl11
Rps25	1.02235582368226e-51	1.01409	0.774	0.784	1.17540249048749e-47	Neu3	Rps25
Son	1.78109172163802e-51	0.871258	0.816	0.85	2.04772115236723e-47	Neu3	Son
Hspa8	1.74325872353117e-50	1.10978	0.844	0.836	2.00422455444379e-46	Neu3	Hspa8
Rps211	3.88619390754349e-50	1.00672	0.789	0.811	4.46795713550275e-46	Neu3	Rps21
Rps3	1.10276541646272e-48	1.08699	0.772	0.77	1.26784939930719e-44	Neu3	Rps3
B2m	2.76225782770524e-48	0.797677	0.925	0.952	3.17576782451272e-44	Neu3	B2m
Ly6e1	6.13300956189816e-48	1.76051	0.504	0.342	7.05112109331432e-44	Neu3	Ly6e
Pcbp2	8.42259619584645e-48	1.56952	0.534	0.397	9.68345884636467e-44	Neu3	Pcbp2
Rpl13	7.05892115564881e-47	1.22632	0.719	0.701	8.11564165264944e-43	Neu3	Rpl13
Cd300ld1	2.24248291647802e-46	1.16099	0.722	0.674	2.57818260907478e-42	Neu3	Cd300ld
Rbm391	5.18823223268634e-46	0.856665	0.813	0.84	5.96491059791948e-42	Neu3	Rbm39
Cd44	7.00119271126139e-46	0.656244	0.946	0.987	8.04927126013722e-42	Neu3	Cd44
Timm10b1	1.65199457387513e-45	1.83351	0.48	0.333	1.89929816158423e-41	Neu3	Timm10b
Rps28	2.33182545813634e-45	1.18978	0.663	0.59	2.68089972921935e-41	Neu3	Rps28
Rpl18	3.30854231316632e-45	1.06183	0.76	0.751	3.80383109744732e-41	Neu3	Rpl18
Ago2	1.3316154336335e-44	1.44581	0.609	0.518	1.53095826404844e-40	Neu3	Ago2
Pim1	1.3740969940865e-44	0.611971	0.958	0.968	1.57979931410125e-40	Neu3	Pim1
Dnaja11	1.86271009568597e-44	1.2031	0.824	0.818	2.14155779701016e-40	Neu3	Dnaja1
Srrm2	3.38372862935294e-44	1.27442	0.641	0.588	3.89027280516708e-40	Neu3	Srrm2
Arpp19	6.463734121615e-44	1.58643	0.507	0.376	7.43135511962077e-40	Neu3	Arpp19
Lsp11	9.81506794430203e-44	1.05695	0.74	0.659	1.1284383615564e-39	Neu3	Lsp1
Atp5e	2.35381246536031e-43	1.23482	0.669	0.658	2.70617819142475e-39	Neu3	Atp5e
Gm42418	2.98325960753233e-43	0.415949	1	1	3.42985357077992e-39	Neu3	Gm42418
Gadd45b	4.18383531850095e-42	0.846107	0.793	0.655	4.81015546568054e-38	Neu3	Gadd45b
Tyrobp1	4.85539349361942e-42	0.410949	0.994	0.995	5.58224589961425e-38	Neu3	Tyrobp
Rps14	6.95581773484005e-42	0.842423	0.838	0.883	7.99710364974561e-38	Neu3	Rps14
Eif3a	6.9322991005794e-41	1.51788	0.472	0.315	7.97006427593613e-37	Neu3	Eif3a
Cdk2ap21	8.64798215414917e-41	1.3124	0.718	0.673	9.9425850826253e-37	Neu3	Cdk2ap2
Cebpb1	1.37694645770666e-40	0.468135	0.996	0.997	1.58307534242535e-36	Neu3	Cebpb
Rps27l	2.36680239741293e-40	2.38864	0.265	0.121	2.72111271630564e-36	Neu3	Rps27l
Bcl2a1d	3.01841400422549e-40	2.50919	0.338	0.181	3.47027058065804e-36	Neu3	Bcl2a1d
Pak21	4.26157330903764e-40	0.897388	0.722	0.731	4.89953083340057e-36	Neu3	Pak2
Il1b1	6.15942578424203e-40	0.699004	0.985	0.957	7.08149182414306e-36	Neu3	Il1b
Rpl37a	2.43931314175432e-39	0.776245	0.855	0.897	2.80447831907494e-35	Neu3	Rpl37a
Marcks	3.45475405410959e-39	1.03519	0.797	0.788	3.97193073600979e-35	Neu3	Marcks
Cytip1	4.61414639447311e-39	1.38375	0.574	0.445	5.30488410972574e-35	Neu3	Cytip
Dusp12	4.88447021043451e-39	0.975903	0.89	0.903	5.61567540093655e-35	Neu3	Dusp1
Reep5	9.98747028742845e-39	1.66177	0.446	0.298	1.14825945894565e-34	Neu3	Reep5
Serp1	1.37165560920811e-38	1.49873	0.55	0.456	1.57699245390657e-34	Neu3	Serp1
Emb1	2.2703534202629e-38	1.07178	0.662	0.562	2.61022532727625e-34	Neu3	Emb
Fam49b1	1.2983093886343e-37	1.50402	0.546	0.454	1.49266630411285e-33	Neu3	Fam49b
Btf3	3.86400094705786e-37	1.16565	0.624	0.605	4.44244188883242e-33	Neu3	Btf3
Laptm5	5.52883728251248e-37	0.812594	0.832	0.869	6.35650422370459e-33	Neu3	Laptm5
Ccr11	6.31059943894981e-37	0.651305	0.923	0.954	7.25529617496059e-33	Neu3	Ccr1
Sirpb1b1	8.34102687777409e-37	1.32711	0.55	0.453	9.58967860137687e-33	Neu3	Sirpb1b
Neat1	1.09796349883754e-36	0.636621	0.973	0.983	1.26232863461352e-32	Neu3	Neat1
H2-K1	2.30450064821788e-36	1.06461	0.723	0.75	2.6494843952561e-32	Neu3	H2-K1
Rps2	1.77747440647144e-35	1.1679	0.656	0.647	2.04356232512022e-31	Neu3	Rps2
Prrc2c	2.37058542021133e-35	1.40456	0.557	0.48	2.72546205761697e-31	Neu3	Prrc2c
Srsf51	2.61603098213296e-35	1.0437	0.673	0.662	3.00765082015826e-31	Neu3	Srsf5
Mxd1	4.60388370074774e-35	0.583793	0.948	0.959	5.29308509074967e-31	Neu3	Mxd1
C5ar11	5.35107317641505e-35	0.685547	0.841	0.889	6.15212883092438e-31	Neu3	C5ar1
Rpl22	8.10059531521224e-35	1.85311	0.458	0.345	9.31325443389951e-31	Neu3	Rpl22
Dynll1	1.02433428592652e-34	1.14737	0.602	0.494	1.17767712852972e-30	Neu3	Dynll1
Nfe2l2	1.92118575953846e-34	0.674014	0.858	0.918	2.20878726774136e-30	Neu3	Nfe2l2
B3gnt5	2.95487657670549e-34	2.21739	0.285	0.148	3.3972216002383e-30	Neu3	B3gnt5
Sumo2	3.69561352460921e-34	1.88166	0.339	0.2	4.2488468692432e-30	Neu3	Sumo2
Txnrd1	5.70141041954808e-34	1.28896	0.574	0.484	6.55491155935442e-30	Neu3	Txnrd1
Hspa5	9.8492734713056e-34	0.496376	0.873	0.9	1.13237097099601e-29	Neu3	Hspa5
Snap23	1.85723560525853e-33	0.828791	0.742	0.787	2.13526377536573e-29	Neu3	Snap23
Rpl14	4.30434391883452e-33	1.98195	0.345	0.208	4.94870420348405e-29	Neu3	Rpl14
Igsf6	4.76524122304465e-33	1.12272	0.647	0.591	5.47859783413444e-29	Neu3	Igsf6
Ifrd1	5.39692251832068e-33	0.944363	0.825	0.823	6.20484181931328e-29	Neu3	Ifrd1
Fos1	8.28054382202778e-33	1.63467	0.528	0.397	9.52014123218534e-29	Neu3	Fos
Ifitm11	8.59116613975227e-33	0.490705	0.983	0.918	9.87726371087319e-29	Neu3	Ifitm1
Rap1b	1.25681744912122e-32	0.669416	0.858	0.92	1.44496302125467e-28	Neu3	Rap1b
Rpl19	1.42996032535973e-32	1.11948	0.675	0.694	1.64402538606608e-28	Neu3	Rpl19
Tmsb4x1	6.66799010252463e-32	0.42702	0.999	0.998	7.66618822087257e-28	Neu3	Tmsb4x
Cox6a1	1.00114593835086e-31	1.58394	0.468	0.378	1.15101748532198e-27	Neu3	Cox6a1
Rps5	1.27502883410356e-31	1.45832	0.538	0.466	1.46590065056886e-27	Neu3	Rps5
Rpsa	3.26737487217787e-31	1.78426	0.482	0.392	3.7565008905429e-27	Neu3	Rpsa
Csrnp11	5.19819159675285e-31	1.20314	0.622	0.576	5.97636087878675e-27	Neu3	Csrnp1
Rpl27a	5.23649737376241e-31	0.804576	0.778	0.831	6.02040103061464e-27	Neu3	Rpl27a
Efhd2	9.22224835816717e-31	0.759309	0.793	0.837	1.06028189373848e-26	Neu3	Efhd2
Bcl2a1b	1.21538229248871e-30	1.47428	0.628	0.556	1.39732502167427e-26	Neu3	Bcl2a1b
Ddx3x1	4.31797099732397e-30	1.25742	0.609	0.582	4.96437125562337e-26	Neu3	Ddx3x
Clec2d	4.86292293026894e-30	1.37236	0.538	0.451	5.59090249293019e-26	Neu3	Clec2d
Tnfaip3	8.00651107442218e-30	1.1153	0.668	0.584	9.20508578226318e-26	Neu3	Tnfaip3
Rps27	1.03971794184988e-29	0.502832	0.934	0.983	1.1953637177448e-25	Neu3	Rps27
Hspa1b	1.68512229042066e-29	1.86012	0.51	0.374	1.93738509729664e-25	Neu3	Hspa1b
Ptafr	2.65462575820239e-29	0.775546	0.802	0.838	3.05202323420529e-25	Neu3	Ptafr
Rpl23	3.70060520009136e-29	0.649373	0.891	0.94	4.25458579854504e-25	Neu3	Rpl23
Sorl11	1.13516334789165e-28	0.753297	0.777	0.836	1.30509730107103e-24	Neu3	Sorl1
Lmnb11	1.39238756291137e-28	0.562802	0.918	0.855	1.60082798107921e-24	Neu3	Lmnb1
Ccnl1	1.69789316234815e-28	0.713137	0.823	0.865	1.95206776875167e-24	Neu3	Ccnl1
Nfkbid	3.4656404846923e-28	1.5521	0.471	0.375	3.98444686525074e-24	Neu3	Nfkbid
Pde4b1	4.76748785719247e-28	0.946335	0.694	0.718	5.48118078941419e-24	Neu3	Pde4b
Grb21	5.58420594410447e-28	0.940506	0.661	0.692	6.4201615739369e-24	Neu3	Grb2
Serbp1	9.49367630066654e-28	1.84401	0.282	0.157	1.09148796428763e-23	Neu3	Serbp1
Cox4i1	2.11198868713632e-27	0.897543	0.682	0.721	2.42815339360063e-23	Neu3	Cox4i1
Pcbp1	9.57798434397131e-27	1.41723	0.451	0.349	1.10118086002638e-22	Neu3	Pcbp1
Elob	1.30367076997962e-26	0.745946	0.718	0.772	1.49883028424557e-22	Neu3	Elob
H2-Q101	1.36549574763996e-26	1.49026	0.462	0.359	1.56991046106166e-22	Neu3	H2-Q10
Syk	1.93988758784922e-26	0.737429	0.744	0.781	2.23028875975025e-22	Neu3	Syk
Rbms11	2.22978416448879e-26	0.804195	0.725	0.758	2.56358285391276e-22	Neu3	Rbms1
Fem1c	2.50306093524411e-26	0.927669	0.686	0.705	2.87776915725015e-22	Neu3	Fem1c
Ctss1	3.63203685596408e-26	2.20882	0.311	0.197	4.1757527733019e-22	Neu3	Ctss
Rpl9	4.28744742083316e-26	0.673094	0.825	0.897	4.92927829973188e-22	Neu3	Rpl9
Ankrd11	9.39789730905812e-26	1.28239	0.536	0.497	1.08047625362241e-21	Neu3	Ankrd11
Nfkbiz	9.42781524342295e-26	0.840723	0.725	0.697	1.08391591853634e-21	Neu3	Nfkbiz
Atp5b	1.08531866292364e-25	1.34518	0.472	0.399	1.24779086676331e-21	Neu3	Atp5b
Nup981	1.44727815686884e-25	1.62632	0.453	0.373	1.6639356969521e-21	Neu3	Nup98
Pnrc1	1.90523857794969e-25	0.575616	0.897	0.96	2.19045279306875e-21	Neu3	Pnrc1
Rps6	2.83881769061017e-25	1.20441	0.557	0.536	3.26378869889451e-21	Neu3	Rps6
Tgoln1	3.34282673265371e-25	0.752702	0.774	0.831	3.84324789453197e-21	Neu3	Tgoln1
Rpl17	3.65734492364352e-25	0.659147	0.821	0.885	4.20484945871295e-21	Neu3	Rpl17
Rpl27	4.66644792527364e-25	0.8297	0.69	0.738	5.3650151796871e-21	Neu3	Rpl27
Rps18	4.79924575332982e-25	1.7478	0.376	0.269	5.51769284260329e-21	Neu3	Rps18
Cers61	5.41546427095389e-25	1.57837	0.399	0.3	6.22615927231569e-21	Neu3	Cers6
Vamp81	6.07465023505046e-25	1.03877	0.62	0.632	6.98402537523752e-21	Neu3	Vamp8
Bcl2a1a	6.43272177985995e-25	2.36196	0.257	0.141	7.39570023030498e-21	Neu3	Bcl2a1a
Ppp1r15a	9.73161578554511e-25	0.82434	0.679	0.647	1.11884386686412e-20	Neu3	Ppp1r15a
Vmp1	1.44363053033073e-24	0.785748	0.791	0.817	1.65974202072124e-20	Neu3	Vmp1
Cdc42ep3	2.75802159613507e-24	1.75738	0.412	0.309	3.17089742907649e-20	Neu3	Cdc42ep3
Rpl35	2.77839201760521e-24	1.32888	0.44	0.349	3.19431730264071e-20	Neu3	Rpl35
Rps17	5.89926299359539e-24	1.553	0.406	0.311	6.78238266373663e-20	Neu3	Rps17
Rps91	1.02313187684485e-23	0.430891	0.972	0.969	1.17629471880852e-19	Neu3	Rps9
Cyba	1.17346549628806e-23	0.433872	0.881	0.89	1.34913328108238e-19	Neu3	Cyba
Rps10	1.30012461478453e-23	0.608819	0.813	0.895	1.49475326961778e-19	Neu3	Rps10
Baz1a	1.31007957910464e-23	1.45457	0.429	0.338	1.50619849209661e-19	Neu3	Baz1a
Snrpb	2.05419638380598e-23	1.65451	0.311	0.202	2.36170958246173e-19	Neu3	Snrpb
Hsp90aa1	2.77520843937335e-23	1.02962	0.786	0.798	3.19065714274754e-19	Neu3	Hsp90aa1
Mefv	4.99002435865646e-23	1.1173	0.601	0.58	5.73703100514733e-19	Neu3	Mefv
Rps12	7.55630703001234e-23	0.582048	0.855	0.925	8.68748619240518e-19	Neu3	Rps12
Rpl26	8.02704788657752e-23	0.951383	0.648	0.69	9.22869695519818e-19	Neu3	Rpl26
Coq10b1	8.58073595063137e-23	1.49474	0.464	0.402	9.86527212244089e-19	Neu3	Coq10b
Sf3b11	1.53508492680587e-22	0.78007	0.708	0.773	1.76488714034871e-18	Neu3	Sf3b1
Rps19	1.643852825814e-22	1.41903	0.566	0.557	1.88993759383836e-18	Neu3	Rps19
Hnrnpu	2.05578139383235e-22	0.99687	0.601	0.581	2.36353186848906e-18	Neu3	Hnrnpu
Fosb	5.3111662518427e-22	1.96961	0.289	0.18	6.10624783974355e-18	Neu3	Fosb
Chchd2	6.87854355174103e-22	0.690141	0.758	0.855	7.90826152143667e-18	Neu3	Chchd2
Rpl34	8.86517681598884e-22	0.620692	0.797	0.866	1.01922937853424e-17	Neu3	Rpl34
Rps20	1.03233242420343e-21	1.39474	0.513	0.475	1.18687258810669e-17	Neu3	Rps20
Hnrnpa3	1.95453788952543e-21	1.0821	0.584	0.593	2.24713221158739e-17	Neu3	Hnrnpa3
Fyb1	4.69805431257406e-21	1.23869	0.494	0.434	5.4013530431664e-17	Neu3	Fyb
Ccrl2	6.02926034932895e-21	1.20844	0.602	0.518	6.93184062362349e-17	Neu3	Ccrl2
Eif4g21	8.60260607530373e-21	0.805862	0.666	0.706	9.8904162047767e-17	Neu3	Eif4g2
Rpl18a	1.27592595778428e-20	0.653066	0.797	0.876	1.46693207366459e-16	Neu3	Rpl18a
Emilin21	1.56311493839361e-20	0.548373	0.821	0.873	1.79711324467113e-16	Neu3	Emilin2
Ubc	1.88048952840654e-20	0.362456	0.986	0.995	2.161998810809e-16	Neu3	Ubc
Nedd81	3.89785948324996e-20	1.31818	0.458	0.403	4.48136904789248e-16	Neu3	Nedd8
Rab11fip1	4.60644862029907e-20	0.959507	0.659	0.682	5.29603397875784e-16	Neu3	Rab11fip1
Rps11	4.79670037923768e-20	0.867578	0.665	0.71	5.51476642600956e-16	Neu3	Rps11
Atpif1	6.30867309297116e-20	1.71378	0.296	0.198	7.25308145498895e-16	Neu3	Atpif1
Bst1	7.997618048905e-20	0.887395	0.595	0.579	9.19486147082607e-16	Neu3	Bst1
Trpm7	1.05396742370347e-19	1.55338	0.296	0.194	1.21174634703188e-15	Neu3	Trpm7
Ier31	1.24888229324121e-19	0.653969	0.904	0.973	1.43583997253942e-15	Neu3	Ier3
Rpl13a	1.56613891084426e-19	0.868105	0.622	0.663	1.80058990579764e-15	Neu3	Rpl13a
Lst1	1.87905137992646e-19	1.16458	0.568	0.561	2.16034537150145e-15	Neu3	Lst1
Rpl23a	1.96905257139547e-19	1.04057	0.578	0.603	2.26381974133337e-15	Neu3	Rpl23a
Gpbp1	2.07335297026273e-19	1.14197	0.517	0.508	2.38373390991106e-15	Neu3	Gpbp1
Atf7ip	2.26586765033845e-19	0.959172	0.613	0.612	2.60506803759412e-15	Neu3	Atf7ip
Tgif1	2.66613268843389e-19	0.816197	0.635	0.642	3.06525275189245e-15	Neu3	Tgif1
Eif3j1	3.3894235746378e-19	1.62304	0.261	0.162	3.89682028376107e-15	Neu3	Eif3j1
Arih11	3.56614492231888e-19	1.3918	0.444	0.398	4.09999681719001e-15	Neu3	Arih1
Hspa1a	3.8530711187607e-19	1.60258	0.486	0.394	4.42987586523917e-15	Neu3	Hspa1a
Atp5l1	5.53188197713035e-19	0.568733	0.784	0.845	6.36000470910676e-15	Neu3	Atp5l
Atp13a3	6.72065545784448e-19	1.66346	0.297	0.201	7.7267375798838e-15	Neu3	Atp13a3
Ppp3ca1	7.20103691275951e-19	1.47601	0.365	0.28	8.27903213859961e-15	Neu3	Ppp3ca
Rnf149	7.52003994467834e-19	0.67687	0.76	0.844	8.64578992439669e-15	Neu3	Rnf149
Ssh21	7.78524576759316e-19	1.59381	0.346	0.259	8.95069705900186e-15	Neu3	Ssh2
H3f3b	8.28215704894541e-19	0.337128	0.985	0.995	9.52199595917254e-15	Neu3	H3f3b
Jund	9.72827733407245e-19	0.744581	0.736	0.776	1.11846004509831e-14	Neu3	Jund
Mpeg1	1.48741830497301e-18	0.929152	0.554	0.492	1.71008482522747e-14	Neu3	Mpeg1
Atp6v0b	1.55238047200486e-18	0.447363	0.802	0.89	1.78477182866399e-14	Neu3	Atp6v0b
Cox6b11	1.59809680261553e-18	0.933258	0.594	0.631	1.83733189396708e-14	Neu3	Cox6b1
Ctsa	1.67336044555578e-18	1.47676	0.295	0.197	1.92386250425548e-14	Neu3	Ctsa
Actr21	2.05663677872362e-18	0.688441	0.709	0.815	2.36451530449854e-14	Neu3	Actr2
Mrpl52	2.2806389760285e-18	1.44221	0.418	0.342	2.62205063073996e-14	Neu3	Mrpl52
Dazap21	3.34240148607453e-18	0.741384	0.675	0.75	3.84275898853988e-14	Neu3	Dazap2
Il10rb	3.35242592079965e-18	0.860439	0.61	0.652	3.85428408114335e-14	Neu3	Il10rb
Trim30d1	3.47595767268976e-18	1.66476	0.296	0.203	3.99630853629142e-14	Neu3	Trim30d
Itgb1	3.91728856424363e-18	1.29268	0.394	0.307	4.5037066623109e-14	Neu3	Itgb1
Bcl2l11	4.06576604778877e-18	0.724743	0.809	0.908	4.67441122514274e-14	Neu3	Bcl2l11
Eif5a	4.61131536018412e-18	0.872919	0.676	0.698	5.30162926960368e-14	Neu3	Eif5a
Ybx1	5.71058271107914e-18	1.30574	0.448	0.401	6.56545694292769e-14	Neu3	Ybx1
Btg11	5.87819092436279e-18	0.368813	0.982	0.994	6.7581561057399e-14	Neu3	Btg1
Celf21	6.4876254641786e-18	1.17255	0.497	0.466	7.45882299616614e-14	Neu3	Celf2
Nlrp3	6.62176106860489e-18	0.631727	0.807	0.856	7.61303870057504e-14	Neu3	Nlrp3
Tmem14c	7.14033680377064e-18	1.58503	0.303	0.213	8.20924522329511e-14	Neu3	Tmem14c
Tgm21	8.31414758633247e-18	0.781035	0.679	0.697	9.55877548000644e-14	Neu3	Tgm2
2310001H17Rik1	1.39324314625678e-17	1.12767	0.494	0.47	1.60181164525141e-13	Neu3	2310001H17Rik
Myadm1	1.65092113326507e-17	1.40159	0.392	0.317	1.89806402691485e-13	Neu3	Myadm
D8Ertd738e1	2.68369398025318e-17	1.01344	0.634	0.663	3.08544296909708e-13	Neu3	D8Ertd738e
Sell1	2.79122186278485e-17	0.769397	0.686	0.686	3.20906777564374e-13	Neu3	Sell
Gm34455	2.92120268512546e-17	1.67663	0.274	0.18	3.35850672708875e-13	Neu3	Gm34455
Pum2	3.64898373876194e-17	1.06865	0.503	0.483	4.1952366044546e-13	Neu3	Pum2
Eif5	4.65621714962238e-17	0.480439	0.721	0.758	5.35325285692086e-13	Neu3	Eif5
Rel	6.61051965012137e-17	1.01115	0.622	0.643	7.60011444174454e-13	Neu3	Rel
Nab1	1.38587271926563e-16	0.78992	0.626	0.682	1.59333786533969e-12	Neu3	Nab1
Hdc1	1.57801822325097e-16	0.542059	0.905	0.889	1.81424755127164e-12	Neu3	Hdc
Sik1	2.54429482334412e-16	1.62938	0.324	0.247	2.92517575839873e-12	Neu3	Sik1
Rps15a	3.34222386434577e-16	0.911406	0.588	0.626	3.84255477683833e-12	Neu3	Rps15a
Fus	3.6026623381003e-16	0.720797	0.677	0.741	4.14198089011391e-12	Neu3	Fus
Crem1	4.20321207058195e-16	0.135507	0.331	0.578	4.83243291754807e-12	Neu3	Crem
Iqgap1	4.84400484213162e-16	0.370998	0.897	0.957	5.56915236699873e-12	Neu3	Iqgap1
Kmt2c	5.39793625997116e-16	1.51286	0.323	0.245	6.20600731808884e-12	Neu3	Kmt2c
Rps231	5.51340452174739e-16	0.806569	0.686	0.76	6.33876117865297e-12	Neu3	Rps23
Mtdh	6.1675111045186e-16	1.46698	0.275	0.183	7.09078751686503e-12	Neu3	Mtdh
Pfn11	9.01832730840967e-16	0.335646	0.975	0.984	1.03683709064786e-11	Neu3	Pfn1
Rpl5	1.2548037172595e-15	1.4433	0.359	0.287	1.44264783373325e-11	Neu3	Rpl5
Pitpna	1.68071139370689e-15	0.691378	0.647	0.711	1.93231388934481e-11	Neu3	Pitpna
Il6ra	1.78325879061049e-15	1.44106	0.374	0.311	2.05021263156488e-11	Neu3	Il6ra
Rplp01	1.8470248705043e-15	0.733399	0.712	0.785	2.12352449361879e-11	Neu3	Rplp0
Pirb1	2.05444963741093e-15	0.830684	0.588	0.595	2.36200074813135e-11	Neu3	Pirb
Ost4	2.27053376444634e-15	0.982086	0.541	0.565	2.61043266898395e-11	Neu3	Ost4
Hnrnpab	2.47141609987419e-15	1.52434	0.261	0.176	2.84138709002536e-11	Neu3	Hnrnpab
Hmgb1	2.71901350014427e-15	0.997134	0.524	0.508	3.12604982111587e-11	Neu3	Hmgb1
Cxcr4	3.80963116253124e-15	1.48938	0.441	0.392	4.37993294756216e-11	Neu3	Cxcr4
Clec4e	3.97614914007076e-15	0.436582	0.955	0.986	4.57137866633935e-11	Neu3	Clec4e
Pbx11	4.43252800441283e-15	1.56633	0.362	0.296	5.09607744667343e-11	Neu3	Pbx1
Ube2i	4.76124349883268e-15	0.954125	0.483	0.472	5.47400165060793e-11	Neu3	Ube2i
Cd74	6.47654074077722e-15	1.5997	0.345	0.271	7.44607888967158e-11	Neu3	Cd74
Fgr1	6.67651413605744e-15	0.965632	0.532	0.534	7.67598830222524e-11	Neu3	Fgr
Zfp36	7.27127181252377e-15	0.696285	0.771	0.833	8.35978120285858e-11	Neu3	Zfp36
Cd521	7.34999692685314e-15	0.341577	0.972	0.977	8.45029146680306e-11	Neu3	Cd52
Sh3bgrl3	7.70757319640161e-15	0.387724	0.894	0.936	8.86139690390294e-11	Neu3	Sh3bgrl3
Ndel11	7.82219298863807e-15	0.589263	0.763	0.818	8.99317527903719e-11	Neu3	Ndel1
Cd300a	9.33126238146498e-15	1.13715	0.458	0.425	1.07281523599703e-10	Neu3	Cd300a
Abracl	1.00898577471918e-14	1.28521	0.381	0.322	1.16003094519464e-10	Neu3	Abracl
Mpp71	1.16836268745968e-14	1.25459	0.469	0.417	1.34326658177239e-10	Neu3	Mpp7
Atf4	1.17741580159065e-14	0.637577	0.68	0.738	1.35367494708877e-10	Neu3	Atf4
Slk	2.09898278853375e-14	1.56193	0.341	0.272	2.41320051197725e-10	Neu3	Slk
Lars2	2.23704821277305e-14	0.268525	0.973	0.986	2.57193433022517e-10	Neu3	Lars2
Gpx1	3.46104969105611e-14	0.650572	0.561	0.528	3.97916882980721e-10	Neu3	Gpx1
Stat31	5.99291652462959e-14	0.883225	0.556	0.579	6.89005612836664e-10	Neu3	Stat3
Tspan131	7.35584373479405e-14	1.43773	0.31	0.234	8.45701354189272e-10	Neu3	Tspan13
Lrg11	8.39168466510125e-14	0.637799	0.595	0.501	9.6479198594669e-10	Neu3	Lrg1
Nufip2	9.25670291446182e-14	1.13454	0.448	0.424	1.06424313407568e-09	Neu3	Nufip2
Vps37b	1.07981280903408e-13	1.21485	0.549	0.534	1.24146078654649e-09	Neu3	Vps37b
Rpl301	1.38915441648807e-13	0.649106	0.716	0.807	1.59711083263634e-09	Neu3	Rpl30
Chd21	1.45635352094485e-13	0.874647	0.577	0.616	1.67436964303029e-09	Neu3	Chd2
Mycbp2	1.55290759938782e-13	1.43691	0.314	0.243	1.78537786701618e-09	Neu3	Mycbp2
Antxr21	2.81379050936599e-13	0.568753	0.765	0.826	3.23501494861808e-09	Neu3	Antxr2
Gls	3.35111252011245e-13	1.32989	0.38	0.329	3.85277406437329e-09	Neu3	Gls
Sfpq	7.7180794599057e-13	1.05292	0.48	0.476	8.87347595505358e-09	Neu3	Sfpq
Ywhaz1	8.4494129275765e-13	0.575609	0.733	0.84	9.71429004283471e-09	Neu3	Ywhaz
Slc38a21	8.68444418511356e-13	0.684699	0.691	0.761	9.98450547962506e-09	Neu3	Slc38a2
Rpl6	9.64323428431536e-13	0.885621	0.536	0.552	1.10868264566774e-08	Neu3	Rpl6
Cox8a1	1.08196917432028e-12	0.498082	0.796	0.9	1.24393995971602e-08	Neu3	Cox8a
Tiparp1	1.16446489902202e-12	0.802937	0.696	0.755	1.33878529440561e-08	Neu3	Tiparp
Ier2	1.36773458546691e-12	0.939714	0.553	0.571	1.5724844529113e-08	Neu3	Ier2
Rpl29	1.39329097377317e-12	1.06586	0.496	0.522	1.60186663254701e-08	Neu3	Rpl29
Gpr351	1.6028635408635e-12	1.06292	0.485	0.477	1.84281221293077e-08	Neu3	Gpr35
BC005537	1.69063784028227e-12	0.943598	0.545	0.573	1.94372632497252e-08	Neu3	BC005537
Hnrnpc	1.69973602882372e-12	0.851301	0.534	0.565	1.95418651233863e-08	Neu3	Hnrnpc
Zfp263	1.73888143024856e-12	1.33592	0.378	0.327	1.99919198035677e-08	Neu3	Zfp263
Lcp2	1.73945859180873e-12	0.715406	0.651	0.729	1.9998555430025e-08	Neu3	Lcp2
Ndufb1-ps1	1.75659896423994e-12	0.923554	0.524	0.551	2.01956182918666e-08	Neu3	Ndufb1-ps
Atg31	1.87398969296515e-12	1.13245	0.447	0.428	2.15452595000203e-08	Neu3	Atg3
Nfkbia	1.92718088667645e-12	0.389249	0.919	0.967	2.21567986541192e-08	Neu3	Nfkbia
Rps7	2.08235993304876e-12	0.766024	0.612	0.686	2.39408921502616e-08	Neu3	Rps7
Csde1	2.71442535869773e-12	1.04537	0.462	0.465	3.12077483489478e-08	Neu3	Csde1
Tmed101	2.99498384194199e-12	0.959575	0.508	0.529	3.4433329230807e-08	Neu3	Tmed10
Sbds	4.26338813566868e-12	1.65472	0.25	0.182	4.90161733957828e-08	Neu3	Sbds
Cox7a2	4.99267894110691e-12	0.982384	0.501	0.525	5.74008297859061e-08	Neu3	Cox7a2
Calm1	6.05894720562034e-12	0.322662	0.937	0.97	6.96597160230171e-08	Neu3	Calm1
Rasgrp41	7.15575049045469e-12	1.53736	0.263	0.196	8.22696633887576e-08	Neu3	Rasgrp4
Gm10076	7.34004749494136e-12	0.672962	0.602	0.662	8.43885260493409e-08	Neu3	Gm10076
Taf10	7.38699509194119e-12	1.42393	0.292	0.228	8.49282825720479e-08	Neu3	Taf10
Tra2a	8.396265772872e-12	0.667758	0.686	0.723	9.65318675907094e-08	Neu3	Tra2a
Srsf3	9.735133768438e-12	1.39639	0.398	0.368	1.11924832935732e-07	Neu3	Srsf3
H2-D11	1.02603599660052e-11	0.313717	0.971	0.979	1.17963358529162e-07	Neu3	H2-D1
Jmjd1c	1.06273045064787e-11	0.768614	0.627	0.714	1.22182119910985e-07	Neu3	Jmjd1c
Rpl10	1.11856131712475e-11	0.463102	0.756	0.869	1.28600994629833e-07	Neu3	Rpl10
Ptgs2os21	1.18767361931167e-11	1.28562	0.392	0.353	1.36546836012262e-07	Neu3	Ptgs2os2
Rsrp11	1.27418762402903e-11	0.330239	0.904	0.952	1.46493351134617e-07	Neu3	Rsrp1
Etf1	1.32514174513976e-11	0.69925	0.651	0.751	1.52351546438718e-07	Neu3	Etf1
Rps131	1.4271958120458e-11	0.462094	0.785	0.89	1.64084702510905e-07	Neu3	Rps13
Kctd121	1.71700387620757e-11	0.942452	0.623	0.669	1.97403935647585e-07	Neu3	Kctd12
Lrrc25	1.73991618150373e-11	1.05477	0.42	0.386	2.00038163387484e-07	Neu3	Lrrc25
Naca	2.03352214301947e-11	1.11374	0.384	0.34	2.33794040782948e-07	Neu3	Naca
Ndufa131	2.19317412457112e-11	1.34979	0.37	0.337	2.52149229101941e-07	Neu3	Ndufa13
Rbm25	3.57484505181614e-11	1.01556	0.461	0.459	4.10999935607301e-07	Neu3	Rbm25
Mef2d	3.67090955567528e-11	1.18359	0.38	0.345	4.22044471615987e-07	Neu3	Mef2d
Ankrd441	4.23935345531402e-11	1.5012	0.307	0.25	4.87398466757453e-07	Neu3	Ankrd44
Sirpa	4.46919475002712e-11	1.07571	0.429	0.41	5.13823320410618e-07	Neu3	Sirpa
Trem11	4.79453494333524e-11	0.368045	0.892	0.895	5.51227682435253e-07	Neu3	Trem1
Arhgap451	5.22923798816771e-11	1.38618	0.314	0.259	6.01205491499642e-07	Neu3	Arhgap45
Tnfrsf1a1	5.40450629585132e-11	0.808758	0.541	0.577	6.21356088834026e-07	Neu3	Tnfrsf1a
Erbin	5.83316498789231e-11	0.845635	0.557	0.606	6.70638978657978e-07	Neu3	Erbin
March71	6.02337963032314e-11	0.81753	0.616	0.697	6.92507956098251e-07	Neu3	March7
Dot1l	6.42103944134151e-11	1.44921	0.293	0.233	7.38226904571034e-07	Neu3	Dot1l
Herc1	8.81918172674898e-11	1.54349	0.257	0.196	1.01394132312433e-06	Neu3	Herc1
Atp5md	1.20021586063085e-10	0.972977	0.541	0.613	1.37988817496729e-06	Neu3	Atp5md
mt-Nd51	1.31048680828545e-10	0.125808	0.17	0.324	1.50666668348579e-06	Neu3	mt-Nd5
Pcf11	1.35645297702528e-10	1.22753	0.412	0.397	1.55951398768597e-06	Neu3	Pcf11
Hnrnpf	1.38758882994978e-10	0.68678	0.578	0.61	1.59531087779327e-06	Neu3	Hnrnpf
Snrnp70	1.57819123888617e-10	1.31741	0.335	0.29	1.81444646734743e-06	Neu3	Snrnp70
Man2b11	1.69186821622274e-10	1.55287	0.288	0.234	1.94514088819128e-06	Neu3	Man2b1
Cmtm61	1.72726685354869e-10	1.02757	0.433	0.408	1.98583870152492e-06	Neu3	Cmtm6
Rheb	1.73963513307018e-10	0.979131	0.44	0.432	2.00005851249079e-06	Neu3	Rheb
Rpl15	2.14387108628556e-10	1.10537	0.447	0.45	2.46480858790251e-06	Neu3	Rpl15
Nfkbie	2.31822087253085e-10	1.08131	0.42	0.386	2.66525853714872e-06	Neu3	Nfkbie
Atox1	2.45135331097043e-10	0.340545	0.728	0.773	2.81832090162271e-06	Neu3	Atox1
Tmem591	3.07717800623714e-10	1.11896	0.385	0.361	3.53783155377084e-06	Neu3	Tmem59
Unc93b1	3.22524086390956e-10	1.571	0.251	0.192	3.70805942123682e-06	Neu3	Unc93b1
Srpk2	3.49032403128185e-10	0.102174	0.208	0.373	4.01282553876474e-06	Neu3	Srpk2
Cep83	3.97734842689958e-10	1.47575	0.289	0.233	4.57275748640645e-06	Neu3	Cep83
Tet3	3.99073318147007e-10	1.33123	0.256	0.191	4.58814593873614e-06	Neu3	Tet3
Rpl31	4.09348898872953e-10	1.17398	0.398	0.379	4.70628429034234e-06	Neu3	Rpl31
Dusp5	4.53485923260995e-10	0.895648	0.573	0.622	5.21372765973165e-06	Neu3	Dusp5
Calm2	4.98377074813808e-10	0.606578	0.651	0.733	5.72984122913435e-06	Neu3	Calm2
Zc3hav1	5.28848311164922e-10	1.27305	0.392	0.374	6.0801690334631e-06	Neu3	Zc3hav1
Pfdn51	6.65871672146832e-10	0.641128	0.617	0.7	7.65552661467213e-06	Neu3	Pfdn5
Cyld	7.24227977496214e-10	1.47027	0.316	0.268	8.32644905727397e-06	Neu3	Cyld
Csf2rb1	8.11210184378279e-10	0.529416	0.735	0.818	9.32648348979707e-06	Neu3	Csf2rb
Rabac1	8.14343479199445e-10	0.784942	0.527	0.568	9.36250698035602e-06	Neu3	Rabac1
Tomm71	8.44357083154625e-10	1.004	0.473	0.507	9.70757338502872e-06	Neu3	Tomm7
Trib11	8.75966918391618e-10	0.540893	0.735	0.828	1.00709916607484e-05	Neu3	Trib1
Ccpg11	9.10990634152242e-10	1.16433	0.39	0.359	1.04736593208483e-05	Neu3	Ccpg1
Srsf7	9.40080245821523e-10	1.25314	0.31	0.26	1.08081025862101e-05	Neu3	Srsf7
Selplg1	1.02474002403162e-09	0.790428	0.577	0.62	1.17814360562915e-05	Neu3	Selplg
Lcp11	1.03142967776726e-09	0.283415	0.976	0.983	1.18583470052902e-05	Neu3	Lcp1
Rpl12	1.12302678670196e-09	1.34234	0.341	0.301	1.29114389667125e-05	Neu3	Rpl12
Gsr1	1.14939460771453e-09	0.40332	0.782	0.861	1.32145898048939e-05	Neu3	Gsr
Tma71	1.15292537691762e-09	1.04054	0.416	0.411	1.32551830584218e-05	Neu3	Tma7
Rer1	1.27491755014938e-09	1.31325	0.323	0.288	1.46577270740675e-05	Neu3	Rer1
Ripor21	1.39527583506347e-09	1.41388	0.317	0.269	1.60414862757247e-05	Neu3	Ripor2
Zfp36l2	1.45826068121576e-09	0.93217	0.575	0.599	1.67656230519376e-05	Neu3	Zfp36l2
Arpc1b1	1.4763808724278e-09	0.3339	0.867	0.928	1.69739508903024e-05	Neu3	Arpc1b
Gm20186	1.5829463301676e-09	1.08858	0.5	0.513	1.81991339579368e-05	Neu3	Gm20186
Tsc22d3	1.79340955891299e-09	0.947544	0.388	0.337	2.06188296988227e-05	Neu3	Tsc22d3
Gmfg1	2.01859212980368e-09	0.421196	0.76	0.844	2.32077537163529e-05	Neu3	Gmfg
Mob1a	2.06352941982714e-09	1.05295	0.433	0.441	2.37243977397527e-05	Neu3	Mob1a
Creb1	2.17704840319383e-09	1.45803	0.297	0.25	2.50295254915195e-05	Neu3	Creb1
Purb	2.94988387298431e-09	0.98566	0.486	0.524	3.39148148877006e-05	Neu3	Purb
Nfkb1	3.2526054240217e-09	1.00083	0.559	0.626	3.73952045599775e-05	Neu3	Nfkb1
Tra2b	3.32761542334005e-09	0.997159	0.405	0.383	3.82575945221405e-05	Neu3	Tra2b
Txnip	3.36765826928764e-09	0.389335	0.838	0.888	3.8717967122e-05	Neu3	Txnip
Polr1d	3.49857664811477e-09	1.24998	0.321	0.283	4.02231357233756e-05	Neu3	Polr1d
Rpl28	3.53646196902675e-09	0.670083	0.622	0.712	4.06587032579006e-05	Neu3	Rpl28
Ptbp3	3.71124128403225e-09	0.403317	0.785	0.879	4.26681410425188e-05	Neu3	Ptbp3
Sh3glb11	3.74595024804804e-09	0.456651	0.722	0.807	4.30671900018084e-05	Neu3	Sh3glb1
Hnrnph2	3.83282776885512e-09	0.780726	0.571	0.662	4.40660208585274e-05	Neu3	Hnrnph2
Ogfrl11	4.26654236462772e-09	1.29835	0.346	0.313	4.90524375661249e-05	Neu3	Ogfrl1
Gm12840	4.66129047123147e-09	1.4868	0.31	0.254	5.35908565477482e-05	Neu3	Gm12840
Rnf19b	5.18062702188128e-09	0.107912	0.383	0.597	5.95616688705691e-05	Neu3	Rnf19b
Ube2d31	5.90930280810002e-09	0.366547	0.849	0.923	6.79392543847259e-05	Neu3	Ube2d3
Acsl4	6.15630232955551e-09	0.145379	0.165	0.299	7.07790078828997e-05	Neu3	Acsl4
Samhd11	7.86115977512173e-09	0.806633	0.549	0.579	9.03797539345745e-05	Neu3	Samhd1
Trps11	8.19218730039155e-09	1.33015	0.346	0.316	9.41855773926016e-05	Neu3	Trps1
Wac1	8.89119050938211e-09	1.23329	0.402	0.395	0.000102222	Neu3	Wac
Msl21	9.31921727439704e-09	1.05867	0.487	0.512	0.000107143	Neu3	Msl2
Rbx1	1.10762116982946e-08	1.13722	0.351	0.321	0.000127343	Neu3	Rbx1
Mthfsl	1.11300900708173e-08	1.39672	0.313	0.276	0.000127963	Neu3	Mthfsl
Grcc10	1.7572104708851e-08	1.42757	0.281	0.236	0.000202026	Neu3	Grcc10
Tox41	1.80278912985292e-08	0.127377	0.166	0.297	0.000207267	Neu3	Tox4
Fam111a	2.3309038397785e-08	0.905348	0.485	0.503	0.000267984	Neu3	Fam111a
Crk1	2.71989969277234e-08	1.03024	0.397	0.397	0.000312707	Neu3	Crk
Pten1	2.83099242080053e-08	0.903492	0.451	0.463	0.000325479	Neu3	Pten
Ucp21	2.88584818089358e-08	0.88694	0.503	0.55	0.000331786	Neu3	Ucp2
Brk1	2.92036210957742e-08	0.815574	0.469	0.502	0.000335754	Neu3	Brk1
Qk	3.19197450356425e-08	1.03161	0.42	0.427	0.000366981	Neu3	Qk
Txnl11	4.03061650745562e-08	0.128299	0.209	0.36	0.0004634	Neu3	Txnl1
Zeb2	4.56681109953849e-08	0.544279	0.743	0.826	0.000525046	Neu3	Zeb2
Cebpz1	4.58896865405143e-08	1.27058	0.321	0.282	0.000527594	Neu3	Cebpz
Dennd5a1	4.63587849916551e-08	0.170621	0.256	0.429	0.000532987	Neu3	Dennd5a
Cfp1	4.79709861376357e-08	0.809678	0.482	0.49	0.000551522	Neu3	Cfp
Gabarap	5.16431433306868e-08	0.208729	0.953	0.991	0.000593741	Neu3	Gabarap
Zfp106	5.1789216191581e-08	1.08897	0.42	0.427	0.000595421	Neu3	Zfp106
Ap2b11	5.65062656659724e-08	0.124839	0.172	0.305	0.000649653	Neu3	Ap2b1
Frg11	5.8928695488742e-08	0.119668	0.168	0.293	0.000677503	Neu3	Frg1
Gda1	5.94186318658843e-08	0.56638	0.697	0.815	0.000683136	Neu3	Gda
Cers2	5.99584423944547e-08	0.104739	0.193	0.333	0.000689342	Neu3	Cers2
Gnb1	6.01414086000102e-08	0.678583	0.549	0.622	0.000691446	Neu3	Gnb1
Rgs2	6.14791174695804e-08	1.10344	0.392	0.367	0.000706825	Neu3	Rgs2
Slc25a5	6.26942150014423e-08	1.20309	0.331	0.3	0.000720795	Neu3	Slc25a5
Ifngr11	7.45310280413143e-08	1.05852	0.427	0.435	0.000856883	Neu3	Ifngr1
Spata13	8.5236359553664e-08	1.12964	0.296	0.249	0.000979962	Neu3	Spata13
Inpp5d	1.07263656268676e-07	1.17323	0.367	0.361	0.00123321	Neu3	Inpp5d
Hnrnpm	1.17526440430046e-07	1.02046	0.367	0.352	0.0013512	Neu3	Hnrnpm
Kansl1	1.17567181743528e-07	0.174316	0.18	0.313	0.00135167	Neu3	Kansl1
4833407H14Rik1	1.18281040249269e-07	0.168848	0.362	0.574	0.00135988	Neu3	4833407H14Rik
Ncl	1.26638404878347e-07	1.00389	0.372	0.35	0.00145596	Neu3	Ncl
N4bp1	1.41203387646165e-07	0.725015	0.587	0.648	0.00162342	Neu3	N4bp1
Atp7a	1.45174168650344e-07	0.18015	0.154	0.27	0.00166907	Neu3	Atp7a
Hipk1	1.66935906169969e-07	1.21008	0.317	0.285	0.00191926	Neu3	Hipk1
Pstpip11	1.71464719581831e-07	1.19728	0.331	0.306	0.00197133	Neu3	Pstpip1
Ube2j11	1.72644460918194e-07	0.125882	0.155	0.272	0.00198489	Neu3	Ube2j1
Pilra1	1.74940289374541e-07	0.737321	0.541	0.6	0.00201129	Neu3	Pilra
Litaf	1.8952557279523e-07	0.268742	0.929	0.978	0.00217898	Neu3	Litaf
Med13l	1.98597832589494e-07	1.15044	0.337	0.316	0.00228328	Neu3	Med13l
Atp5h1	2.4625439893652e-07	1.08329	0.42	0.435	0.00283119	Neu3	Atp5h
Cpne2	2.65179686411491e-07	0.135447	0.265	0.418	0.00304877	Neu3	Cpne2
Trim12c1	2.77729931548483e-07	0.104399	0.165	0.277	0.00319306	Neu3	Trim12c
Atp5mpl	2.90652061122179e-07	0.991506	0.377	0.372	0.00334163	Neu3	Atp5mpl
Snx10	2.95860091502441e-07	0.946661	0.473	0.489	0.0034015	Neu3	Snx10
Tfe3	3.08380152477904e-07	0.162253	0.165	0.283	0.00354545	Neu3	Tfe3
Dusp161	3.18808439065832e-07	0.886236	0.518	0.57	0.00366534	Neu3	Dusp16
Dop1b1	3.21944686595014e-07	0.197051	0.201	0.334	0.0037014	Neu3	Dop1b
Braf1	3.2645361371645e-07	1.27084	0.381	0.377	0.00375324	Neu3	Braf
Mapk1ip1l	3.77949031849275e-07	0.176494	0.177	0.304	0.00434528	Neu3	Mapk1ip1l
Isca11	4.68943582395409e-07	0.404653	0.186	0.315	0.00539144	Neu3	Isca1
Cir1	4.82906446901552e-07	0.199647	0.151	0.258	0.00555198	Neu3	Cir1
Ccni	4.93288482917447e-07	0.140998	0.26	0.422	0.00567134	Neu3	Ccni
Cr1l1	5.80894891009989e-07	1.24119	0.292	0.261	0.00667855	Neu3	Cr1l
Acbd3	6.0693409356701e-07	0.137682	0.182	0.304	0.00697792	Neu3	Acbd3
Gla	6.22262100743829e-07	0.581227	0.594	0.648	0.00715415	Neu3	Gla
Tut71	6.57413438911038e-07	0.41321	0.747	0.856	0.00755828	Neu3	Tut7
Plekho2	6.64091806700368e-07	0.724924	0.466	0.468	0.00763506	Neu3	Plekho2
Xist	7.39471275976224e-07	0.991874	0.482	0.507	0.0085017	Neu3	Xist
Cebpd1	7.7854538579554e-07	1.261	0.331	0.299	0.00895094	Neu3	Cebpd
March61	7.83994070663929e-07	0.174875	0.151	0.26	0.00901358	Neu3	March6
Macf1	7.8579479439922e-07	1.36178	0.25	0.208	0.00903428	Neu3	Macf1
Cd141	8.49586855073239e-07	0.281491	0.958	0.996	0.0097677	Neu3	Cd14
Trappc41	8.51828918481133e-07	0.321788	0.141	0.25	0.00979348	Neu3	Trappc4
1810037I17Rik	8.71204423847317e-07	0.684621	0.549	0.618	0.0100162	Neu3	1810037I17Rik
Ddx17	9.30980137573694e-07	1.0275	0.363	0.359	0.0107035	Neu3	Ddx17
Ssr3	9.42224602194077e-07	0.215367	0.228	0.376	0.0108328	Neu3	Ssr3
Rchy1	9.44997918551386e-07	0.138141	0.172	0.291	0.0108646	Neu3	Rchy1
Slc25a31	9.788584077296e-07	0.617903	0.698	0.814	0.0112539	Neu3	Slc25a3
Smap21	9.81812801268179e-07	0.149884	0.226	0.37	0.0112879	Neu3	Smap2
Ltb	9.99828167204636e-07	0.958816	0.346	0.309	0.011495	Neu3	Ltb
H2afj	1.02960900367146e-06	0.661396	0.575	0.654	0.0118374	Neu3	H2afj
Ptk2b	1.03309541050127e-06	0.963228	0.332	0.305	0.0118775	Neu3	Ptk2b
Ube2d2a	1.05198935628602e-06	0.849967	0.471	0.52	0.0120947	Neu3	Ube2d2a
Tagln21	1.11443549966526e-06	0.133434	0.281	0.422	0.0128127	Neu3	Tagln2
Cfl11	1.14880009496314e-06	0.248291	0.911	0.972	0.0132078	Neu3	Cfl1
Cd300c2	1.15278222239075e-06	1.09618	0.363	0.352	0.0132535	Neu3	Cd300c2
Pcyt1a	1.2144982532007e-06	0.215348	0.177	0.294	0.0139631	Neu3	Pcyt1a
Ndufb7	1.22022691647746e-06	1.24591	0.292	0.26	0.0140289	Neu3	Ndufb7
Trip12	1.22325214472249e-06	0.177281	0.258	0.416	0.0140637	Neu3	Trip12
Rhoa	1.63797776746183e-06	0.185778	0.89	0.958	0.0188318	Neu3	Rhoa
Osgin1	1.680907150907e-06	0.225578	0.173	0.282	0.0193254	Neu3	Osgin1
Tank	1.72986532434065e-06	0.109884	0.256	0.41	0.0198883	Neu3	Tank
Sidt21	1.86113145665611e-06	0.224985	0.249	0.401	0.0213974	Neu3	Sidt2
Hectd1	1.8723996951809e-06	0.502736	0.635	0.747	0.021527	Neu3	Hectd1
2810013P06Rik	1.88121145983545e-06	0.14467	0.204	0.331	0.0216283	Neu3	2810013P06Rik
Nr1h21	2.05720167252652e-06	0.116459	0.162	0.273	0.0236516	Neu3	Nr1h2
Supt4a1	2.2579048885348e-06	0.763081	0.532	0.616	0.0259591	Neu3	Supt4a
Slu7	2.31721941660383e-06	0.234534	0.193	0.317	0.0266411	Neu3	Slu7
N4bp2l2	2.55494683319452e-06	1.38775	0.274	0.242	0.0293742	Neu3	N4bp2l2
Pira2	2.63374877166547e-06	0.805081	0.434	0.452	0.0302802	Neu3	Pira2
Btbd91	2.71295140775585e-06	1.31843	0.316	0.298	0.0311908	Neu3	Btbd9
Adgre5	2.83646481341467e-06	1.08736	0.395	0.392	0.0326108	Neu3	Adgre5
Zfr	2.98860271656717e-06	0.251568	0.156	0.261	0.03436	Neu3	Zfr
1600010M07Rik1	3.08985053324237e-06	1.36877	0.254	0.217	0.035524	Neu3	1600010M07Rik
Tmem167	3.11187588235097e-06	1.22376	0.303	0.28	0.0357772	Neu3	Tmem167
Lilra6	3.18117410232824e-06	1.15588	0.303	0.277	0.036574	Neu3	Lilra6
Igf2r	3.21039973781974e-06	0.980654	0.302	0.27	0.03691	Neu3	Igf2r
Gpr132	3.49759745982338e-06	1.00762	0.366	0.353	0.0402119	Neu3	Gpr132
Serf2	3.71060243628747e-06	0.247532	0.846	0.926	0.0426608	Neu3	Serf2
Sipa1l11	4.32935427052783e-06	0.194669	0.264	0.411	0.0497746	Neu3	Sipa1l1
Kif5b	5.03694392242233e-06	1.17802	0.328	0.317	0.0579097	Neu3	Kif5b
Sf3b5	5.05036048468328e-06	1.13658	0.268	0.239	0.058064	Neu3	Sf3b5
Nfil31	5.06417856912802e-06	0.100629	0.397	0.584	0.0582229	Neu3	Nfil3
Gsap	5.2384466863e-06	0.148789	0.303	0.464	0.0602264	Neu3	Gsap
Rab8a1	5.37021636804645e-06	0.919939	0.391	0.404	0.0617414	Neu3	Rab8a
Atp6ap1	5.45990662518048e-06	0.903436	0.423	0.455	0.0627725	Neu3	Atp6ap1
Srp14	5.7071968559657e-06	1.09007	0.332	0.327	0.0656156	Neu3	Srp14
Cltc	5.96310545973165e-06	0.620879	0.585	0.694	0.0685578	Neu3	Cltc
Kpna4	6.52122817385531e-06	0.516794	0.669	0.805	0.0749746	Neu3	Kpna4
Snf81	6.53162558022121e-06	0.328448	0.161	0.268	0.0750941	Neu3	Snf8
Smarca5	6.62731618443361e-06	1.27464	0.275	0.245	0.0761943	Neu3	Smarca5
Arf1	6.67931654550241e-06	0.526864	0.594	0.712	0.0767921	Neu3	Arf1
Alox5ap1	6.84900838102439e-06	0.162617	0.908	0.92	0.078743	Neu3	Alox5ap
Iscu1	6.94391152819036e-06	0.259576	0.244	0.384	0.0798342	Neu3	Iscu
Tmem9b1	8.39685720814428e-06	0.334919	0.156	0.26	0.0965387	Neu3	Tmem9b
Ccdc71l	8.89092027229661e-06	0.127201	0.212	0.33	0.102219	Neu3	Ccdc71l
Jak1	8.96997939930302e-06	0.658259	0.554	0.655	0.103128	Neu3	Jak1
Ythdc11	9.56746047256672e-06	0.764391	0.483	0.536	0.109997	Neu3	Ythdc1
Atp5f11	9.763289108162e-06	0.945572	0.385	0.406	0.112249	Neu3	Atp5f1
Cox7a2l1	1.02545910680667e-05	0.311611	0.251	0.398	0.117897	Neu3	Cox7a2l
Micos10	1.06419292715564e-05	1.17623	0.31	0.299	0.12235	Neu3	Micos10
Pde7b1	1.19143785143829e-05	0.15606	0.156	0.253	0.13698	Neu3	Pde7b
Rsrc2	1.22235856604166e-05	0.611998	0.557	0.632	0.140535	Neu3	Rsrc2
4930581F22Rik	1.26695821129126e-05	1.22588	0.261	0.231	0.145662	Neu3	4930581F22Rik
Ggnbp2	1.27101216003405e-05	0.156706	0.221	0.343	0.146128	Neu3	Ggnbp2
Shoc21	1.28959187495935e-05	0.158407	0.225	0.356	0.148264	Neu3	Shoc2
Slfn2	1.33137344130603e-05	0.336372	0.844	0.937	0.153068	Neu3	Slfn2
Krcc1	1.3537275032677e-05	0.235573	0.223	0.35	0.155638	Neu3	Krcc1
Numb	1.3620142012504e-05	0.143878	0.182	0.29	0.156591	Neu3	Numb
Rnf131	1.38475617531532e-05	0.266421	0.198	0.319	0.159205	Neu3	Rnf13
Susd6	1.39355827524673e-05	0.722163	0.532	0.616	0.160217	Neu3	Susd6
Tnrc6b1	1.47884504253648e-05	0.20484	0.307	0.459	0.170023	Neu3	Tnrc6b
Clint1	1.47947095803688e-05	0.287005	0.272	0.422	0.170095	Neu3	Clint1
Clk11	1.67753463635046e-05	0.609887	0.596	0.716	0.192866	Neu3	Clk1
Hmgn21	1.76175157049765e-05	0.105549	0.304	0.456	0.202549	Neu3	Hmgn2
Scand1	1.80306155356365e-05	0.520288	0.592	0.705	0.207298	Neu3	Scand1
Tmem1281	1.82748586755966e-05	0.244838	0.17	0.278	0.210106	Neu3	Tmem128
Saraf	1.85424976571855e-05	0.311284	0.176	0.285	0.213183	Neu3	Saraf
Ubl51	1.87868112202955e-05	0.368017	0.698	0.8	0.215992	Neu3	Ubl5
Lysmd31	1.9351595976907e-05	0.175147	0.27	0.416	0.222485	Neu3	Lysmd3
Tbc1d15	2.01747824198466e-05	0.121833	0.288	0.433	0.231949	Neu3	Tbc1d15
Chst11	2.03389269303242e-05	0.212642	0.214	0.337	0.233837	Neu3	Chst11
Rin3	2.13032079564033e-05	1.26986	0.256	0.227	0.244923	Neu3	Rin3
Jdp21	2.16102635140309e-05	0.791623	0.561	0.638	0.248453	Neu3	Jdp2
Mfsd14b1	2.36309201937844e-05	0.257247	0.163	0.263	0.271685	Neu3	Mfsd14b
Ncor11	2.42278041253101e-05	0.96949	0.416	0.445	0.278547	Neu3	Ncor1
Cox5b1	2.42885524259469e-05	0.700074	0.51	0.599	0.279245	Neu3	Cox5b
Zcrb11	2.62277276858155e-05	0.402353	0.156	0.252	0.30154	Neu3	Zcrb1
Crebbp1	2.64580190062583e-05	0.994208	0.383	0.401	0.304188	Neu3	Crebbp
Kctd201	2.65530883020615e-05	0.269483	0.196	0.311	0.305281	Neu3	Kctd20
Rffl	2.91281138731587e-05	0.170558	0.162	0.258	0.334886	Neu3	Rffl
Zcchc2	3.05218444028741e-05	0.230078	0.201	0.313	0.35091	Neu3	Zcchc2
Bzw1	3.06270236639794e-05	1.00207	0.378	0.398	0.352119	Neu3	Bzw1
Cnnm21	3.1980413177076e-05	0.244119	0.194	0.304	0.367679	Neu3	Cnnm2
Nrbp1	3.22480100702377e-05	0.336815	0.172	0.276	0.370755	Neu3	Nrbp1
Ist11	3.25057231275497e-05	0.84399	0.427	0.47	0.373718	Neu3	Ist1
Arhgap251	3.27070157275853e-05	0.190393	0.214	0.334	0.376033	Neu3	Arhgap25
Cln5	3.33313861329161e-05	0.114026	0.249	0.377	0.383211	Neu3	Cln5
Ppp2r2d	3.56956156812466e-05	0.239756	0.183	0.288	0.410392	Neu3	Ppp2r2d
Tpm31	3.59753243309774e-05	0.279926	0.825	0.902	0.413608	Neu3	Tpm3
Dctn4	4.00367572685673e-05	0.212594	0.237	0.367	0.460303	Neu3	Dctn4
Ptpre	4.12101525327005e-05	0.150142	0.358	0.523	0.473793	Neu3	Ptpre
Cd300lb	4.37236764968683e-05	0.189579	0.198	0.307	0.502691	Neu3	Cd300lb
Ctnnb1	4.50563978654544e-05	0.753272	0.501	0.564	0.518013	Neu3	Ctnnb1
Dock2	4.60708055320023e-05	0.922708	0.385	0.41	0.529676	Neu3	Dock2
Ssu72	4.72166490952044e-05	0.673784	0.507	0.599	0.54285	Neu3	Ssu72
Slfn11	5.49545355503619e-05	0.140829	0.501	0.687	0.631812	Neu3	Slfn1
1810058I24Rik	5.51896569896219e-05	0.439537	0.546	0.6	0.634515	Neu3	1810058I24Rik
Abca11	5.61175217621116e-05	0.65866	0.541	0.579	0.645183	Neu3	Abca1
Hsp90ab1	5.72715740861552e-05	0.91142	0.487	0.526	0.658451	Neu3	Hsp90ab1
Tbk1	5.91743675940327e-05	0.184885	0.247	0.378	0.680328	Neu3	Tbk1
Gm267401	6.02888745188004e-05	0.794338	0.443	0.474	0.693141	Neu3	Gm26740
Ralgapa11	6.10837820642182e-05	0.333831	0.251	0.386	0.70228	Neu3	Ralgapa1
Rrbp1	6.36015522160693e-05	0.125089	0.323	0.476	0.731227	Neu3	Rrbp1
Ppp2ca	6.36787233286979e-05	0.642723	0.531	0.632	0.732114	Neu3	Ppp2ca
Ankrd33b	6.58221090423706e-05	0.407294	0.735	0.867	0.756757	Neu3	Ankrd33b
Crebrf	6.89893113841637e-05	0.269908	0.296	0.447	0.79317	Neu3	Crebrf
Aff1	7.15167488320235e-05	1.08095	0.338	0.335	0.822228	Neu3	Aff1
Sde2	7.7837625007209e-05	0.48906	0.581	0.659	0.894899	Neu3	Sde2
Ndufa7	8.09618277831438e-05	0.739195	0.476	0.543	0.930818	Neu3	Ndufa7
Tmbim4	8.16066995926941e-05	0.196379	0.302	0.461	0.938232	Neu3	Tmbim4
Arl8a	8.41621490549643e-05	0.317916	0.166	0.26	0.967612	Neu3	Arl8a
mt-Nd2	8.7785834213822e-05	1.50468	0.291	0.286	1	Neu3	mt-Nd2
Cope	8.78854564677235e-05	0.296854	0.159	0.252	1	Neu3	Cope
Ptpn6	8.83048767776281e-05	0.918535	0.324	0.309	1	Neu3	Ptpn6
Slc25a201	9.28474918377587e-05	0.386619	0.176	0.276	1	Neu3	Slc25a20
Zfp207	9.40449214587277e-05	0.966162	0.344	0.35	1	Neu3	Zfp207
Srpr1	9.66096675579836e-05	0.258688	0.201	0.31	1	Neu3	Srpr
Arf2	9.77178031820538e-05	0.666697	0.306	0.271	1	Neu3	Arf2
Sf11	0.000105973	1.02024	0.313	0.31	1	Neu3	Sf1
Sec61b1	0.000106515	0.856259	0.439	0.495	1	Neu3	Sec61b
Elk41	0.000130543	0.394522	0.159	0.25	1	Neu3	Elk4
Dctn31	0.000132552	0.156752	0.214	0.327	1	Neu3	Dctn3
Vamp2	0.000135179	0.261318	0.193	0.3	1	Neu3	Vamp2
Hmgcl1	0.000137716	0.303899	0.168	0.261	1	Neu3	Hmgcl
Ilrun	0.000140665	0.323521	0.249	0.381	1	Neu3	Ilrun
Phlda1	0.000151377	0.202894	0.469	0.666	1	Neu3	Phlda1
Mtmr3	0.000154566	0.253386	0.166	0.256	1	Neu3	Mtmr3
Kdm2a1	0.000154951	0.166614	0.37	0.555	1	Neu3	Kdm2a
Cd82	0.000163018	0.890353	0.369	0.394	1	Neu3	Cd82
Ppm1a	0.000165274	0.238998	0.208	0.317	1	Neu3	Ppm1a
Gm51501	0.000165542	1.02768	0.306	0.293	1	Neu3	Gm5150
Flna1	0.000167205	0.934714	0.423	0.458	1	Neu3	Flna
Ctsc1	0.00017352	0.252642	0.256	0.377	1	Neu3	Ctsc
Fcho21	0.000173575	0.37329	0.223	0.341	1	Neu3	Fcho2
Itm2b1	0.000188963	0.295211	0.732	0.82	1	Neu3	Itm2b
Elf1	0.000192119	0.3204	0.204	0.311	1	Neu3	Elf1
Zmat21	0.000203897	0.442308	0.172	0.268	1	Neu3	Zmat2
Tnfaip8	0.000203902	1.13567	0.296	0.275	1	Neu3	Tnfaip8
Capza2	0.000206519	0.506194	0.619	0.77	1	Neu3	Capza2
Smad41	0.000221129	0.289515	0.278	0.416	1	Neu3	Smad4
Polr2a	0.000221381	0.20394	0.194	0.294	1	Neu3	Polr2a
Rala	0.00022575	0.344212	0.216	0.329	1	Neu3	Rala
Mapk1	0.000227855	1.24467	0.271	0.26	1	Neu3	Mapk1
Calm3	0.000231518	0.75484	0.446	0.501	1	Neu3	Calm3
Ccdc88b	0.000247591	0.262966	0.19	0.29	1	Neu3	Ccdc88b
Nrd11	0.00024862	0.236245	0.313	0.467	1	Neu3	Nrd1
Sypl	0.000248785	0.329649	0.196	0.297	1	Neu3	Sypl
Wbp2	0.000251335	0.289347	0.211	0.32	1	Neu3	Wbp2
Nop531	0.000257756	0.348326	0.218	0.33	1	Neu3	Nop53
Ahi1	0.000258171	0.220292	0.246	0.362	1	Neu3	Ahi1
Atp1b3	0.000260188	0.732443	0.57	0.692	1	Neu3	Atp1b3
Rock11	0.000274421	0.624694	0.567	0.662	1	Neu3	Rock1
Col3a1	0.000279065	0.251767	0.179	0.272	1	Neu3	Col3a1
Hnrnpa0	0.000296924	0.639098	0.475	0.545	1	Neu3	Hnrnpa0
Stk38	0.000306073	0.391653	0.204	0.305	1	Neu3	Stk38
Cebpg	0.000310968	0.229118	0.191	0.286	1	Neu3	Cebpg
Prpf38b	0.000315062	1.08977	0.271	0.259	1	Neu3	Prpf38b
Nckap1l1	0.000322008	0.392448	0.214	0.327	1	Neu3	Nckap1l
Tnfrsf1b	0.000323847	0.284668	0.742	0.837	1	Neu3	Tnfrsf1b
Xpo6	0.00032536	0.289642	0.184	0.281	1	Neu3	Xpo6
Surf4	0.00033157	0.10224	0.232	0.339	1	Neu3	Surf4
Rab10	0.000341598	0.36343	0.196	0.298	1	Neu3	Rab10
Tgfb1	0.000346305	0.301146	0.232	0.338	1	Neu3	Tgfb1
Csnk2b	0.000353042	0.338145	0.233	0.357	1	Neu3	Csnk2b
Sec24b1	0.000354708	0.367092	0.187	0.286	1	Neu3	Sec24b
Pbxip1	0.000366423	1.285	0.261	0.248	1	Neu3	Pbxip1
Kdm7a1	0.000379971	0.708821	0.492	0.557	1	Neu3	Kdm7a
Uba1	0.000380965	0.255458	0.186	0.282	1	Neu3	Uba1
Nadk	0.000390054	0.791883	0.427	0.479	1	Neu3	Nadk
Pafah1b1	0.000401112	0.330261	0.689	0.853	1	Neu3	Pafah1b1
Sar1a1	0.000413146	0.270348	0.289	0.44	1	Neu3	Sar1a
Zswim41	0.000420688	0.323607	0.249	0.374	1	Neu3	Zswim4
Fpr21	0.000466858	0.689812	0.603	0.753	1	Neu3	Fpr2
Uqcr10	0.000483924	1.0961	0.293	0.29	1	Neu3	Uqcr10
Psme11	0.000485834	0.697317	0.168	0.256	1	Neu3	Psme1
Hivep1	0.00049286	0.295927	0.17	0.252	1	Neu3	Hivep1
Sppl2a1	0.000519657	0.294234	0.207	0.309	1	Neu3	Sppl2a
Rnasek	0.000533911	0.103235	0.462	0.678	1	Neu3	Rnasek
Arpc1a1	0.000540189	0.406038	0.19	0.29	1	Neu3	Arpc1a
Stx7	0.000600206	0.208364	0.33	0.482	1	Neu3	Stx7
Sra11	0.000611443	0.18167	0.43	0.639	1	Neu3	Sra1
Stat6	0.000614344	0.198716	0.291	0.43	1	Neu3	Stat6
Cyth11	0.000618021	0.126419	0.459	0.65	1	Neu3	Cyth1
Eif3f1	0.00065021	0.304094	0.169	0.255	1	Neu3	Eif3f
Cd801	0.000668465	0.794479	0.43	0.484	1	Neu3	Cd80
Clec5a	0.000709392	0.282971	0.358	0.507	1	Neu3	Clec5a
Slc16a6	0.000726606	0.108848	0.331	0.467	1	Neu3	Slc16a6
Cmpk1	0.000735383	0.351398	0.169	0.255	1	Neu3	Cmpk1
Washc41	0.000752352	0.315581	0.198	0.293	1	Neu3	Washc4
Clip1	0.000752431	0.453012	0.18	0.272	1	Neu3	Clip1
Cux11	0.000778009	0.64353	0.506	0.593	1	Neu3	Cux1
Gpr141	0.00077823	0.316444	0.191	0.274	1	Neu3	Gpr141
Cisd2	0.000780246	0.26423	0.221	0.325	1	Neu3	Cisd2
Slc22a151	0.000783242	0.478018	0.223	0.33	1	Neu3	Slc22a15
Kcmf1	0.000783666	0.451346	0.204	0.307	1	Neu3	Kcmf1
Psma11	0.000836614	0.451679	0.172	0.258	1	Neu3	Psma1
Itprip1	0.000852082	1.00809	0.299	0.297	1	Neu3	Itprip
Sf3b6	0.0008532	0.701264	0.422	0.47	1	Neu3	Sf3b6
Eef1b21	0.000860952	0.707058	0.472	0.552	1	Neu3	Eef1b2
Herc4	0.000869476	0.470606	0.183	0.275	1	Neu3	Herc4
Ncf1	0.000877141	0.619133	0.543	0.616	1	Neu3	Ncf1
Eapp	0.000894156	0.342886	0.218	0.325	1	Neu3	Eapp
Avl9	0.000950214	0.344586	0.168	0.252	1	Neu3	Avl9
Rnf115	0.000952853	0.385451	0.18	0.267	1	Neu3	Rnf115
Morf4l2	0.000965113	0.342277	0.228	0.338	1	Neu3	Morf4l2
Akirin11	0.000996104	0.430647	0.204	0.305	1	Neu3	Akirin1
Ralb	0.00100646	0.110617	0.334	0.479	1	Neu3	Ralb
Mafk	0.00103282	0.384953	0.233	0.342	1	Neu3	Mafk
Bdp1	0.00104722	0.308945	0.17	0.25	1	Neu3	Bdp1
Pnp	0.00106139	0.830251	0.303	0.297	1	Neu3	Pnp
Rac21	0.00108833	0.285248	0.743	0.838	1	Neu3	Rac2
Arhgap31	0.00119827	0.371011	0.201	0.294	1	Neu3	Arhgap31
Cnih4	0.00119992	0.934519	0.316	0.321	1	Neu3	Cnih4
Tpm41	0.00120789	0.422061	0.634	0.729	1	Neu3	Tpm4
Mirt1	0.00133301	0.762722	0.504	0.592	1	Neu3	Mirt1
Ehd1	0.00135872	0.504218	0.687	0.853	1	Neu3	Ehd1
Zdhhc18	0.00137705	0.181652	0.24	0.342	1	Neu3	Zdhhc18
Ubn11	0.00141338	0.983471	0.334	0.355	1	Neu3	Ubn1
Sema4a1	0.00144266	1.04597	0.284	0.279	1	Neu3	Sema4a
Tollip	0.00144401	0.344808	0.182	0.268	1	Neu3	Tollip
Ube2h1	0.00145593	0.269366	0.257	0.375	1	Neu3	Ube2h
Mthfs	0.00146357	0.940338	0.325	0.342	1	Neu3	Mthfs
Srrm1	0.00153559	1.02716	0.271	0.267	1	Neu3	Srrm1
Arid5a1	0.00154588	0.387786	0.205	0.3	1	Neu3	Arid5a
Ctsd	0.00156972	0.171984	0.883	0.953	1	Neu3	Ctsd
Lpcat21	0.00166147	0.486262	0.543	0.639	1	Neu3	Lpcat2
Dnajb9	0.00166329	0.118304	0.176	0.251	1	Neu3	Dnajb9
Morf4l1	0.00169232	0.377646	0.628	0.775	1	Neu3	Morf4l1
Pcif1	0.00169919	0.407229	0.189	0.275	1	Neu3	Pcif1
Tpt1	0.00174711	0.108577	0.993	0.999	1	Neu3	Tpt1
Zfand5	0.001769	0.254921	0.345	0.496	1	Neu3	Zfand5
Tnip1	0.00178061	0.276092	0.295	0.413	1	Neu3	Tnip1
Yy1	0.00184389	0.199771	0.33	0.47	1	Neu3	Yy1
Rbm8a	0.00186388	0.943165	0.267	0.26	1	Neu3	Rbm8a
Csf2ra1	0.00189275	0.56047	0.547	0.647	1	Neu3	Csf2ra
Snx3	0.00194569	0.208299	0.44	0.647	1	Neu3	Snx3
Gpx4	0.00201722	0.848768	0.325	0.332	1	Neu3	Gpx4
Cklf	0.00204567	0.353495	0.218	0.315	1	Neu3	Cklf
Neu1	0.00207979	0.255891	0.303	0.43	1	Neu3	Neu1
Hcfc1r1	0.00208199	0.354361	0.175	0.254	1	Neu3	Hcfc1r1
Cdk171	0.00213792	0.433311	0.261	0.384	1	Neu3	Cdk17
Ash1l	0.0021708	1.11081	0.3	0.302	1	Neu3	Ash1l
Ptpn1	0.00225427	0.611917	0.444	0.489	1	Neu3	Ptpn1
Ddx61	0.0022768	0.317513	0.694	0.801	1	Neu3	Ddx6
Cited2	0.00233528	0.417816	0.351	0.486	1	Neu3	Cited2
Vapa	0.00235658	0.116919	0.367	0.532	1	Neu3	Vapa
Birc3	0.0023606	0.707897	0.493	0.565	1	Neu3	Birc3
Pet1001	0.00258531	0.235841	0.423	0.619	1	Neu3	Pet100
Ifitm21	0.00260999	0.119925	0.985	0.978	1	Neu3	Ifitm2
Galnt111	0.00265711	0.38785	0.211	0.305	1	Neu3	Galnt11
Xiap	0.00282207	0.967743	0.31	0.321	1	Neu3	Xiap
Etnk11	0.00282459	0.497198	0.191	0.274	1	Neu3	Etnk1
Vegfa	0.00286502	0.336425	0.253	0.352	1	Neu3	Vegfa
Csf1	0.00304862	0.472242	0.482	0.474	1	Neu3	Csf1
Tln11	0.00315496	0.554984	0.536	0.641	1	Neu3	Tln1
St3gal6	0.00317322	0.243831	0.243	0.34	1	Neu3	St3gal6
Csf2rb2	0.00324203	0.333048	0.279	0.398	1	Neu3	Csf2rb2
Rack1	0.0032919	0.865729	0.353	0.384	1	Neu3	Rack1
Dnaja2	0.00348303	0.266904	0.2	0.284	1	Neu3	Dnaja2
Tax1bp1	0.00352841	0.295332	0.786	0.912	1	Neu3	Tax1bp1
Smg1	0.00355162	0.962048	0.318	0.33	1	Neu3	Smg1
Tmem30a	0.00377727	1.0132	0.3	0.314	1	Neu3	Tmem30a
Ier3ip1	0.00382069	1.02897	0.341	0.37	1	Neu3	Ier3ip1
Spty2d1	0.00397477	0.338405	0.327	0.47	1	Neu3	Spty2d1
Cd300lf1	0.00398783	0.333239	0.764	0.881	1	Neu3	Cd300lf
Slc2a6	0.00403517	0.347578	0.27	0.386	1	Neu3	Slc2a6
Arf6	0.00406364	0.26084	0.274	0.392	1	Neu3	Arf6
Xbp11	0.00407593	0.321798	0.282	0.386	1	Neu3	Xbp1
Ndufa2	0.00409922	0.21397	0.384	0.552	1	Neu3	Ndufa2
Stag21	0.00414265	0.408719	0.228	0.326	1	Neu3	Stag2
Rassf31	0.00420593	0.439773	0.212	0.301	1	Neu3	Rassf3
Midn	0.00430673	1.10715	0.251	0.244	1	Neu3	Midn
Bcl3	0.00433369	0.926242	0.325	0.34	1	Neu3	Bcl3
Nsrp11	0.00440527	0.346702	0.222	0.31	1	Neu3	Nsrp1
Cwc251	0.00496016	1.23781	0.327	0.343	1	Neu3	Cwc25
Washc2	0.00504425	0.846972	0.338	0.355	1	Neu3	Washc2
Furin	0.00515431	0.292992	0.362	0.51	1	Neu3	Furin
Fmnl11	0.00528591	0.162256	0.465	0.659	1	Neu3	Fmnl1
Agtpbp11	0.0053404	0.353095	0.257	0.363	1	Neu3	Agtpbp1
Socs31	0.00534543	0.51014	0.603	0.668	1	Neu3	Socs3
Tlr6	0.00536662	0.298854	0.299	0.422	1	Neu3	Tlr6
Smdt1	0.00541709	1.00784	0.317	0.336	1	Neu3	Smdt1
Gng21	0.0055681	0.350468	0.228	0.322	1	Neu3	Gng2
Ncf21	0.00558294	0.304061	0.716	0.824	1	Neu3	Ncf2
Irf21	0.00562237	0.288551	0.36	0.526	1	Neu3	Irf2
Il10ra1	0.00564005	0.96317	0.314	0.333	1	Neu3	Il10ra
Map4k4	0.00568271	0.498517	0.311	0.439	1	Neu3	Map4k4
Gnas	0.00571115	0.194795	0.363	0.511	1	Neu3	Gnas
Fam50a	0.00582694	0.27853	0.216	0.301	1	Neu3	Fam50a
Asnsd11	0.00584731	0.465276	0.19	0.267	1	Neu3	Asnsd1
Ywhag	0.00596087	0.174992	0.352	0.494	1	Neu3	Ywhag
Ywhae	0.00598083	0.239363	0.366	0.527	1	Neu3	Ywhae
Trim30a1	0.00605244	0.984392	0.306	0.31	1	Neu3	Trim30a
Myd88	0.00611771	0.858946	0.281	0.287	1	Neu3	Myd88
Wsb1	0.00628168	0.512696	0.538	0.648	1	Neu3	Wsb1
Rabgef11	0.0063442	0.503729	0.549	0.647	1	Neu3	Rabgef1
Lrif1	0.0063878	0.380364	0.246	0.343	1	Neu3	Lrif1
Tmem2431	0.00646048	0.49022	0.196	0.28	1	Neu3	Tmem243
Mvp1	0.00675457	0.446597	0.184	0.263	1	Neu3	Mvp
Themis21	0.00685795	0.799883	0.387	0.436	1	Neu3	Themis2
Shisa51	0.00716641	0.89581	0.318	0.342	1	Neu3	Shisa5
Lfng	0.00727296	1.00146	0.261	0.257	1	Neu3	Lfng
Becn11	0.00732269	0.465499	0.218	0.314	1	Neu3	Becn1
Tlr13	0.00743477	0.343394	0.334	0.471	1	Neu3	Tlr13
Ankrd37	0.00758151	0.25462	0.247	0.334	1	Neu3	Ankrd37
Sf3b2	0.00761724	0.980996	0.274	0.275	1	Neu3	Sf3b2
Khdc41	0.00770982	0.366411	0.237	0.336	1	Neu3	Khdc4
Slc12a6	0.00773393	0.52022	0.193	0.273	1	Neu3	Slc12a6
Riok31	0.00779163	0.140953	0.538	0.751	1	Neu3	Riok3
Pgd	0.00782144	0.111188	0.277	0.371	1	Neu3	Pgd
Hnrnpk	0.00784598	0.473581	0.549	0.687	1	Neu3	Hnrnpk
Ccnl2	0.00789476	0.740651	0.395	0.462	1	Neu3	Ccnl2
Svil1	0.00790837	0.82529	0.344	0.367	1	Neu3	Svil
Siglece	0.00803764	0.40412	0.214	0.298	1	Neu3	Siglece
Ppp1r2	0.00821902	0.622489	0.507	0.63	1	Neu3	Ppp1r2
Ndufa1	0.00833102	0.983162	0.311	0.337	1	Neu3	Ndufa1
Myo1f	0.00841425	0.868568	0.253	0.25	1	Neu3	Myo1f
Preb1	0.00868018	0.601696	0.191	0.275	1	Neu3	Preb
Bhlhe40	0.00875275	0.487428	0.581	0.671	1	Neu3	Bhlhe40
Pxn	0.00876642	0.144739	0.392	0.552	1	Neu3	Pxn
Dync1i21	0.00882857	0.398331	0.246	0.345	1	Neu3	Dync1i2
Ccnt1	0.0089023	0.987291	0.304	0.324	1	Neu3	Ccnt1
Emp3	0.00942087	0.93651	0.288	0.289	1	Neu3	Emp3
Pcnp	0.00943023	0.38275	0.24	0.34	1	Neu3	Pcnp
Id2	0.00943292	0.501336	0.186	0.251	1	Neu3	Id2
Senp2	0.00982638	0.424982	0.198	0.279	1	Neu3	Senp2
Zc3h12a	0.00993633	0.726311	0.376	0.409	1	Neu3	Zc3h12a
Dock10	0	3.40721	0.36	0.065	0	Neu1	Dock10
Bbc3	0	3.17146	0.266	0.048	0	Neu1	Bbc3
Lhfpl2	0	3.098	0.393	0.089	0	Neu1	Lhfpl2
Plin3	0	3.00901	0.356	0.066	0	Neu1	Plin3
Mreg	0	2.95301	0.299	0.055	0	Neu1	Mreg
Stom	0	2.91551	0.298	0.064	0	Neu1	Stom
Inhba	0	2.88261	0.38	0.133	0	Neu1	Inhba
Naa50	0	2.87815	0.289	0.063	0	Neu1	Naa50
Bax	0	2.81301	0.506	0.122	0	Neu1	Bax
Slc43a2	0	2.80306	0.429	0.096	0	Neu1	Slc43a2
Dgkz	0	2.79577	0.42	0.093	0	Neu1	Dgkz
Slc31a1	0	2.79223	0.392	0.104	0	Neu1	Slc31a1
Amdhd2	0	2.76202	0.39	0.086	0	Neu1	Amdhd2
Tnf	0	2.7547	0.535	0.219	0	Neu1	Tnf
P2rx4	0	2.74292	0.438	0.117	0	Neu1	P2rx4
Dtx4	0	2.72609	0.372	0.082	0	Neu1	Dtx4
Fnip2	0	2.71239	0.541	0.136	0	Neu1	Fnip2
Ikbke	0	2.56939	0.287	0.072	0	Neu1	Ikbke
Slc6a13	0	2.52239	0.264	0.07	0	Neu1	Slc6a13
Pmaip1	0	2.50792	0.386	0.119	0	Neu1	Pmaip1
F10	0	2.44149	0.604	0.214	0	Neu1	F10
Gns	0	2.41673	0.442	0.133	0	Neu1	Gns
Map3k8	0	2.4085	0.7	0.257	0	Neu1	Map3k8
Cd63	0	2.39288	0.809	0.478	0	Neu1	Cd63
Arf21	0	2.37715	0.413	0.144	0	Neu1	Arf2
Slc31a2	0	2.35209	0.743	0.336	0	Neu1	Slc31a2
Frrs1	0	2.33383	0.346	0.099	0	Neu1	Frrs1
Aprt	0	2.29388	0.403	0.138	0	Neu1	Aprt
Osbpl8	0	2.27185	0.562	0.249	0	Neu1	Osbpl8
Il1a	0	2.26663	0.451	0.174	0	Neu1	Il1a
Arfgef2	0	2.2483	0.321	0.103	0	Neu1	Arfgef2
Hgsnat	0	2.23785	0.458	0.204	0	Neu1	Hgsnat
Gm49774	0	2.23371	0.253	0.077	0	Neu1	Gm49774
Csf11	0	2.22245	0.702	0.267	0	Neu1	Csf1
Sars	0	2.21754	0.255	0.074	0	Neu1	Sars
Tecpr1	0	2.21706	0.442	0.155	0	Neu1	Tecpr1
Dgkd	0	2.21465	0.258	0.071	0	Neu1	Dgkd
AI413582	0	2.21212	0.394	0.122	0	Neu1	AI413582
Atp6v1c1	0	2.17241	0.466	0.164	0	Neu1	Atp6v1c1
Npc1	0	2.1722	0.486	0.178	0	Neu1	Npc1
Cstb	0	2.14582	0.968	0.774	0	Neu1	Cstb
Hmga1	0	2.13962	0.3	0.095	0	Neu1	Hmga1
Tomm20	0	2.13452	0.512	0.22	0	Neu1	Tomm20
Bri3	0	2.1331	0.864	0.474	0	Neu1	Bri3
Gadd45b1	0	2.11861	0.849	0.486	0	Neu1	Gadd45b
Hmox1	0	2.11722	0.819	0.443	0	Neu1	Hmox1
Ctsz	0	2.10779	0.886	0.475	0	Neu1	Ctsz
Tbc1d2	0	2.08638	0.273	0.084	0	Neu1	Tbc1d2
Sqstm1	0	2.07843	0.884	0.581	0	Neu1	Sqstm1
Atf3	0	2.07098	0.732	0.386	0	Neu1	Atf3
B3gnt2	0	2.06242	0.428	0.167	0	Neu1	B3gnt2
Sema4d	0	2.05601	0.796	0.375	0	Neu1	Sema4d
Vav1	0	2.05084	0.4	0.138	0	Neu1	Vav1
Morrbid	0	2.05066	0.637	0.295	0	Neu1	Morrbid
Zmiz1	0	2.04972	0.319	0.117	0	Neu1	Zmiz1
Rilpl2	0	2.04917	0.611	0.287	0	Neu1	Rilpl2
Canx	0	2.04706	0.325	0.109	0	Neu1	Canx
Capg	0	2.03382	0.67	0.348	0	Neu1	Capg
Klf10	0	2.03285	0.653	0.306	0	Neu1	Klf10
Slc20a1	0	2.02254	0.48	0.214	0	Neu1	Slc20a1
Tgfbr1	0	2.01449	0.336	0.121	0	Neu1	Tgfbr1
Ndrg1	0	2.01058	0.327	0.136	0	Neu1	Ndrg1
Lamp1	0	1.9795	0.768	0.424	0	Neu1	Lamp1
Ninj1	0	1.9694	0.911	0.561	0	Neu1	Ninj1
Rhob	0	1.96566	0.749	0.435	0	Neu1	Rhob
Mtdh1	0	1.96546	0.286	0.094	0	Neu1	Mtdh
B4galt1	0	1.96181	0.368	0.133	0	Neu1	B4galt1
Mfsd1	0	1.95206	0.426	0.163	0	Neu1	Mfsd1
Eif4e	0	1.93711	0.323	0.134	0	Neu1	Eif4e
Mtm1	0	1.89706	0.276	0.103	0	Neu1	Mtm1
Cpeb4	0	1.88745	0.519	0.32	0	Neu1	Cpeb4
Ncoa3	0	1.88737	0.464	0.186	0	Neu1	Ncoa3
Rps6ka2	0	1.88734	0.584	0.277	0	Neu1	Rps6ka2
Icam11	0	1.88547	0.376	0.143	0	Neu1	Icam1
Srebf2	0	1.88295	0.366	0.153	0	Neu1	Srebf2
Ftl1	0	1.88003	0.999	0.997	0	Neu1	Ftl1
Impa2	0	1.87575	0.441	0.219	0	Neu1	Impa2
Tet31	0	1.87009	0.29	0.105	0	Neu1	Tet3
Denr	0	1.86962	0.421	0.173	0	Neu1	Denr
Ncoa4	0	1.86199	0.382	0.185	0	Neu1	Ncoa4
Ostm1	8.29496838890721e-268	1.85242	0.264	0.106	9.53672515672662e-264	Neu1	Ostm1
Arid5b	0	1.84603	0.718	0.345	0	Neu1	Arid5b
Dleu2	0	1.84434	0.641	0.326	0	Neu1	Dleu2
Igf2r1	0	1.84254	0.403	0.151	0	Neu1	Igf2r
Mpeg11	0	1.83706	0.646	0.354	0	Neu1	Mpeg1
Kmt5a	0	1.836	0.43	0.183	0	Neu1	Kmt5a
M6pr	0	1.82909	0.504	0.218	0	Neu1	M6pr
G3bp1	0	1.80983	0.272	0.099	0	Neu1	G3bp1
Ftl1-ps1	0	1.79854	0.552	0.256	0	Neu1	Ftl1-ps1
P2ry2	0	1.79676	0.296	0.112	0	Neu1	P2ry2
Chka	0	1.79393	0.436	0.175	0	Neu1	Chka
Ctsb	0	1.78303	0.984	0.876	0	Neu1	Ctsb
Odc1	0	1.7742	0.549	0.317	0	Neu1	Odc1
Gnpda1	0	1.76374	0.358	0.155	0	Neu1	Gnpda1
Tmem184b	7.20977434942671e-255	1.76303	0.256	0.104	8.28907756953588e-251	Neu1	Tmem184b
Hexa	0	1.75924	0.361	0.148	0	Neu1	Hexa
Abhd10	2.689086075209e-215	1.75637	0.271	0.13	3.09164226066779e-211	Neu1	Abhd10
Slc25a37	0	1.74553	0.595	0.3	0	Neu1	Slc25a37
Stxbp5	1.75349854974056e-212	1.7454	0.268	0.129	2.01599728263672e-208	Neu1	Stxbp5
Tpp1	2.61217042522955e-296	1.73849	0.282	0.111	3.00321233788642e-292	Neu1	Tpp1
St13	0	1.71667	0.473	0.221	0	Neu1	St13
Cd274	0	1.7069	0.778	0.471	0	Neu1	Cd274
Ralgds	0	1.70684	0.554	0.265	0	Neu1	Ralgds
Sod2	0	1.70451	0.843	0.54	0	Neu1	Sod2
Fam133b	0	1.69943	0.366	0.175	0	Neu1	Fam133b
Abcc1	2.29792574916993e-255	1.69313	0.309	0.147	2.64192523382066e-251	Neu1	Abcc1
Card19	0	1.69305	0.951	0.791	0	Neu1	Card19
Tbrg1	1.35858293342312e-290	1.68679	0.344	0.168	1.56196279855656e-286	Neu1	Tbrg1
C3	0	1.68377	0.693	0.418	0	Neu1	C3
Agpat4	0	1.68093	0.412	0.191	0	Neu1	Agpat4
Atp6v0c	0	1.66692	0.995	0.962	0	Neu1	Atp6v0c
Arl4c	0	1.66199	0.453	0.208	0	Neu1	Arl4c
Pnpla7	0	1.65231	0.343	0.144	0	Neu1	Pnpla7
Atp6v1a	0	1.64661	0.671	0.411	0	Neu1	Atp6v1a
Mapk6	0	1.64445	0.484	0.22	0	Neu1	Mapk6
Plekho21	0	1.64422	0.613	0.335	0	Neu1	Plekho2
Pip4p1	0	1.64238	0.316	0.125	0	Neu1	Pip4p1
Fam50a1	0	1.63871	0.417	0.191	0	Neu1	Fam50a
Llph	1.61826115234433e-228	1.63526	0.271	0.123	1.86051484685027e-224	Neu1	Llph
Atp6ap2	0	1.63515	0.719	0.425	0	Neu1	Atp6ap2
Hist1h1c	2.19545724357524e-172	1.63495	0.35	0.218	2.52411719293845e-168	Neu1	Hist1h1c
Aim2	2.84297665515123e-307	1.62865	0.318	0.136	3.26857026042737e-303	Neu1	Aim2
Sgpl1	0	1.61765	0.641	0.334	0	Neu1	Sgpl1
Lrrc8d	0	1.61715	0.549	0.249	0	Neu1	Lrrc8d
Tatdn2	0	1.60499	0.383	0.165	0	Neu1	Tatdn2
Lgals3	0	1.60482	0.947	0.89	0	Neu1	Lgals3
Ptp4a2	0	1.60438	0.478	0.233	0	Neu1	Ptp4a2
Rbm38	0	1.60408	0.384	0.182	0	Neu1	Rbm38
Caprin1	3.04072100652887e-264	1.59937	0.278	0.117	3.49591694120624e-260	Neu1	Caprin1
Impact	7.39431654693223e-252	1.59838	0.266	0.111	8.50124573400798e-248	Neu1	Impact
Gpr137b	5.33828357650264e-207	1.58854	0.357	0.216	6.13742462790509e-203	Neu1	Gpr137b
Psd4	0	1.58115	0.514	0.283	0	Neu1	Psd4
Ilf3	3.43322584862703e-289	1.58015	0.291	0.117	3.9471797581665e-285	Neu1	Ilf3
Haus8	0	1.56352	0.366	0.174	0	Neu1	Haus8
Scarb2	0	1.56162	0.53	0.264	0	Neu1	Scarb2
Ccl3	0	1.55651	0.927	0.677	0	Neu1	Ccl3
Adssl1	0	1.5562	0.48	0.272	0	Neu1	Adssl1
Creg1	7.63736232659732e-60	1.55334	0.398	0.354	8.78067546688893e-56	Neu1	Creg1
Ewsr1	0	1.54334	0.422	0.216	0	Neu1	Ewsr1
Il1rn	0	1.54185	0.966	0.833	0	Neu1	Il1rn
Spg21	1.68878711363103e-206	1.54022	0.279	0.14	1.9415985445416e-202	Neu1	Spg21
Rnh1	0	1.53274	0.73	0.508	0	Neu1	Rnh1
Ero1l	0	1.5325	0.813	0.654	0	Neu1	Ero1l
Ezr	0	1.5302	0.832	0.625	0	Neu1	Ezr
1700017B05Rik	0	1.52528	0.766	0.435	0	Neu1	1700017B05Rik
Nub1	9.02223574313557e-212	1.52034	0.266	0.124	1.0372864433883e-207	Neu1	Nub1
Cycs	0	1.51694	0.47	0.278	0	Neu1	Cycs
Metrnl	0	1.50791	0.573	0.333	0	Neu1	Metrnl
Spp1	4.57976850287489e-285	1.50701	0.895	0.847	5.26535984775526e-281	Neu1	Spp1
Olr1	0	1.49749	0.421	0.206	0	Neu1	Olr1
Eif3a1	0	1.49649	0.439	0.21	0	Neu1	Eif3a
Actn4	0	1.49384	0.406	0.204	0	Neu1	Actn4
Gde1	0	1.48875	0.396	0.206	0	Neu1	Gde1
Usf2	0	1.48664	0.414	0.213	0	Neu1	Usf2
Itgb11	0	1.48031	0.418	0.21	0	Neu1	Itgb1
Id21	5.29187482183037e-194	1.47366	0.324	0.181	6.08406848265838e-190	Neu1	Id2
Ccdc126	0	1.47084	0.471	0.287	0	Neu1	Ccdc126
Lasp1	0	1.4652	0.806	0.527	0	Neu1	Lasp1
Spen	7.71242833442614e-243	1.45538	0.354	0.193	8.86697885608973e-239	Neu1	Spen
Fkbp15	1.39556726707309e-295	1.45506	0.392	0.209	1.60448368695394e-291	Neu1	Fkbp15
Pip4k2c	4.3230052428632e-210	1.45442	0.268	0.126	4.97015912771982e-206	Neu1	Pip4k2c
4933434E20Rik	8.57653064168087e-193	1.45254	0.252	0.119	9.8604372787405e-189	Neu1	4933434E20Rik
Ccrl21	0	1.44824	0.659	0.394	0	Neu1	Ccrl2
Fuca2	0	1.4477	0.514	0.273	0	Neu1	Fuca2
Plec	0	1.44271	0.495	0.271	0	Neu1	Plec
Mapkapk3	7.79944937979302e-237	1.43947	0.306	0.148	8.96702695194804e-233	Neu1	Mapkapk3
Mapre2	1.12672405281441e-249	1.43854	0.294	0.132	1.29539464352072e-245	Neu1	Mapre2
Brd2	0	1.43772	0.498	0.3	0	Neu1	Brd2
Bsg	0	1.43383	0.745	0.592	0	Neu1	Bsg
Larp4b	0	1.43313	0.584	0.344	0	Neu1	Larp4b
Plekhm2	0	1.43215	0.419	0.219	0	Neu1	Plekhm2
Calr	0	1.43084	0.426	0.234	0	Neu1	Calr
Plbd1	0	1.42943	0.653	0.518	0	Neu1	Plbd1
Mafg	0	1.42801	0.61	0.357	0	Neu1	Mafg
Sh2b2	0	1.42691	0.543	0.291	0	Neu1	Sh2b2
Irak2	0	1.42674	0.794	0.494	0	Neu1	Irak2
Dedd2	0	1.42324	0.635	0.352	0	Neu1	Dedd2
AW549877	2.27090162647066e-217	1.42282	0.287	0.139	2.61085559995332e-213	Neu1	AW549877
Jun	0	1.4196	0.929	0.73	0	Neu1	Jun
Rbpms	4.92106053008638e-191	1.41466	0.297	0.159	5.65774329144032e-187	Neu1	Rbpms
Znrf1	0	1.40983	0.533	0.306	0	Neu1	Znrf1
Gtf2h1	8.42560397836861e-184	1.40876	0.253	0.122	9.68691689393039e-180	Neu1	Gtf2h1
Tsc22d31	7.13777057051784e-257	1.40785	0.427	0.258	8.20629482492436e-253	Neu1	Tsc22d3
Klf2	0	1.4055	0.915	0.831	0	Neu1	Klf2
H2-Ab1	4.13256079387794e-155	1.40255	0.258	0.139	4.75120514472147e-151	Neu1	H2-Ab1
B9d2	6.58040584589696e-213	1.3976	0.291	0.143	7.56549260102773e-209	Neu1	B9d2
Lrrfip2	0	1.39691	0.803	0.567	0	Neu1	Lrrfip2
Nisch	3.15725983279372e-227	1.39453	0.368	0.211	3.62990162976294e-223	Neu1	Nisch
Tmem251	0	1.39317	0.4	0.207	0	Neu1	Tmem251
Rab9	0	1.39187	0.57	0.339	0	Neu1	Rab9
Irf1	1.18268626863844e-76	1.38899	0.297	0.219	1.35973440305361e-72	Neu1	Irf1
Pnp1	1.55461453206563e-277	1.38575	0.392	0.211	1.78734032751586e-273	Neu1	Pnp
B4galt5	0	1.38459	0.427	0.222	0	Neu1	B4galt5
Cd24a	0	1.38425	0.934	0.767	0	Neu1	Cd24a
Ltb1	5.94577435919557e-217	1.38355	0.391	0.236	6.83585678076715e-213	Neu1	Ltb
Tnfaip31	0	1.38171	0.689	0.492	0	Neu1	Tnfaip3
Tgfb11	0	1.38098	0.448	0.233	0	Neu1	Tgfb1
Rragc	0	1.37792	0.441	0.212	0	Neu1	Rragc
Lpin2	3.58119973401844e-277	1.37524	0.535	0.375	4.117305334201e-273	Neu1	Lpin2
C9orf72	8.90368701659044e-179	1.36898	0.26	0.13	1.0236568962974e-174	Neu1	C9orf72
Ciapin1	8.13893575001401e-222	1.36523	0.348	0.191	9.35733443179111e-218	Neu1	Ciapin1
Cln51	0	1.3567	0.49	0.267	0	Neu1	Cln5
Hk1	0	1.35505	0.472	0.274	0	Neu1	Hk1
Slc38a1	7.82756850755944e-305	1.34994	0.409	0.215	8.99935551314108e-301	Neu1	Slc38a1
Arhgef3	5.03622532656762e-276	1.34527	0.397	0.217	5.7901482579548e-272	Neu1	Arhgef3
Sfr1	2.09271302611065e-163	1.34292	0.309	0.181	2.40599216611941e-159	Neu1	Sfr1
Arl8a1	1.01882971058923e-236	1.33849	0.342	0.18	1.17134851826443e-232	Neu1	Arl8a
4930523C07Rik	6.27767425976015e-118	1.33792	0.298	0.194	7.21744209644625e-114	Neu1	4930523C07Rik
Coro1c	2.49506058727431e-166	1.33302	0.274	0.148	2.86857115718928e-162	Neu1	Coro1c
Lamtor1	0	1.33255	0.602	0.386	0	Neu1	Lamtor1
Rest	0	1.33052	0.631	0.406	0	Neu1	Rest
Gba	3.31148991595389e-160	1.32608	0.264	0.142	3.80721995637219e-156	Neu1	Gba
Bmpr1a	2.1333291920186e-141	1.31852	0.255	0.141	2.45268857206379e-137	Neu1	Bmpr1a
Psap	3.58657051353284e-96	1.31654	0.686	0.698	4.12348011940871e-92	Neu1	Psap
Ankrd12	0	1.3102	0.683	0.417	0	Neu1	Ankrd12
Pdcd1lg2	1.44206816487933e-274	1.31009	0.447	0.27	1.65794576916177e-270	Neu1	Pdcd1lg2
Psmd11	1.60091867781659e-152	1.30864	0.256	0.138	1.84057620388574e-148	Neu1	Psmd11
1810058I24Rik1	0	1.30089	0.695	0.511	0	Neu1	1810058I24Rik
Syne1	1.21783374938445e-299	1.29721	0.513	0.339	1.4001434616673e-295	Neu1	Syne1
Tnfaip21	0	1.29575	0.74	0.592	0	Neu1	Tnfaip2
Ddi2	2.61507398983553e-141	1.29542	0.277	0.161	3.00655056611391e-137	Neu1	Ddi2
Slc16a61	0	1.29231	0.584	0.354	0	Neu1	Slc16a6
Gna13	0	1.29194	0.709	0.498	0	Neu1	Gna13
Pcbp11	0	1.28877	0.454	0.26	0	Neu1	Pcbp1
Btg3	3.52100851378023e-197	1.28486	0.334	0.187	4.04810348829314e-193	Neu1	Btg3
Cited21	0	1.28313	0.574	0.398	0	Neu1	Cited2
Arl8b	9.66530011999891e-242	1.27584	0.356	0.19	1.11121955479628e-237	Neu1	Arl8b
Fgd3	1.87208105178547e-297	1.27367	0.491	0.313	2.15233158523775e-293	Neu1	Fgd3
Tnip11	0	1.26824	0.515	0.314	0	Neu1	Tnip1
2900093K20Rik	4.18146262436721e-212	1.2676	0.338	0.185	4.80742757923499e-208	Neu1	2900093K20Rik
Gpr1411	1.69245054047353e-230	1.26568	0.358	0.193	1.94581038638242e-226	Neu1	Gpr141
Npc2	1.17969804099608e-238	1.26523	0.488	0.341	1.3562988377332e-234	Neu1	Npc2
Trpm71	1.56285096651033e-171	1.25955	0.265	0.135	1.79680975619692e-167	Neu1	Trpm7
Atp2b11	0	1.25724	0.889	0.65	0	Neu1	Atp2b1
Zfp503	1.68546087933912e-157	1.25568	0.264	0.139	1.93777437297618e-153	Neu1	Zfp503
Adam17	0	1.25102	0.517	0.315	0	Neu1	Adam17
Eef1a1	0	1.24927	0.968	0.897	0	Neu1	Eef1a1
Surf41	2.41958230253248e-255	1.24848	0.424	0.257	2.78179377322159e-251	Neu1	Surf4
Foxn2	1.60199095709441e-277	1.24772	0.448	0.27	1.84180900337145e-273	Neu1	Foxn2
Ube2f	1.09538270681916e-172	1.2474	0.272	0.141	1.25936149802999e-168	Neu1	Ube2f
Hmox2	2.85353071456033e-214	1.24552	0.384	0.233	3.28070426253002e-210	Neu1	Hmox2
Wsb2	1.79962547548848e-266	1.24338	0.387	0.21	2.0690294091691e-262	Neu1	Wsb2
Psmd8	6.47638573290543e-106	1.242	0.375	0.29	7.44590067712137e-102	Neu1	Psmd8
Atp6v1b2	0	1.2409	0.669	0.43	0	Neu1	Atp6v1b2
Ak2	4.97349699121485e-160	1.23809	0.299	0.172	5.71802949079971e-156	Neu1	Ak2
Orai2	6.76159665870476e-181	1.23791	0.307	0.17	7.77380767851287e-177	Neu1	Orai2
Zeb21	0	1.2379	0.928	0.729	0	Neu1	Zeb2
Sat1	0	1.23671	0.97	0.953	0	Neu1	Sat1
Flcn	7.72173989546263e-248	1.23535	0.338	0.167	8.87768435781338e-244	Neu1	Flcn
Map4k41	0	1.23126	0.536	0.343	0	Neu1	Map4k4
Plgrkt	0	1.22642	0.63	0.427	0	Neu1	Plgrkt
Rps281	0	1.22585	0.682	0.509	0	Neu1	Rps28
Smim14	0	1.22523	0.671	0.453	0	Neu1	Smim14
Neu11	0	1.22411	0.543	0.32	0	Neu1	Neu1
Il2rg	7.07708597301435e-138	1.2151	0.252	0.138	8.1365257431746e-134	Neu1	Il2rg
Malt1	5.31284702648993e-180	1.20343	0.375	0.232	6.10818022635547e-176	Neu1	Malt1
Rybp	0	1.20133	0.721	0.546	0	Neu1	Rybp
Xpo1	8.87377261174324e-196	1.19931	0.33	0.183	1.02021763717212e-191	Neu1	Xpo1
Pttg1ip	9.97731103196595e-167	1.19863	0.343	0.214	1.14709144934512e-162	Neu1	Pttg1ip
Eea1	0	1.1962	0.799	0.582	0	Neu1	Eea1
Klhdc4	0	1.19254	0.584	0.412	0	Neu1	Klhdc4
Ckap4	1.20103833157142e-140	1.18613	0.31	0.19	1.38083376980766e-136	Neu1	Ckap4
Plk2	4.96940154128066e-45	1.18275	0.268	0.21	5.71332095201037e-41	Neu1	Plk2
Mbnl2	0	1.18127	0.725	0.547	0	Neu1	Mbnl2
Tpp2	2.81192701238761e-131	1.17702	0.255	0.144	3.23287248614204e-127	Neu1	Tpp2
Dennd1b	6.86728964069024e-195	1.17169	0.356	0.208	7.89532289990157e-191	Neu1	Dennd1b
Cln3	1.33407414660633e-253	1.16937	0.447	0.277	1.53378504635329e-249	Neu1	Cln3
Fam168b	7.41459893655526e-126	1.16561	0.257	0.15	8.52456439735758e-122	Neu1	Fam168b
Zbtb7a	3.97910796374623e-118	1.16384	0.3	0.192	4.57478042591904e-114	Neu1	Zbtb7a
Ccl2	5.55037301122235e-27	1.16119	0.283	0.242	6.38126385100233e-23	Neu1	Ccl2
Emp31	2.15334142233428e-35	1.15734	0.312	0.267	2.47569663325772e-31	Neu1	Emp3
Rbpj	0	1.1553	0.915	0.722	0	Neu1	Rbpj
Hnrnpf1	0	1.15173	0.714	0.514	0	Neu1	Hnrnpf
Cpne21	3.90668136129615e-294	1.14946	0.51	0.327	4.49151156108219e-290	Neu1	Cpne2
Gnaq	1.20111809466356e-130	1.14835	0.262	0.151	1.38092547343469e-126	Neu1	Gnaq
Cdc42ep4	1.42354854416745e-132	1.14631	0.339	0.223	1.63665376122932e-128	Neu1	Cdc42ep4
Nbr1	5.94886111984794e-122	1.14277	0.269	0.162	6.83940562948917e-118	Neu1	Nbr1
Washc21	1.97807279018273e-253	1.1425	0.445	0.271	2.27419028687308e-249	Neu1	Washc2
Ubap1	1.26293885802102e-261	1.1392	0.563	0.421	1.45200080506676e-257	Neu1	Ubap1
Rffl1	5.90921143739355e-173	1.13653	0.327	0.19	6.79382038957136e-169	Neu1	Rffl
Gpi1	1.99034669239193e-190	1.12615	0.713	0.689	2.28830159224301e-186	Neu1	Gpi1
Klhl24	0	1.1256	0.619	0.409	0	Neu1	Klhl24
Lims1	0	1.12332	0.578	0.384	0	Neu1	Lims1
Snx101	0	1.12294	0.591	0.396	0	Neu1	Snx10
Polr2a1	7.91993072493544e-160	1.12292	0.358	0.23	9.10554435445828e-156	Neu1	Polr2a
Naca1	1.03848408668113e-180	1.12279	0.413	0.276	1.1939451544573e-176	Neu1	Naca
Samd8	1.84066176408819e-99	1.12075	0.252	0.158	2.11620883017219e-95	Neu1	Samd8
Abr	1.05169170304417e-272	1.11949	0.486	0.309	1.20912995098988e-268	Neu1	Abr
Epb41l2	1.22172639510196e-134	1.11289	0.28	0.164	1.40461883644873e-130	Neu1	Epb41l2
Soat1	7.12041604643764e-287	1.10916	0.575	0.418	8.18634232858936e-283	Neu1	Soat1
Vps35	2.25585331728399e-205	1.10862	0.38	0.228	2.5935545588814e-201	Neu1	Vps35
Mpp1	5.06959768442058e-236	1.10811	0.509	0.354	5.82851645777834e-232	Neu1	Mpp1
Tnfrsf1b1	0	1.10459	0.888	0.785	0	Neu1	Tnfrsf1b
Tpi1	0	1.10133	0.886	0.734	0	Neu1	Tpi1
Lyst	0	1.10098	0.866	0.729	0	Neu1	Lyst
Wtap	1.82804631306201e-128	1.1009	0.28	0.169	2.10170484612739e-124	Neu1	Wtap
Fnip1	0	1.09354	0.648	0.424	0	Neu1	Fnip1
Osgin11	8.58253491742624e-113	1.08727	0.334	0.229	9.86734039456495e-109	Neu1	Osgin1
Irf2bp2	1.71705173745727e-301	1.0849	0.575	0.394	1.97409438255462e-297	Neu1	Irf2bp2
Irak3	0	1.08376	0.665	0.477	0	Neu1	Irak3
Akr1a1	4.80387319072831e-72	1.08248	0.278	0.204	5.52301300738034e-68	Neu1	Akr1a1
Gng12	0	1.08206	0.77	0.653	0	Neu1	Gng12
Traf1	0	1.0774	0.697	0.489	0	Neu1	Traf1
Phf23	1.83456548804568e-146	1.0766	0.329	0.205	2.10919994160612e-142	Neu1	Phf23
Mif	0	1.07423	0.896	0.791	0	Neu1	Mif
Tmem38b	0	1.07395	0.781	0.61	0	Neu1	Tmem38b
Psmb5	3.78786213159292e-83	1.07059	0.282	0.2	4.35490509269237e-79	Neu1	Psmb5
Mapkapk2	0	1.07052	0.876	0.747	0	Neu1	Mapkapk2
Rnf7	2.97452930891813e-99	1.06854	0.252	0.158	3.41981634646317e-95	Neu1	Rnf7
Dnajb91	3.86739366923603e-88	1.06436	0.296	0.206	4.44634250152066e-84	Neu1	Dnajb9
Nucb2	1.11694845161569e-131	1.06377	0.333	0.216	1.28415563482256e-127	Neu1	Nucb2
Ccl4	0	1.06366	0.882	0.734	0	Neu1	Ccl4
Gla1	0	1.06295	0.765	0.538	0	Neu1	Gla
Cd68	0	1.05852	0.738	0.598	0	Neu1	Cd68
Tnfrsf26	0	1.05431	0.574	0.366	0	Neu1	Tnfrsf26
Rassf1	3.2870634924225e-82	1.0537	0.256	0.171	3.77913689723815e-78	Neu1	Rassf1
Gm20406	0	1.05255	0.623	0.451	0	Neu1	Gm20406
Zc3h12a1	1.92513605226783e-232	1.04923	0.492	0.332	2.21332891929232e-228	Neu1	Zc3h12a
Lfng1	1.55311677728745e-133	1.04813	0.319	0.201	1.78561835884738e-129	Neu1	Lfng
Hk2	5.77890397194822e-160	1.04672	0.412	0.276	6.64400589654887e-156	Neu1	Hk2
Bnip3	1.66518438823271e-291	1.04374	0.712	0.593	1.91446249115114e-287	Neu1	Bnip3
Atp6v1h	3.44100311317158e-100	1.04063	0.261	0.164	3.95612127921337e-96	Neu1	Atp6v1h
Stx6	7.07384008646541e-141	1.03921	0.3	0.179	8.13279394740928e-137	Neu1	Stx6
Mien1	6.15471704621461e-122	1.03757	0.348	0.241	7.07607818803293e-118	Neu1	Mien1
Eif6	1.22625564216258e-107	1.03506	0.283	0.184	1.40982611179432e-103	Neu1	Eif6
Ctsd1	0	1.03379	0.974	0.929	0	Neu1	Ctsd
Nfkbia1	0	1.02488	0.978	0.954	0	Neu1	Nfkbia
Wwp2	1.79216185517151e-242	1.02374	0.509	0.352	2.06044848489068e-238	Neu1	Wwp2
Ifnar1	2.9864769337283e-241	1.0167	0.518	0.361	3.43355253070743e-237	Neu1	Ifnar1
Amn1	5.92572004564185e-187	1.0152	0.432	0.283	6.81280033647443e-183	Neu1	Amn1
Psma3	1.50220972464799e-125	1.01495	0.32	0.208	1.72709052042779e-121	Neu1	Psma3
Tbc1d151	6.16005043179541e-249	1.01444	0.516	0.35	7.08220998143518e-245	Neu1	Tbc1d15
Zdhhc181	1.40892530437417e-134	1.00751	0.399	0.285	1.61984142243898e-130	Neu1	Zdhhc18
Wbp21	7.50676518397201e-149	1.00593	0.38	0.259	8.63052793201262e-145	Neu1	Wbp2
Iqsec1	0	1.00371	0.712	0.543	0	Neu1	Iqsec1
Xist1	1.66285019156088e-139	1.00366	0.554	0.463	1.91177886523755e-135	Neu1	Xist
Aff11	8.53226944482385e-177	1.00281	0.409	0.267	9.80955018071398e-173	Neu1	Aff1
Alkbh5	4.53877036072614e-172	1.00269	0.445	0.311	5.21822428372684e-168	Neu1	Alkbh5
Trim25	2.51314143725711e-270	0.996049	0.602	0.442	2.8893587104145e-266	Neu1	Trim25
Ptpn61	6.8553742224202e-170	0.994643	0.384	0.242	7.8816237435165e-166	Neu1	Ptpn6
Atg7	5.42933088873987e-116	0.993984	0.326	0.219	6.24210172278423e-112	Neu1	Atg7
Ppp1r15a1	8.487826852305e-292	0.993955	0.727	0.576	9.75845453209506e-288	Neu1	Ppp1r15a
Pts	4.09075122378476e-189	0.988252	0.567	0.454	4.70313668198534e-185	Neu1	Pts
Sec14l1	3.02602029163282e-149	0.987885	0.383	0.257	3.47901552929025e-145	Neu1	Sec14l1
Ldha	0	0.987235	0.93	0.874	0	Neu1	Ldha
Atp6v1e1	0	0.985141	0.875	0.777	0	Neu1	Atp6v1e1
Bhlhe401	0	0.981762	0.793	0.555	0	Neu1	Bhlhe40
Cd9	0	0.975688	0.995	0.985	0	Neu1	Cd9
Furin1	7.88556839525155e-302	0.974449	0.595	0.424	9.06603798402071e-298	Neu1	Furin
Rpl3	3.79293126854804e-82	0.972817	0.261	0.175	4.36073307944968e-78	Neu1	Rpl3
Acap2	1.36087827699436e-125	0.972623	0.364	0.251	1.56460175506041e-121	Neu1	Acap2
Oser1	1.76046008265173e-217	0.972105	0.482	0.327	2.0240009570247e-213	Neu1	Oser1
Gsk3a	1.70027685682444e-118	0.971314	0.287	0.177	1.95480830229105e-114	Neu1	Gsk3a
Atox11	2.3728076332833e-230	0.970092	0.78	0.764	2.72801693598581e-226	Neu1	Atox1
Grn	1.81681877719231e-111	0.968906	0.438	0.347	2.088796548138e-107	Neu1	Grn
Cd741	5.2363236311163e-80	0.965763	0.317	0.233	6.02020127869441e-76	Neu1	Cd74
E230032D23Rik	0	0.962924	0.659	0.477	0	Neu1	E230032D23Rik
Hivep11	2.10543233736741e-110	0.956352	0.305	0.199	2.42061555827132e-106	Neu1	Hivep1
Tgif11	0	0.955186	0.759	0.535	0	Neu1	Tgif1
H2afz	3.72467451634405e-195	0.953768	0.689	0.605	4.28225829144075e-191	Neu1	H2afz
Hspa4l	1.68666376916431e-141	0.949525	0.343	0.212	1.93915733540821e-137	Neu1	Hspa4l
Mdm2	2.87856760119079e-115	0.948781	0.603	0.543	3.30948917108905e-111	Neu1	Mdm2
Rpl121	3.71765849319709e-76	0.94515	0.344	0.264	4.27419196962869e-72	Neu1	Rpl12
Bag1	3.71959919922439e-78	0.944616	0.254	0.171	4.27642319934829e-74	Neu1	Bag1
Sirpa1	2.32991719400881e-210	0.943611	0.488	0.339	2.67870579795192e-206	Neu1	Sirpa
Numb1	9.11075157875131e-115	0.939787	0.342	0.236	1.04746310900904e-110	Neu1	Numb
Npepps	4.0584165725446e-295	0.937276	0.663	0.496	4.66596153345452e-291	Neu1	Npepps
Srsf2	1.02301327406422e-93	0.936939	0.371	0.28	1.17615836119163e-89	Neu1	Srsf2
Atf7ip1	0	0.932129	0.7	0.531	0	Neu1	Atf7ip
Atp13a31	2.00421790251058e-96	0.930222	0.254	0.158	2.30424932251641e-92	Neu1	Atp13a3
Prkd3	2.47151934870826e-89	0.929481	0.336	0.242	2.84150579520989e-85	Neu1	Prkd3
Map7d1	3.26081557034705e-163	0.928984	0.438	0.306	3.74895966122801e-159	Neu1	Map7d1
Atp6v0e	0	0.928396	0.906	0.836	0	Neu1	Atp6v0e
Rab32	5.63422485697554e-262	0.92829	0.606	0.457	6.47766831806478e-258	Neu1	Rab32
Dnaja21	1.0356860436823e-112	0.926354	0.338	0.23	1.19072824442154e-108	Neu1	Dnaja2
Rab22a	3.71094152577763e-90	0.923229	0.251	0.16	4.26646947218654e-86	Neu1	Rab22a
Srsf71	2.48292038034745e-87	0.920766	0.308	0.218	2.85461356128546e-83	Neu1	Srsf7
Eif51	1.06635532476145e-305	0.920513	0.801	0.717	1.22598871687824e-301	Neu1	Eif5
Cyfip1	1.52017636835901e-109	0.920412	0.359	0.255	1.74774677070235e-105	Neu1	Cyfip1
Ankrd371	6.45293616154538e-52	0.919666	0.363	0.303	7.41894070492872e-48	Neu1	Ankrd37
Ccl9	3.89145648351007e-52	0.918626	0.291	0.222	4.47400751909152e-48	Neu1	Ccl9
Elf2	2.99236418953968e-84	0.916632	0.256	0.167	3.44032110871377e-80	Neu1	Elf2
Ccdc71l1	4.7782245006242e-88	0.915894	0.373	0.285	5.49352470836764e-84	Neu1	Ccdc71l
Nfkbib	5.39634968644603e-151	0.913292	0.446	0.326	6.204183234507e-147	Neu1	Nfkbib
[truncated: 511 more rows]

## Sheet: Neu1vsNeu2DE
	p_val	avg_log2FC	pct.1	pct.2	p_val_adj
Dock10	0	3.67885	0.36	0.062	0
Bbc3	0	3.23635	0.266	0.049	0
Lhfpl2	0	3.21699	0.393	0.088	0
Naa50	0	3.16591	0.289	0.059	0
Bax	0	3.1154	0.506	0.114	0
Mreg	0	3.108	0.299	0.054	0
Tnf	0	3.08954	0.535	0.211	0
Inhba	0	3.06994	0.38	0.131	0
Plin3	0	3.05947	0.356	0.067	0
Slc43a2	0	2.99724	0.429	0.094	0
Amdhd2	0	2.96326	0.39	0.082	0
Ikbke	0	2.93465	0.287	0.067	0
Stom	0	2.90826	0.298	0.066	0
Slc31a1	0	2.89494	0.392	0.104	0
Fnip2	0	2.89237	0.541	0.132	0
Dgkz	0	2.8662	0.42	0.094	0
Dtx4	0	2.81594	0.372	0.081	0
P2rx4	0	2.80899	0.438	0.117	0
Pmaip1	0	2.77168	0.386	0.114	0
Arf2	0	2.69949	0.413	0.136	0
Slc6a13	0	2.59926	0.264	0.07	0
Icam1	0	2.59275	0.376	0.126	0
Dgkd	0	2.58334	0.258	0.065	0
F10	0	2.57831	0.604	0.209	0
Gns	0	2.56937	0.442	0.131	0
Map3k8	0	2.56302	0.7	0.249	0
Aprt	0	2.54933	0.403	0.132	0
Frrs1	0	2.54484	0.346	0.096	0
Cd63	0	2.51168	0.809	0.476	0
Csf1	0	2.45802	0.702	0.256	0
Mtdh	0	2.45423	0.286	0.084	0
Gadd45b	0	2.42923	0.849	0.469	0
Gm49774	0	2.41305	0.253	0.075	0
Hgsnat	0	2.4039	0.458	0.199	0
Slc31a2	0	2.3863	0.743	0.34	0
Canx	0	2.36552	0.325	0.103	0
Atp6v1c1	0	2.35896	0.466	0.16	0
Osbpl8	0	2.31712	0.562	0.252	0
AI413582	0	2.31703	0.394	0.121	0
Sars	0	2.28815	0.255	0.074	0
Zmiz1	0	2.28589	0.319	0.113	0
Tet3	0	2.27177	0.29	0.096	0
Ctsz	0	2.26525	0.886	0.468	0
Arfgef2	0	2.26242	0.321	0.106	0
Il1a	0	2.2608	0.451	0.176	0
Vav1	0	2.26071	0.4	0.133	0
Npc1	0	2.25616	0.486	0.179	0
Bri3	0	2.25458	0.864	0.467	0
Tomm20	0	2.24064	0.512	0.219	0
B3gnt2	0	2.22329	0.428	0.164	0
Tecpr1	0	2.21823	0.442	0.159	0
Hmga1	0	2.21399	0.3	0.095	0
Cstb	0	2.21366	0.968	0.774	0
Tgfbr1	0	2.19003	0.336	0.118	0
Sema4d	0	2.1893	0.796	0.368	0
Sqstm1	0	2.17161	0.884	0.584	0
Tbc1d2	0	2.16864	0.273	0.084	0
Atf3	0	2.14333	0.732	0.388	0
Klf10	0	2.14196	0.653	0.303	0
G3bp1	0	2.13567	0.272	0.093	0
Slc20a1	0	2.13177	0.48	0.213	0
Igf2r	0	2.12667	0.403	0.142	0
Hmox1	0	2.12622	0.819	0.448	0
Lamp1	0	2.12584	0.768	0.418	0
Mfsd1	0	2.1255	0.426	0.159	0
Mpeg1	0	2.10681	0.646	0.343	0
Rilpl2	0	2.10374	0.611	0.289	0
Capg	0	2.09838	0.67	0.349	0
Ndrg1	0	2.09008	0.327	0.138	0
Ninj1	0	2.07412	0.911	0.556	0
Denr	0	2.06115	0.421	0.169	0
B4galt1	0	2.05986	0.368	0.132	0
Eif4e	0	2.04892	0.323	0.132	0
Morrbid	0	2.04789	0.637	0.302	0
Ncoa3	0	2.03755	0.464	0.183	0
Chka	0	2.01391	0.436	0.169	0
Rhob	0	2.00358	0.749	0.439	0
Ostm1	3.23873403046269e-262	1.97784	0.264	0.106	3.72357251482295e-258
Cpeb4	0	1.97572	0.519	0.322	0
Mtm1	7.65918378263297e-300	1.96133	0.276	0.103	8.80576359489312e-296
Ftl1	0	1.94019	0.999	0.998	0
Hexa	0	1.93764	0.361	0.145	0
Dleu2	0	1.93252	0.641	0.325	0
Kmt5a	0	1.93075	0.43	0.183	0
Srebf2	0	1.92507	0.366	0.156	0
M6pr	0	1.91522	0.504	0.218	0
Ilf3	0	1.91353	0.291	0.11	0
Tpp1	3.7765797740355e-302	1.90204	0.282	0.108	4.34193376620861e-298
Arid5b	0	1.90163	0.718	0.347	0
Llph	1.99126942106807e-245	1.9014	0.271	0.118	2.28936245340196e-241
St13	0	1.88837	0.473	0.216	0
Ctsb	0	1.88573	0.984	0.875	0
Ftl1-ps1	0	1.88362	0.552	0.256	0
Ncoa4	0	1.872	0.382	0.19	0
P2ry2	0	1.8614	0.296	0.112	0
Eif3a	0	1.85941	0.439	0.196	0
Pip4p1	0	1.8505	0.316	0.121	0
Caprin1	2.43683993291778e-277	1.84765	0.278	0.113	2.80163487087557e-273
Gnpda1	0	1.84358	0.358	0.156	0
Rps6ka2	0	1.84348	0.584	0.288	0
Aim2	0	1.83832	0.318	0.132	0
Plekho2	0	1.83407	0.613	0.328	0
Tmem184b	2.21551407527039e-249	1.8298	0.256	0.104	2.54717653233837e-245
Impa2	0	1.82827	0.441	0.228	0
Pnpla7	0	1.80327	0.343	0.142	0
Odc1	0	1.79326	0.549	0.323	0
C3	0	1.78525	0.693	0.416	0
Impact	2.5290671719428e-255	1.78524	0.266	0.109	2.90766852758264e-251
Ptp4a2	0	1.78376	0.478	0.227	0
Arl4c	0	1.78094	0.453	0.205	0
Sod2	0	1.77988	0.843	0.539	0
Slc25a37	0	1.77425	0.595	0.305	0
Itgb1	0	1.7719	0.418	0.2	0
Mapk6	0	1.76875	0.484	0.217	0
Tatdn2	0	1.76801	0.383	0.162	0
Fam133b	0	1.76722	0.366	0.175	0
Stxbp5	6.66714656962763e-199	1.76053	0.268	0.132	7.66521841110089e-195
Fam50a	0	1.75434	0.417	0.189	0
Atp6ap2	0	1.75408	0.719	0.423	0
Atp6v0c	0	1.7486	0.995	0.964	0
Card19	0	1.7381	0.951	0.796	0
Abhd10	3.01984613737463e-197	1.73272	0.271	0.135	3.47191710413961e-193
Ralgds	0	1.72784	0.554	0.27	0
Ccrl2	0	1.71174	0.659	0.383	0
Cd274	0	1.71131	0.778	0.482	0
Sgpl1	0	1.70622	0.641	0.333	0
Atp6v1a	0	1.70241	0.671	0.416	0
Scarb2	0	1.69401	0.53	0.262	0
Abcc1	1.01658487462881e-238	1.6936	0.309	0.151	1.16876763036074e-234
Tbrg1	2.99732914499169e-271	1.68871	0.344	0.173	3.44602931799695e-267
Lrrc8d	0	1.68663	0.549	0.249	0
Hist1h1c	3.89828565275683e-167	1.68501	0.35	0.22	4.48185901497453e-163
Rbm38	0	1.67464	0.384	0.182	0
Agpat4	0	1.66872	0.412	0.196	0
1700017B05Rik	0	1.65586	0.766	0.431	0
Actn4	0	1.65362	0.406	0.2	0
Haus8	0	1.64382	0.366	0.175	0
Olr1	0	1.64198	0.421	0.204	0
Gpr137b	1.13355111182311e-198	1.63178	0.357	0.219	1.30324371326303e-194
Spg21	6.56249333708191e-204	1.62979	0.279	0.14	7.54489858964307e-200
Ewsr1	0	1.62326	0.422	0.217	0
4933434E20Rik	1.34592853559313e-198	1.62257	0.252	0.116	1.54741403737142e-194
Creg1	5.20999148788038e-60	1.61826	0.398	0.357	5.98992721361607e-56
Lgals3	0	1.61581	0.947	0.898	0
Metrnl	0	1.61157	0.573	0.332	0
Tnfaip3	0	1.61142	0.689	0.483	0
Ezr	0	1.61083	0.832	0.624	0
Psd4	0	1.60782	0.514	0.289	0
Tsc22d3	7.70902374178489e-281	1.60615	0.427	0.251	8.86306459593008e-277
Il1rn	0	1.6045	0.966	0.837	0
Id2	9.12300579418907e-194	1.60345	0.324	0.181	1.04887197615792e-189
Usf2	0	1.60151	0.414	0.212	0
Mapre2	4.48299557612954e-255	1.59966	0.294	0.129	5.15410001387613e-251
Ccl3	0	1.59731	0.927	0.675	0
Rnh1	0	1.59647	0.73	0.509	0
Slc38a1	0	1.59057	0.409	0.211	0
Clec4n	6.01357460704891e-172	1.58992	0.311	0.175	6.91380672572413e-168
Fuca2	0	1.5864	0.514	0.269	0
Nub1	2.51588989955425e-205	1.58326	0.266	0.125	2.89251861751753e-201
Tnfaip2	0	1.58226	0.74	0.579	0
Ltb	1.36875429245206e-235	1.58049	0.391	0.23	1.57365681003213e-231
Gtf2h1	1.21232137878314e-190	1.57849	0.253	0.119	1.39380588918697e-186
Trpm7	2.7490224192341e-198	1.57746	0.265	0.126	3.16055107539344e-194
Cycs	0	1.57601	0.47	0.28	0
Pcbp1	0	1.57508	0.454	0.249	0
Brd2	0	1.5672	0.498	0.297	0
Pnp	7.00940156523079e-296	1.55863	0.392	0.206	8.05870897954584e-292
Rragc	0	1.55536	0.441	0.207	0
Calr	0	1.55299	0.426	0.233	0
Adssl1	0	1.55081	0.48	0.279	0
Irf1	7.22830617769372e-81	1.54982	0.297	0.218	8.31038361249448e-77
Dedd2	0	1.54939	0.635	0.348	0
Irak2	0	1.54685	0.794	0.492	0
H2-Ab1	2.16568717486376e-157	1.5439	0.258	0.138	2.48989054494087e-153
Larp4b	0	1.54308	0.584	0.343	0
Plec	0	1.53486	0.495	0.27	0
Pip4k2c	1.77618104549488e-204	1.5345	0.268	0.127	2.04207534800546e-200
Plbd1	0	1.51436	0.653	0.519	0
Nisch	9.81027118384767e-233	1.50959	0.368	0.21	1.12788687800697e-228
Fkbp15	3.29948173385846e-288	1.50693	0.392	0.211	3.79341414941707e-284
B9d2	4.71315292224614e-211	1.49837	0.291	0.143	5.41871191470638e-207
Ero1l	0	1.49632	0.813	0.673	0
Spen	2.62007272406637e-233	1.49585	0.354	0.195	3.01229761085911e-229
Lasp1	0	1.49556	0.806	0.534	0
Spp1	2.07423447278184e-256	1.48807	0.895	0.859	2.38474737335728e-252
Plekhm2	0	1.48453	0.419	0.221	0
Mapkapk3	5.06023861286472e-227	1.48303	0.306	0.15	5.81775633321057e-223
Gde1	5.70658961826934e-284	1.47581	0.396	0.214	6.56086608412426e-280
Jun	0	1.47558	0.929	0.73	0
Tgfb1	0	1.47479	0.448	0.233	0
Sh2b2	0	1.47375	0.543	0.293	0
Atp2b1	0	1.46636	0.889	0.641	0
AW549877	3.6975057871448e-208	1.4628	0.287	0.141	4.25102240348037e-204
Mafg	0	1.46268	0.61	0.364	0
Ccdc126	8.40543228891534e-293	1.45792	0.471	0.296	9.66372550256597e-289
Cd24a	0	1.45675	0.934	0.769	0
Znrf1	0	1.45593	0.533	0.308	0
Klf2	0	1.44884	0.915	0.837	0
Rps28	0	1.44673	0.682	0.501	0
Ankrd12	0	1.44579	0.683	0.414	0
Tmem251	4.98703473217961e-306	1.44225	0.4	0.208	5.7335938315869e-302
B4galt5	0	1.43051	0.427	0.226	0
Arl8a	5.23626012407549e-234	1.43043	0.342	0.181	6.02012826464959e-230
Cln5	0	1.42744	0.49	0.268	0
Lpin2	4.70985762633974e-271	1.42278	0.535	0.38	5.4149233130028e-267
Bsg	0	1.41962	0.745	0.604	0
Coro1c	8.37250764548231e-164	1.41898	0.274	0.149	9.62587204001101e-160
Lrrfip2	0	1.41316	0.803	0.576	0
Wsb2	1.93624030415784e-279	1.40654	0.387	0.207	2.22609547769027e-275
1810058I24Rik	0	1.40488	0.695	0.509	0
Arhgef3	8.26467239426267e-269	1.40396	0.397	0.219	9.50189385168379e-265
Arl8b	2.08621530017177e-249	1.40174	0.356	0.188	2.39852173060748e-245
Rbpms	2.56079725075023e-174	1.3932	0.297	0.164	2.94414859918754e-170
Malt1	7.20369883856579e-190	1.39178	0.375	0.229	8.28209255469908e-186
Lamtor1	0	1.38718	0.602	0.389	0
Rab9	0	1.38536	0.57	0.347	0
Sfr1	3.533456096883e-156	1.38382	0.309	0.184	4.06241447458639e-152
Cited2	0	1.38277	0.574	0.401	0
C9orf72	2.04977481259861e-167	1.37624	0.26	0.133	2.35662610204462e-163
Flcn	1.98175162156293e-257	1.37217	0.338	0.164	2.2784198393109e-253
Ciapin1	8.01662028411403e-206	1.3718	0.348	0.195	9.2167083406459e-202
Orai2	2.28390997371945e-187	1.3712	0.307	0.167	2.62581129678525e-183
Gna13	0	1.36857	0.709	0.499	0
Psmd11	5.20696068111801e-147	1.36405	0.256	0.139	5.98644269508138e-143
Psap	1.7338099104103e-99	1.36218	0.686	0.704	1.99336125399872e-95
Bmpr1a	1.26252523404047e-134	1.36006	0.255	0.143	1.45152526157633e-130
4930523C07Rik	1.22217217957334e-110	1.35979	0.298	0.197	1.40513135485547e-106
Rest	0	1.35803	0.631	0.412	0
Slc16a6	0	1.35791	0.584	0.356	0
2900093K20Rik	8.66761481918321e-213	1.35569	0.338	0.184	9.96515675761494e-209
Foxn2	2.20818932718156e-287	1.35568	0.448	0.267	2.53875526946064e-283
Gpr141	5.94430487039652e-229	1.35147	0.358	0.193	6.83416730949488e-225
Zeb2	0	1.34982	0.928	0.728	0
Tnip1	0	1.34975	0.515	0.315	0
Npc2	6.10071902580261e-245	1.34653	0.488	0.342	7.01399666396526e-241
Adam17	0	1.34428	0.517	0.314	0
Ddi2	1.3677634870915e-135	1.34316	0.277	0.163	1.5725176811091e-131
Gba	1.162168611887e-148	1.34205	0.264	0.145	1.33614525308649e-144
Ube2f	1.80166101926456e-171	1.33875	0.272	0.141	2.07136967384846e-167
Map4k4	0	1.33639	0.536	0.345	0
Hk1	7.30620587438203e-306	1.32386	0.472	0.284	8.39994489377702e-302
Emp3	8.22297052931516e-39	1.32	0.312	0.266	9.45394921755364e-35
Naca	8.78081596478812e-202	1.31313	0.413	0.27	1.00953041147169e-197
Surf4	2.60573991396059e-254	1.31022	0.424	0.258	2.99581917908049e-250
Neu1	0	1.29996	0.543	0.321	0
Eef1a1	0	1.29968	0.968	0.9	0
Ak2	2.93551594849e-156	1.29795	0.299	0.173	3.37496268597895e-152
Atp6v1b2	0	1.29743	0.669	0.433	0
Fam168b	6.24318868753151e-130	1.29585	0.257	0.149	7.17779403405498e-126
Xpo1	7.32343419931116e-198	1.29543	0.33	0.182	8.41975229894804e-194
Syne1	2.51533644237315e-277	1.29134	0.513	0.349	2.89188230779642e-273
Fgd3	1.76222091136386e-283	1.29116	0.491	0.32	2.02602538179503e-279
Dennd1b	3.76885189006391e-200	1.29078	0.356	0.206	4.33304901800648e-196
Washc2	2.07222368558365e-269	1.28862	0.445	0.268	2.38243557131552e-265
Cln3	1.09269954859825e-261	1.28539	0.447	0.276	1.25627667102341e-257
Snx10	0	1.28328	0.591	0.392	0
Ckap4	1.25943100988179e-139	1.27849	0.31	0.191	1.4479678320611e-135
Hnrnpf	0	1.27486	0.714	0.511	0
Tpp2	6.41685997093466e-130	1.26961	0.255	0.144	7.37746390858358e-126
Fabp5	0.678895	1.26855	0.45	0.501	1
Il2rg	1.7918794482453e-133	1.26299	0.252	0.139	2.06012380164763e-129
Rybp	0	1.26277	0.721	0.549	0
Pdcd1lg2	1.37326387324304e-242	1.26213	0.447	0.281	1.57884147506752e-238
Zfp503	3.66106385956931e-145	1.25989	0.264	0.143	4.20912511934683e-141
Mbnl2	0	1.25115	0.725	0.55	0
Plk2	1.57423265229365e-41	1.24841	0.268	0.214	1.809895280342e-37
Nr4a1	2.29437537167704e-99	1.24538	0.282	0.182	2.63784336481709e-95
Btg3	4.05819624205659e-177	1.24424	0.334	0.194	4.66570821949246e-173
Cd74	3.57459427718448e-94	1.23926	0.317	0.227	4.109711040479e-90
Gnaq	9.7161219362658e-129	1.23741	0.262	0.152	1.11706253901248e-124
Epb41l2	1.04588049121329e-138	1.23691	0.28	0.163	1.20244880074792e-134
Hmox2	2.01817397781466e-196	1.23582	0.384	0.24	2.32029462229351e-192
Pttg1ip	3.49088529786226e-159	1.23167	0.343	0.217	4.01347082695224e-155
Smim14	0	1.22658	0.671	0.463	0
Zbtb7a	1.10527172976203e-114	1.22646	0.3	0.194	1.27073090770741e-110
Psmd8	1.20088043439812e-92	1.22509	0.375	0.3	1.38065223542751e-88
Sat1	0	1.22359	0.97	0.964	0
Plgrkt	0	1.21501	0.63	0.438	0
Atp13a3	1.15465769646463e-114	1.21359	0.254	0.15	1.32750995362538e-110
Cdc42ep4	2.18106042259287e-132	1.2132	0.339	0.224	2.50756516785503e-128
Lfng	5.41253501623766e-143	1.20875	0.319	0.198	6.22279150816844e-139
Cpne2	4.55306591380634e-290	1.20785	0.51	0.33	5.23465988110315e-286
Ccl2	1.27149661960455e-24	1.20641	0.283	0.246	1.46183966355935e-20
Nbr1	5.35663110732156e-118	1.20155	0.269	0.163	6.15851878408759e-114
Abr	1.39806185779686e-277	1.20084	0.486	0.31	1.60735171790905e-273
Klhl24	0	1.19839	0.619	0.41	0
Eea1	0	1.19827	0.799	0.593	0
Rffl	2.78272717293108e-169	1.19724	0.327	0.191	3.19930143071886e-165
Vps35	7.49059540934201e-208	1.19666	0.38	0.228	8.61193754212051e-204
Lims1	0	1.19651	0.578	0.386	0
Wtap	1.79670046430973e-129	1.1951	0.28	0.169	2.0656665238169e-125
Fnip1	0	1.1934	0.648	0.423	0
Klhdc4	0	1.18915	0.584	0.422	0
Akr1a1	1.78327603665369e-73	1.1879	0.278	0.204	2.05023245934075e-69
Polr2a	1.69018852056351e-157	1.18604	0.358	0.232	1.94320974209187e-153
Ppia	1.9723473441059e-82	1.17995	0.428	0.359	2.26760774151855e-78
Tnfrsf1b	0	1.17487	0.888	0.787	0
Aff1	1.28072612126599e-191	1.17186	0.409	0.263	1.4724508216195e-187
Zc3h12a	7.0500594710869e-247	1.16792	0.492	0.33	8.10545337390861e-243
Gla	0	1.16381	0.765	0.535	0
Rbpj	0	1.16104	0.915	0.734	0
Xist	1.43128905596917e-153	1.15783	0.554	0.462	1.64555302764776e-149
Rpl12	1.97703426916982e-87	1.15646	0.344	0.26	2.27299629926454e-83
Ubap1	2.65625855185143e-248	1.15177	0.563	0.43	3.05390045706359e-244
Osgin1	2.70234620473673e-108	1.15019	0.334	0.232	3.10688743158581e-104
Rnf7	8.99319508754037e-99	1.1499	0.252	0.158	1.03394763921452e-94
Samd8	4.79379800144224e-93	1.14926	0.252	0.161	5.51142956225815e-89
Mapkapk2	0	1.13666	0.876	0.752	0
Ptpn6	6.20742222697531e-184	1.13599	0.384	0.238	7.13667333435351e-180
Atp6v1h	1.9589079387907e-100	1.13539	0.261	0.164	2.25215645722767e-96
Irak3	0	1.13344	0.665	0.481	0
Psma3	1.28265590281499e-128	1.12924	0.32	0.208	1.4746694914664e-124
Lyst	0	1.1285	0.866	0.739	0
Phf23	5.49574983755989e-142	1.12647	0.329	0.208	6.3184635882426e-138
Rpl3	3.36273455526488e-87	1.12614	0.261	0.174	3.86613591818803e-83
Psmb5	2.56947002802546e-80	1.12609	0.282	0.202	2.95411969122087e-76
Mien1	8.42337704513224e-123	1.12323	0.348	0.242	9.68435658878853e-119
Stx6	6.0460105419384e-139	1.12193	0.3	0.18	6.95109832006658e-135
Ppp1r15a	0	1.12131	0.727	0.57	0
Traf1	0	1.11916	0.697	0.494	0
Irf2bp2	1.64116952386471e-293	1.11753	0.575	0.4	1.88685260158725e-289
Mpp1	2.99605127884818e-222	1.11712	0.509	0.362	3.44456015529175e-218
Soat1	2.3201969064411e-271	1.11689	0.575	0.427	2.66753038333534e-267
Dnajb9	3.85074667651012e-86	1.11567	0.296	0.208	4.42720345398369e-82
Gsk3a	1.41738599991536e-126	1.11349	0.287	0.175	1.62956868410269e-122
Srsf7	1.04587031578649e-99	1.11103	0.308	0.213	1.20243710205972e-95
Sirpa	1.04113560659167e-233	1.10489	0.488	0.334	1.19699360689845e-229
Ifnar1	3.88894745258552e-247	1.10163	0.518	0.363	4.47112288623757e-243
Gng12	0	1.10117	0.77	0.662	0
Nfkbia	0	1.10052	0.978	0.956	0
Rassf1	4.92624221114394e-79	1.09949	0.256	0.173	5.66370067015219e-75
Gpi1	4.76010212326892e-167	1.09856	0.713	0.707	5.47268941112228e-163
Gm20406	0	1.0938	0.623	0.455	0
Ctsd	0	1.08839	0.974	0.932	0
Bag1	1.46921147050735e-83	1.08816	0.254	0.169	1.6891524276423e-79
Acap2	6.26556797320971e-130	1.08453	0.364	0.251	7.20352349879921e-126
Tnfrsf26	0	1.08404	0.574	0.371	0
Eif6	3.61133702471017e-104	1.08383	0.283	0.186	4.15195417730928e-100
Ptma	2.67478438682813e-91	1.07796	0.441	0.36	3.0751996095363e-87
Tgif1	0	1.07764	0.759	0.53	0
Atf7ip	0	1.0734	0.7	0.527	0
Cd68	0	1.07039	0.738	0.61	0
Wbp2	8.72227495472156e-147	1.06968	0.38	0.261	1.00279995154434e-142
Mif	0	1.06748	0.896	0.802	0
Bhlhe40	0	1.06496	0.793	0.554	0
Tmem38b	0	1.06368	0.781	0.625	0
Tbc1d15	8.30511860077693e-247	1.0632	0.516	0.353	9.54839485531323e-243
Hspa4l	1.04286171581225e-146	1.06215	0.343	0.21	1.19897811466935e-142
Zdhhc18	4.30188247313617e-133	1.06116	0.399	0.288	4.94587427936466e-129
Amn1	1.14306309187026e-182	1.05996	0.432	0.286	1.31417963672324e-178
Ccl4	0	1.05632	0.882	0.74	0
Tpi1	0	1.05535	0.886	0.756	0
Prkd3	6.59282099307302e-93	1.05381	0.336	0.241	7.57976629573605e-89
Oser1	4.2068618389887e-221	1.05126	0.482	0.329	4.83662905628531e-217
Elf2	1.61891344995093e-88	1.04922	0.256	0.165	1.86126479340858e-84
Wwp2	4.13828707754705e-231	1.04409	0.509	0.359	4.75778865305584e-227
E230032D23Rik	0	1.04029	0.659	0.478	0
Srsf2	4.70462177382693e-98	1.03998	0.371	0.28	5.40890365336882e-94
Adgre5	7.35466022445542e-131	1.03917	0.451	0.336	8.45565286005639e-127
Atox1	3.11202137718802e-250	1.03682	0.78	0.766	3.57789097735307e-246
Furin	2.5124015271976e-305	1.03666	0.595	0.428	2.88850803581909e-301
Cyfip1	1.68901460343769e-115	1.03651	0.359	0.254	1.94186008957231e-111
Iqsec1	0	1.02639	0.712	0.552	0
Alkbh5	3.31239037921364e-163	1.02489	0.445	0.317	3.80825521898192e-159
Sap18	9.5448607413178e-241	1.02466	0.535	0.375	1.09737263942931e-236
Atg7	1.67052738934134e-109	1.01775	0.326	0.223	1.92060533952574e-105
Hivep1	6.45560112653168e-108	1.01748	0.305	0.201	7.42200461517347e-104
Ptk2b	1.0271407395601e-75	1.01416	0.345	0.267	1.18090370827225e-71
Rab32	1.33034347184462e-275	1.01304	0.606	0.458	1.52949588957976e-271
Sec14l1	9.76117644250741e-141	1.01158	0.383	0.262	1.12224245559508e-136
Hk2	1.53505855500649e-139	1.01155	0.412	0.286	1.76485682069096e-135
Nucb2	1.19946647495258e-110	1.00839	0.333	0.226	1.37902660625298e-106
Mdm2	2.91665342101682e-119	1.00707	0.603	0.547	3.35327643814304e-115
Ptafr	0	1.00699	0.9	0.779	0
Atp6v1e1	0	1.00302	0.875	0.787	0
Trim25	1.24584852516551e-255	1.0023	0.602	0.451	1.43235204938279e-251
Eif5	0	0.998455	0.801	0.717	0
Map7d1	5.84363897634563e-166	0.996725	0.438	0.307	6.71843173110457e-162
Grn	5.52301781809765e-106	0.996457	0.438	0.352	6.34981358546687e-102
Bnip3	1.09757137445797e-250	0.996046	0.712	0.613	1.26187780921433e-246
Lamtor3	2.71084285969388e-87	0.992281	0.282	0.193	3.11665603579006e-83
H2afz	4.27918298815383e-200	0.990668	0.689	0.609	4.91977668148046e-196
Numb	4.13054090099047e-111	0.986024	0.342	0.239	4.74888287386874e-107
Dnaja2	2.23737302744805e-111	0.982883	0.338	0.232	2.57230776965702e-107
Rab22a	7.46953318209768e-87	0.982302	0.251	0.162	8.5877222994577e-83
Pts	4.84473333749333e-173	0.975756	0.567	0.465	5.56998991811608e-169
Ankrd37	1.29067513438548e-50	0.974774	0.363	0.306	1.48388920200298e-46
Uvrag	4.2368989068179e-121	0.973011	0.41	0.306	4.87116267316854e-117
Esco1	1.86593936466668e-82	0.972221	0.271	0.183	2.14527048755729e-78
Atp6v0e	0	0.964271	0.906	0.843	0
Tpst2	7.03919813145315e-89	0.96209	0.34	0.25	8.09296609173168e-85
Ccdc71l	1.77122045195239e-84	0.959478	0.373	0.289	2.03637215360966e-80
Ncl	3.96697191044756e-73	0.958667	0.386	0.315	4.56082760544156e-69
Ldha	0	0.954619	0.93	0.889	0
Ptges3	1.87390153377732e-68	0.952982	0.27	0.193	2.15442459338379e-64
Mef2a	1.92970235864218e-211	0.952526	0.55	0.416	2.21857880173092e-207
Cd9	0	0.951389	0.995	0.993	0
Marcksl1	0	0.945506	0.785	0.643	0
Ywhag	7.58680502704471e-208	0.944158	0.56	0.43	8.7225497395933e-204
Vdac2	4.95483672650947e-146	0.943069	0.415	0.296	5.69657578446794e-142
Rbm47	7.23428000991754e-68	0.941594	0.283	0.206	8.31725172740219e-64
Rps17	4.97579552463223e-60	0.938978	0.344	0.279	5.72067211466968e-56
Ctnnb1	1.51833609595785e-271	0.938263	0.637	0.495	1.74563100952274e-267
Hcar2	0	0.937778	0.938	0.883	0
Nfkbib	1.46394646677682e-142	0.933818	0.446	0.333	1.68309925285331e-138
Npepps	1.01596912427004e-273	0.930234	0.663	0.508	1.16805970217326e-269
Pcyt1a	2.43694513785174e-77	0.929934	0.335	0.254	2.80175582498815e-73
Gpx1	1.35971488806334e-20	0.929846	0.523	0.533	1.56326420680643e-16
Myo9b	8.19006399726428e-104	0.929099	0.348	0.249	9.41611657765475e-100
Rpl22l1	3.72390807072029e-53	0.927976	0.263	0.197	4.28137710890712e-49
Ubap2l	1.13387145566969e-122	0.921683	0.411	0.302	1.30361201258344e-118
Ubxn1	5.83355711446401e-134	0.919505	0.435	0.328	6.70684061449927e-130
Basp1	0	0.916276	0.963	0.836	0
Rell1	4.3808540643245e-73	0.915172	0.323	0.243	5.03666791775388e-69
Ncf1	6.65244215858008e-216	0.912786	0.668	0.566	7.64831274971952e-212
N4bp1	0	0.911802	0.73	0.569	0
Napa	1.14970228941309e-200	0.908933	0.533	0.401	1.32181272213823e-196
Ptpn23	1.03199616383323e-102	0.90884	0.327	0.226	1.18648598955907e-98
Bcl2a1b	9.10839842123372e-156	0.90532	0.608	0.506	1.04719256648924e-151
Ccl9	5.05420547305586e-48	0.902892	0.291	0.226	5.81082003237232e-44
Aurkaip1	4.21996005073671e-80	0.900028	0.326	0.243	4.85168807033199e-76
Gsn	1.36530366018538e-126	0.898583	0.67	0.652	1.56968961811513e-122
Dot1l	1.19517424458027e-61	0.896125	0.271	0.196	1.37409182899393e-57
Ywhah	1.22177934857194e-99	0.894628	0.492	0.411	1.40467971705316e-95
Rbm7	3.92837098051192e-54	0.894421	0.285	0.219	4.51644811629455e-50
Rap2b	1.95569039735448e-71	0.894302	0.263	0.18	2.24845724983844e-67
Tmem189	0	0.893778	0.859	0.76	0
Kansl1	2.19501439492962e-91	0.893042	0.36	0.268	2.52360804985058e-87
Atp6v1d	4.93445616011144e-219	0.89187	0.565	0.429	5.67314424728012e-215
Sirt2	2.47530874718899e-109	0.887728	0.385	0.285	2.84586246664318e-105
Vapa	2.95650970855149e-202	0.886284	0.59	0.476	3.39909921192165e-198
Klf13	7.45048991579513e-109	0.883205	0.368	0.259	8.56582825618966e-105
Fas	0	0.881194	0.745	0.607	0
Relb	1.77399560503927e-142	0.881114	0.443	0.321	2.03956274711365e-138
Ddit4	1.16350767867658e-23	0.880973	0.254	0.217	1.33768477817446e-19
Cbl	5.23248261812586e-128	0.880949	0.442	0.331	6.0157852660593e-124
Bnip3l	2.32426084589951e-187	0.877444	0.711	0.67	2.67220269453067e-183
Fndc3a	2.01373581009312e-153	0.876749	0.571	0.473	2.31519206086406e-149
Edem1	2.81451098386134e-120	0.876381	0.419	0.314	3.23584327814538e-116
Yy1	5.92735894687872e-170	0.875895	0.53	0.412	6.81468458122646e-166
Clec4e	0	0.873343	0.982	0.99	0
Cks2	3.25692449402253e-86	0.872947	0.476	0.389	3.74448609077771e-82
Gpr84	1.16504256547302e-68	0.868174	0.268	0.186	1.33944943752433e-64
St3gal1	9.57562716977358e-51	0.866714	0.259	0.195	1.10090985570887e-46
Lamb3	6.58672101224352e-75	0.865799	0.336	0.255	7.57275314777638e-71
Vps26a	1.74298317762481e-135	0.865239	0.437	0.321	2.00390775931525e-131
Sephs2	5.96465298160239e-70	0.865222	0.298	0.216	6.85756153294827e-66
Ralb	4.25387995286031e-145	0.863175	0.528	0.431	4.89068578180349e-141
Plekhf2	1.31299132439116e-79	0.861714	0.342	0.256	1.50954612565252e-75
Vamp2	8.06976704818182e-87	0.860976	0.345	0.257	9.27781117529464e-83
Tbk1	5.22208877771337e-126	0.860786	0.434	0.325	6.00383546773706e-122
P4ha1	5.110516047548e-142	0.858935	0.551	0.438	5.87556029986593e-138
Cflar	0	0.85714	0.815	0.721	0
Zfp608	4.62750464127057e-187	0.855424	0.565	0.437	5.32024208606877e-183
Atp6v1f	7.15957997174467e-238	0.854953	0.711	0.635	8.23136909351485e-234
Hist1h2bc	3.09812201235258e-43	0.853542	0.477	0.44	3.56191087760176e-39
Cd300a	1.32557622979135e-89	0.851588	0.462	0.39	1.52401499139111e-85
Nfkbiz	3.29521522711179e-33	0.850231	0.672	0.721	3.78850894661042e-29
Setd5	4.24630489559742e-58	0.849635	0.257	0.187	4.88197673846835e-54
Uhrf1bp1l	3.66770845112312e-61	0.844549	0.308	0.236	4.21676440625625e-57
Arap1	3.02145203611246e-59	0.844231	0.283	0.211	3.47376340591849e-55
Nptn	2.16484755647357e-119	0.843138	0.433	0.33	2.48892523567766e-115
Qk	3.55471691746045e-136	0.83841	0.485	0.371	4.08685804000428e-132
Efhd2	0	0.832106	0.889	0.786	0
Irs2	2.5796700974236e-51	0.831887	0.271	0.203	2.96584671100791e-47
Gnb1	4.82630918356602e-290	0.831841	0.687	0.56	5.54880766834586e-286
Dyrk1a	2.38759544534544e-66	0.831794	0.294	0.216	2.74501848351365e-62
Ube2l3	3.84587438838503e-246	0.83126	0.661	0.556	4.42160178432627e-242
Tmbim4	8.35467747045305e-145	0.830563	0.511	0.412	9.60537268777987e-141
Kansl1l	2.36740810927528e-111	0.828168	0.423	0.323	2.72180910323379e-107
Asprv1	2.12616044020796e-82	0.824038	0.638	0.616	2.44444665810709e-78
Nek6	2.42018227722886e-95	0.818362	0.422	0.336	2.78248356413002e-91
Rpl10	0	0.818259	0.891	0.847	0
Myo1d	7.34644409142927e-38	0.817925	0.281	0.23	8.44620677191624e-34
AA467197	1.47256059261937e-168	0.817174	0.722	0.639	1.69300291333449e-164
Txnip	2.24493586929656e-290	0.812578	0.896	0.88	2.58100276893025e-286
Ifnar2	2.96857562448045e-129	0.806888	0.594	0.529	3.41297139546518e-125
Alcam	1.71599565951753e-301	0.803832	0.758	0.646	1.9728802097473e-297
Sntb2	1.43361718879474e-200	0.800945	0.638	0.521	1.64822968195731e-196
Cdc42ep2	3.55292291253079e-74	0.800048	0.417	0.341	4.08479547253665e-70
Retreg1	0	0.799117	0.754	0.633	0
Ptpre	9.53155725174519e-106	0.79688	0.557	0.491	1.09584313723314e-101
Dynll1	2.37839493352551e-50	0.796296	0.517	0.472	2.73444065507428e-46
Sun2	2.00339511708569e-103	0.795311	0.435	0.34	2.30330336611342e-99
Fam162a	1.12594423465026e-160	0.794851	0.665	0.564	1.29449808657741e-156
Esd	1.47536211800159e-195	0.792656	0.861	0.861	1.69622382706643e-191
Rnf115	1.09680811570116e-50	0.779859	0.298	0.237	1.26100029062162e-46
Diaph2	5.07836211175544e-37	0.779377	0.255	0.203	5.83859291988522e-33
Arhgef2	3.30082510396983e-40	0.777331	0.253	0.197	3.79495862203411e-36
Szrd1	1.7548540272317e-46	0.777045	0.252	0.191	2.01755567510829e-42
Tnfaip8	5.38037577958765e-41	0.776988	0.304	0.246	6.18581803379192e-37
Ggnbp2	2.88837126843747e-84	0.776274	0.388	0.3	3.32076044732256e-80
Ghitm	1.09344978339668e-45	0.775946	0.299	0.241	1.25713921597117e-41
Gsap	3.11232234965258e-136	0.775856	0.518	0.412	3.57823700539557e-132
Crebrf	4.91830995319639e-130	0.770423	0.502	0.394	5.65458095318989e-126
Nfkbid	4.60899329405403e-67	0.770328	0.413	0.34	5.29895959017391e-63
Arl6ip5	2.45554017853491e-45	0.765325	0.29	0.23	2.82313454326159e-41
Nbeal1	2.84451634705408e-50	0.762045	0.253	0.185	3.27034044420808e-46
Ndfip2	2.05591305053531e-68	0.757719	0.359	0.283	2.36368323420045e-64
Kpna4	0	0.756605	0.847	0.765	0
Cdv3	2.72148349016841e-36	0.756502	0.285	0.234	3.12888956864662e-32
Tsc22d4	7.28762567391669e-278	0.755485	0.75	0.638	8.37858323730202e-274
Tra2b	1.78977854238162e-74	0.755297	0.422	0.346	2.05770839017615e-70
Hspa5	0	0.751688	0.92	0.882	0
Neat1	0	0.751059	0.987	0.979	0
Slc9a3r1	2.70843991316043e-208	0.748853	0.647	0.532	3.11389336816054e-204
Cdc27	1.25092948276506e-25	0.745844	0.32	0.286	1.43819362633499e-21
Prkcd	6.15620423227628e-144	0.74531	0.587	0.499	7.07778800584804e-140
Eif2s2	7.48504345891585e-49	0.745142	0.319	0.255	8.60555446471555e-45
Spin1	9.83798465980061e-46	0.742591	0.261	0.2	1.13107309633728e-41
Atp6ap1	3.84600156493217e-90	0.74065	0.49	0.422	4.42174799920251e-86
Vim	1.42959087982005e-223	0.740296	0.827	0.739	1.64360063452911e-219
Ppp1r2	1.41325593899653e-154	0.740075	0.664	0.596	1.62482035306432e-150
Ube2i	1.46268797806652e-96	0.738587	0.505	0.44	1.68165236838308e-92
Bclaf1	2.83106899595215e-34	0.738051	0.293	0.244	3.25488002464619e-30
Tollip	3.12375234066102e-57	0.736386	0.304	0.233	3.59137806605797e-53
Prpf40a	2.63293059013515e-35	0.734706	0.262	0.209	3.02708029947838e-31
Apbb1ip	3.95090073115609e-261	0.732666	0.763	0.671	4.54235057061016e-257
Derl1	5.56057555663899e-59	0.730695	0.357	0.292	6.39299371746784e-55
Sp3	6.03061755463038e-42	0.729924	0.294	0.237	6.93340100255855e-38
Erbin	1.11588110334669e-187	0.723811	0.658	0.556	1.28292850451769e-183
Rbm8a	1.20329238113929e-45	0.723418	0.291	0.231	1.38342525059584e-41
Phf3	7.34374688804529e-74	0.721798	0.407	0.328	8.44310579718567e-70
Fth1	0	0.721272	1	1	0
Slbp	4.99627933654585e-37	0.720031	0.26	0.207	5.74422235322677e-33
Cep83	3.73767168122298e-38	0.718751	0.262	0.206	4.29720113190207e-34
Reep5	1.70214037510846e-10	0.718219	0.302	0.294	1.9569507892622e-06
Pgd	1.33830946606336e-14	0.717275	0.374	0.369	1.53865439313304e-10
Fbxl3	1.13688071836239e-94	0.712153	0.519	0.448	1.30707176190124e-90
Commd8	4.04570682599642e-43	0.711402	0.272	0.212	4.65134913784809e-39
Ube2m	1.74852871893155e-59	0.710072	0.371	0.307	2.0102834681556e-55
Bdp1	2.20640681541924e-08	0.709951	0.256	0.244	0.000253671
Cxcr4	3.15952413816288e-72	0.708209	0.433	0.353	3.63250490164586e-68
Msn	0	0.698116	0.897	0.871	0
Tnfrsf23	3.89528330466752e-260	0.697831	0.807	0.72	4.47840721537625e-256
Arf6	1.28537787215244e-80	0.696472	0.433	0.353	1.47779893961365e-76
Tug1	2.52823927941093e-58	0.696071	0.398	0.335	2.90671669953874e-54
Tmsb10	1.86929669243208e-06	0.69386	0.308	0.303	0.0214913
Pdpk1	1.447153094884e-29	0.692341	0.282	0.238	1.66379191318813e-25
Tcp11l2	5.42103209491215e-31	0.691269	0.28	0.233	6.2325605995205e-27
Srxn1	2.28593534762976e-05	0.690689	0.252	0.246	0.262814
Tlr13	1.11628523482575e-93	0.690273	0.51	0.432	1.28339313447916e-89
BC005537	3.563100903335e-130	0.688664	0.616	0.532	4.09649710856425e-126
Vmp1	4.0882258082119e-199	0.686816	0.839	0.797	4.70023321170123e-195
Ugcg	1.47225897057763e-59	0.686147	0.432	0.367	1.6926561384731e-55
Rps19	2.88571912067003e-27	0.684895	0.555	0.559	3.31771127303433e-23
Gls	7.2730809761776e-48	0.684694	0.36	0.299	8.36186119831138e-44
Pgam1	2.40524999197586e-254	0.684678	0.874	0.826	2.76531591577464e-250
Birc3	6.95450744106357e-136	0.684224	0.612	0.52	7.99559720499078e-132
Jund	5.98928675107146e-139	0.683022	0.791	0.761	6.88588297770686e-135
Acbd3	3.88214333517533e-46	0.682669	0.334	0.275	4.46330019245108e-42
Safb2	9.87096316837894e-37	0.681699	0.323	0.274	1.13486463546853e-32
Rnasek	8.58168715334376e-149	0.68121	0.7	0.657	9.86636572019932e-145
Nos2	9.81277422574009e-62	0.679201	0.311	0.229	1.12817465273334e-57
Sypl	2.75920493743514e-47	0.678129	0.328	0.268	3.17225791656918e-43
Irf5	1.86013885411477e-42	0.676095	0.263	0.202	2.13860164057575e-38
Hk3	1.43828031423388e-49	0.674216	0.407	0.356	1.6535908772747e-45
Plin2	0	0.673246	0.993	0.97	0
Chmp2b	6.29532044221527e-54	0.672252	0.318	0.249	7.2377299124149e-50
Elmo1	3.4655976012812e-29	0.672075	0.316	0.279	3.98439756219299e-25
Vps37b	9.78506064664083e-130	0.668508	0.589	0.481	1.1249884225443e-125
Resf1	1.41589960704916e-304	0.668002	0.941	0.913	1.62785977822442e-300
Atp6v0b	0	0.66558	0.907	0.873	0
Slc49a4	2.70483705221499e-50	0.664179	0.303	0.235	3.10975115893157e-46
Raf1	8.29303450850625e-40	0.663406	0.401	0.357	9.53450177442963e-36
Srsf3	3.75417921386912e-44	0.66105	0.393	0.344	4.31617984218533e-40
Fam76a	2.44709181672461e-69	0.66096	0.398	0.322	2.81342146168828e-65
Pag1	4.8499559631215e-141	0.657239	0.619	0.525	5.57599437080079e-137
Pdlim7	5.04379886438078e-79	0.656291	0.494	0.431	5.79885555437858e-75
Hsbp1	9.42739014704276e-24	0.65223	0.262	0.224	1.08386704520551e-19
Spata13	5.63683370221908e-37	0.651278	0.279	0.221	6.48066770744128e-33
Rpl36	7.04495293473382e-08	0.648987	0.387	0.395	0.000809958
Brd1	4.39621912699957e-35	0.647203	0.259	0.206	5.05433313031141e-31
Atf1	1.25020931521946e-44	0.646843	0.405	0.358	1.43736564970782e-40
Herpud1	8.40701487493657e-46	0.6454	0.346	0.284	9.66554500171457e-42
Rps20	7.17480719642801e-18	0.644497	0.475	0.474	8.24887583373328e-14
Rps2	7.73181466217466e-70	0.635334	0.654	0.641	8.88926731710221e-66
Nfe2l2	0	0.635236	0.933	0.904	0
Anxa3	7.8523358657811e-124	0.635109	0.595	0.507	9.02783054488853e-120
Higd1a	1.0860113648145e-98	0.634671	0.616	0.538	1.24858726612723e-94
Hnrnpa0	2.57931597831262e-118	0.632804	0.584	0.508	2.96543958026602e-114
Rpl35	6.77828537001049e-14	0.632606	0.354	0.344	7.79299468990106e-10
Aldoa	0	0.631736	0.972	0.974	0
Hnrnpc	5.06839541670742e-95	0.631697	0.594	0.536	5.82713421058852e-91
Pkm	0	0.630582	0.99	0.992	0
Eif4ebp1	5.07822166974281e-35	0.627001	0.524	0.518	5.83843145370331e-31
Mrpl52	1.36295566523352e-30	0.624635	0.365	0.32	1.56699012831898e-26
Hnrnpu	3.88994015731887e-81	0.624075	0.605	0.558	4.47226419886951e-77
Slc40a1	8.24181653082059e-10	0.621752	0.254	0.237	9.47561646548443e-06
Ccdc88b	3.15882655651521e-35	0.618603	0.316	0.264	3.63170289202553e-31
Ier5	5.11652529606181e-256	0.618244	0.937	0.922	5.88246913288227e-252
Marcks	1.52939781249712e-231	0.617961	0.838	0.739	1.75834866502794e-227
Mafk	3.94175108887752e-28	0.617151	0.36	0.325	4.53183122688248e-24
Srp9	1.41779728219844e-27	0.616532	0.32	0.28	1.63004153534355e-23
Nfkb2	2.32698017741554e-79	0.616091	0.494	0.418	2.67532910997464e-75
Rab11fip1	2.02630432876738e-82	0.61306	0.688	0.676	2.32964208678385e-78
Lrif1	6.29087350395489e-43	0.609707	0.372	0.315	7.23261726749694e-39
Rplp2	2.31191446663701e-65	0.607517	0.761	0.773	2.65800806229257e-61
Cd84	5.22876739237949e-73	0.606905	0.516	0.45	6.0115138710187e-69
Sec11c	2.40265054830216e-08	0.605775	0.307	0.303	0.000276233
Rhoa	3.14186509586487e-274	0.602454	0.947	0.968	3.61220230071584e-270
Ehd1	3.21674701930091e-176	0.598899	0.852	0.854	3.69829404809026e-172
Clec2d	1.03309293275126e-71	0.591597	0.489	0.414	1.18774694478412e-67
Map2k1	7.14052395587458e-48	0.590423	0.391	0.335	8.209460392069e-44
Il1f9	1.98962181597385e-67	0.587049	0.783	0.785	2.28746820182514e-63
Ube2k	4.6489372831332e-53	0.584706	0.39	0.325	5.34488319441825e-49
Rabac1	1.89025124306687e-68	0.584438	0.583	0.554	2.17322185415398e-64
Psma7	1.43569784758576e-14	0.579883	0.276	0.252	1.65062181536935e-10
Cklf	6.15108606451275e-37	0.578398	0.342	0.289	7.0719036483703e-33
Cdk9	2.81434018504778e-30	0.576524	0.345	0.306	3.23564691074943e-26
Hexim1	1.6665154200394e-20	0.576115	0.319	0.288	1.9159927784193e-16
Cep170	2.40165229810265e-21	0.575722	0.254	0.216	2.76117964712862e-17
Rps18	0.915266	0.57476	0.259	0.28	1
Srpk2	2.13191191143619e-39	0.573087	0.398	0.349	2.45105912457818e-35
Sf3b2	1.90589288934563e-18	0.570252	0.29	0.261	2.19120505488067e-14
Dnajc8	2.79775928045047e-18	0.567561	0.257	0.224	3.21658384473391e-14
Edf1	3.58540854613163e-12	0.565042	0.287	0.27	4.12214420548753e-08
Chmp3	5.65184722529396e-17	0.563861	0.313	0.291	6.49792875492047e-13
Ybx1	8.81211605827653e-20	0.562948	0.408	0.394	1.01312898322005e-15
Rbm25	2.02473970751143e-43	0.562711	0.48	0.439	2.32784324172589e-39
Eif4a1	2.57755774821469e-101	0.561558	0.729	0.713	2.96341814312242e-97
Clec5a	2.42089649042744e-73	0.558046	0.546	0.469	2.78330469504443e-69
Vsir	1.62709142379878e-50	0.55628	0.492	0.444	1.87066700994146e-46
Hipk1	9.39854597032981e-06	0.554761	0.287	0.284	0.108055
Ppp2r1a	2.6121116801731e-22	0.554327	0.305	0.272	3.00314479869502e-18
Rpl8	1.75902679470112e-25	0.550213	0.606	0.621	2.02235310586788e-21
Scand1	2.61081271406774e-139	0.549816	0.727	0.684	3.00165137736368e-135
Khdrbs1	3.09944970161694e-24	0.546638	0.293	0.255	3.56343732194899e-20
Necap2	1.01679683607548e-20	0.545754	0.256	0.221	1.16901132243598e-16
Akap13	0.0065265	0.544906	0.454	0.534	1
Arl6ip1	7.88938873298076e-26	0.544531	0.428	0.407	9.07043022630798e-22
Ifrd1	1.14541089795157e-199	0.542683	0.868	0.779	1.31687890937492e-195
Rab7	1.64356413655936e-257	0.542539	0.951	0.965	1.8896056878023e-253
Pnrc2	2.64188889279379e-32	0.539757	0.357	0.311	3.03737966004502e-28
C130026I21Rik	4.02396172300359e-44	0.539437	0.451	0.398	4.62634879293723e-40
Calm2	1.64100317156284e-117	0.534579	0.75	0.716	1.88666134634579e-113
Klf6	9.91225223675754e-298	0.534518	0.987	0.988	1.13961163966001e-293
Cdc42ep3	5.25547702613901e-45	0.532631	0.342	0.277	6.04222193695202e-41
Tle3	8.06964077383558e-26	0.530681	0.355	0.317	9.27766599767877e-22
Sf3b6	2.40443645745893e-61	0.52992	0.499	0.441	2.76438059514053e-57
Ncf4	1.19696209893253e-85	0.529519	0.704	0.687	1.37614732514273e-81
Cnppd1	2.01445068876044e-55	0.528251	0.452	0.389	2.31601395686788e-51
Mkrn1	7.39410418385019e-44	0.527407	0.502	0.468	8.50100158017256e-40
Ahi1	1.38859623281989e-17	0.524128	0.375	0.35	1.59646908887303e-13
Tgoln1	5.57830026609572e-154	0.523802	0.84	0.823	6.41337181593025e-150
Azin1	5.0548372606508e-48	0.523491	0.618	0.606	5.81154639857023e-44
Dnajc5	1.31403372479607e-39	0.522343	0.489	0.46	1.51074457339805e-35
Cnih4	4.20250350316865e-19	0.518611	0.336	0.308	4.831618277593e-15
Rel	1.62922800742191e-72	0.518341	0.659	0.627	1.87312344013297e-68
Cebpg	8.54346090258778e-19	0.517589	0.302	0.271	9.82241699970517e-15
Casp4	8.19224922596137e-39	0.51631	0.561	0.538	9.41862893508779e-35
Ndufa6	8.99075948960924e-12	0.515572	0.28	0.262	1.03366761852037e-07
Clta	7.69889909002684e-82	0.515261	0.643	0.613	8.85142428380386e-78
Abi1	3.99991929332443e-61	0.510486	0.571	0.537	4.5987072115351e-57
Fndc3b	1.10468551400213e-41	0.510091	0.45	0.402	1.27005693544825e-37
Smad7	5.70595531752051e-33	0.508507	0.368	0.318	6.56013682855333e-29
Rpl5	0.0411092	0.508499	0.281	0.293	1
Creb1	4.19107249358671e-13	0.50653	0.263	0.237	4.81847604587664e-09
Sdcbp	6.67522969530709e-295	0.506136	0.959	0.969	7.67451158069456e-291
Rbx1	6.53468870106938e-11	0.504101	0.327	0.315	7.51293159961947e-07
Nampt	1.60550121589952e-27	0.501882	0.482	0.458	1.84584474791968e-23
Pkn2	4.41509290005148e-13	0.5013	0.265	0.24	5.07603230718919e-09
Atp1b3	6.65622977372487e-101	0.499739	0.715	0.67	7.65266737085149e-97
Mapk3	4.04483497549096e-14	0.499666	0.343	0.328	4.65034677132196e-10
Pgk1	6.14728892101486e-226	0.499649	0.93	0.917	7.06753807249078e-222
Tmed2	3.02403671496617e-38	0.498964	0.484	0.456	3.4767350111966e-34
Wnk1	8.73938961495254e-52	0.498489	0.532	0.481	1.00476762403109e-47
Ctsl	5.45265901375518e-57	0.498334	0.705	0.684	6.26892206811433e-53
Fus	1.7898179057234e-118	0.497425	0.761	0.721	2.05775364621019e-114
Zfand3	7.33094600480284e-66	0.497278	0.567	0.53	8.42838862172183e-62
Zfp36	3.61846126018826e-68	0.497219	0.831	0.836	4.16014491083844e-64
Ifngr2	1.12537541225944e-82	0.495688	0.639	0.59	1.29384411147468e-78
Yipf4	8.75184783802543e-07	0.495036	0.293	0.285	0.010062
Zfand5	4.96351404040028e-30	0.494745	0.51	0.484	5.70655209224821e-26
Ccnl1	2.51179980126124e-136	0.492118	0.874	0.856	2.88781623151005e-132
Morf4l1	1.73626824997112e-150	0.492018	0.793	0.758	1.99618760699179e-146
Slc3a2	2.00003826601308e-209	0.490767	0.848	0.758	2.29944399443524e-205
Avl9	2.16994366410536e-12	0.490286	0.263	0.241	2.49478423062194e-08
Rsrc2	1.43184028203162e-46	0.488728	0.637	0.626	1.64618677225175e-42
Eif1b	5.75274212226849e-16	0.488465	0.329	0.304	6.61392761797209e-12
Clint1	1.79994511183723e-42	0.488194	0.448	0.396	2.06939689507926e-38
Eef2	6.91109459673838e-47	0.486335	0.542	0.516	7.94568545787012e-43
Gpcpd1	2.65302339879934e-69	0.485903	0.6	0.547	3.0501810015996e-65
Csnk1e	2.2638657240304e-14	0.485225	0.295	0.27	2.60276642291775e-10
Hsp90ab1	8.19570892270673e-58	0.48491	0.555	0.497	9.42260654843592e-54
Ndufa2	6.94176080228279e-43	0.484887	0.564	0.539	7.98094239438453e-39
Ilrun	3.45047910678807e-23	0.48461	0.395	0.368	3.96701582907424e-19
B430306N03Rik	1.84655203503497e-16	0.482246	0.323	0.297	2.12298087467971e-12
Dennd4a	3.12738611951134e-83	0.481709	0.635	0.577	3.59555582160218e-79
Atf4	1.9399260723075e-49	0.481358	0.735	0.741	2.23033300533193e-45
Mapk1ip1l	2.80154335286952e-21	0.481079	0.321	0.288	3.22093439279409e-17
Ywhae	9.07311987805322e-54	0.480072	0.548	0.507	1.04313659237978e-49
Slain2	9.79310384336194e-08	0.478689	0.341	0.339	0.00112591
Maff	6.59200961128206e-35	0.478163	0.591	0.59	7.57883345009099e-31
Ppp1r10	1.21231489861503e-25	0.476488	0.402	0.369	1.39379843893771e-21
Lars2	6.59963110772203e-253	0.476228	0.988	0.985	7.58759588454801e-249
Gnas	8.50626722569825e-38	0.475135	0.523	0.499	9.77965542938528e-34
Rhov	8.03459436395919e-11	0.474931	0.424	0.42	9.23737314024388e-07
Chd4	1.19131527665607e-77	0.474463	0.621	0.554	1.36965517357149e-73
Hnrnpa3	1.88714540179434e-52	0.473158	0.607	0.58	2.16965106844296e-48
Ostf1	1.52567804804803e-193	0.472574	0.943	0.972	1.75407205184082e-189
Cers2	6.75457408055764e-09	0.472277	0.334	0.331	7.76573382041712e-05
Tank	9.1535030262189e-18	0.469357	0.416	0.404	1.05237824292439e-13
Cox5a	8.43099155300649e-15	0.468621	0.335	0.317	9.69311098849156e-11
Chil1	3.17770360179484e-06	0.46839	0.537	0.571	0.0365341
Asph	2.99373847689175e-11	0.467531	0.34	0.323	3.44190112688244e-07
1810026B05Rik	5.14378511316861e-19	0.465648	0.486	0.485	5.91380974460995e-15
Pik3c2a	8.82424048808754e-15	0.462257	0.408	0.398	1.01452292891542e-10
Pfkfb3	3.77470278072215e-40	0.457507	0.492	0.44	4.33977578699626e-36
Hsp90aa1	1.31247459679476e-121	0.45718	0.836	0.761	1.50895204393493e-117
2810013P06Rik	4.89853213092079e-15	0.455657	0.342	0.32	5.63184239091964e-11
Eif4e2	2.56138759347146e-11	0.455388	0.259	0.238	2.94482731621413e-07
Rtn4	1.92134596265497e-74	0.453987	0.704	0.675	2.20897145326442e-70
Senp2	9.3143672689166e-06	0.452658	0.282	0.276	0.107087
Rpl21	1.90023212455811e-50	0.452645	0.685	0.674	2.18469687360446e-46
Rps26	9.234929272648e-17	0.450665	0.61	0.632	1.06173981847634e-12
Runx1	1.77322320154753e-38	0.449674	0.496	0.451	2.03867471481919e-34
Gapdh	4.01888463750563e-272	0.449198	0.992	0.998	4.62051166774022e-268
Sin3b	3.45609322052464e-20	0.447767	0.517	0.529	3.97347037563718e-16
Hnrnpdl	1.33694706686127e-13	0.446158	0.362	0.345	1.5370880427704e-09
Pfkp	1.86845488009841e-94	0.443378	0.725	0.665	2.14816257564914e-90
Sec61g	2.40444163078841e-23	0.443214	0.561	0.571	2.76438654291743e-19
Igsf6	3.62169929966287e-19	0.441384	0.585	0.596	4.1638676848224e-15
Ddit3	5.22042982144191e-43	0.440755	0.616	0.588	6.00192816571176e-39
Capns1	9.06323747938484e-10	0.440132	0.399	0.404	1.04200041300487e-05
Ppp1cb	8.15165771564419e-21	0.437424	0.487	0.483	9.37196087567613e-17
Jak2	1.6329604849354e-40	0.437405	0.445	0.389	1.87741466953022e-36
Eif4a2	7.96823884892343e-15	0.436905	0.35	0.331	9.16108420460727e-11
Atp6v1g1	9.29354197770299e-97	0.436903	0.851	0.865	1.06847852117651e-92
Tra2a	8.11555892061469e-13	0.433177	0.701	0.744	9.3304580910307e-09
Slu7	1.16947147946565e-15	0.431861	0.33	0.306	1.34454135994166e-11
Egln3	1.57503575729839e-12	0.431621	0.464	0.452	1.81081861016596e-08
Tfe3	2.43998080705027e-14	0.429948	0.296	0.269	2.80524593386569e-10
5031425E22Rik	3.85692761816338e-18	0.429291	0.365	0.339	4.43430968260244e-14
Gm42418	6.49648085162647e-215	0.429253	1	1	7.46900403511495e-211
Rela	7.29332692795146e-20	0.428606	0.368	0.339	8.38513796906579e-16
Tuba1c	1.12958527442432e-21	0.428309	0.583	0.589	1.29868419000564e-17
Slfn2	1.58688543136484e-151	0.42816	0.946	0.927	1.82444218044016e-147
Atp6v0d1	4.80022109760419e-73	0.426903	0.669	0.64	5.51881419591554e-69
Cd47	1.20854683894083e-72	0.426062	0.708	0.673	1.38946630073027e-68
Ssr3	2.89270710500891e-13	0.424023	0.382	0.369	3.32574535862875e-09
Nfkbie	4.10408688924428e-15	0.423889	0.396	0.376	4.71846869656415e-11
Cdkn2d	8.33840499016386e-10	0.423548	0.259	0.237	9.58666421719138e-06
Csta2	0.916316	0.423271	0.269	0.279	1
Prdx6	7.78691084640216e-99	0.421488	0.915	0.923	8.95261140010856e-95
Rpl24	2.02286335530305e-27	0.417963	0.705	0.725	2.32568599959191e-23
Esyt2	6.87061659528354e-08	0.417506	0.297	0.286	0.000789915
Pik3ap1	9.99001281436756e-125	0.412827	0.848	0.841	1.14855177326784e-120
Ppp2r2d	1.32082799123724e-10	0.411753	0.297	0.279	1.51855594152545e-06
Il16	4.5817302320267e-07	0.410998	0.256	0.242	0.00526762
Ppp4r2	4.95355287807376e-10	0.410562	0.414	0.416	5.6950997439214e-06
Krcc1	1.40728275611916e-18	0.409611	0.365	0.336	1.61795298471019e-14
Mthfs	7.25538512656755e-15	0.409568	0.353	0.331	8.34151628001471e-11
Rps3a1	4.86498630040405e-19	0.409425	0.7	0.732	5.59327474957453e-15
Eid1	0.715913	0.408734	0.249	0.265	1
Tubb4b	0.00527153	0.406451	0.308	0.316	1
Morc3	1.62383509450387e-09	0.405431	0.311	0.296	1.8669232081511e-05
Peli1	4.81586349253777e-07	0.402411	0.27	0.257	0.0055368
Rack1	0.000177571	0.402373	0.377	0.39	1
Vegfa	2.91775672547465e-29	0.40054	0.379	0.326	3.35454490727821e-25
Ubald2	5.11284184257033e-62	0.399365	0.643	0.608	5.87823426640311e-58
Skil	4.61892381767002e-50	0.393944	0.652	0.623	5.31037671317523e-46
Oaz1	1.07802234289663e-113	0.392664	0.906	0.925	1.23940228762825e-109
Reep3	4.7751710158335e-12	0.392077	0.39	0.38	5.49001411690377e-08
Hnrnpm	1.54986154606723e-10	0.391972	0.358	0.346	1.78187581951349e-06
Rps8	0.000292397	0.391771	0.65	0.697	1
Cxcl3	1.33299677409217e-93	0.391758	0.903	0.821	1.53254639117377e-89
Stk4	4.57534503475426e-07	0.388674	0.287	0.277	0.00526027
Pcif1	3.48885090339781e-07	0.386393	0.28	0.271	0.00401113
Sik1	1.53816368563795e-05	0.385465	0.252	0.242	0.176843
Abracl	0.081035	0.383913	0.315	0.33	1
Lman2	2.59073227391357e-05	0.380849	0.316	0.32	0.297856
Tlr2	3.20253174374126e-33	0.379294	0.581	0.552	3.68195074577933e-29
Hmgb1	4.18258072159806e-09	0.375115	0.5	0.515	4.80871305562129e-05
Rrbp1	1.20844790618934e-13	0.373377	0.479	0.474	1.38935255774588e-09
Ppp2r5a	3.87555961104205e-23	0.372435	0.559	0.548	4.45573088481504e-19
Gas5	0.0100973	0.371101	0.378	0.398	1
Apobr	8.89700198044374e-22	0.370978	0.532	0.526	1.02288831769162e-17
H2-K1	2.30096597621348e-62	0.369037	0.759	0.742	2.64542058285264e-58
Pcbp2	7.47004846373822e-09	0.368035	0.396	0.397	8.58831471875983e-05
Schip1	4.29361245869585e-05	0.367933	0.303	0.295	0.493637
Calm1	6.63714094906509e-113	0.366809	0.962	0.979	7.63072094914014e-109
Kras	6.41303395262066e-30	0.365244	0.703	0.74	7.37306513532797e-26
Rc3h2	1.88394501360179e-05	0.364661	0.269	0.26	0.216597
Hsd11b1	3.70279052837809e-37	0.364464	0.623	0.603	4.25709827047629e-33
Prdm2	0.000339426	0.363174	0.304	0.305	1
Slc2a6	0.000260671	0.363003	0.379	0.393	1
Rpl6	1.45375566488629e-05	0.362568	0.538	0.566	0.167138
Arfgef1	2.57139511083978e-06	0.361868	0.366	0.367	0.0295633
Rsbn1l	0.00046115	0.36159	0.263	0.259	1
Rbbp6	7.59674935976674e-05	0.358969	0.263	0.254	0.873398
Tbc1d20	1.20683464776292e-09	0.356832	0.383	0.377	1.38749779453303e-05
P4hb	1.02737031902599e-40	0.355384	0.639	0.61	1.18116765578418e-36
Hmgb2	1.27331252768087e-73	0.355369	0.868	0.889	1.46392741307469e-69
Rab10	3.52207769060246e-06	0.355338	0.302	0.295	0.0404933
Hilpda	4.38005378869783e-163	0.354017	0.97	0.912	5.0357478408659e-159
Rpl38	0.080948	0.352599	0.698	0.757	1
H3f3b	6.00708126881717e-50	0.352543	0.992	0.998	6.9063413347591e-46
Myo1f	0.616153	0.351625	0.243	0.257	1
Nufip2	2.83058783391277e-07	0.349474	0.422	0.427	0.00325433
Arhgdia	1.55152577001408e-27	0.349069	0.565	0.558	1.78378917778519e-23
Rpl7a	1.21419487707359e-07	0.347476	0.429	0.435	0.00139596
Gabarap	1.00823456319881e-241	0.346989	0.986	0.995	1.15916727730967e-237
Rpl13a	3.76375806117612e-10	0.345816	0.643	0.682	4.32719264293419e-06
Nfat5	1.33981755320772e-05	0.34486	0.424	0.438	0.154039
Gm20186	1.08759020962625e-22	0.342941	0.531	0.497	1.2504024640073e-18
Flii	2.44754478935773e-07	0.342625	0.317	0.309	0.00281394
Hnrnpk	3.52233747455719e-46	0.342059	0.689	0.685	4.0496313944984e-42
Ube2a	3.90761985720681e-13	0.341299	0.436	0.431	4.49259054983067e-09
Bcl2l11	1.67065040770877e-100	0.34017	0.912	0.904	1.92074677374278e-96
Ppm1a	8.09790610218393e-08	0.337672	0.323	0.311	0.000931016
Ankrd33b	4.11155756472145e-68	0.332182	0.854	0.879	4.72705773216025e-64
Chst11	0.000219326	0.33044	0.335	0.34	1
Ptpn12	2.813523762683e-12	0.328804	0.462	0.458	3.23470826995664e-08
Id1	5.74722053002623e-05	0.328561	0.425	0.423	0.660758
Hbp1	1.4738689904161e-30	0.327035	0.647	0.652	1.69450717828139e-26
Ascc3	0.0014403	0.327017	0.269	0.264	1
Cope	0.0565599	0.326469	0.249	0.255	1
Xylt1	1.19725729433482e-19	0.325361	0.569	0.567	1.37648671129675e-15
Zfp36l2	2.55998486718558e-06	0.324261	0.596	0.601	0.0294321
Bptf	0.00149798	0.323528	0.263	0.26	1
Csf2rb2	0.000315743	0.32285	0.391	0.404	1
Pnisr	0.000383623	0.321508	0.332	0.335	1
Mapk1	0.00305829	0.31893	0.26	0.26	1
Pxn	1.1783605620106e-10	0.31866	0.542	0.562	1.35476113814359e-06
Ubc	1.35007698261767e-94	0.318626	0.993	0.997	1.55218350691553e-90
Brd4	2.73284681725584e-09	0.317351	0.467	0.475	3.14195398579903e-05
Rala	1.72193875932614e-07	0.316756	0.334	0.325	0.00197971
Stk38	0.700969	0.316682	0.291	0.318	1
Por	5.14890577638383e-21	0.31287	0.779	0.825	5.91969697110848e-17
Cd82	2.21229193076835e-10	0.31274	0.398	0.39	2.54347203280438e-06
Rpl18	5.90476243248279e-17	0.311354	0.738	0.763	6.78870536862547e-13
Cxcl2	1.8760691756493e-11	0.311282	0.991	0.997	2.156916731244e-07
Prdx5	3.55091577861086e-146	0.310392	0.99	0.996	4.08248787066891e-142
Tlr6	5.64848629178779e-07	0.310028	0.42	0.423	0.00649406
Smg1	0.00872971	0.30901	0.326	0.334	1
Rbm3	4.25524361390539e-15	0.306551	0.629	0.642	4.89225358290703e-11
Gadd45a	0.00204978	0.305816	0.712	0.809	1
Lcp2	1.41985004559227e-38	0.305484	0.726	0.732	1.63240159741744e-34
Rps5	0.3097	0.302071	0.442	0.489	1
Rpl23	1.69276804305897e-71	0.301345	0.933	0.946	1.94617541910489e-67
Psmb3	0.0122011	0.300997	0.235	0.268	1
Rgs2	2.53513359717994e-05	0.300219	0.342	0.391	0.291464
Ik	0.000126117	0.299755	0.308	0.302	1
Mirt1	2.91172797127985e-10	0.296893	0.582	0.602	3.34761364858044e-06
Zfr	0.0239238	0.296107	0.26	0.262	1
Polr1d	0.0961252	0.295474	0.278	0.288	1
Pira2	0.112315	0.295106	0.423	0.481	1
Tpt1	6.76975789787301e-159	0.294855	0.998	0.999	7.7831906551846e-155
Xpo6	0.00124393	0.29445	0.281	0.28	1
Arpp19	0.0378252	0.293628	0.366	0.386	1
Jak1	1.93111405339036e-16	0.290625	0.644	0.666	2.2202018271829e-12
Map2k3	1.13550716088945e-07	0.289701	0.592	0.631	0.00130549
Wsb1	1.31671443694203e-05	0.288848	0.628	0.667	0.151383
Unc119	0.000950756	0.288396	0.258	0.252	1
Pcf11	0.000172916	0.287133	0.396	0.399	1
Srsf11	8.33766634757412e-06	0.286961	0.435	0.442	0.0958581
Cyp4f18	0.372956	0.286614	0.703	0.788	1
H2afj	0.771661	0.285749	0.615	0.692	1
Msra	1.9366947989e-12	0.283056	0.588	0.613	2.22661801029533e-08
Kif5b	0.00197379	0.281852	0.315	0.318	1
E330009J07Rik	0.0200115	0.280774	0.395	0.413	1
Fam13b	0.0256192	0.279111	0.33	0.341	1
Srrm1	0.156832	0.27728	0.263	0.27	1
Snx3	3.89641774836247e-22	0.275016	0.64	0.653	4.47971148529233e-18
Cast	0.0147188	0.272541	0.564	0.613	1
Litaf	5.46185639944534e-102	0.27086	0.967	0.988	6.27949630244231e-98
Col4a3bp	1.75081144886845e-13	0.269487	0.51	0.502	2.01290792276406e-09
Atp5mpl	0.768051	0.268089	0.355	0.389	1
Rpl19	0.22846	0.267642	0.665	0.722	1
Rps14	1.2751778810034e-19	0.264495	0.865	0.9	1.46607200978961e-15
Rap1a	2.85607870483264e-10	0.263971	0.526	0.539	3.28363368694609e-06
Myl12a	2.0677814393004e-47	0.263888	0.818	0.834	2.37732832076368e-43
Ago2	0.068905	0.262405	0.502	0.534	1
Elf1	0.0400308	0.261785	0.306	0.315	1
Git2	0.456607	0.260667	0.244	0.253	1
Cd53	6.9949073790714e-108	0.260134	0.981	0.994	8.04204501371839e-104
Ptprj	0.00247616	0.25811	0.399	0.412	1
Rpl32	7.19839787376978e-08	0.257182	0.376	0.442	0.0008276
Ubb	4.50295152542066e-117	0.25656	0.997	0.998	5.17704336877613e-113
Rnf19b	8.99965098589336e-32	0.255322	0.612	0.582	1.03468987384816e-27
B2m	1.94910421841305e-65	0.25419	0.948	0.956	2.24088511990948e-61
Susd6	1.6456322513175e-09	0.253636	0.602	0.63	1.89198339933973e-05
Dync1li1	0.347308	0.252611	0.349	0.373	1
Safb	0.800215	0.251581	0.267	0.282	1
Psma2	0.0502665	0.251318	0.265	0.299	1
Hcfc1r1	0.014291	0.249829	0.238	0.27	1
Fau	5.24177778989052e-70	0.249332	0.996	1	6.02647192503713e-66
Arhgef1	0.109999	0.249233	0.286	0.318	1
Myl12b	1.69664028228922e-37	0.247897	0.896	0.947	1.95062733254792e-33
Trpc4ap	0.677328	0.247283	0.266	0.283	1
Rc3h1	0.776435	0.247098	0.275	0.291	1
Ier2	0.35432	0.245079	0.552	0.588	1
Rpl26	0.178744	0.244502	0.664	0.715	1
Rnf11	0.142044	0.24433	0.703	0.794	1
Degs1	0.038608	0.243365	0.462	0.485	1
Sh3bgrl3	0.00075627	0.243296	0.905	0.966	1
Dcaf12	0.45683	0.24104	0.298	0.314	1
Txnrd1	1.17372461826612e-14	0.240531	0.44	0.527	1.34943119362056e-10
Med7	6.62540667228662e-10	0.239266	0.477	0.473	7.61723005112793e-06
Atg12	0.709022	0.238878	0.357	0.388	1
Smap1	0.274333	0.237901	0.268	0.276	1
Gm10076	2.84316504391212e-09	0.236106	0.647	0.676	3.26878685098577e-05
Optn	0.0110426	0.236018	0.393	0.412	1
Atp5j	0.55792	0.235886	0.507	0.568	1
Senp6	0.107083	0.235233	0.29	0.296	1
Lmbrd1	0.000882509	0.232809	0.44	0.459	1
Prpf38b	0.248491	0.232607	0.248	0.27	1
Lsm14a	0.2718	0.23168	0.253	0.261	1
Timm8b	3.85726788313428e-07	0.228615	0.446	0.445	0.0044347
Cdk13	0.817312	0.226665	0.286	0.303	1
Ptpn1	0.000847085	0.222682	0.457	0.52	1
Tspan31	9.74283359394921e-10	0.221295	0.287	0.256	1.12013357829634e-05
Bst1	0.000749307	0.220086	0.532	0.625	1
Rab20	1.1525599654865e-27	0.219519	0.858	0.883	1.32509819231983e-23
Stat6	0.0643764	0.218043	0.418	0.442	1
Gch1	0.0169584	0.217882	0.455	0.471	1
Spty2d1	0.100916	0.217762	0.454	0.486	1
Lrrc25	0.00797001	0.217711	0.382	0.39	1
Eif5a	3.61024794049276e-34	0.217034	0.705	0.691	4.15070205718452e-30
Stx7	0.000640918	0.21695	0.472	0.492	1
Uqcrq	0.155692	0.216309	0.576	0.626	1
Psmd4	0.0236078	0.215794	0.244	0.272	1
Snrnp70	0.767722	0.215444	0.279	0.301	1
Ier3ip1	0.328646	0.215189	0.351	0.388	1
Cox14	0.253632	0.214608	0.264	0.29	1
Ash1l	0.221068	0.210669	0.298	0.306	1
Drap1	0.762684	0.209785	0.297	0.318	1
Slpi	7.14933616310238e-08	0.208283	0.982	0.996	0.000821959
Zfp263	0.0221824	0.207599	0.325	0.328	1
Fam104a	0.00273936	0.206214	0.388	0.398	1
Eif3k	0.565842	0.206203	0.326	0.355	1
Etf1	8.23881501154151e-12	0.205322	0.734	0.767	9.47216561876928e-08
Nlrp3	0.540165	0.204182	0.812	0.899	1
Ubtd1	0.0264565	0.203368	0.228	0.254	1
Jmjd1c	7.07914226963612e-08	0.201038	0.699	0.729	0.000813889
Calm3	4.98732625770503e-06	0.199291	0.46	0.541	0.0573393
Raly	0.921506	0.197095	0.325	0.352	1
Nras	0.0472972	0.196883	0.227	0.252	1
Mier1	0.151092	0.194676	0.433	0.457	1
Acin1	0.00439094	0.194614	0.227	0.257	1
Acod1	5.10762338485345e-10	0.194069	0.932	0.977	5.87223460556601e-06
Nadk	0.252188	0.187104	0.464	0.493	1
Gripap1	0.876604	0.186891	0.366	0.397	1
Tomm6	1.70253249755081e-07	0.185066	0.726	0.774	0.0019574
Rps27	2.39082010650634e-21	0.181878	0.974	0.991	2.74872587645033e-17
Rpl11	7.69192587929405e-15	0.180126	0.465	0.564	8.84340718342438e-11
Pitpna	0.0355582	0.17835	0.677	0.744	1
Pum2	0.0616229	0.175942	0.469	0.496	1
Rab11a	0.000761157	0.172938	0.649	0.704	1
Serinc3	1.03253208911634e-05	0.170097	0.715	0.763	0.11871
Hif1a	0.000761258	0.169658	0.799	0.862	1
Zc3hav1	0.783096	0.169192	0.363	0.385	1
Rps15a	0.00989485	0.169149	0.591	0.659	1
Rps15	9.04587912565306e-07	0.168528	0.451	0.527	0.0104
Cd300c2	0.511514	0.167959	0.339	0.365	1
Pabpn1	0.0425716	0.165336	0.252	0.28	1
Rab31	0.275728	0.165011	0.437	0.468	1
Spop	0.729927	0.164219	0.356	0.386	1
Msrb1	2.31698926796973e-14	0.163839	0.937	0.961	2.6638425613848e-10
Babam2	0.615847	0.163643	0.281	0.301	1
Sugt1	0.555952	0.160017	0.333	0.361	1
Lnpep	0.0199554	0.159694	0.64	0.685	1
Gfod1	0.311416	0.159556	0.409	0.429	1
Upp1	5.45963649221e-14	0.158912	0.909	0.936	6.27694407509384e-10
Purb	0.398179	0.15879	0.505	0.541	1
Rnf130	0.0370052	0.15849	0.386	0.434	1
Eapp	0.430967	0.157087	0.313	0.336	1
Atrx	0.00651865	0.157069	0.258	0.286	1
A530032D15Rik	0.490299	0.156715	0.358	0.371	1
Rara	0.750261	0.156127	0.252	0.263	1
Btbd7	0.529998	0.155206	0.322	0.347	1
BC005624	0.00853687	0.154889	0.247	0.278	1
Abtb2	0.869057	0.153354	0.289	0.305	1
Errfi1	3.67492706298596e-29	0.151687	0.305	0.392	4.22506364431496e-25
Dnm2	0.779211	0.150853	0.414	0.45	1
Ski	0.121172	0.150147	0.344	0.351	1
Rps6	0.268338	0.148909	0.51	0.562	1
Rps27rt	0.186622	0.148478	0.258	0.283	1
N4bp2l1	0.953134	0.148389	0.302	0.316	1
Csnk1d	0.103331	0.145918	0.268	0.295	1
Psmb4	0.0409635	0.145483	0.288	0.321	1
Mtmr6	0.189542	0.144694	0.499	0.531	1
Ubxn4	0.220878	0.144124	0.504	0.536	1
Rab1a	0.103645	0.141938	0.459	0.514	1
Dstn	3.50892934857079e-05	0.140877	0.555	0.623	0.403422
Prrc2c	0.141476	0.140529	0.455	0.503	1
Ptbp3	3.22417640183677e-07	0.139679	0.86	0.897	0.00370684
Ube2s	0.00245401	0.139475	0.361	0.407	1
Snrpc	0.00600224	0.137087	0.261	0.296	1
Mettl9	0.0212593	0.136701	0.255	0.282	1
Rpl34	0.36937	0.136414	0.837	0.894	1
Luc7l2	0.0307805	0.136414	0.432	0.484	1
Kmt2e	0.207799	0.135755	0.592	0.654	1
Mycbp2	0.00113916	0.13135	0.228	0.257	1
Bcl3	0.0888053	0.131342	0.338	0.343	1
Cd44	1.05395006026233e-16	0.128268	0.983	0.992	1.2117263842836e-12
Fbxo11	0.637074	0.12737	0.453	0.485	1
Vav3	0.458116	0.127282	0.416	0.454	1
Rplp1	0.0203215	0.126587	0.748	0.818	1
Pgm2	3.23978858127069e-12	0.124945	0.257	0.314	3.72478493188691e-08
Gsk3b	0.0125117	0.124736	0.251	0.278	1
Psenen	0.086012	0.124563	0.652	0.703	1
Zfp292	0.00661544	0.124356	0.53	0.587	1
Cir1	0.00127775	0.123835	0.243	0.272	1
Gng5	2.32673044859201e-11	0.123491	0.94	0.971	2.67504199674623e-07
Laptm5	0.215847	0.122521	0.826	0.911	1
Smdt1	0.000497956	0.121752	0.314	0.357	1
Ndufa7	0.00900385	0.12084	0.509	0.575	1
Ugp2	0.000416805	0.120808	0.273	0.313	1
Cab39	0.688134	0.116341	0.405	0.437	1
Ccni	0.171724	0.115097	0.401	0.443	1
Cul3	0.0137286	0.114943	0.402	0.452	1
Rpl37a	0.294989	0.114012	0.87	0.923	1
Pnrc1	0.193019	0.112946	0.942	0.978	1
Fcer1g	8.41108508864015e-19	0.109366	0.988	0.999	9.67022452640958e-15
Arrdc4	0.0580913	0.109099	0.556	0.615	1
Cyba	6.9223731245074e-27	0.108513	0.839	0.939	7.95865238124616e-23
Ubl3	0.00342864	0.107734	0.271	0.303	1
Tbc1d2b	0.000808748	0.104217	0.292	0.33	1
Adipor1	0.00677667	0.102763	0.837	0.886	1
Leprotl1	0.000664165	0.101824	0.356	0.406	1
Hectd1	0.0734279	0.10068	0.724	0.768	1
Sik3	0.00170154	0.100123	0.435	0.493	1
Ets2	1.64686287682594e-47	-0.101288	0.929	0.975	1.89339824948679e-43
Ing4	4.10797975576121e-14	-0.102056	0.219	0.27	4.72294432519866e-10
Ngp	2.4182028722293e-33	-0.103417	0.227	0.301	2.78020784220202e-29
Hnrnpa2b1	2.28753780217334e-20	-0.10348	0.69	0.774	2.62998221115868e-16
Mefv	1.52676517850038e-14	-0.103637	0.545	0.614	1.75532192572189e-10
Mcl1	1.33072387035157e-55	-0.104373	0.995	0.999	1.5299332337432e-51
Uqcr10	6.62847004441707e-33	-0.105418	0.246	0.331	7.62075201006631e-29
Mxd1	1.0948615297912e-44	-0.107232	0.924	0.992	1.25876230080094e-40
Atp5k	1.68538932191084e-32	-0.108555	0.181	0.255	1.9376921034009e-28
Arf1	2.48517807256101e-26	-0.109119	0.661	0.76	2.8572092300234e-22
Inpp5d	3.33015906657712e-19	-0.111297	0.324	0.396	3.82868387884372e-15
Siglece	9.07961133549746e-18	-0.111981	0.266	0.328	1.04388291524214e-13
AI839979	7.47915335632719e-10	-0.112003	0.436	0.49	8.59878261376937e-06
Rtn3	1.86921200681519e-19	-0.11622	0.45	0.538	2.14903304423543e-15
Tab2	8.47450891124469e-19	-0.119243	0.276	0.342	9.74314289525802e-15
Capza2	7.06995732873461e-32	-0.119776	0.722	0.816	8.12832994084618e-28
Morf4l2	2.04103966401312e-30	-0.120786	0.292	0.381	2.34658330171588e-26
St8sia4	1.33613494535323e-18	-0.122266	0.261	0.322	1.53615434667261e-14
Mtpn	1.01043761957846e-29	-0.122294	0.335	0.427	1.16170013122936e-25
Itgav	1.90468370549339e-09	-0.123243	0.284	0.326	2.18981485620575e-05
Def6	2.47481779803517e-18	-0.123585	0.23	0.289	2.84529802240104e-14
Atp5d	6.70754463453556e-21	-0.125232	0.268	0.339	7.71166406632554e-17
mt-Cytb	2.10562819220956e-36	-0.126662	0.704	0.802	2.42084073258333e-32
Rpl18a	1.52579754028036e-47	-0.127274	0.839	0.911	1.75420943206033e-43
Tmem258	5.48346271983189e-33	-0.127379	0.28	0.371	6.30433708899072e-29
Eloa	7.11117399029223e-21	-0.127738	0.223	0.285	8.17571673663898e-17
Mrps21	3.07249927968857e-27	-0.129425	0.194	0.263	3.53245242185795e-23
Pdcd6ip	5.22160216535538e-23	-0.129656	0.377	0.463	6.00327600950908e-19
Actr10	6.9510587446852e-20	-0.130431	0.205	0.266	7.99163223876457e-16
Zfp106	2.13306845029219e-22	-0.131176	0.384	0.468	2.45238879730093e-18
Ptgs2	3.00804166337425e-136	-0.131434	0.52	0.695	3.45834550038138e-132
Neurl3	6.89440039852941e-26	-0.131468	0.506	0.603	7.92649213818927e-22
Med13	4.46671260345609e-29	-0.13193	0.31	0.398	5.13537948019347e-25
Pbxip1	7.0815939284596e-22	-0.132334	0.216	0.278	8.14170853955001e-18
mt-Nd5	1.09362583573411e-20	-0.136602	0.288	0.358	1.2573416233435e-16
Zswim6	1.52681788154617e-23	-0.137855	0.197	0.258	1.75538251841364e-19
Ptpn2	1.61770410436917e-20	-0.138346	0.257	0.324	1.85987440879324e-16
Ensa	9.8298989444528e-24	-0.138362	0.211	0.277	1.13014348164374e-19
Pim1	5.89882272819213e-69	-0.14017	0.945	0.99	6.78187649060249e-65
Trappc4	3.66280394936197e-22	-0.140466	0.217	0.281	4.21112570058146e-18
Ypel5	5.93201935984855e-27	-0.14088	0.492	0.596	6.82004265801788e-23
Dgat2	6.32144414902833e-33	-0.141319	0.417	0.517	7.26776433813787e-29
Lcn2	3.68542942241755e-74	-0.142071	0.864	0.937	4.23713820695345e-70
Gdi2	1.0409629773284e-27	-0.142171	0.294	0.377	1.19679513503446e-23
mt-Co3	2.48209043462215e-51	-0.143433	0.938	0.978	2.85365937268509e-47
Nr4a3	3.23045611053273e-16	-0.143756	0.236	0.288	3.71405539027948e-12
Akirin1	9.6163790186479e-28	-0.145937	0.264	0.344	1.10559509577395e-23
Ube2j1	1.77769741853134e-18	-0.146154	0.241	0.302	2.04381872208548e-14
Rsrp1	6.4714279968792e-54	-0.147296	0.931	0.972	7.44020076801201e-50
Vps4b	2.5798160191362e-41	-0.147525	0.862	0.923	2.96601447720089e-37
Snf8	3.15905701791858e-26	-0.147844	0.23	0.304	3.63196785350099e-22
Carhsp1	8.56700429825077e-43	-0.147846	0.556	0.679	9.84948484169891e-39
Zfand6	1.68170505167762e-20	-0.149343	0.267	0.334	1.93345629791375e-16
mt-Atp6	3.40913169452818e-56	-0.149544	0.924	0.973	3.91947870919905e-52
Ip6k1	1.12392939781671e-28	-0.150186	0.299	0.385	1.29218162866988e-24
Ccdc12	2.22119669578133e-58	-0.151968	0.509	0.643	2.55370984113979e-54
Cd300lf	4.09070242945077e-72	-0.152219	0.823	0.937	4.70308058313955e-68
Ankrd22	3.45384020406824e-32	-0.154691	0.392	0.489	3.97088008261725e-28
Ankrd11	7.50002337807209e-31	-0.155809	0.446	0.546	8.62277687776948e-27
Iscu	5.22712901987195e-36	-0.155864	0.334	0.432	6.00963023414678e-32
Lin7c	1.17704028827427e-22	-0.156278	0.202	0.265	1.35324321942893e-18
Rps16	3.3077440630094e-81	-0.156556	0.908	0.968	3.8029133492419e-77
Epn1	5.88327461864523e-21	-0.157543	0.201	0.261	6.76400082905642e-17
Mindy1	4.24279642418958e-43	-0.157549	0.289	0.393	4.87794304889075e-39
Mpc1	2.4870916048866e-30	-0.160048	0.462	0.561	2.85940921813813e-26
Rap2c	8.91405691426062e-29	-0.161757	0.413	0.507	1.02484912343254e-24
Stxbp2	2.84310611489794e-23	-0.16251	0.24	0.31	3.26871910029817e-19
Xiap	1.06237784484923e-36	-0.162891	0.275	0.365	1.22141580822316e-32
Nudt4	9.18970116355706e-50	-0.163584	0.778	0.874	1.05653994277416e-45
Kmt2c	1.55537929708783e-26	-0.163646	0.21	0.279	1.78821957786188e-22
Itsn2	4.47280118482147e-36	-0.16379	0.43	0.538	5.14237952218924e-32
Sumo1	9.22358721508929e-31	-0.164136	0.391	0.494	1.06043582211882e-26
Baz1a	8.60697827073434e-33	-0.164783	0.293	0.381	9.89544291786327e-29
March6	3.27543639609165e-25	-0.16508	0.225	0.294	3.76576922458657e-21
Dynlrb1	1.09549854201913e-37	-0.165289	0.173	0.25	1.2594946737594e-33
Stfa2	8.86791924188322e-11	-0.165885	0.247	0.284	1.01954467523931e-06
Rpl7	5.40540329037841e-52	-0.166004	0.608	0.729	6.21459216294806e-48
Rpl30	9.12674879703083e-71	-0.167033	0.753	0.859	1.04930230919463e-66
Glipr1	3.37137082716833e-70	-0.167386	0.41	0.56	3.87606503999543e-66
Ctsc	1.72857617027195e-09	-0.167984	0.354	0.4	1.98734402296166e-05
Nckap1l	1.94866548498377e-31	-0.168892	0.282	0.371	2.24038070808584e-27
Atxn7l3b	1.1305874789081e-30	-0.170532	0.196	0.268	1.29983642450065e-26
Mvp	5.74661165773656e-25	-0.171757	0.228	0.296	6.60687942289973e-21
Rab2a	2.75554718977506e-43	-0.172751	0.653	0.774	3.16805260408439e-39
Slc30a9	6.8285692528153e-29	-0.172792	0.208	0.278	7.85080606996175e-25
Vasp	4.50898670928479e-60	-0.175024	0.786	0.891	5.18398201966472e-56
Abtb1	5.60150027167184e-30	-0.175395	0.248	0.327	6.44004486234111e-26
Slk	3.04162817540968e-41	-0.175769	0.227	0.315	3.49695991326851e-37
Srp14	6.12885944890674e-44	-0.175942	0.274	0.378	7.04634970840808e-40
Ptprc	8.32721467233172e-88	-0.179141	0.924	0.981	9.57379870877978e-84
Grb2	1.19084889911007e-43	-0.179461	0.634	0.748	1.36911897930685e-39
Plk3	2.88521855486974e-48	-0.181795	0.348	0.46	3.31713577253374e-44
Arrdc3	2.29501907226803e-36	-0.182351	0.452	0.551	2.63858342738656e-32
Tagln2	0.013466	-0.184912	0.417	0.427	1
Mapre1	1.63424132329572e-39	-0.186296	0.467	0.582	1.87888724939309e-35
Glipr2	1.60268859785608e-48	-0.186654	0.361	0.475	1.84261108095513e-44
Arl5b	1.39673485893423e-29	-0.18754	0.408	0.495	1.60582606731668e-25
Lilr4b	1.95616068775144e-81	-0.187652	0.981	0.997	2.24899794270783e-77
Sept7	1.67246480377953e-43	-0.188983	0.603	0.728	1.92283278490532e-39
Nipbl	1.29341625292997e-38	-0.19025	0.362	0.463	1.48704066599358e-34
Adipor2	7.68439163103442e-33	-0.192088	0.226	0.305	8.83474505820028e-29
Cox17	1.84768152668248e-50	-0.19246	0.902	0.954	2.12427945122685e-46
Pfkl	3.62569216512875e-31	-0.19255	0.389	0.479	4.16845828224852e-27
Rpl29	1.17576421444554e-52	-0.192953	0.457	0.584	1.35177611734804e-48
Ncor1	1.4216228451731e-36	-0.193334	0.393	0.495	1.63443978509551e-32
Riok3	2.14619189030888e-65	-0.193354	0.686	0.813	2.46747681628812e-61
Ypel3	6.14658801425356e-74	-0.194193	0.548	0.701	7.06673223998732e-70
Cfl1	6.84968606681435e-115	-0.19446	0.954	0.99	7.87508407101645e-111
Sdf4	1.01001790381698e-31	-0.194527	0.22	0.296	1.16121758401839e-27
Rab8b	3.86376226012913e-94	-0.194654	0.801	0.922	4.44216747047046e-90
Cebpb	1.85346552650978e-116	-0.195392	0.994	0.999	2.13092931582829e-112
Mark2	1.07773942482274e-29	-0.196456	0.243	0.32	1.23907701671871e-25
Ubn1	2.34836928813578e-35	-0.196591	0.307	0.4	2.69992017056971e-31
Cox8a	1.10398822011818e-112	-0.196604	0.85	0.948	1.26925525666988e-108
Ywhab	2.32428564486304e-43	-0.197121	0.38	0.492	2.67223120589904e-39
Kmt5b	1.08855941428838e-37	-0.1973	0.251	0.339	1.25151675860735e-33
Rab14	4.71032598275528e-49	-0.198191	0.45	0.573	5.41546178237375e-45
Kdm5b	3.66215932867074e-38	-0.199453	0.341	0.437	4.21038458017275e-34
Heca	3.25497864927305e-46	-0.201421	0.435	0.552	3.74224895306922e-42
Crk	1.96406659735907e-41	-0.203027	0.342	0.449	2.25808736698372e-37
Srsf5	2.11749298914422e-44	-0.203382	0.606	0.715	2.43448168961911e-40
Bnip2	2.12569614353798e-37	-0.203848	0.24	0.327	2.44391285622561e-33
Ppp1r15b	2.02670125269581e-35	-0.20448	0.304	0.394	2.33009843022437e-31
Dync1i2	8.97763725958639e-45	-0.205018	0.292	0.395	1.03215895573465e-40
Ap1g1	2.58391449732792e-29	-0.20714	0.196	0.266	2.97072649757791e-25
Malat1	2.21088826902251e-176	-0.208286	1	1	2.54185824289518e-172
4833407H14Rik	1.93187136252183e-36	-0.20837	0.523	0.623	2.22107250549134e-32
Lcp1	4.81270511010518e-138	-0.208946	0.966	0.998	5.53316706508792e-134
Cish	4.82202816638449e-43	-0.21187	0.266	0.359	5.54388578289225e-39
Zfyve26	9.42903130865088e-12	-0.212247	0.225	0.267	1.08405572955559e-07
Ccdc174	5.31471438390257e-29	-0.214201	0.206	0.274	6.11032712717279e-25
Actr2	2.59307872910663e-82	-0.214349	0.757	0.871	2.98126261485389e-78
Arid3a	2.78863700178839e-28	-0.215571	0.2	0.267	3.20609596095612e-24
Rictor	2.85683121040712e-34	-0.217103	0.228	0.306	3.28449884260506e-30
Nsrp1	6.35281205770489e-44	-0.217359	0.262	0.357	7.30382802274332e-40
Syf2	1.34513275244632e-50	-0.218235	0.477	0.608	1.54649912548753e-46
Sem1	1.10995350379416e-118	-0.218652	0.953	0.993	1.27611354331215e-114
Cwc15	1.35809982856e-19	-0.219207	0.303	0.367	1.56140737289543e-15
Chmp2a	2.83956694610144e-66	-0.219501	0.607	0.738	3.26465011793282e-62
Elk4	3.38372148427197e-35	-0.219938	0.21	0.289	3.89026459046749e-31
Rmc1	3.26513209252164e-20	-0.220393	0.204	0.26	3.75392236677213e-16
Tet2	1.18747870764637e-57	-0.220435	0.539	0.671	1.36524427018103e-53
Rplp0	5.50905214854412e-81	-0.223495	0.729	0.839	6.33375725518117e-77
Cox6b1	2.74526171980439e-73	-0.224711	0.554	0.705	3.1562273992591e-69
Pgs1	2.22215450063511e-40	-0.225708	0.232	0.32	2.55481102938019e-36
Gnb2	3.05022068563884e-68	-0.225865	0.694	0.812	3.50683872227898e-64
S100a6	2.43032187084392e-149	-0.226025	0.989	0.997	2.79414105490926e-145
Rbm39	3.48103948430439e-77	-0.226613	0.789	0.888	4.00215109510476e-73
Tacstd2	1.71466008512935e-33	-0.226958	0.189	0.259	1.97134469987322e-29
Sys1	4.12469644745239e-35	-0.228159	0.229	0.309	4.74216350563601e-31
Pak2	1.80647167187337e-79	-0.230778	0.659	0.8	2.07690048115281e-75
Serp1	5.20661190650466e-60	-0.233111	0.391	0.519	5.98604170890841e-56
Nr1h2	5.04970053426453e-34	-0.233228	0.231	0.313	5.80564070424393e-30
Mfsd14b	6.14077220913213e-37	-0.234013	0.221	0.302	7.06004580883921e-33
Dusp16	1.43650456972267e-30	-0.234291	0.526	0.613	1.65154930381015e-26
Ogt	2.68623373223451e-46	-0.234954	0.395	0.505	3.08836292195002e-42
Slc38a2	7.4993360618769e-134	-0.236758	0.686	0.832	8.62198667033987e-130
Rad21	6.47150381297435e-40	-0.237261	0.232	0.321	7.44028793377661e-36
Bach1	1.28787321232737e-79	-0.237769	0.585	0.721	1.48066783221278e-75
Stag2	1.00139714116743e-41	-0.238169	0.277	0.374	1.1513062932002e-37
mt-Co2	1.77115827966196e-118	-0.238482	0.934	0.981	2.03630067412736e-114
Gm11808	5.62062889079701e-31	-0.238488	0.195	0.266	6.46203703574932e-27
Fuca1	6.54987121481485e-43	-0.240499	0.313	0.415	7.53038693567263e-39
Uqcrh	5.81484482741698e-70	-0.241832	0.627	0.757	6.6853270980813e-66
Orai1	1.57486368740881e-38	-0.242971	0.421	0.515	1.81062078141391e-34
Fbrs	5.89749073106218e-36	-0.245155	0.193	0.269	6.78034509350219e-32
Arhgdib	1.15202726559623e-104	-0.245161	0.783	0.889	1.32448574725599e-100
Cox5b	4.94235155335666e-87	-0.245842	0.516	0.678	5.68222158089415e-83
Smndc1	2.04190072431746e-49	-0.245954	0.325	0.436	2.34757326274778e-45
Fbxl5	9.71136938481674e-77	-0.247691	0.721	0.841	1.11651613817238e-72
Lpcat2	1.55568323627182e-92	-0.248545	0.55	0.724	1.78856901674171e-88
Rab8a	3.27510291481564e-42	-0.249712	0.351	0.455	3.76538582116354e-38
Arid4b	2.51390522668835e-59	-0.250805	0.296	0.41	2.8902368391236e-55
Smim15	7.92805467555976e-31	-0.251462	0.206	0.277	9.11488446049105e-27
Pten	8.93695342190513e-62	-0.253136	0.396	0.527	1.02748153491643e-57
Bin3	5.83039006584913e-30	-0.253694	0.215	0.288	6.70319945870674e-26
Thbs1	8.01298241146733e-79	-0.256373	0.893	0.933	9.21252587846399e-75
Kdm6b	8.08403172471983e-93	-0.257528	0.669	0.816	9.29421127391039e-89
Sertad1	3.31259840036435e-73	-0.25764	0.499	0.646	3.80849438089889e-69
Atp5j2	2.71509773948074e-52	-0.258231	0.227	0.327	3.12154787108101e-48
Cyb5r4	6.79118169149648e-65	-0.258468	0.388	0.519	7.80782159071351e-61
Gm15832	1.04149953896254e-36	-0.261686	0.236	0.318	1.19741201994524e-32
Rps13	3.53496716373016e-144	-0.263293	0.837	0.94	4.06415174814056e-140
Dazap2	4.33441394960724e-112	-0.263718	0.669	0.828	4.98327571786344e-108
Washc4	1.12455411568922e-38	-0.264528	0.249	0.336	1.2928998668079e-34
Blcap	1.31116721801971e-54	-0.265556	0.52	0.635	1.50744895055726e-50
Crebbp	4.41833068255541e-55	-0.271997	0.341	0.458	5.07975478573395e-51
Igf1r	1.21794525466752e-72	-0.272078	0.665	0.788	1.40027165929124e-68
Samd9l	6.3541441811981e-42	-0.272533	0.543	0.636	7.30535956512345e-38
Ywhaz	2.81300730634504e-103	-0.273386	0.782	0.896	3.23411450010489e-99
Cd33	2.83824355804761e-130	-0.274695	0.768	0.916	3.26312861868734e-126
Wdr26	5.31840017419634e-87	-0.274773	0.486	0.642	6.11456468027353e-83
Ddx3x	1.19928524382477e-85	-0.274777	0.509	0.653	1.37881824482533e-81
Peak1	2.1534660026653e-39	-0.274961	0.29	0.381	2.4758398632643e-35
Chd2	1.27911548669794e-77	-0.27509	0.543	0.687	1.47059907505662e-73
Aff4	3.01712443915597e-57	-0.276215	0.425	0.544	3.46878796769762e-53
Rnf19a	3.21621315868063e-43	-0.276804	0.293	0.389	3.69768026853512e-39
Dubr	8.02544212323848e-48	-0.279544	0.322	0.426	9.22685080908728e-44
Golph3	5.74349965732492e-52	-0.281495	0.351	0.464	6.60330155602646e-48
Gnai3	1.47846953208173e-73	-0.281654	0.617	0.746	1.69979642103437e-69
Btbd1	6.75781632624348e-36	-0.281716	0.201	0.277	7.76946143028213e-32
Sra1	4.0037259270017e-73	-0.282415	0.57	0.706	4.60308369827385e-69
Sf1	3.20154436529547e-55	-0.283719	0.255	0.363	3.6808155567802e-51
Phf20l1	4.59305080786803e-65	-0.284037	0.323	0.447	5.28063051380587e-61
Sptlc2	5.51076227076514e-45	-0.284811	0.206	0.293	6.33572338269869e-41
Syap1	1.01725116626605e-47	-0.285227	0.293	0.396	1.16953366585608e-43
Rpl22	1.77427814696677e-87	-0.285582	0.275	0.412	2.0398875855677e-83
Hdac5	1.25771286750499e-33	-0.287801	0.218	0.292	1.44599248377049e-29
Dusp1	1.22891622296018e-92	-0.29077	0.865	0.939	1.41288498153732e-88
Arg2	3.15317013808861e-130	-0.291057	0.863	0.953	3.62519970776047e-126
Pilrb1	4.2306481290493e-41	-0.291254	0.203	0.284	4.86397615396798e-37
Arl11	6.89525203795206e-38	-0.293421	0.363	0.451	7.92747126803349e-34
Wdfy3	2.60032545032985e-52	-0.294855	0.186	0.275	2.98959417024423e-48
Rps23	9.54181426471955e-135	-0.296926	0.681	0.835	1.09702238601481e-130
Zmat2	4.92874843521092e-44	-0.297947	0.223	0.31	5.66658207596199e-40
Clic1	3.53365967648458e-181	-0.299115	0.881	0.966	4.06264853005432e-177
Tmem243	3.28742914026942e-48	-0.299519	0.232	0.326	3.77955728256775e-44
Fxyd5	0	-0.300711	0.978	0.999	0
Smim3	2.512716813133e-71	-0.301021	0.502	0.637	2.88887052005901e-67
Sbno1	4.23254428840861e-73	-0.30363	0.582	0.71	4.86615616838338e-69
Gm11714	1.97458554473321e-67	-0.303877	0.335	0.458	2.27018100077978e-63
Fpr2	1.94614235593535e-109	-0.305317	0.678	0.825	2.23747986661888e-105
Junb	5.57983802815115e-141	-0.305721	0.93	0.976	6.41513978096537e-137
Mrgpra2a	5.3956112635897e-48	-0.30711	0.276	0.371	6.20333426974908e-44
Atp5h	1.23997000065029e-91	-0.308444	0.355	0.512	1.42559350974764e-87
Hmgcl	1.55069537877834e-43	-0.310667	0.217	0.303	1.78283447698146e-39
Psma1	7.62775349833861e-57	-0.310717	0.207	0.306	8.7696281970399e-53
Dpm1	1.3157434093338e-47	-0.310937	0.178	0.264	1.51271019771107e-43
Slc7a11	8.96218763087254e-207	-0.312469	0.883	0.967	1.03038271192142e-202
Rabgef1	3.23882479464218e-120	-0.314857	0.555	0.735	3.72367686640011e-116
Vamp3	1.88010678126748e-70	-0.315481	0.286	0.412	2.16155876642322e-66
Sf3b1	8.13371550468121e-116	-0.316235	0.704	0.839	9.35133271573199e-112
Vbp1	7.71609331920619e-50	-0.317612	0.186	0.276	8.87119248909136e-46
Rac1	3.51370292850178e-154	-0.317653	0.869	0.948	4.0397042568985e-150
Grina	6.41152609386574e-256	-0.317844	0.959	0.997	7.37133155011744e-252
Fam107b	2.59041858837264e-155	-0.318027	0.735	0.875	2.97820425105202e-151
Kctd20	4.99751488693781e-53	-0.318324	0.259	0.361	5.74564286551241e-49
Paip2	2.07619862755164e-90	-0.319569	0.531	0.684	2.38700556209612e-86
C5ar1	1.45322391101598e-166	-0.319797	0.834	0.942	1.67077153049507e-162
Rbm42	6.25223553595673e-43	-0.319903	0.195	0.278	7.18819519568945e-39
Fcgr3	4.81562495962869e-206	-0.32052	0.872	0.963	5.53652401608511e-202
Tmem128	1.98635057877504e-43	-0.323441	0.234	0.321	2.28370726041766e-39
Rpl39	7.42078826920468e-110	-0.324042	0.624	0.769	8.53168027310462e-106
Il13ra1	1.18468047738314e-76	-0.32418	0.483	0.622	1.36202714484739e-72
Rps21	3.66161799156963e-166	-0.324214	0.738	0.881	4.2097622049076e-162
Mia3	1.91164626386334e-45	-0.325401	0.183	0.266	2.19781970956368e-41
Tmem9b	8.66296285555323e-42	-0.326243	0.217	0.301	9.95980839502955e-38
Sdhd	1.12924151614883e-45	-0.329243	0.25	0.343	1.2982889711163e-41
Fam114a1	8.79636520757403e-44	-0.330737	0.227	0.313	1.01131810791479e-39
Spi1	1.55475520181719e-133	-0.332926	0.642	0.805	1.78750205552922e-129
2310001H17Rik	8.68920213867025e-77	-0.333863	0.399	0.537	9.98997569882918e-73
Ppp1cc	3.4967760806707e-46	-0.333948	0.255	0.35	4.02024345994711e-42
Sft2d1	1.96577832816568e-63	-0.334898	0.363	0.487	2.26005534389209e-59
Flot1	6.88019031220574e-86	-0.335201	0.468	0.615	7.91015480194294e-82
Mboat7	7.8833818169259e-66	-0.337383	0.287	0.408	9.06352407491971e-62
Pfn1	0	-0.337715	0.971	0.997	0
Snx20	2.15908067401878e-153	-0.338296	0.808	0.925	2.48229505091939e-149
Ccdc186	5.31433772700943e-45	-0.338353	0.175	0.255	6.10989408474275e-41
Smox	1.21853856764685e-220	-0.339286	0.922	0.979	1.40095379122358e-216
Gm34084	6.70641741850403e-88	-0.339383	0.381	0.527	7.71036810605408e-84
4732465J04Rik	4.07640098745783e-54	-0.340308	0.234	0.332	4.68663821528027e-50
Btg1	1.03765858815264e-222	-0.34144	0.99	0.997	1.19299607879909e-218
Klf7	1.69135953525174e-103	-0.343543	0.671	0.803	1.94455605767893e-99
Cmtm7	1.65333708700992e-86	-0.343727	0.213	0.338	1.9008416489353e-82
Rhog	1.92650865078721e-145	-0.343886	0.767	0.886	2.21490699581006e-141
Egr1	9.37433875756284e-125	-0.34393	0.313	0.47	1.077767726957e-120
Etnk1	3.62326482998215e-57	-0.344181	0.223	0.323	4.16566757503047e-53
Ctsh	4.11140484911691e-51	-0.344872	0.173	0.26	4.72688215502971e-47
Irf2	6.20483955090034e-83	-0.345493	0.454	0.595	7.13370403167012e-79
Slc2a1	7.38803769869767e-198	-0.346325	0.638	0.822	8.49402694219271e-194
Dop1b	3.24941686881786e-83	-0.346457	0.268	0.397	3.7358545740799e-79
Mgat4a	4.38838097770225e-52	-0.346526	0.183	0.272	5.04532161006427e-48
Gramd1a	3.39981399719708e-55	-0.34756	0.184	0.275	3.90876615257748e-51
Arl2bp	1.19936854467249e-52	-0.350061	0.235	0.331	1.37891401580996e-48
Cript	1.40946900319516e-114	-0.350547	0.575	0.736	1.62046651297348e-110
Bcl2l1	3.88318660476319e-109	-0.351782	0.559	0.718	4.46449963949624e-105
Hmgn2	8.50555400017072e-105	-0.352109	0.375	0.533	9.77883543399628e-101
Cstdc4	6.00370904642791e-40	-0.352383	0.772	0.796	6.90246429067817e-36
Tcf25	5.26617941548716e-105	-0.352412	0.513	0.67	6.05452647398558e-101
Use1	1.05062730432683e-68	-0.355981	0.266	0.384	1.20790621178456e-64
Arih1	1.37763028932231e-67	-0.356146	0.334	0.46	1.58386154363385e-63
Fgr	2.12400550630819e-113	-0.356927	0.446	0.618	2.44196913060253e-109
Dctn3	7.26900625557582e-76	-0.358328	0.263	0.389	8.35717649203552e-72
Dmxl2	1.56957635590531e-111	-0.358838	0.342	0.507	1.80454193638433e-107
Myh9	8.32549277815705e-165	-0.360381	0.732	0.878	9.57181904704716e-161
Msl1	2.84780816890825e-52	-0.363175	0.222	0.318	3.27412505179382e-48
mt-Co1	8.72506094761043e-270	-0.36371	0.969	0.996	1.00312025714677e-265
Cyth4	3.08127222765195e-94	-0.36493	0.501	0.646	3.54253868013145e-90
Vamp8	4.9114845917802e-146	-0.366872	0.537	0.722	5.64673383516969e-142
Ppp4c	1.80820869137004e-73	-0.368117	0.342	0.473	2.07889753246813e-69
Ppme1	3.71596058721514e-53	-0.368833	0.186	0.276	4.27223988712125e-49
Rlim	3.45017652953162e-64	-0.369283	0.274	0.389	3.96666795600251e-60
Cpd	2.50278962215188e-105	-0.37136	0.279	0.432	2.87745722858802e-101
Slc25a20	5.54308546114597e-54	-0.371413	0.226	0.323	6.37288535467952e-50
Tmed10	5.0527707135249e-106	-0.373175	0.449	0.605	5.80917048933958e-102
Ier3	3.57342941575438e-188	-0.376615	0.962	0.984	4.10837179929281e-184
Usp25	2.17071743609108e-64	-0.377575	0.256	0.368	2.49567383627391e-60
Gabarapl2	1.35414038190244e-108	-0.378458	0.515	0.677	1.55685519707323e-104
Fam49b	2.81461249412752e-114	-0.378512	0.367	0.537	3.23595998449841e-110
Ell2	1.05723207025226e-132	-0.37905	0.589	0.754	1.21549971116902e-128
Tyrobp	0	-0.38105	0.991	1	0
Taok1	7.35104989483611e-96	-0.3826	0.33	0.478	8.45150206409308e-92
Eef1b2	1.81427887004403e-104	-0.382909	0.471	0.629	2.08587641688962e-100
Os9	7.6369703103907e-54	-0.38602	0.214	0.308	8.78022476585619e-50
Nars	6.36710931749894e-36	-0.38631	0.258	0.335	7.32026558232853e-32
Cwc25	2.56807581091345e-29	-0.386548	0.305	0.38	2.9525167598072e-25
Galnt11	1.91602857645617e-76	-0.387196	0.244	0.364	2.20285805435165e-72
Gclm	3.91084241637066e-164	-0.389226	0.244	0.414	4.49629552610134e-160
Tomm7	2.01961711261466e-131	-0.390322	0.413	0.597	2.32195379437308e-127
Zcrb1	6.90451061610223e-79	-0.390377	0.193	0.308	7.93811585533273e-75
Fermt3	1.47275897347851e-60	-0.392702	0.178	0.272	1.69323099180824e-56
Ppp1r18	3.78077724303959e-115	-0.393903	0.487	0.652	4.34675959632261e-111
Ppp4r3b	1.21156475320414e-81	-0.394034	0.263	0.389	1.3929359967588e-77
Ppp1r11	3.01923713424458e-67	-0.394568	0.38	0.498	3.47121693324099e-63
Cnbp	3.09405442381279e-81	-0.396031	0.208	0.327	3.55723437105757e-77
Rlf	8.05443204015864e-159	-0.396311	0.492	0.688	9.26018051657039e-155
Atp5l	9.67839822363985e-233	-0.397127	0.769	0.918	1.11272544377187e-228
Usp32	4.72575598216864e-77	-0.40073	0.285	0.411	5.43320165269929e-73
Nipsnap3b	2.90424521458008e-51	-0.408196	0.172	0.256	3.33901072320271e-47
Tuba1a	6.48671062143752e-62	-0.411872	0.166	0.258	7.45777120146672e-58
Osbpl9	3.74882031513195e-128	-0.412422	0.634	0.779	4.3100187163072e-124
Xbp1	1.95575199819947e-45	-0.4131	0.339	0.43	2.24852807232993e-41
Cdkn1a	2.62406656329714e-96	-0.413271	0.717	0.779	3.01688932782272e-92
Rtf2	7.341837891044e-102	-0.413382	0.429	0.584	8.44091102333328e-98
Znhit1	1.62703726472546e-96	-0.413836	0.249	0.386	1.87060474325486e-92
Sec61b	1.62536027750687e-135	-0.414242	0.402	0.584	1.86867671104965e-131
Tmcc1	5.3912473431346e-113	-0.414643	0.453	0.613	6.19831707040184e-109
Sar1a	3.29167719455223e-93	-0.415475	0.366	0.511	3.7844412705767e-89
Hjurp	2.19357395912778e-110	-0.4158	0.153	0.274	2.52195198080921e-106
Notch2	3.45437011091106e-121	-0.417638	0.443	0.612	3.97148931651444e-117
Ssr4	1.49438286056846e-68	-0.418017	0.241	0.353	1.71809197479556e-64
Dennd5a	1.47596079347029e-110	-0.419046	0.347	0.507	1.69691212425279e-106
R3hdm2	2.8861236406423e-84	-0.4197	0.266	0.397	3.31817634964646e-80
Nfe2	2.19336614700697e-78	-0.4209	0.21	0.324	2.52171305921392e-74
Psen1	2.25222743946486e-62	-0.420993	0.2	0.299	2.58938588715275e-58
Khnyn	8.09166913876135e-62	-0.422077	0.181	0.275	9.30299200883393e-58
Serinc1	3.41237027165952e-94	-0.423324	0.385	0.528	3.92320210132696e-90
Dusp11	4.21711935506474e-128	-0.423608	0.447	0.621	4.84842212251794e-124
Mirt2	1.44604255090264e-144	-0.424147	0.612	0.775	1.66251512077277e-140
Cd93	3.56374454027289e-78	-0.429374	0.527	0.64	4.09723709795174e-74
Gpr35	4.23218222452129e-102	-0.4335	0.4	0.55	4.86573990353213e-98
Pfdn5	7.53575491085135e-186	-0.434143	0.6	0.795	8.66385742100579e-182
Suco	2.98693302162961e-190	-0.435388	0.508	0.71	3.43407689496757e-186
Slc15a3	4.65102016256429e-284	-0.435879	0.825	0.953	5.34727788090017e-280
Rb1cc1	5.32245559017225e-143	-0.43846	0.478	0.659	6.11922719202104e-139
Arpc1a	5.32611433255853e-82	-0.442109	0.228	0.35	6.12343364814254e-78
Ppt1	1.77844016214898e-130	-0.44283	0.398	0.574	2.04467265442268e-126
Snx18	1.04214501740247e-293	-0.444678	0.813	0.94	1.19815412650762e-289
Gpsm3	2.12441980841336e-216	-0.445123	0.694	0.862	2.44244545373284e-212
Trib1	9.72921214813499e-234	-0.447824	0.75	0.903	1.11856752067108e-229
Eif4g2	4.6066931820519e-145	-0.451244	0.633	0.775	5.29631515140507e-141
Arih2	1.28826227542643e-116	-0.45171	0.363	0.527	1.48111513805777e-112
Tlr4	7.41319590450114e-140	-0.452304	0.516	0.687	8.52295133140496e-136
Inpp1	1.39874655679438e-68	-0.456083	0.161	0.255	1.6081389163465e-64
Chic2	6.73128126820434e-156	-0.458648	0.519	0.7	7.73895407405453e-152
Ankrd44	1.22463465108099e-100	-0.458842	0.186	0.313	1.40796245834782e-96
Itm2b	0	-0.463009	0.712	0.923	0
Slc25a3	1.30939869665151e-234	-0.465583	0.74	0.885	1.50541568154025e-230
Cox7c	1.77836995329971e-161	-0.467449	0.444	0.634	2.04459193530868e-157
Wapl	1.59944381670019e-105	-0.468994	0.295	0.441	1.83888055606021e-101
Tox4	3.14012503531854e-84	-0.46962	0.234	0.358	3.61020175310573e-80
Tmem59	1.16250449672486e-107	-0.470209	0.285	0.434	1.33653141988457e-103
Cd80	1.08285627141636e-101	-0.470748	0.412	0.553	1.24495985524739e-97
Dnttip1	1.83576466050112e-62	-0.471542	0.176	0.27	2.11057863017814e-58
Bbip1	4.0438623965392e-125	-0.472376	0.347	0.514	4.64922859730112e-121
Ap2b1	1.0888235560566e-86	-0.472687	0.241	0.367	1.25182044239828e-82
Dhx38	8.9883815937277e-80	-0.473623	0.269	0.391	1.03339423183087e-75
Tln1	1.29146183479871e-202	-0.480066	0.539	0.739	1.48479367146808e-198
Rassf3	4.59449473705986e-76	-0.481464	0.242	0.358	5.28229059919772e-72
Nedd8	1.2866344312055e-163	-0.482421	0.304	0.498	1.47924360555696e-159
Stk40	1.11366586945393e-161	-0.482492	0.454	0.641	1.28038165011118e-157
Prkaa1	3.21865604187352e-65	-0.482511	0.168	0.262	3.70048885134198e-61
Cotl1	1.78463988960482e-246	-0.487105	0.712	0.877	2.05180048107866e-242
Fcho2	1.72002820524787e-107	-0.487558	0.267	0.412	1.97751642757347e-103
Nr3c1	3.51537045228899e-133	-0.489214	0.383	0.555	4.04162140899666e-129
Ist1	1.25615424793678e-135	-0.489686	0.38	0.556	1.44420053885292e-131
Gsr	0	-0.491181	0.775	0.944	0
Ptgs2os2	5.03578743973431e-100	-0.493266	0.282	0.421	5.78964481946253e-96
Map1lc3b	0	-0.493886	0.952	0.985	0
Il18rap	4.42172461542301e-147	-0.495223	0.373	0.558	5.08365679035183e-143
Smad4	3.92733866191041e-113	-0.495844	0.338	0.491	4.5152612595984e-109
Pcmt1	2.40435862791072e-75	-0.498295	0.235	0.345	2.76429111450896e-71
Frg1	1.69925359313399e-89	-0.500431	0.229	0.355	1.95363185602615e-85
Lysmd3	9.63536304226131e-120	-0.502344	0.335	0.494	1.10777768896878e-115
Ythdf3	1.62179366604837e-119	-0.504738	0.283	0.44	1.86457617785581e-115
Fyb	5.62784072835745e-197	-0.506288	0.327	0.536	6.47032848539256e-193
Txnl1	3.35001059601552e-82	-0.506507	0.297	0.42	3.85150718223905e-78
Stk24	1.26405938362144e-74	-0.506637	0.177	0.28	1.45328907334957e-70
Lrrfip1	6.86376115640104e-260	-0.50791	0.668	0.851	7.89126620151428e-256
Becn1	1.14559777661744e-105	-0.510157	0.242	0.384	1.31709376377707e-101
Hck	1.37382144820003e-154	-0.512144	0.35	0.534	1.57948251899558e-150
Steap4	1.13550331263304e-129	-0.513309	0.229	0.379	1.30548815853421e-125
Shisa5	3.65667140971644e-134	-0.514888	0.259	0.421	4.20407511975099e-130
Arpc2	0	-0.517875	0.92	0.989	0
Ccr1	0	-0.517934	0.914	0.992	0
Flna	5.88743215429394e-181	-0.518863	0.354	0.558	6.76878074779174e-177
Rps24	1.3724145270971e-288	-0.521925	0.759	0.9	1.57786498180354e-284
Chmp4b	0	-0.522846	0.853	0.958	0
H13	9.65493128865537e-84	-0.52314	0.195	0.308	1.11002745025671e-79
Mrgpra2b	5.14118658323946e-199	-0.524816	0.516	0.707	5.91082221475041e-195
Rock1	4.1023944081963e-214	-0.524917	0.56	0.761	4.71652285110329e-210
Myl6	0	-0.525097	0.916	0.989	0
Tmem134	1.09034557078834e-86	-0.525571	0.148	0.255	1.25357030273536e-82
Pdcd10	6.769478843258e-189	-0.528006	0.472	0.669	7.78286982609372e-185
Csf2rb	4.88676804166033e-267	-0.529546	0.736	0.897	5.61831721749688e-263
Ube2h	8.2809733355925e-114	-0.52966	0.298	0.449	9.5206350439307e-110
Vps28	1.33045375160439e-157	-0.530518	0.283	0.466	1.52962267821957e-153
Jdp2	1.64581822687481e-208	-0.530619	0.535	0.737	1.89219721543797e-204
Dph3	1.79571185597466e-154	-0.530989	0.384	0.566	2.06452992081407e-150
Arhgap9	1.09500502515925e-89	-0.53341	0.207	0.328	1.25892727742559e-85
Arhgap30	4.7074750462766e-147	-0.533727	0.369	0.546	5.4121840607042e-143
Timp2	2.44836735465239e-280	-0.535319	0.701	0.873	2.81488794764386e-276
Srgn	0	-0.537845	0.999	1	0
Cops9	1.5084829120012e-99	-0.538157	0.172	0.294	1.73430280392778e-95
Il4ra	4.83537865758067e-91	-0.538631	0.249	0.373	5.5592348426205e-87
Ufsp2	2.22068081337118e-80	-0.540963	0.165	0.27	2.55311673113284e-76
Fmnl1	4.06835798535803e-236	-0.543815	0.555	0.758	4.67739117576613e-232
Dbnl	7.68630273085311e-92	-0.54432	0.198	0.318	8.83694224966182e-88
Rac2	0	-0.545521	0.759	0.915	0
Shoc2	9.15277254648241e-120	-0.547909	0.279	0.43	1.05229425966908e-115
Ube2d3	0	-0.548334	0.878	0.966	0
Clk1	2.69198816799249e-249	-0.551099	0.619	0.808	3.09497879674096e-245
Asnsd1	8.59419507641479e-90	-0.55202	0.207	0.326	9.88074607935408e-86
Fam32a	1.55415716195609e-146	-0.553443	0.355	0.531	1.78681448910092e-142
Wac	1.23005036690945e-124	-0.554367	0.314	0.473	1.4141889068358e-120
Pde4b	3.61766024975695e-259	-0.555924	0.619	0.814	4.15922398914556e-255
Vta1	6.13132894606961e-82	-0.556294	0.162	0.268	7.04918888929623e-78
Synj1	5.43453603600293e-99	-0.556607	0.216	0.345	6.24808608059257e-95
Cox7a2l	3.48445281835372e-122	-0.557431	0.318	0.474	4.00607540526127e-118
Fgfr1op2	1.241096795799e-116	-0.558537	0.234	0.379	1.42688898613012e-112
Ddx5	0	-0.55886	0.92	0.984	0
Smap2	3.40877553145979e-135	-0.559122	0.287	0.449	3.91906922851932e-131
Ppp1r12a	1.71235793156218e-184	-0.560504	0.353	0.553	1.96869791391704e-180
Sidt2	3.59733006830649e-142	-0.56153	0.313	0.485	4.13585037953197e-138
Bcl10	3.77565107102352e-257	-0.561576	0.613	0.808	4.34086603635574e-253
Samd4b	2.69616240360031e-111	-0.562499	0.225	0.362	3.09977791541927e-107
Naa35	2.17844569168809e-105	-0.563044	0.231	0.364	2.5045590117338e-101
Celf2	1.8395903124422e-174	-0.565246	0.366	0.562	2.1149769822148e-170
Samsn1	0	-0.570585	0.92	0.99	0
Tnrc18	9.1079375636809e-150	-0.571111	0.305	0.48	1.04713958169639e-145
Sorl1	0	-0.57141	0.744	0.925	0
Stat3	1.02306569155189e-198	-0.572646	0.478	0.676	1.1762186255772e-194
Clec4a2	2.12498934294449e-116	-0.57284	0.211	0.349	2.44310024758328e-112
Katna1	2.7207333896992e-115	-0.573079	0.23	0.372	3.12802717813717e-111
Slfn1	1.89533678969814e-209	-0.57323	0.598	0.771	2.17906870711596e-205
Cped1	1.41616262386922e-85	-0.575227	0.179	0.29	1.62816216866244e-81
Arhgap45	2.93608122843512e-121	-0.575501	0.188	0.327	3.37561258833185e-117
Ogfrl1	2.09484111614103e-128	-0.57691	0.235	0.388	2.40843883122734e-124
Selenok	0	-0.57724	0.842	0.963	0
Ubl5	0	-0.577945	0.696	0.9	0
Nfam1	9.89328508859683e-176	-0.578634	0.256	0.442	1.13743098663598e-171
Ifngr1	4.80462243348877e-152	-0.57904	0.344	0.521	5.52387441178204e-148
Ccl6	0	-0.579758	0.792	0.937	0
Usp15	2.17065857951845e-94	-0.581137	0.264	0.389	2.49560616887236e-90
Arpc1b	0	-0.581276	0.878	0.976	0
Pde7b	1.71522622885077e-102	-0.582168	0.19	0.314	1.97199559530973e-98
Cmip	8.18677263579977e-233	-0.582212	0.544	0.74	9.412332499379e-229
Capzb	0	-0.58248	0.729	0.904	0
Rab5if	1.43044396110959e-193	-0.583822	0.444	0.641	1.6445814220877e-189
Rnf13	8.45014454307353e-127	-0.584277	0.241	0.393	9.71513118117164e-123
Dhrs7	3.90487598351185e-224	-0.585688	0.424	0.645	4.48943591824358e-220
Pet100	2.96911116455362e-255	-0.586352	0.505	0.728	3.41358710588729e-251
S100a8	0	-0.58789	0.998	1	0
Tma7	7.10503675633156e-200	-0.589482	0.305	0.514	8.16866075875439e-196
Rnf114	1.62822719311314e-86	-0.590219	0.181	0.293	1.87197280392218e-82
Ythdc1	1.58982695817231e-185	-0.590925	0.439	0.629	1.82782405381071e-181
Homer1	5.57465293281855e-145	-0.591642	0.219	0.377	6.40917847686149e-141
Lsm12	5.70490008423498e-112	-0.59369	0.261	0.4	6.55892362684495e-108
Mknk2	8.13063525542586e-177	-0.593995	0.345	0.538	9.34779135316311e-173
Atp5f1	1.02472200840892e-171	-0.596055	0.309	0.498	1.17812289306774e-167
Kdm2a	1.27964622796785e-221	-0.596198	0.446	0.659	1.47120926829464e-217
Tpm3	0	-0.597243	0.836	0.964	0
Baz2b	1.42243544894311e-273	-0.597578	0.576	0.787	1.63537403564989e-269
Prkar1a	0	-0.600896	0.686	0.87	0
Supt4a	1.07786336518809e-238	-0.601053	0.508	0.72	1.23921951095675e-234
Ndufa3	2.14959638061952e-188	-0.602526	0.285	0.483	2.47139095879826e-184
Ndufb1-ps	1.17934034380884e-233	-0.602745	0.439	0.659	1.35588759327702e-229
Dennd1c	5.93725738665409e-135	-0.608027	0.243	0.399	6.82606481743621e-131
Cebpz	5.24220917187518e-122	-0.608265	0.211	0.351	6.0269678849049e-118
D16Ertd472e	8.07330740711818e-175	-0.612125	0.264	0.447	9.28188152596377e-171
Rhoh	4.86014995099967e-108	-0.614702	0.229	0.361	5.58771439866433e-104
Ddx50	2.39752429524979e-96	-0.61522	0.151	0.262	2.75643368224869e-92
Ppp3ca	1.15231107146922e-138	-0.615329	0.203	0.354	1.32481203886817e-134
Top1	3.05911615614512e-262	-0.615785	0.577	0.773	3.51706584472005e-258
Zfp638	5.63951745054655e-109	-0.616374	0.175	0.3	6.48375321289337e-105
Lgals9	7.93296240000749e-95	-0.619874	0.179	0.296	9.12052687128861e-91
Msl2	6.03419559516551e-165	-0.621464	0.421	0.598	6.93751467576178e-161
Tnfaip6	1.27527622572443e-167	-0.621555	0.255	0.428	1.46618507671538e-163
Sgk1	7.93834014618691e-113	-0.621575	0.171	0.296	9.12670966607109e-109
Fis1	2.48223755673721e-290	-0.62325	0.496	0.726	2.85382851898077e-286
Emilin2	0	-0.627209	0.784	0.958	0
S100a9	0	-0.62763	0.998	1	0
Tmod3	9.70283115406624e-254	-0.62799	0.499	0.717	1.115534497783e-249
Ppp1ca	3.59776274274699e-188	-0.631011	0.288	0.483	4.13634782533621e-184
Dhrs9	1.53919060728788e-188	-0.632162	0.344	0.54	1.76960744119888e-184
Mob4	6.7014217229623e-173	-0.632812	0.317	0.503	7.70462455488976e-169
Isca1	1.14621058578428e-128	-0.633247	0.239	0.388	1.31779831047618e-124
Cdc42se1	2.65170299508014e-161	-0.633818	0.318	0.494	3.04866293344363e-157
Akt2	4.60059660364764e-103	-0.638377	0.184	0.307	5.28930591521369e-99
Il10ra	5.70417926546836e-144	-0.638829	0.251	0.413	6.55809490150898e-140
Il15	3.61736485711481e-191	-0.638866	0.25	0.442	4.1588843762249e-187
Skap2	9.82459438529817e-298	-0.639155	0.46	0.706	1.12953361647773e-293
Sri	0	-0.642548	0.606	0.838	0
Gda	0	-0.643479	0.727	0.9	0
Aqp9	1.16140228065596e-91	-0.643898	0.156	0.265	1.33526420207015e-87
Retnlg	0	-0.644428	0.955	0.994	0
Cst3	0	-0.650452	0.527	0.785	0
Jmjd6	7.01372265108311e-109	-0.650705	0.16	0.283	8.06367693195025e-105
Eif3f	8.72413703131457e-121	-0.653777	0.185	0.323	1.00301403449024e-116
Ndufa13	8.14144120233967e-205	-0.65671	0.237	0.433	9.36021495032992e-201
Pomp	8.90748315566007e-264	-0.658459	0.495	0.706	1.02409333840624e-259
Cdk2ap2	2.56883797838372e-181	-0.66082	0.599	0.745	2.95339302374776e-177
Arf4	1.59083209618136e-210	-0.662269	0.492	0.682	1.82897966097971e-206
Mmp8	1.49109255034687e-239	-0.662593	0.456	0.659	1.7143091051338e-235
Cpeb2	2.84054940830452e-195	-0.665155	0.334	0.533	3.26577965472771e-191
Arf5	0	-0.66712	0.659	0.867	0
Hcst	9.53801107574175e-304	-0.667504	0.536	0.756	1.09658513337803e-299
Sh3glb1	0	-0.668258	0.704	0.905	0
Tgfbr2	2.56512783591118e-105	-0.668433	0.139	0.253	2.94912747294708e-101
Gcnt2	3.81526403795414e-261	-0.669468	0.44	0.663	4.38640906443588e-257
Rab24	7.21441382504064e-144	-0.670147	0.229	0.387	8.29441157464923e-140
Pdlim2	5.03709944057983e-103	-0.67111	0.161	0.278	5.79115322683463e-99
Abca1	7.84563748176134e-244	-0.677491	0.473	0.682	9.02012941278101e-240
Slc11a1	6.27240410586823e-249	-0.677572	0.708	0.825	7.21138300051671e-245
Arpc4	0	-0.677572	0.585	0.812	0
Zc3h15	3.2229323822602e-138	-0.677599	0.298	0.455	3.70540535988456e-134
Anks1	5.62253001724977e-131	-0.68124	0.167	0.305	6.46422276083206e-127
S100a13	4.85761345629587e-153	-0.681881	0.222	0.385	5.58479819070336e-149
Rnf34	2.20380926543347e-95	-0.684186	0.143	0.251	2.53371951246886e-91
Stx11	0	-0.685779	0.826	0.956	0
Ttc39b	1.63615743822009e-134	-0.692157	0.174	0.313	1.88109020672163e-130
March7	0	-0.693212	0.584	0.806	0
Klra2	9.0344249811306e-233	-0.693767	0.368	0.586	1.03868784008058e-228
Stk11	2.85849280383231e-149	-0.695897	0.262	0.424	3.28640917656601e-145
Rps4x	1.02805016182972e-195	-0.697085	0.306	0.5	1.18194927105563e-191
Ppp2r5c	1.67348146891187e-130	-0.698006	0.159	0.294	1.92400164480798e-126
Ube2b	0	-0.699533	0.754	0.93	0
Atxn10	1.13091970504121e-284	-0.702076	0.393	0.628	1.30021838488588e-280
Evi2a	4.41452418635133e-189	-0.704774	0.299	0.49	5.07537845704813e-185
Cr1l	1.121471308356e-164	-0.705646	0.178	0.339	1.28935556321689e-160
Cmas	4.66422076325961e-161	-0.705863	0.29	0.461	5.36245461151958e-157
Prkcb	5.19198870801239e-119	-0.708418	0.14	0.264	5.96922941760185e-115
H2-D1	0	-0.711461	0.959	0.999	0
Sema4a	1.24859976092281e-142	-0.711891	0.202	0.353	1.43551514513295e-138
Capn1	3.13900058454241e-129	-0.716639	0.126	0.252	3.6089089720484e-125
Gk	4.91251988146688e-265	-0.718964	0.4	0.629	5.64792410772247e-261
Max	2.11524920399253e-214	-0.721781	0.322	0.526	2.43190200983021e-210
Capza1	0	-0.722051	0.554	0.792	0
Kctd12	0	-0.722438	0.554	0.78	0
Tmsb4x	0	-0.724478	0.996	1	0
Tut7	0	-0.725549	0.768	0.941	0
Tbc1d23	4.27046285526235e-221	-0.734318	0.253	0.455	4.90975114469512e-217
Hpcal1	5.56990125702246e-225	-0.736257	0.315	0.525	6.40371547519872e-221
Btbd9	5.50226984709491e-139	-0.736879	0.222	0.371	6.32595964320502e-135
Fpr1	0	-0.739035	0.668	0.896	0
Copb1	1.89857114877535e-138	-0.741532	0.174	0.317	2.18278724974702e-134
Atg9a	5.2142923015457e-119	-0.744043	0.15	0.273	5.99487185908709e-115
Cux1	0	-0.744249	0.463	0.717	0
Pnkp	6.88232276123731e-141	-0.744982	0.187	0.333	7.91260647859454e-137
Hspa4	4.86243547523215e-121	-0.745496	0.172	0.303	5.59034206587441e-117
Dnajb6	3.47476160707833e-279	-0.746129	0.43	0.659	3.99493341965796e-275
Dnaja1	0	-0.749252	0.725	0.907	0
Pnpla8	3.95924549776203e-182	-0.750773	0.231	0.408	4.55194454877701e-178
Ndfip1	0	-0.751378	0.638	0.807	0
Osm	1.36059877736467e-272	-0.752269	0.473	0.693	1.56428041433616e-268
F630028O10Rik	9.48188715438031e-174	-0.752573	0.308	0.485	1.0901325661391e-169
Tcn2	1.85174283920586e-250	-0.754981	0.353	0.575	2.12894874223498e-246
Cdk11b	1.75170422769729e-151	-0.755631	0.234	0.393	2.01393435058357e-147
Gcnt1	2.62972498405739e-151	-0.757385	0.232	0.391	3.02339481417078e-147
Il17ra	1.07096779671078e-219	-0.757854	0.308	0.512	1.23129167587838e-215
Il1b	0	-0.75812	0.924	0.988	0
Cox6c	2.00632746437075e-302	-0.758961	0.363	0.61	2.30667468578705e-298
H2-T23	3.86698297040422e-271	-0.759437	0.368	0.599	4.44587032107373e-267
Tm6sf1	6.43534606795315e-204	-0.760153	0.323	0.518	7.39871737432574e-200
Chd1	3.0126655729756e-222	-0.761171	0.362	0.564	3.46366160925005e-218
Rnaset2a	1.24793563493956e-135	-0.762094	0.172	0.311	1.43475159949001e-131
Wdr1	3.46700907915615e-275	-0.763001	0.351	0.583	3.98602033830583e-271
Zswim4	9.98982918925583e-215	-0.765035	0.271	0.472	1.14853066188874e-210
Nop53	3.37504166644672e-181	-0.765428	0.239	0.417	3.8802854039138e-177
Rbms1	0	-0.766134	0.64	0.871	0
Cd52	0	-0.766784	0.955	0.999	0
Itpkb	2.66344074594951e-197	-0.769827	0.275	0.468	3.06215782561815e-193
Rps9	0	-0.771555	0.94	0.997	0
Cers6	9.22451276164964e-177	-0.773063	0.213	0.383	1.06054223220686e-172
Pstpip1	1.39518977363986e-191	-0.774717	0.214	0.394	1.60404968275374e-187
Snapc5	1.22086072912892e-141	-0.777131	0.13	0.263	1.40362358027951e-137
Pygl	0	-0.777767	0.487	0.764	0
Nfil3	0	-0.778456	0.463	0.699	0
Trps1	2.7267621201631e-172	-0.78145	0.23	0.398	3.13495840955152e-168
Fbxo28	7.15389222474209e-194	-0.783801	0.255	0.439	8.22482989078598e-190
Rps27a	0	-0.784394	0.854	0.972	0
Ripor2	6.25710105507018e-187	-0.785252	0.182	0.352	7.19378908301418e-183
Nrd1	1.54687147528555e-272	-0.78727	0.35	0.58	1.7784381351358e-268
Sppl2a	8.16567432241394e-176	-0.788165	0.222	0.393	9.3880757684793e-172
Cd14	0	-0.789337	0.993	0.999	0
Pdcd6	1.35141777644301e-235	-0.791243	0.42	0.622	1.55372501757653e-231
Cdk17	1.87140446042271e-243	-0.791946	0.275	0.49	2.15155370814799e-239
Pold4	4.73826463985356e-130	-0.794096	0.15	0.28	5.44758285643963e-126
BC031181	4.47040463538937e-295	-0.797703	0.466	0.684	5.13962420930716e-291
Sbno2	9.28949461424224e-250	-0.798381	0.365	0.579	1.06801319579943e-245
Lyn	0	-0.798389	0.675	0.899	0
Nt5c2	1.29220668866467e-217	-0.799866	0.252	0.451	1.48565002995777e-213
Glrx	0	-0.803318	0.73	0.919	0
Atg3	1.4890733472687e-245	-0.806498	0.318	0.534	1.71198762735482e-241
Hcls1	0	-0.809369	0.591	0.864	0
Ptpn18	7.44382894265105e-139	-0.816179	0.143	0.276	8.55817013536592e-135
Tgm2	1.54669658860761e-267	-0.816841	0.618	0.772	1.77823706792217e-263
Actr3	0	-0.820072	0.834	0.969	0
Prkag1	4.6151862702623e-150	-0.823508	0.156	0.3	5.30607965492056e-146
Rbm5	1.79875244605323e-277	-0.825287	0.311	0.541	2.0680256872274e-273
Cyth1	0	-0.826503	0.524	0.77	0
Clasp1	1.92267172063499e-169	-0.82723	0.178	0.336	2.21049567721405e-165
Csf2ra	0	-0.832182	0.51	0.779	0
Rnf20	2.16867687637033e-158	-0.840449	0.148	0.294	2.49332780476297e-154
Ddx6	0	-0.844697	0.705	0.892	0
Braf	4.20420664732313e-234	-0.845926	0.271	0.478	4.8335763824274e-230
Actb	0	-0.848632	0.996	1	0
Tpd52	0	-0.849758	0.943	0.997	0
Gm14548	1.08121052478791e-290	-0.852477	0.31	0.544	1.24306774034866e-286
Ucp2	0	-0.852796	0.416	0.677	0
Vps29	0	-0.854173	0.383	0.618	0
Hmgcr	2.43398565784629e-165	-0.854725	0.159	0.309	2.79835331082588e-161
Rab44	2.40806134934051e-242	-0.855007	0.255	0.464	2.76854813333679e-238
Prr13	0	-0.856881	0.571	0.834	0
Sub1	0	-0.861266	0.722	0.924	0
Taldo1	0	-0.861306	0.672	0.918	0
S100a11	0	-0.861942	0.99	1	0
Mgst1	2.81871604850736e-285	-0.863118	0.354	0.576	3.24067784096892e-281
Ly6c2	8.6507254474652e-191	-0.863354	0.271	0.45	9.94573904695074e-187
Arpc5	0	-0.867082	0.824	0.978	0
Mmp9	0	-0.867779	0.574	0.903	0
Crlf2	0	-0.868257	0.411	0.671	0
Pirb	0	-0.871658	0.453	0.731	0
Tnrc6b	0	-0.875741	0.331	0.58	0
Gmfg	0	-0.877098	0.722	0.961	0
Arhgap25	3.95366847797109e-234	-0.877147	0.232	0.432	4.54553264912337e-230
Cebpd	5.41640718600531e-209	-0.878157	0.206	0.389	6.2272433417503e-205
Ralgapa1	7.34481282027017e-301	-0.880753	0.265	0.502	8.44433129946461e-297
Lamp2	0	-0.88199	0.892	0.978	0
Il1rap	0	-0.883313	0.579	0.858	0
Atp11a	1.75833628801623e-199	-0.886157	0.189	0.365	2.02155923033226e-195
Trem3	0	-0.889411	0.301	0.547	0
Pilra	0	-0.890158	0.457	0.737	0
Tiparp	0	-0.891859	0.644	0.861	0
Myadm	9.46967772335851e-205	-0.893248	0.224	0.406	1.08872884785453e-200
Selplg	0	-0.894122	0.479	0.756	0
Pilrb2	1.62690206198486e-216	-0.897187	0.198	0.384	1.87044930066399e-212
Pxk	0	-0.903561	0.292	0.542	0
Slc27a4	0	-0.907989	0.335	0.582	0
Slc2a3	1.71801814575946e-288	-0.914576	0.539	0.732	1.97520546217966e-284
Rasa2	0	-0.921176	0.68	0.843	0
Chp1	0	-0.927445	0.408	0.694	0
Plaur	0	-0.931401	0.871	0.975	0
H2-Q10	5.14736180145061e-242	-0.935332	0.256	0.457	5.91792186312776e-238
Rnasel	0	-0.937238	0.371	0.639	0
Klhl2	5.25047847556776e-303	-0.937844	0.237	0.469	6.03647510336026e-299
Lgals8	1.16077979798684e-202	-0.937864	0.164	0.334	1.33454853374548e-198
Trim56	6.30475290162339e-169	-0.937998	0.131	0.276	7.24857441099641e-165
Xdh	0	-0.938487	0.251	0.506	0
Antxr2	0	-0.939011	0.706	0.94	0
Hlx	4.84836736857939e-196	-0.941162	0.153	0.318	5.57416796365573e-192
Slfn4	0	-0.943922	0.68	0.892	0
Hdc	0	-0.958259	0.782	0.992	0
Dusp6	3.07949224313566e-271	-0.966351	0.271	0.487	3.54049223193307e-267
Arid5a	3.4962308198198e-241	-0.970043	0.2	0.396	4.01961657354683e-237
Psme1	4.73693007438142e-205	-0.970714	0.167	0.34	5.44604850651631e-201
Coro1a	0	-0.974235	0.839	0.988	0
Ctss	2.43975541323732e-122	-0.976898	0.136	0.255	2.80498679859895e-118
Nup98	9.22930825475198e-247	-0.977376	0.269	0.472	1.06109357004884e-242
Pofut2	1.52648894715491e-184	-0.981695	0.146	0.302	1.755004342544e-180
Sec24b	5.84254421975496e-242	-0.985788	0.187	0.382	6.71717308945228e-238
Arpc3	0	-0.986284	0.964	0.999	0
Mapk13	1.48605904571325e-211	-0.990731	0.173	0.347	1.70852208485652e-207
Emd	0	-0.990763	0.433	0.702	0
Csrnp1	0	-0.995175	0.408	0.737	0
Agtpbp1	5.46972077352934e-294	-0.99952	0.247	0.474	6.28853797332668e-290
Tes	0	-0.999837	0.634	0.889	0
Tkt	3.92548827889079e-268	-1.0042	0.217	0.425	4.51313387424074e-264
Nsd3	0	-1.00576	0.486	0.793	0
Gmip	4.54033160293816e-203	-1.00877	0.145	0.309	5.220019243898e-199
Srpr	2.69720068233539e-271	-1.01065	0.203	0.413	3.100971624481e-267
Mrpl33	0	-1.01177	0.787	0.968	0
Rap2a	2.01379605872775e-161	-1.0171	0.127	0.264	2.3152613287193e-157
Grk2	3.68522990757337e-248	-1.01859	0.161	0.353	4.23690882473711e-244
Alox5ap	0	-1.01999	0.85	0.987	0
Trim12a	1.53227363780114e-283	-1.03629	0.232	0.451	1.76165500137997e-279
Vamp4	0	-1.04274	0.259	0.511	0
Adam8	0	-1.05344	0.781	0.97	0
Cdkn1b	0	-1.06827	0.355	0.642	0
Nabp1	0	-1.07174	0.501	0.796	0
Gng2	0	-1.08188	0.201	0.439	0
Coq10b	0	-1.08455	0.273	0.525	0
Cd37	0	-1.10023	0.391	0.693	0
Sqor	0	-1.10194	0.212	0.447	0
Itprip	0	-1.1095	0.183	0.406	0
Trem1	0	-1.1125	0.797	0.99	0
Wbp1l	0	-1.11879	0.253	0.527	0
Socs3	0	-1.12733	0.528	0.802	0
Ifitm2	0	-1.13048	0.955	0.999	0
Tnfrsf1a	0	-1.14404	0.405	0.741	0
Fos	2.18759766150785e-241	-1.14562	0.298	0.493	2.51508103143557e-237
Ifi27	5.86715066256874e-218	-1.15259	0.152	0.32	6.74546311675528e-214
Ankrd13c	9.74126836071271e-189	-1.15272	0.126	0.275	1.11995362343114e-184
Mbd2	0	-1.15399	0.464	0.796	0
Napsa	1.7223444083255e-298	-1.15464	0.18	0.393	1.98017936625183e-294
Padi4	2.95515011254553e-231	-1.15468	0.105	0.267	3.39753608439359e-227
Rab4b	1.32415311746026e-254	-1.15601	0.126	0.309	1.52237883914406e-250
Themis2	0	-1.15849	0.284	0.582	0
Entpd1	0	-1.16843	0.719	0.977	0
Ccnd3	1.12711349823413e-263	-1.17566	0.13	0.314	1.29584238891978e-259
Dhrs1	5.74113376445851e-227	-1.17747	0.142	0.312	6.60058148899795e-223
Nt5e	4.53544749903405e-187	-1.17759	0.16	0.313	5.21440398963944e-183
Tor1aip1	0	-1.18438	0.204	0.425	0
1600010M07Rik	3.84282176384002e-252	-1.20194	0.126	0.305	4.41809218188688e-248
Csf3r	0	-1.20419	0.588	0.91	0
Preb	0	-1.20515	0.165	0.38	0
Ncf2	0	-1.21041	0.694	0.949	0
Actg1	0	-1.21913	0.983	1	0
Aldh2	1.82062187613542e-298	-1.22221	0.143	0.345	2.09316897099289e-294
Mfsd6	2.79289439633512e-228	-1.23322	0.118	0.283	3.21099068746648e-224
Wfdc21	0	-1.23428	0.847	0.987	0
Khdc4	0	-1.24223	0.205	0.461	0
Hp	0	-1.2455	0.472	0.847	0
Ltb4r1	0	-1.24869	0.288	0.576	0
Hsd17b11	1.65917090756887e-241	-1.24873	0.109	0.277	1.90754879243193e-237
Atp11b	0	-1.25822	0.544	0.845	0
Timm10b	0	-1.26003	0.206	0.455	0
Cd177	4.42648004351171e-270	-1.26012	0.141	0.327	5.08912410602542e-266
Fosl2	0	-1.26978	0.632	0.925	0
Slc22a15	0	-1.27072	0.201	0.453	0
Irf9	2.3942455239531e-246	-1.27324	0.114	0.284	2.75266407888888e-242
Atp2c1	2.30409435250087e-240	-1.27367	0.114	0.282	2.64901727707025e-236
Qsox1	0	-1.27851	0.338	0.645	0
Tarm1	0	-1.28013	0.336	0.734	0
Acvrl1	0	-1.28267	0.356	0.609	0
Mcemp1	0	-1.28971	0.712	0.973	0
Sipa1l1	0	-1.2962	0.248	0.567	0
Crem	0	-1.29733	0.427	0.722	0
Plac8	4.29634354129464e-195	-1.29819	0.214	0.38	4.93950616942644e-191
Rasgrp4	9.8436775447941e-267	-1.2995	0.106	0.282	1.13172760732498e-262
Ndel1	0	-1.30384	0.681	0.95	0
Sesn2	0	-1.30719	0.212	0.519	0
Tlr1	2.69077507497307e-216	-1.31294	0.103	0.255	3.09358410369653e-212
Kdm7a	0	-1.31597	0.378	0.728	0
Btg2	0	-1.31708	0.725	0.945	0
Man2b1	7.0043390549109e-299	-1.31801	0.133	0.331	8.05288861143106e-295
Hdac4	0	-1.32009	0.188	0.44	0
Selenon	0	-1.32139	0.468	0.822	0
Ssh2	0	-1.32742	0.146	0.368	0
Pbx1	0	-1.33993	0.171	0.417	0
Tirap	0	-1.34871	0.134	0.35	0
Fosl1	0	-1.34896	0.165	0.377	0
D8Ertd738e	0	-1.3568	0.501	0.82	0
Mpp7	0	-1.36043	0.252	0.575	0
Lrrk2	6.31557755432128e-261	-1.36587	0.121	0.297	7.26101951420317e-257
Magoh	0	-1.38223	0.155	0.376	0
F5	0	-1.38497	0.158	0.381	0
Gm26740	0	-1.38922	0.301	0.641	0
Samhd1	0	-1.40065	0.395	0.755	0
Mxi1	0	-1.40705	0.267	0.524	0
Tmem156	0	-1.42065	0.125	0.339	0
Ndufb11	0	-1.42519	0.148	0.383	0
Lsp1	0	-1.43141	0.496	0.815	0
Lbr	0	-1.45915	0.189	0.494	0
Cfp	0	-1.45942	0.297	0.676	0
Oaz2	0	-1.46204	0.147	0.392	0
Lmnb1	0	-1.46279	0.711	0.993	0
Cd300ld	0	-1.49293	0.474	0.866	0
Sirpb1c	0	-1.49604	0.224	0.543	0
Cmtr1	0	-1.4962	0.127	0.344	0
Sirpb1b	0	-1.50561	0.272	0.627	0
Oasl2	7.53539677334195e-220	-1.5156	0.113	0.268	8.66344567031124e-216
Wfdc17	0	-1.55104	0.857	0.99	0
Zyx	0	-1.56017	0.466	0.84	0
Slc16a3	0	-1.56661	0.798	0.98	0
Trim12c	0	-1.56864	0.143	0.405	0
Ctdsp1	1.51021853927077e-304	-1.56946	0.097	0.281	1.73629825459961e-300
Tmed5	0	-1.57183	0.355	0.764	0
Svil	0	-1.57226	0.202	0.525	0
G0s2	0	-1.5799	0.765	0.941	0
Scp2	0	-1.58794	0.073	0.25	0
Tpm4	0	-1.60095	0.546	0.904	0
Trf	0	-1.60421	0.24	0.489	0
Mat2b	2.82334173681791e-170	-1.61818	0.146	0.282	3.24599599481955e-166
Stim2	0	-1.63927	0.104	0.324	0
Ifitm3	0	-1.64437	0.744	0.974	0
Trafd1	1.36148365042477e-265	-1.64453	0.089	0.254	1.56529775289336e-261
Tspo	0	-1.64951	0.649	0.952	0
Fgl2	0	-1.65609	0.089	0.3	0
Fcgr4	0	-1.67348	0.23	0.586	0
Ly6e	0	-1.67683	0.196	0.483	0
Emb	0	-1.68273	0.344	0.771	0
Ly6g	0	-1.69069	0.289	0.618	0
Pglyrp1	0	-1.70149	0.45	0.867	0
Map2k4	0	-1.71331	0.269	0.675	0
4932438A13Rik	0	-1.71735	0.308	0.73	0
Cnnm2	0	-1.74319	0.148	0.454	0
Mta3	0	-1.74604	0.075	0.255	0
Ifitm1	0	-1.75006	0.862	0.972	0
Usp38	0	-1.75304	0.089	0.293	0
Sell	0	-1.75894	0.454	0.909	0
Ppp1r3b	0	-1.76537	0.411	0.843	0
Igfbp6	0	-1.78503	0.227	0.547	0
Picalm	0	-1.80739	0.64	0.957	0
A530064D06Rik	0	-1.80853	0.326	0.758	0
Trim30d	0	-1.80894	0.095	0.305	0
Itgal	0	-1.82106	0.165	0.496	0
Hopx	0	-1.83351	0.115	0.336	0
Sp100	0	-1.85809	0.15	0.457	0
Stk17b	0	-1.86032	0.501	0.908	0
Trim30b	0	-1.86207	0.425	0.875	0
Tspan13	0	-1.88126	0.104	0.359	0
Rdh12	0	-1.88897	0.561	0.938	0
Il1r2	0	-1.89915	0.624	0.96	0
Isg20	0	-1.92485	0.254	0.623	0
Cmtm6	0	-1.93984	0.215	0.593	0
AB124611	0	-1.96922	0.184	0.566	0
Ifi27l2a	4.65195076335687e-252	-1.97308	0.191	0.364	5.34834779263139e-248
Cnn2	0	-1.97897	0.168	0.548	0
Rnf125	0	-2.00833	0.095	0.352	0
Ccpg1	0	-2.01319	0.163	0.548	0
Gyg	0	-2.01517	0.108	0.381	0
Dgat1	0	-2.03036	0.44	0.909	0
Anxa1	0	-2.03248	0.309	0.712	0
9830107B12Rik	0	-2.10645	0.127	0.441	0
Tnfaip8l2	0	-2.14188	0.087	0.34	0
Isy1	0	-2.14413	0.209	0.64	0
Tinf2	0	-2.15066	0.067	0.27	0
Tgm1	0	-2.17252	0.097	0.359	0
Jaml	0	-2.17383	0.102	0.388	0
Cytip	0	-2.21474	0.211	0.67	0
Cxcr2	0	-2.23367	0.494	0.952	0
Gm5150	0	-2.29117	0.115	0.463	0
Isg15	0	-2.31521	0.199	0.482	0
Smpdl3a	0	-2.35042	0.081	0.363	0
Trim30a	0	-2.35297	0.123	0.49	0
R3hdm4	0	-2.49931	0.145	0.563	0
Smchd1	0	-2.55484	0.09	0.379	0
Oas3	0	-2.59762	0.063	0.317	0
Tgfbi	0	-2.61197	0.211	0.724	0
Fam129a	0	-2.62243	0.049	0.296	0
Ifitm6	0	-2.66492	0.336	0.735	0
Rtp4	0	-2.69783	0.109	0.46	0
Pi16	0	-3.05167	0.051	0.338	0
Lrg1	0	-3.39695	0.187	0.801	0

## Sheet: Neu1 Aged v Young DEG
Symbol	LFC	p_val	p_val_adj
C130026I21Rik	1.788354009430254	1.5126474362110042e-51	1.7390907574117917e-47
Bmpr1a	1.019532877389833	2.3389615273335024e-23	2.689104067975328e-19
Tgm1	1.0774695518491604	7.934658756798153e-20	9.122477172690836e-16
AC125149.3	0.5584030659226946	6.17572787267202e-17	7.100234335211021e-13
Ccl6	1.9769949931507607	7.290645357423358e-17	8.382054967429635e-13
A530032D15Rik	0.9208848763118724	1.0865006027848931e-16	1.2491497430217917e-12
Gm46224	1.0159873901861887	1.5199707517221299e-15	1.7475103732549326e-11
Mmrn2	0.5710130579041213	1.1259774208764928e-14	1.2945362407817038e-10
Socs3	0.9007367671232954	1.9682012160601978e-14	2.2628409381044096e-10
Cxcr1	0.7295955148219305	4.399109779423573e-14	5.057656513403282e-10
Cxcl3	1.465014905619559	4.896383239943837e-14	5.629371810963429e-10
Ccl4	0.7851490602922988	5.650443318976889e-14	6.49631468382773e-10
Hnmt	0.5495663642319364	1.5056240288323667e-13	1.731015945948572e-9
AC168977.1	0.48394037530217693	1.7418703216417795e-13	2.002628308791554e-9
Tarm1	0.8894514918504837	3.3367086251964173e-13	3.836213906388321e-9
Zfp36	0.6813080005088241	3.5501741684297333e-13	4.0816352414436645e-9
Casp8	0.7108565860307032	3.912224972714388e-13	4.4978850511297316e-9
Plaur	0.9313050237982625	5.727111901767123e-13	6.5844605534616615e-9
Adam19	0.6859886570398139	1.3324184824561227e-12	1.531881529279804e-8
Fmnl2	0.8303295948347785	4.305936427858675e-12	4.9505351111091185e-8
Tm4sf1	0.881276	4.49206697261805e-12	5.164529398418972e-8
H2-Q6	0.67941	5.625427706894707e-12	6.467554234616844e-8
Acot1	1.0848299840465523	1.3512106849800469e-11	1.55348692452156e-7
Tgfb1	0.6551703982705372	1.516398953952314e-11	1.7434038773589755e-7
Hgf	0.5065972587542062	2.0271959186383255e-11	2.3306671476584828e-7
Gm16094	0.5759802365629612	2.2681377587753484e-11	2.607677981264018e-7
Ccl3	1.0525820545010909	2.750430786022182e-11	3.1621702746897024e-7
Hbegf	1.0000015343900075	4.3411065551281547e-11	4.990970206430839e-7
Col1a1	-0.979674	6.738863337838474e-11	7.747671179512894e-7
Cd300lf	0.5740224929115219	8.000199088916102e-11	9.197828892526842e-7
St3gal6	0.6701131860346705	9.308773873857916e-11	1.0702297322774446e-6
Rab15	0.6300372916380927	9.980680903071938e-11	1.1474788834261808e-6
Znrd1	0.6069384667393669	1.0541619208435353e-10	1.2119699603938126e-6
4930430E12Rik	0.5640657321108142	1.3740522107793033e-10	1.579747826732965e-6
Gpx3	-0.1647	1.7398578066670502e-10	2.0003145203251076e-6
Col1a2	-1.07924	1.7537548441232154e-10	2.0162919442884605e-6
Fabp5	1.2012901795116804	4.696611311673065e-10	5.399694025030523e-6
Gm19951	0.5078595892699536	5.149162884468108e-10	5.919992568272983e-6
Wwtr1	0.616344	6.461565614854476e-10	7.428861987398191e-6
Flot1	0.43589414460986764	1.924950183941537e-9	2.2131152264775853e-5
Morrbid	0.5134769793254483	2.1947839268499793e-9	2.523343080699421e-5
Sp110	0.44258389197442427	2.380023810468524e-9	2.7363133748956618e-5
Cish	0.8421550518374744	2.749569043258754e-9	3.1611795290345893e-5
Inpp5a	0.5201692515266698	3.3231129070446417e-9	3.820582909229225e-5
1700019L13Rik	0.5671	4.309662238985701e-9	4.95481867616186e-5
Col3a1	-1.09006	6.220752035523065e-9	7.151998615240868e-5
Rhoh	1.0567255014077146	6.367009672838656e-9	7.320151020862603e-5
D730003I15Rik	0.4314626776591731	6.866151618068427e-9	7.89401451529327e-5
B9d2	0.5424178794761327	7.117321132334887e-9	8.182784105845419e-5
Osm	1.0544330385303538	7.539358896261513e-9	8.668000923031862e-5
Crispld2	0.6767539974302121	9.072629591830735e-9	1.0430802241727796e-4
Mmp9	-0.897008	9.553857975029763e-9	1.0984070513891719e-4
Fam169b	0.4590174276948804	1.3331416116545242e-8	1.5327129109192066e-4
Rffl	0.46351018521625925	1.4144505689912352e-8	1.6261938191692232e-4
Prkch	0.4482349254053868	1.7619869823877392e-8	2.0257564336511837e-4
Gm37800	0.6997663256701283	1.83348839164815e-8	2.1079616038778781e-4
Ly6a	-0.115472	1.8791326220347856e-8	2.1604387755533931e-4
Ltb4r1	0.44293695944421874	2.019902665709991e-8	2.3222820947667766e-4
Myo1d	0.7485782980773662	2.115641234895425e-8	2.4323527277592702e-4
Stx7	0.30220962150887515	2.3202796721839218e-8	2.6676255391098547e-4
Ctsl	0.24358932067544958	2.3917870255172617e-8	2.7498375432371956e-4
Hist1h2ac	0.48236828225904826	3.105419217501725e-8	3.5703004743617336e-4
Xbp1	0.9669204717696294	3.4866304423008115e-8	4.008579019513243e-4
Ccl9	0.6875991588298815	3.72848497551887e-8	4.2866391763540454e-4
Cops9	-0.487	3.915250493811145e-8	4.501363492734673e-4
Csf3	2.05935	3.93138113236775e-8	4.519908887883202e-4
Cthrc1	0.021104795491784678	4.384142671588689e-8	5.040448829525515e-4
Serping1	-0.0206444	4.478111931398242e-8	5.148485287528559e-4
Il15	0.7110709666327707	4.641243529167429e-8	5.336037685483793e-4
Scd2	-0.315586	7.029360012490021e-8	8.081655206359777e-4
Gm10553	0.346833	9.345017109782196e-8	0.0010744
Igfbp6	0.529485	9.351502970180115e-8	0.00107514
Csprs	0.360508	1.0250787892902072e-7	0.00117853
Fgl2	0.504019	1.2067046026702243e-7	0.00138735
Csrnp1	0.745708	1.2317693701330226e-7	0.00141617
Gm36913	0.54955	1.4293717942289128e-7	0.00164335
H2-Q7	0.869023	1.541723561178879e-7	0.00177252
Marcks	0.62455	1.9270790160536843e-7	0.00221556
Tlr4	0.546388	1.9850783309756273e-7	0.00228224
B430010I23Rik	-0.0605505	2.3184795200101026e-7	0.00266556
Ndufb8	-0.446068	2.3628544343380183e-7	0.00271657
Gm15340	0.672075	2.629180598742699e-7	0.00302277
Sfrp2	0.0691228	3.304769946822164e-7	0.00379949
Ppard	0.436072	3.309724086829162e-7	0.00380519
Tlcd1	0.45337	3.39766744918284e-7	0.0039063
Fam71f2	0.844371	3.5519331853540165e-7	0.00408366
Rhob	0.861851	3.9118881436584876e-7	0.0044975
Lyz2	-1.24797	3.9296917662192016e-7	0.00451797
Pecam1	0.831577	3.9454504880931524e-7	0.00453608
Adam15	-0.245291	4.0411602729343665e-7	0.00464612
Mterf1a	0.406936	4.1720273470729953e-7	0.00479658
Bcl2a1b	0.615426	5.344953888017996e-7	0.00614509
Gm37233	0.659859	5.563046373461615e-7	0.00639583
Plk2	0.443925	6.00406436505296e-7	0.00690287
Il10ra	0.555763	6.043659759114652e-7	0.0069484
Cycs	0.466961	6.139093632635989e-7	0.00705812
Ilrun	0.348801	6.37278337419276e-7	0.00732679
Tbc1d15	0.453896	6.43505159218334e-7	0.00739838
Jun	0.418795	6.685446305019184e-7	0.00768626
Med7	0.312839	6.879144072872302e-7	0.00790895
Tnfrsf13b	0.559039	7.210559587620386e-7	0.00828998
Rnaseh2c	-0.198266	7.430971241380116e-7	0.00854339
Nampt	0.465301	7.501397581162768e-7	0.00862436
Fam8a1	0.425997	7.794498982645489e-7	0.00896134
Mthfs	0.275728	8.377529124955456e-7	0.00963165
Wsb1	0.337057	8.556722166320772e-7	0.00983766
Aldh2	-0.559227	8.700113215946264e-7	0.010002520164373419
H2-Q10	0.613654	8.937369118190817e-7	0.010275293275183983
Maff	0.490673	9.366418322368926e-7	0.010768571145227555
Copz1	-0.350721	9.398884899562184e-7	0.010805897969026644
Mapk14	-0.337412	9.998479746632682e-7	0.011495252164703594
Adtrp	0.363902	1.0068752728003673e-6	0.011576045011385823
Ier3	0.456526	1.1471150771248806e-6	0.013188382041704751
Mrpl52	0.60849	1.1555985737576775e-6	0.013285916802492019
Dctpp1	-0.163011	1.1906341974209662e-6	0.013688721367748848
Lilrb4a	0.426584	1.2198089284971206e-6	0.014024143250931397
Rhoq	0.577512	1.2674479441219545e-6	0.014571849013570112
Klf6	0.405173	1.3370509102912608e-6	0.015372074315618626
A530040E14Rik	0.642635	1.343213079448391e-6	0.015442920774418152
Meg3	0.0130369	1.4704315679451052e-6	0.016905551736664873
Gm28809	0.450471	1.5058667749755355e-6	0.017313
Hlx	0.566019	1.5170515149566915e-6	0.017441541267457082
Dhx40	0.561368	1.5337842850085287e-6	0.017633917924743055
Gm4285	0.393634	1.6070668557774172e-6	0.018476447640872966
Lum	-0.194673	1.6925173109117774e-6	0.019458871523552704
Jaml	0.508864	1.7990526153739816e-6	0.020683707918954665
Mt1	-0.778104	1.8111938435963922e-6	0.020823295619827722
Gm43661	0.476797	2.3411256854296844e-6	0.0269159
Impa1	-0.231335	2.3694507697223492e-6	0.0272416
Cpxm1	-0.20773	2.509756678625034e-6	0.028854672534152016
Sparc	-0.630411	2.5831161254332487e-6	0.029698086094106062
Ctsz	0.232064	2.632195395515488e-6	0.030262350462241565
Sorbs1	0.543164	2.701627260157821e-6	0.0310606
Psme2	-0.632681	2.857751681044372e-6	0.0328556
Bod1l	-0.256202	2.8579530106444184e-6	0.0328579
Cystm1	0.578905	3.0117245503199055e-6	0.034625797155027956
Abhd17b	0.308692	3.3584311130043e-6	0.038611882506210435
Csta3	0.746946	3.406447640396002e-6	0.039163928521632835
Schip1	0.825639	3.4497869176116373e-6	0.039662200191780995
Ly6i	-0.538762	3.5682159779355918e-6	0.0410238
Gm49774	0.517931	3.6918223361132742e-6	0.0424449
Eps8	0.406184	3.7308082531840083e-6	0.042893102486856544
Arhgdib	-0.554055	4.050641510355413e-6	0.0465702
Dusp1	0.563601	4.085997003350167e-6	0.0469767
Ppp1r15a	0.617777	4.1430555665905685e-6	0.047632709849091764
Tapbp	-0.505669	4.238822053646699e-6	0.0487337
Usp18	-0.0918707	4.2407109884248365e-6	0.048755454233920345
Tkt	-0.577561	4.419255922292454e-6	0.0508082
Pim1	0.44813679834697195	4.432085817308752e-6	0.050955690641598723
Id1	0.587686	4.614964305790204e-6	0.053058244623669974
Dcn	-0.582788	4.85354747773156e-6	0.055801235351479746
Phlda1	0.28042400680501545	5.008299768396508e-6	0.057580422437254655
Myl4	0.4169855343027309	5.0968162385596735e-6	0.0585981
Psmd6	-0.210337	5.465611543713666e-6	0.0628381
Col5a1	-0.0509399	5.562171338112006e-6	0.0639483
Suclg1	-0.0825446	5.601573058586817e-6	0.0644013
Gm20234	0.3833404129258071	5.786241985064243e-6	0.0665244
Cxcl2	0.6325516320762521	6.4291725763878935e-6	0.0739162
Romo1	-0.399614	6.548106620904572e-6	0.0752836
Nek6	0.5056984323507827	6.902416454128831e-6	0.0793571
H2-Q4	0.36373067968945627	6.9457791770240666e-06	0.0798556
Rasa3	-0.374458	7.0335998754674745e-6	0.0808653
Cnn2	-0.539264	7.23863227566384e-6	0.0832226
Arhgap26	0.42624840891729776	7.357510890891746e-6	0.0845893
Gpr146	0.4709908654938171	7.4769336334933745e-6	0.0859623
Myo1f	-0.462241	7.506675338999187e-6	0.0863042
Irak2	0.2905670074139912	7.507069575860924e-6	0.0863088
Btg3	0.6118309724146732	7.623302808368967e-6	0.0876451
Capn2	-0.457463	7.758057089490568e-6	0.0891944
Adnp2	0.44822899123679905	8.019049861909864e-6	0.092195
Rarres2	-0.144323	8.292086877869336e-6	0.0953341
Il1f9	0.5591716153013402	8.5435211847657e-6	0.0982249
Hilpda	0.5865986211490739	9.016416116460758e-6	0.10366173609094934
Lsr	0.0670974	9.16570065687409e-6	0.10537806045208142
Galt	0.36746420267790914	9.192068949319411e-6	0.10568121671032528
1700071M16Rik	0.44638253825692975	9.541787842919408e-6	0.10970193483004444
Phkb	0.0301238	9.603596914446724e-6	0.11041255372539398
Psme1	-0.515973	1.0022657950662403e-5	0.11523049845876564
Apod	0.0131679	1.114015679354715e-5	0.12807838265541158
Gm10827	-0.248649	1.1153863084759845e-5	0.12823596388548394
Clec3b	0.11297921210147965	1.1338222969343181e-5	0.13035554947853856
E230032D23Rik	0.4848325569783575	1.1997284762122007e-5	0.1379327829101167
Hcar2	0.41092344591256147	1.2098371387532757e-5	0.1390949758424641
H2-Aa	0.8377809048618727	1.23049888702846e-5	0.14147045704166206
Srebf1	-0.112795	1.2972904250571973e-5	0.14914948016882598
Snhg1	0.3443929713129552	1.3432627279863128e-5	0.1544349158365864
E230016K23Rik	0.43101	1.4442704766322148e-5	0.16604777669840573
Plin2	0.36111620444424464	1.4466616752015073e-5	0.1663226927979173
Cfb	-0.0274729	1.4478907318709584e-5	0.1664639974432041
Ndufa8	-0.377687	1.5247912688967119e-5	0.17530525218505497
Gm20406	0.5403363005854683	1.5404997298848654e-5	0.177111
Hsd17b10	-0.146044	1.73011434894281e-5	0.19891124669795485
Mthfd2l	0.4275163930388062	1.767574728870485e-5	0.20321806657823965
Tnfrsf26	0.5355943827013887	1.8275959807727027e-5	0.21011870990943762
Ndufa13	-0.543262	1.865359260263452e-5	0.2144603541524891
Atp2c1	0.29029086345718724	1.8815957182584796e-5	0.2163270597281774
Chil3	0.5300100471575893	1.970607475603263e-5	0.22656074147010716
Znrf1	0.3078824745746583	2.0079866770470335e-5	0.23085822826009744
4833438C02Rik	0.5296152087000809	2.0757970023316135e-5	0.2386543813580656
Ogn	0.11095573447290086	2.16224506867045e-5	0.24859331554504163
Tmem123	-0.183016	2.191485889515945e-5	0.2519551327176482
Ets2	0.33569409888751167	2.201029498018798e-5	0.2530523613872212
Nsd3	0.31862104847330835	2.3058562839985703e-5	0.26510429697131566
Nup153	0.38867593270616774	2.3416580356412163e-5	0.26922042435767063
Gm50012	0.3959118675240558	2.407720504043786e-5	0.2768156263499141
Gm26535	0.35780462814911296	2.4391230741591965e-5	0.2804259798360828
Ifi30	-0.171046	2.6315440938359025e-5	0.3025486244683137
Tmed5	0.555453	2.664557820066493e-5	0.30634421257304467
Nfil3	0.48546434595341537	2.7263436905653068e-5	0.31344773410429333
Srcin1	0.4516859634092616	2.734182920897742e-5	0.3143490104156134
Rpp21	-0.227831	2.742887065640612e-5	0.3153497259367012
Tmem119	0.0522095	2.764908477771819e-5	0.317882
Grcc10	-0.726415	2.8587190199035357e-5	0.3286669257183095
Wfdc18	0.399003	2.8618488274171132e-5	0.3290267596881455
Ntpcr	0.041698	2.8776785147188886e-5	0.3308466988372306
Cxcl15	0.2996912678400254	2.9341826427126947e-5	0.3373429784326785
Palld	-0.541987	2.9382115809674676e-05	0.33780618546382973
Scimp	0.5522695739866155	2.948501434850392e-5	0.33898920996474957
Anxa11os	0.40458656631653067	3.0564315729880467e-5	0.3513979379464357
Ly6c1	0.037018	3.123909127135165e-5	0.35915583234672993
Olfm4	1.0774727903062224	3.254632492621345e-5	0.374185
Rab7b	-0.552276	3.3153665960862485e-5	0.381168
Ckap2l	0.3915294123349491	3.326118732392118e-5	0.38240387066312176
Sav1	0.34596788076705853	3.36163231311181e-5	0.3864868670384648
Acap1	0.2752837237885044	3.369201762745331e-5	0.38735712666283073
Klra2	0.3484101926824178	3.431977879001529e-5	0.39457449674880585
Psma1	-0.425093	3.564756691331522e-5	0.4098400768023851
Tec	0.3430450514264839	3.586261339316885e-5	0.41231246618126227
Fam173a	-0.187249	3.697453883489164e-5	0.42509627298474917
Atf3	0.5517706524148083	3.753143143044342e-5	0.431499
Mrpl21	-0.0332562	3.765500226149239e-5	0.43292
Fcgr3	0.610714	3.8820643016744754e-5	0.4463209327635144
Ezh2	0.3315205993491883	3.9028882789853615e-5	0.448715
Ppp1r13b	0.480737	4.053984348751508e-5	0.4660865805759609
Pcolce	-0.00980182	4.22142200285056e-5	0.48533688766772887
Hist1h2br	0.4035432444005229	4.2712580805516813e-5	0.4910665415210268
Crtap	0.0973619	4.280267886626802e-5	0.4921023989254834
5033406O09Rik	0.551425	4.315264946244632e-5	0.4961260108697454
2810405F17Rik	0.32611725183251217	4.32599464818441e-5	0.4973596047017616
Col6a1	0.021325177243812554	4.341265550898854e-5	0.4991153003868412
S100a4	-0.976504	4.425135068886768e-5	0.5087577788699117
Apol7c	0.2928424111197252	4.425769807969773e-5	0.5088307548222848
Aldoc	-0.253569	4.47442863839076e-5	0.5144250605557856
Hist1h1e	1.0920598231225944	4.4999452523024065e-5	0.5173587056572077
Grhpr	-0.115693	4.522748155277895e-5	0.5199803554122996
Pik3r6	-0.089405	4.585278152136025e-5	0.5271694291510788
Tomm5	-0.083918	4.58574660231278e-5	0.5272232868679003
Phykpl	0.3204412561693539	4.8132440164998796e-5	0.5533786645769911
Tubb5	-0.45426	4.829249604656781e-5	0.5552188270473901
Bst2	-0.0903996	4.946325201238886e-5	0.5686790083864347
Atp5j2	-0.487282	5.0001125645867636e-05	0.5748629415505402
Cdkn1a	0.4678919162877222	5.0648755676329603e-5	0.5823087440107615
Zfp445	-0.0919714	5.1213418187420184e-5	0.5888006689007699
Rfc2	-0.192814	5.152630542586421e-5	0.5923979334811608
Col5a2	-0.114534	5.1791492774678104e-5	0.5954467924304742
Gng2	-0.464273	5.232899171167746e-5	0.6016264177091557
Man2b1	-0.407249	5.274938595784286e-5	0.6064596903573194
Ppp1ca	-0.487211	5.342864156345301e-5	0.6142690920550192
Ptgs2os	0.3237873859193594	5.359604939696323e-5	0.6161937799168863
Commd6	-0.241601	5.399068383150758e-5	0.6207308920108426
Sacm1l	-0.254169	5.408930675161813e-5	0.6218647597233536
Atp5h	-0.605223	5.531326325172785e-5	0.6359365876051151
Rgs10	-0.266723	5.536844744226428e-5	0.6365710402437125
Itm2a	0.13762557650678575	5.551479787776315e-5	0.6382536312006429
Hexb	-0.181238	5.591080697520473e-5	0.6428065477939288
Lilr4b	0.524189	5.698843143384371e-5	0.6551959961949012
Egr3	-0.645229	5.7938929180353855e-5	0.6661238687865283
Srsf3	0.36682799046633663	5.8100171853780714e-5	0.6679776758029169
Sdcbp	0.322698	6.090367900319533e-5	0.7002095974997367
Dna2	-0.0267596	6.252409101831283e-5	0.7188394744375426
Flrt2	0.0727081	6.253955282085321e-5	0.7190172387813494
Trappc6a	-0.40801	6.366130023208667e-5	0.7319139687683004
Fut2	0.30853394599894557	6.677101570287371e-5	0.767666
Gm38575	0.3240965744378488	6.734744319282451e-5	0.7742935543879034
Fgd4	-0.373909	6.742300962271131e-5	0.775162
Gpr108	-0.152364	6.806739789322916e-5	0.7825708735784557
Alcam	0.2855615443082198	6.86741215897051e-5	0.7895463759168395
Fpr2	0.3871037254915304	7.284847532713818e-5	0.8375389208361077
Prkcsh	-0.0657455	7.316934613443542e-5	0.8412279725076041
Tes	0.4827609211897399	7.467348322179464e-5	0.858521
Hmga1	0.6098670647620087	7.613850626536705e-5	0.875364
Gm36159	0.33863698826230326	7.617356035945958e-5	0.8757674234527068
Vamp2	0.465173	7.657877620202788e-5	0.8804261899947144
Gk	0.528205	7.808601397438533e-5	0.8977549026635081
Steap4	0.39810355340940295	7.919357289130505e-5	0.9104885075313341
Gas6	0.10299634538173086	7.973946942544912e-5	0.9167646799843885
Pbxip1	-0.407265	7.997598261941706e-5	0.9194838721754379
Sytl3	0.34717793144712505	8.156597606352301e-5	0.9377640268023241
Slc25a11	-0.333896	8.299600913520688e-5	0.9542051170274735
Ndufb11	-0.328955	8.340220909080772e-5	0.9588751979170164
Ube3a	-0.27004	8.341752696178793e-5	0.9590513074796758
Trp53bp2	0.3334287477161033	8.39758446420489e-5	0.9654702858496361
Cox7b	-0.49196	8.403847961914393e-5	0.9661904001812978
Chd6	0.0707885	8.42950147612647e-5	0.9691397847102602
Msl3l2	0.43206661854177475	8.559751147446581e-5	0.9841145894219334
1110002J07Rik	0.4648231181086102	8.636015239079762e-5	0.9928826720370002
Musk	0.372101	8.649692119810714e-5	0.9944551030146378
Stx8	-0.154746	8.793896163585493e-5	1
Gm45509	0.3949943056605618	8.794336822182531e-5	1
Zfp710	-0.190404	8.994630266469797e-5	1
Pigt	0.020161610125032592	9.004578143257591e-5	1
Pgls	-0.299632	9.149874725825196e-5	1
E230013L22Rik	0.5095239562487888	9.171767139159395e-5	1
Rab20	0.4167976983499111	9.307991770594016e-5	1
Cldn1	0.928556	9.313992387484585e-5	1
Abtb2	0.40021643117049327	9.335470439443282e-5	1
Emc10	-0.0675218	9.431977463771941e-5	1
Cd81	-0.171017	9.516075887888296e-5	1
AC133103.1	0.27250482300364975	9.596510094508521e-5	1
Cybb	-0.683267	9.824515998220747e-5	1
Gm29019	0.0896534	9.913140358047599e-5	1
Gsn	-0.897202	9.977388353815653e-5	1
4930431P03Rik	0.37567762639647206	1.007522055974044e-4	1
Trim6	0.44998704120430544	1.0127478542006193e-4	1
Lgals1	-0.327534	1.0192539782157967e-4	1
Htra3	0.0561834	1.0272377277926048e-4	1
Atpif1	-0.55671	1.0328327219233105e-4	1
Cd86	-0.429973	1.0390573409970105e-4	1
Gm36043	0.3601819053159727	1.0530701877925387e-4	1
Ndufv3	-0.68191	1.0645607273653614e-4	1
Fbn1	-0.0541119	1.0789515510051606e-4	1
Socs1	0.505001	1.0812952705120492e-4	1
Bcl2a1d	0.5068825947134531	1.1227152773645805e-4	1
Med24	0.38004093673648187	1.14208105907486e-4	1
Rab31	0.28142171721466536	1.1610723686847873e-4	1
Psmb5	-0.625221	1.1637846731438523e-4	1
Eid1	-0.529663	1.1663884819029834e-4	1
Slc16a10	0.30075688876289886	1.1674197162055144e-4	1
Snhg4	0.41809353117578363	1.182329502610878e-4	1
Acot2	0.3964839998361416	1.2222423072985033e-4	1
Nsa2	-0.420612	1.2529294800531877e-4	1
Gm45605	0.33799269513373753	1.266466052052833e-4	1
Spag9	0.26841299656866147	1.2668594739627007e-4	1
Trib1	0.5234696428752432	1.269129339384533e-4	1
Clec4d	0.31082338955689703	1.2824068780962062e-4	1
Yipf1	-0.117345	1.294611856939843e-4	1
Krt14	0.8577078949810626	1.3321047956239506e-4	1
Cux1	0.4267578047974574	1.3353085212262683e-4	1
Zmiz2	0.036884	1.3448552005979695e-4	1
Elmod3	0.34475848417931587	1.3502432568408292e-4	1
Hacd4	-0.184115	1.3520092086887611e-4	1
D930030I03Rik	0.3581810936043017	1.3615179237466994e-4	1
Lcp2	0.3573917519601457	1.3641294556069908e-4	1
Acp1	-0.228937	1.4036106717459136e-4	1
C1ra	0.0745107	1.4253083095551095e-4	1
Eif3f	-0.433971	1.4574216126688337e-4	1
Ap3s1	0.32246127102532984	1.474891077517705e-4	1
Capn1	-0.331432	1.4920755866583082e-4	1
Tbc1d8	0.6801370209260788	1.500870373312743e-4	1
Cpeb4	0.4364304620273922	1.5041866099480152e-4	1
Spaca6	0.31400236044888796	1.521059792770903e-4	1
Gm12596	0.31294666045151054	1.5264168570961533e-4	1
Rhot1	0.0344849	1.5293421051561313e-4	1
Gm14010	0.41330568881313323	1.531169375631931e-4	1
Lrrc36	0.2952449714624197	1.5387922453006497e-4	1
Mir155hg	0.41792553014642986	1.570702281852285e-4	1
Frmd6	0.3055976760131034	1.5773683476447988e-4	1
Aldh3b1	-0.347109	1.5983809012542704e-4	1
Gm42047	0.33279666732040925	1.6199924494878843e-4	1
Atp5k	-0.471006	1.6419113906817663e-4	1
Basp1	0.3027428056782533	1.6421579614372045e-4	1
Sms	0.054804760520247076	1.6498279282860047e-4	1
Gm22000	0.2890830838206191	1.6596812818898393e-4	1
Atf4	0.3332467727947914	1.6812026978933493e-4	1
Atp2a3	-0.144508	1.6826094493075213e-4	1
Fkbp10	0.11518731254404102	1.6988973569359692e-4	1
Zfp773	0.28254002072841145	1.7036934245410223e-4	1
Mrps21	-0.441146	1.7147318119651803e-4	1
Creb5	0.6173692910645883	1.7819326799744823e-4	1
Lamtor5	-0.362245	1.797892992277997e-4	1
Akr1a1	-0.565482	1.829189085809289e-4	1
Cadm4	0.3486394557514174	1.8372636551800754e-4	1
Acsl1	0.3963927025360406	1.8423604151706247e-4	1
Fam71e1	0.29736851877048487	1.8528063582509905e-4	1
Tspoap1	0.0364243	1.869061316044996e-4	1
Loxl1	0.0763076	1.9356046449127003e-4	1
Ggta1	0.22327429074612787	1.9459998424459576e-4	1
Pnrc1	0.206041	1.9714478331590173e-4	1
4933406P04Rik	0.31997414752841946	1.9717113231000207e-4	1
Rab44	0.6023140919216412	1.9779731269055202e-4	1
Ptpn12	0.21647425489784372	1.9798549861173333e-4	1
Nabp1	0.5059302118942133	1.9846394628158276e-4	1
A630001O12Rik	0.32519396869219985	2.026656662398011e-4	1
Gm13212	-0.104565	2.0846309181471803e-4	1
Runx1	0.3888943809287908	2.0848182231611787e-4	1
Nono	-0.127838	2.090210014029561e-4	1
Mrpl34	-0.323692	2.0985550939483247e-4	1
Cd248	0.13799033249720072	2.0991551862779487e-4	1
Mgat4a	0.35118785141357245	2.0993274705810293e-4	1
Snw1	-0.235137	2.1085804011211512e-4	1
Prss37	0.34736081628482296	2.2082390613126563e-4	1
Pcnx	-0.268127	2.2371373743452133e-4	1
Gm48065	0.2875107414686999	2.2393295984135796e-4	1
Eif3m	-0.253024	2.287541064886955e-4	1
Ngly1	0.2554358933243328	2.3237884196346473e-4	1
Irgc1	0.5562331177516846	2.325021053606016e-4	1
Serpinf1	0.061706	2.349780301382307e-4	1
Pomk	0.38337370666204285	2.3504648724049753e-4	1
Gm13479	0.29035941432463774	2.379814083185741e-4	1
Ssh1	0.022537826969298624	2.4111700654484095e-4	1
Mvb12a	-0.298955	2.4143199683799487e-4	1
Stat3	0.36411502648704264	2.4397867593671104e-4	1
Ndufb7	-0.657935	2.4403856771491506e-4	1
Ralgds	0.11970603088666187	2.4530297136429383e-4	1
Sirpb1b	0.20920240452255784	2.4557625517229297e-4	1
Gm15706	0.4586830266659714	2.468324329990799e-4	1
Snap23	0.13981310879190656	2.46902015885271e-4	1
Nedd8	-0.528332	2.474704381940791e-4	1
Aebp1	-0.008198	2.5226215502487353e-4	1
Cdkl3	0.3735713930147928	2.5301355026536426e-4	1
Rnf11	0.4642599022676568	2.535486638471063e-4	1
Gm50394	0.43087260960467133	2.551048968729298e-4	1
Mt2	-0.489962	2.562320198431175e-4	1
Tle5	-0.415809	2.588958652964184e-4	1
Ugcg	0.4863076188751043	2.5898486856314347e-4	1
Tmem160	0.046921868302466585	2.612215212020191e-4	1
Rab9	0.5127817301134228	2.6158039671416426e-4	1
Usp5	0.0198798	2.631089509189499e-4	1
Polr2e	-0.282567	2.6360015617082064e-4	1
Il12a	0.45190072529070524	2.652001588408865e-4	1
Med22	0.32194365949703774	2.6770761515487436e-4	1
Olfml3	0.094724	2.68876149910718e-4	1
Ergic1	0.4643810502532104	2.705303964046254e-4	1
Erp29	-0.409897	2.721846262969496e-4	1
Tmem59	-0.476434	2.726854407165877e-4	1
Pde7b	0.5415200740055098	2.7990287600603345e-4	1
Gm37305	0.3197207619258273	2.806868055592093e-4	1
Uap1l1	0.2600458481293755	2.809079133870139e-4	1
2310009A05Rik	-0.138913	2.845541800721228e-4	1
Rps4x	-0.514608	2.8505265841568465e-4	1
Arhgef6	0.4454646362602177	2.8775260746272547e-4	1
Crtc2	0.26554245494366924	2.9291818380190526e-4	1
Arg2	0.3678772636004002	2.9707871106128086e-4	1
Gm39302	0.30601751944007427	2.9754657490947407e-4	1
Bola2	-0.328747	2.9922127218294975e-4	1
Cxcl12	-0.0655663	2.999608861840156e-4	1
Gm12840	0.529242	3.031149775236102e-4	1
Fmnl1	0.37537427965142545	3.0386919209048665e-4	1
Sh3kbp1	-0.281642	3.052577284746349e-4	1
Slc26a4	0.3081788403965122	3.0677336996352155e-4	1
Cks2	0.4429230196444549	3.0828079952488225e-4	1
Ube2l6	-0.14244	3.1567740886586493e-4	1
Dusp16	0.21653408053298395	3.157847325873804e-4	1
Calm3	-0.68856	3.261053596701972e-4	1
Fbln2	-0.0286314	3.309589202131953e-4	1
Pon2	-0.319177	3.3206542932987914e-4	1
Gabbr1	0.3809839434661111	3.3336271056468513e-4	1
Etf1	0.23903192532179984	3.3546709260856203e-4	1
Id3	-0.650126	3.3753713108052014e-4	1
Tspo	-0.579358	3.397361697508202e-4	1
Csnk2a1	-0.393287	3.398280893187201e-4	1
Hmgn5	0.3685287930566754	3.46203853744181e-4	1
Ier5	0.33885339881930454	3.477172855957792e-4	1
Cox20	-0.171532	3.496501983319147e-4	1
Selenom	0.11427595988376948	3.52164824550936e-4	1
Ubc	0.21216829091975153	3.529106635999702e-4	1
Il1rn	0.37934610225894705	3.557307681186922e-4	1
Nek8	0.3029091348796338	3.611235067232246e-4	1
Gucy2c	0.37429413545368106	3.6356534607109316e-4	1
Plcg2	-0.238858	3.637003639879076e-4	1
Grn	-0.580045	3.650887667010039e-4	1
Ms4a7	0.0483921	3.7143817271901577e-4	1
Smpd4	0.13268972252978894	3.7684843522869927e-4	1
Coa5	-0.195803	3.773850891218077e-4	1
Gm44851	0.3696302325780425	3.8001687182559485e-4	1
Fas	0.21113926812077377	3.8230834214368826e-4	1
E230001N04Rik	0.3307224328837062	3.864462248359574e-4	1
Tcf4	0.423885	3.8899176666797763e-4	1
Polr2a	0.48445172276581705	3.9391552479038394e-4	1
Dnajc19	-0.0404862	3.954095513346667e-4	1
Smndc1	0.23708172449976261	3.9902221926779816e-4	1
Rraga	0.2668180128061919	3.9948819977010186e-4	1
Dock10	0.4026094175228332	3.9991705226501503e-4	1
Cdyl	0.2919440518413041	4.010805100919355e-4	1
Atmin	-0.00672867	4.0665273760787855e-4	1
Clec4a2	-0.406996	4.075629718227211e-4	1
Mtln	0.144796	4.091482807563485e-4	1
Rpsa	-0.495019	4.106188533084873e-4	1
Ptx3	-0.276573	4.107881600966679e-4	1
Junb	0.24012178357677927	4.136441994939174e-4	1
Unc45a	0.33501916340915394	4.159170975369208e-4	1
Sp140	0.4131514054934906	4.1920777181891114e-4	1
Ell	0.46557250377250475	4.199353981231276e-4	1
Scp2	-0.23441	4.200608116306702e-4	1
Il1bos	0.4687294229636134	4.2314518224422903e-4	1
Anapc13	-0.204868	4.237804244613139e-4	1
Ap2s1	-0.396213	4.3563641444866743e-4	1
Ap1s1	0.053541502420274334	4.385219771500706e-4	1
Apmap	0.0875385	4.389818734626563e-4	1
Fndc3b	0.32736690266837254	4.446525382281462e-4	1
Sema4a	-0.330789	4.4548443334827556e-4	1
Gm5150	0.23494873439268438	4.4637637486189143e-4	1
Stat1	-0.268432	4.4846761971569545e-4	1
Arhgap45	-0.337666	4.5156901414476834e-4	1
Babam1	-0.0105701	4.526436921104513e-4	1
Ppp2cb	0.24140720529771964	4.607039740382845e-4	1
Ppp1r10	0.3618431950022205	4.6151788006972146e-4	1
Hvcn1	-0.132788	4.64712325154823e-4	1
Ly6g	-0.735589	4.6916862852915754e-4	1
Klf2	0.6125318312235759	4.697263452198257e-4	1
Vapa	0.21850795221979846	4.7376285962511737e-4	1
Slc7a11	0.53266	4.7780938043911434e-4	1
Slc25a33	0.38109505716299774	4.8029040745510055e-4	1
Dbi	-0.195706	4.8139719649225904e-4	1
Heatr1	0.3293924319300845	4.8350347596546624e-4	1
Cox17	0.38228491114570806	4.841108984421424e-4	1
Golph3l	-0.0212847	4.911938623731742e-4	1
Hlcs	0.30642071138057636	4.912994528425945e-4	1
Zc3h6	0.3259150362326828	4.951336351041699e-4	1
Nudt15	0.11105948988886194	4.96825562004965e-4	1
Tlr8	0.29706672870397277	4.989924782291668e-4	1
Gm43660	0.403748	4.996335294995491e-4	1
Cd300c2	0.17012747120695626	5.05505441146641e-4	1
Phf12	-0.115161	5.056345501756404e-4	1
Cerk	-0.0334611	5.0584474224394e-4	1
Gpx7	0.14593748117456862	5.140810936318048e-4	1
Chd1	0.33313143556823405	5.190626912860004e-4	1
Calu	0.27632970499495224	5.208616768445254e-4	1
Gm43936	0.38632028557089404	5.24074254498327e-4	1
Itm2b	-0.721298	5.385470057308378e-4	1
Gm47794	0.3264953970555231	5.425235115911727e-4	1
Kctd19	0.3698217878303294	5.506180044036472e-4	1
Gm20186	0.6555017583804507	5.515535886959407e-4	1
Acaa1a	-0.279935	5.517712236349185e-4	1
Vav3	0.14151518520032716	5.520867770376291e-4	1
Fstl1	-0.0888284	5.522106167743219e-4	1
Crlf3	-0.319196	5.591444219740838e-4	1
Snx12	-0.0950815	5.613579004186302e-4	1
Tank	0.3124541762519469	5.648372533958935e-4	1
Ndufb5	-0.118843	5.832070722650016e-4	1
Bcl2a1a	0.7796317953294398	5.856746800005335e-4	1
Ubap1	0.3236104336301753	5.858304347319984e-4	1
Dock5	-0.371411	5.860259464383203e-4	1
Rab5a	0.12169002907082738	5.879534753031973e-4	1
Il18rap	0.31880871845650677	5.900620780592553e-4	1
Ppp2r2d	0.2657065117497256	5.976965316777253e-4	1
Gpi1	-0.7864	5.97807210140479e-4	1
Map3k20	0.441467	5.985793785336753e-4	1
1600002D24Rik	0.6095808436460768	6.02028223039077e-4	1
Cd53	0.3610408903911826	6.038818122531548e-4	1
Cd52	-0.583052	6.072631127897329e-4	1
Gab2	0.29611719408174597	6.134491656895524e-4	1
Gm2a	-0.823221	6.183561977662365e-4	1
Lsp1	-0.518061	6.195083807373836e-4	1
Dcun1d3	0.27337043982854303	6.20241706385267e-4	1
Cops5	-0.155053	6.214544811762786e-4	1
Eldr	0.29063843748529705	6.262034338306597e-4	1
Cmklr1	0.3176362926101013	6.31354239852099e-4	1
Insig1	-0.272072	6.366707350988e-4	1
Tspan13	0.43583417241937483	6.390506969677119e-4	1
Atf6b	-0.165372	6.407686169089513e-4	1
Cotl1	-0.49285	6.414997762892112e-4	1
Serpinh1	-0.0898035	6.461869740198224e-4	1
Vps37c	0.25879561857764344	6.504808733844693e-4	1
Cox7a2l	-0.369264	6.518140044621517e-4	1
Timm10b	-0.47943	6.584977334533368e-4	1
Man2a2	0.4194222174131572	6.59091985810216e-4	1
Gm45716	-0.112803	6.604182865817472e-4	1
Gm16174	0.42683948663688187	6.605257506347883e-4	1
Fam129a	-0.200661	6.659700150594615e-4	1
Gm2396	0.3191593461983251	6.678633339603165e-4	1
Ralgapa2	0.3220286844436555	6.780825495299785e-4	1
Dach1	0.34406493491118606	6.882199722570406e-4	1
Ccdc97	0.33486967335492457	6.893407084392431e-4	1
Pafah1b1	0.1557763741148459	6.894685223028827e-4	1
Cwf19l2	-0.145309	6.926490432188619e-4	1
1300014J16Rik	0.285097	6.945598743068678e-4	1
Sphk1	0.38292618716323723	6.95544969022308e-4	1
Lrrfip2	0.23134098091547162	6.996948367427411e-4	1
Cyp7b1	0.1701419411287013	7.004798626749126e-4	1
Bcap31	-0.335276	7.013098194388557e-4	1
A930007I19Rik	0.5619568847906585	7.018553647327021e-4	1
Tbk1	0.23960680758954542	7.0722997119583e-4	1
Phospho1	0.3169211006753039	7.119801785006258e-4	1
Fzd1	0.28671926168658546	7.15472641912027e-4	1
Irf9	-0.376586	7.218896463142265e-4	1
Bgn	-0.172152	7.255514607137774e-4	1
Shisa5	-0.444684	7.277561566432912e-4	1
Pnpla2	0.3822993118454113	7.382458031256323e-4	1
Tomm70a	-0.0581005	7.41869927788048e-4	1
Rnf141	-0.422426	7.455575048716963e-4	1
Unc93b1	-0.399072	7.487164837557393e-4	1
2810013P06Rik	0.3193121643705955	7.516810866637965e-4	1
Isg15	-0.739235	7.553482827773651e-4	1
H2afv	-0.22656	7.566502252937824e-4	1
Gm13391	0.3063942503401553	7.603612109406744e-4	1
Gpr68	-0.290885	7.608805374436766e-4	1
Cox16	-0.121062	7.615583282430405e-4	1
Lypd6b	0.2858350294186143	7.692268032465531e-4	1
Fam172a	-0.0619387	7.734824194638086e-4	1
Arid5b	0.2736837988688494	7.741960388614422e-4	1
D830025C05Rik	0.288539	7.837481742387233e-4	1
Tgif1	0.3509548823931037	7.846472365676691e-4	1
Iglon5	0.30167456179527896	7.870454671951637e-4	1
Herc4	0.23619485674908514	7.945880080182673e-4	1
Tusc3	0.13802735351590467	7.982718832018598e-4	1
Drap1	-0.48154	8.093457412725467e-4	1
Ndufab1	-0.161787	8.116835554233296e-4	1
Trappc2	0.28205199892846067	8.124504174018241e-4	1
Nlrp3	0.4052102593881468	8.136830597165785e-4	1
Cat	0.0563096	8.235881846962486e-4	1
Mmp2	-0.0706531	8.255012892487634e-4	1
Usp22	0.2741049977197584	8.266641834309274e-4	1
Gm7160	0.3595481098958523	8.291838328497415e-4	1
Zfp326	0.3066961986614938	8.302300513058618e-4	1
Suco	0.37265337895406697	8.318734773688001e-4	1
Cfap45	0.31470173588985295	8.398108958278429e-4	1
Phactr2	0.34657313630158104	8.431482509975484e-4	1
Btk	0.2471861205059538	8.455865407069542e-4	1
Svil	0.3061711429396232	8.472262637084254e-4	1
Nt5c	-0.0198801	8.478646238101893e-4	1
Sacs	0.1218415115504583	8.52554963235541e-4	1
Ppt2	-0.14675	8.53553072959425e-4	1
Mapk1ip1	0.31000205520312507	8.541661230682828e-4	1
Nabp2	-0.0454973	8.572879244911261e-4	1
Cpsf7	0.22535469582609058	8.606821477088843e-4	1
Hist1h2be	0.2724910386404711	8.65382336196882e-4	1
Cd244a	-0.278133	8.671522167884075e-4	1
2010013B24Rik	0.2874645209740767	8.717691344714558e-4	1
4932438H23Rik	0.31396121749223793	8.728808623626976e-4	1
Rcn3	0.0900596	8.778343484723523e-4	1
Tmem135	-0.0958339	8.814575945623911e-4	1
Ndufs5	-0.33749	8.824242619665484e-4	1
Prelid3b	0.255929	8.863188021383377e-4	1
4933412O06Rik	0.3205955536706331	8.899228283448052e-4	1
Tma7	-0.402203	9.028339467816146e-4	1
Rlim	0.20825121043261585	9.057551086385359e-4	1
Wdr59	0.28553802192112787	9.095262074133283e-4	1
Pigx	-0.28494	9.116037338257469e-4	1
Itgam	0.17666989343170503	9.135599496452689e-4	1
C730034F03Rik	0.26549715579715283	9.198140563795802e-4	1
Pafah1b3	-0.118976	9.205268603076042e-4	1
Tceanc	0.30244788179495163	9.214686129999813e-4	1
Mrps28	0.3742226925329568	9.2402647450918e-4	1
Rnasel	0.6023274865091071	9.250245166402985e-4	1
Vmp1	0.6711238266996218	9.2729516538883e-4	1
Slfn1	0.36996043421115754	9.361564216048362e-4	1
Itgb3	0.3648135919158537	9.397818629860866e-4	1
Vamp5	-0.294396	9.400100548551488e-4	1
Chrne	0.2761021910602155	9.486730346653206e-4	1
Amz2	-0.194301	9.54377000586572e-4	1
Riok3	0.3061758424217125	9.582799168569141e-4	1
C130050O18Rik	0.30914140472577545	9.591892979062398e-4	1
Phf1	0.2600375784732363	9.672986436304551e-4	1
Uqcr11	-0.396617	9.692125597982083e-4	1
Snrpb2	-0.119403	9.849608759855363e-4	1
Ndufb10	-0.303684	9.866536635972096e-4	1
Cct6a	-0.142645	9.89370290985783e-4	1
Abca9	0.2847034121473908	9.904409379556164e-4	1
Xaf1	-0.0609291	9.90613009764332e-4	1
Nfkbia	0.2051974191076784	9.937817055062123e-4	1
Ergic3	-0.0395974	9.967638010727514e-4	1
Cenpx	-0.111556	0.00100056	1
Bloc1s5	0.13265536561296098	0.00100119	1
Mxra8	0.14110364877886727	0.00100201	1
Vps13b	-0.108129	0.00100555	1
Aff4	0.21742103539483743	0.00100576	1
Havcr2	0.2785146829739098	0.00100747	1
Ppm1m	0.0730357	0.00102536	1
Ago3	-0.0341816	0.00102705	1
2210016L21Rik	0.0770179	0.00103203	1
Golm1	-0.0851241	0.0010327	1
Pmaip1	0.36190056053978353	0.00103417	1
Serpinb2	0.9422254123151643	0.00103534	1
Mindy3	0.1970537643260144	0.00104034	1
Traf4	0.4147613150546512	0.00104082	1
Tnfaip6	0.31129994158492136	0.00104963	1
Ing3	0.24595578907370275	0.00106002	1
Pigs	-0.0420441	0.00106379	1
Pid1	-0.0343902	0.0010655	1
Fkbp1a	0.30909942011030345	0.00106593	1
Gm47719	0.2790637216897123	0.00106948	1
Gm30541	-0.0728231	0.00107673	1
Sp2	0.30865877451155477	0.00107942	1
Mmp13	0.5722512165654128	0.00108137	1
Psmb8	-0.363254	0.00109354	1
Lox	-0.03878	0.00112008	1
Spcs3	-0.065366	0.00112385	1
Ccdc25	-0.167298	0.00114349	1
Klhl2	0.1911165704730411	0.00115375	1
D630024D03Rik	0.28890940602929094	0.00115494	1
Atp5c1	-0.382197	0.00116902	1
Ccnl2	0.0986624	0.00117185	1
Zc3h11a	0.3045474352376032	0.00118572	1
Dgkz	0.31923918491409514	0.00119356	1
Fbxo22	-0.123063	0.00120962	1
Kpna4	0.24835570040720234	0.00121605	1
Ubxn6	-0.190741	0.00122953	1
Ndufs6	-0.279358	0.00125424	1
Ndufa3	-0.389295	0.00125517	1
Atp13a2	0.0477497	0.00126197	1
Pdgfra	0.1387156851035498	0.00127532	1
C1d	-0.0894914	0.0012773	1
Gpx4	-0.637099	0.00128659	1
BC028528	0.014904981429304964	0.001287	1
Vps41	-0.00338948	0.00129772	1
Areg	0.390601	0.00129814	1
Cmtm6	0.26636412215983163	0.00130714	1
Ms4a6b	0.11658350324027111	0.00131228	1
Traf1	0.32529186361213025	0.00131703	1
Phf14	-0.136586	0.00131708	1
Lpp	0.3179111688978731	0.00132333	1
Adgrg3	0.4643734205109834	0.00132511	1
Ndfip1	0.23600027644139454	0.00132704	1
Commd1	-0.154769	0.00132717	1
Pten	-0.405895	0.00133344	1
Tmem50a	-0.491039	0.00133865	1
Atp5d	-0.457033	0.00134852	1
N4bp1	0.0967371	0.00134933	1
Mapk1ip1l	0.22852249274054648	0.00135672	1
Ccpg1	-0.333235	0.00136002	1
Rnf5	-0.122271	0.00136105	1
Susd3	-0.0927053	0.00136638	1
Eif3l	-0.101474	0.00137513	1
Srpk2	-0.316606	0.00137831	1
Tmem242	0.0761713	0.00137865	1
Mlec	-0.0310755	0.00138202	1
Ndufa11	-0.283771	0.00138261	1
Ctdp1	0.35089230414545347	0.00138268	1
Ift80	0.2927803340124302	0.00138705	1
Gm38163	0.18077336000200317	0.00138843	1
AC241534.1	0.31533523054680357	0.00139185	1
Pigk	0.10557502795823526	0.00139489	1
Ndufc1	-0.311809	0.0014025	1
Cnp	0.13169822142572007	0.00140588	1
Osbpl9	0.2221725230402315	0.00140656	1
Twf2	-0.234787	0.00140699	1
Mrpl2	0.0108462	0.00141546	1
Sumf1	0.0814023	0.00141968	1
D16Ertd472e	0.38844879312258196	0.00142842	1
Slc3a2	0.3340874508177465	0.00143096	1
Cetn3	-0.139348	0.00143815	1
Gm15441	0.33167869503265157	0.00143909	1
Exoc4	0.0674868	0.00144109	1
Ddx60	-0.0976479	0.00145847	1
Esf1	-0.0411284	0.00145919	1
Gm17092	0.28355729566877796	0.0014632	1
Eml1	0.4861925536416827	0.00146656	1
Gm11963	0.2799882649562164	0.00147647	1
Samsn1	0.3358973409395394	0.00148202	1
4833407H14Rik	0.5622881438345189	0.00149226	1
Rbm43	-0.0963473	0.00150181	1
Clec4b2	0.3418395432070387	0.00150574	1
Poli	0.28501892628685965	0.00150618	1
Nfat5	0.27954359286099806	0.00150842	1
Tada2b	0.29555600794873094	0.00153108	1
Plcl2	-0.263375	0.0015363	1
Ttc39b	0.3789307779868961	0.00156032	1
Cmas	0.31267830952529796	0.00156043	1
Smg6	-0.211589	0.00156504	1
Ndufb3	-0.351553	0.00157244	1
Gm10851	0.3120628268833201	0.00157281	1
Slc25a39	-0.132074	0.00157776	1
Mfap2	0.16519099802996529	0.00158617	1
Ccnd3	-0.374033	0.00161431	1
Stx4a	-0.140951	0.00161518	1
4933432I03Rik	0.378498	0.00161861	1
Sh3bgrl2	0.12685651466072034	0.001621	1
Vegfd	0.15600908210907383	0.00163634	1
Gpat3	0.3201432960076934	0.00163685	1
Map10	0.061714038583831954	0.00164356	1
Ell2	0.29065706026166216	0.00164551	1
Gm35507	0.2859060003494811	0.00165594	1
Wdr83os	-0.141827	0.00166111	1
Gca	0.2638163129391531	0.00166628	1
4930519G04Rik	0.31202935915835317	0.00167161	1
Copz2	0.14873318841960792	0.00167587	1
Asah1	-0.332281	0.00167661	1
Gm10130	0.28033524836528434	0.00167947	1
Tnfrsf12a	0.342286	0.0016853	1
Mrps9	0.0784298	0.00168593	1
P2ry2	0.2604848459279251	0.00170465	1
A530046M15Rik	0.3095603239461884	0.00172963	1
Igbp1	0.0411387	0.00175628	1
Etv1	0.044982385036201666	0.00176281	1
Naa20	0.00124527	0.00176907	1
Cd80	0.31093	0.0017784	1
Aimp1	-0.109032	0.00178925	1
Lamtor4	-0.461467	0.00179131	1
Gm49767	0.2901562600832728	0.00179607	1
Resf1	0.21722617316483017	0.00179907	1
Gm45518	0.13258058355113667	0.00181521	1
Rnase4	0.0361266	0.00181683	1
Borcs7	0.0221498	0.00182057	1
Rgcc	0.30533960905088464	0.00182939	1
Flna	-0.511346	0.00182951	1
Tspan2	0.0416813	0.00183022	1
Slc48a1	-0.143921	0.00185069	1
Kras	0.317278	0.00185748	1
Dab2	0.5513577176045086	0.00187904	1
Ndufs4	-0.215831	0.00188515	1
Optn	0.39734940859136963	0.00188599	1
Guk1	-0.0327193	0.00189312	1
Tmx2	0.1006284566529434	0.00190239	1
Mat2a	0.265553	0.00193318	1
Mapkapk2	0.14383269283977107	0.00194595	1
Trpv2	0.27097099072913433	0.00194605	1
Ggt1	-0.0624886	0.00196178	1
Abhd17c	0.4095191152244899	0.00196199	1
Eea1	0.46877891923736703	0.00196916	1
Mpp1	0.3073162900581312	0.00199812	1
Mrpl30	-0.252293	0.00199947	1
Slc44a1	-0.547421	0.00200006	1
Rab29	0.16711061784415282	0.00200432	1
Uqcrc1	-0.073823	0.00202783	1
Gnai2	-0.520588	0.00202836	1
Nat2	0.0940489	0.00203528	1
Aip	-0.279919	0.00207292	1
Piwil2	0.030902721826196355	0.00209458	1
Arfip1	-0.0456378	0.00209489	1
Rin3	-0.373127	0.00210425	1
Pum2	0.2643727937270959	0.00210788	1
Slc8b1	0.21234850173049724	0.00211241	1
D430020J02Rik	0.29326890837953545	0.0021139	1
Strbp	-0.133113	0.00211692	1
Arih2	0.26806150710967686	0.00213711	1
Ccng1	-0.0794206	0.0021516	1
Glod4	-0.0758476	0.0021558	1
Tns3	0.34555447513406956	0.00215616	1
Per1	0.3666319677205341	0.00215986	1
Ak4	-0.13263	0.00217816	1
Pla1a	0.3976945664991618	0.00218542	1
Golga7	0.34499575207938005	0.0021918	1
4732440D04Rik	0.34041392565840645	0.00219859	1
Wtap	0.1210735056450763	0.00222042	1
Acot7	0.0933068	0.00222206	1
Gyg	0.32523451939891035	0.00222476	1
Tbcb	-0.38606	0.00222613	1
Clybl	0.043964789257405545	0.00223787	1
Nfam1	-0.50341	0.00223958	1
Mrpl37	0.1571647116519692	0.00224201	1
Ppp1r15b	0.23767652472977457	0.0022499	1
Casc1	0.3361258692859417	0.00225448	1
St3gal1	0.3065078818631605	0.00226045	1
Snrpd3	-0.43454	0.00229068	1
Anapc5	0.021682	0.00229208	1
Oas1a	-0.0476026	0.00229342	1
Cox6c	-0.477016	0.00229883	1
4930581F22Rik	0.2347685198916506	0.00230724	1
Pth1r	0.0933294	0.0023094	1
Tet2	0.25489301228863426	0.00231959	1
2410006H16Rik	0.2061934492433008	0.00235058	1
Pfkfb3	0.3266666881227993	0.00235102	1
Hikeshi	-0.0843167	0.00235597	1
Fbxl5	0.1447165639259449	0.00235698	1
Cxadr	0.29769580220343483	0.00237626	1
Soat1	0.3313232900160571	0.00237886	1
Mfap4	0.16464167390413254	0.00238275	1
Pltp	0.067255	0.00239028	1
Fis1	-0.481709	0.00239187	1
Zbtb41	0.35722087371009925	0.00239926	1
Nos1ap	0.29838386355546387	0.00240393	1
Fam117b	-0.222759	0.00241504	1
Mmp19	0.3219803319327754	0.0024197	1
2310022B05Rik	-0.068346	0.00242523	1
Hist1h4d	0.3051704331798222	0.00244978	1
Wwp2	0.20654938036265097	0.00245363	1
Gns	0.17699722001741897	0.00245665	1
Rpp30	0.13078671414583498	0.00246402	1
1190007I07Rik	0.16401105123190485	0.00249251	1
Cmip	0.20994705177247902	0.00250159	1
Orm1	0.2692910579438266	0.00251316	1
Mtss1	-0.130326	0.00252153	1
Tmem134	-0.335895	0.00255718	1
Psmc3	-0.327326	0.00255961	1
Bclaf3	0.2254470314243886	0.00256961	1
Atp5o	-0.228078	0.00258494	1
Cetn2	0.0897212	0.00259627	1
Cxcl13	0.17066601908358736	0.00260472	1
Ces1d	0.26302393339410335	0.00260834	1
5430414B19Rik	0.28315998436011247	0.00260918	1
Selp	0.3488897831232791	0.00261052	1
Cpd	-0.36634	0.0026211	1
Syk	0.4195261377960249	0.0026223	1
Ccn5	0.16849605444817506	0.00263697	1
Ptgr1	-0.134224	0.00264722	1
Gm17055	0.32357896607300285	0.00267222	1
Wbp1	0.10274820609489232	0.00269742	1
Sgms1	0.2820687419953315	0.00270735	1
Milr1	0.3453342156368836	0.00272087	1
Eif3h	-0.302403	0.00272174	1
Rps20	-0.4126	0.00272312	1
Eya3	0.3374086405209058	0.00275156	1
1700084E18Rik	0.28379912394993845	0.00275958	1
Lipg	0.26350651582242324	0.00277333	1
Flot2	0.015559525866661428	0.00277702	1
Ube2q2	-0.135231	0.00279052	1
Sf1	0.23573644565895513	0.00280765	1
Gm5608	0.15844739379631312	0.0028116	1
B3gnt2	0.18555831865459227	0.00281736	1
Nxf1	0.22149744526973936	0.00283468	1
Rac2	-0.472468	0.00284423	1
Mid1	-0.358438	0.00284438	1
Vcp	-0.263335	0.00285844	1
Mtif3	0.10364291581725693	0.00287328	1
Parvg	-0.188116	0.00288884	1
Fkbp2	-0.118578	0.00289409	1
Rbmx	0.479748	0.00292517	1
Agap1	-0.00220784	0.00294836	1
Tor3a	-0.23558	0.00296928	1
Rian	0.1332515376979866	0.00298795	1
Dtnbp1	0.24163149723167354	0.00300212	1
Kif21b	-0.241073	0.00300443	1
Ptpn2	0.16539486661503466	0.00301268	1
Sertad2	0.20203824806501025	0.00301367	1
Anxa1	-0.534198	0.0030276	1
Aif1	0.0683268	0.00303748	1
Gm26885	0.4086647746679861	0.00303804	1
Col12a1	0.1203003464089889	0.003047	1
Il4ra	0.4347392324756859	0.0030525	1
Ptp4a1.1	0.28865584448441206	0.00306304	1
Tut7	0.20946808194838185	0.00306935	1
Ttc13	0.08193	0.00308021	1
Ceacam10	0.3880633002870537	0.00308247	1
P4htm	0.14322693626879746	0.0031063	1
Prdx2	-0.0290826	0.00310907	1
Mmgt1	0.0683948	0.00312565	1
Mef2d	0.30238993521340757	0.00313647	1
Ifrd1	0.3467857677084383	0.00314259	1
Mrgpra2b	0.4145230753986737	0.00316532	1
Foxo1	0.0320672	0.00317081	1
Ifnar2	0.14655980022433468	0.0031756	1
Gsdmd	-0.174932	0.00319673	1
Ebi3	-0.482687	0.00321259	1
9230111E07Rik	0.30052841004178976	0.00322215	1
H2-Eb1	0.4214158900478905	0.00322517	1
Ankrd44	-0.369618	0.00322596	1
Mirt1	0.4621432298963669	0.00323955	1
Ggh	-0.639527	0.00326223	1
Edem2	0.2584039714323483	0.00326936	1
Armc8	0.0460722	0.00327307	1
Rgs14	-0.17559	0.00327818	1
Vgll3	0.17462492576126865	0.0032985	1
Rdh14	0.12035020466914848	0.00330694	1
Selenbp1	0.0690335	0.00333489	1
Tbc1d10c	0.018008343800715476	0.00334853	1
Psap	-0.539238	0.00336802	1
Sh3bgrl3	-0.662382	0.00338738	1
N4bp2os	0.2680327423759832	0.00340416	1
AA388235	0.29025854393883055	0.00340949	1
Ech1	-0.158188	0.00341419	1
Pgs1	0.20156351273820405	0.00341464	1
Zmpste24	0.0327411	0.00342079	1
Csf1r	-0.434017	0.00343774	1
Fam120a	-0.0677259	0.0034443	1
Eif5	0.16851412806495403	0.00344536	1
Hnrnph2	0.177983	0.00344874	1
Timm13	-0.241398	0.00345696	1
Elp1	-0.210204	0.00345759	1
Uba2	-0.0680748	0.00346706	1
Bmp1	0.0639	0.00346803	1
Adcy7	0.0392939	0.00347749	1
Atp6ap2	0.1998685853385216	0.00348958	1
Pip4k2c	0.18871954066561702	0.00349283	1
Gm37168	0.2878837044206142	0.00349435	1
Smarca4	-0.0525185	0.00349702	1
Adamts5	0.12433418361796811	0.0035337	1
Gpr55	0.34274586730605083	0.0035384	1
Prmt9	0.073065	0.00353889	1
Cox14	-0.406871	0.0035516	1
Dync1li2	-0.0681447	0.00356783	1
Zc3hav1l	0.0899644	0.00357018	1
Smarcb1	-0.0192771	0.00357659	1
Mtus1	-0.12225	0.00358675	1
Sik3	0.32450586935510795	0.00360062	1
Twist1	0.1735814424893518	0.00362074	1
N4bp3	-0.0735245	0.00365473	1
Ddx1	0.15142007021580373	0.00368227	1
Rpl4	-0.301805	0.00371063	1
Cilp	0.15194084299106825	0.00371253	1
Chd7	0.336632	0.00372153	1
Tug1	0.15342303819638328	0.00372959	1
Prelp	0.13778578508701145	0.00373434	1
Gm46189	0.27203117832103363	0.00373847	1
Fam168a	-0.230766	0.00377629	1
Pxk	0.32471145487068437	0.00377944	1
Snhg8	0.29764167577274303	0.00378587	1
Gbp2	0.30601332516352353	0.00380013	1
Jrkl	0.2736374601588194	0.00380562	1
Rnf19b	0.2610802998828181	0.0038176	1
Eef1g	-0.279959	0.00382675	1
Atp6v0a1	0.23081538752185038	0.00383381	1
Lamb3	0.45902949626473744	0.0038651	1
Mbd2	0.17823405557079958	0.00387395	1
Spcs1	-0.301576	0.00387639	1
Hspa14	0.34858824996301974	0.00391054	1
Il13ra1	0.1457166468436772	0.00392616	1
Mrps33	-0.352122	0.00392988	1
AI839979	0.23481158531481766	0.00394069	1
Gm47863	0.33375115917327447	0.00394124	1
Cdc42se2	0.16048934483587374	0.00394146	1
Ptafr	0.23517011442836822	0.00395264	1
Phyh	-0.0988244	0.00396174	1
Il1rap	0.4506103944731812	0.0039624	1
Fbxo7	0.0740311	0.00397235	1
Ufc1	-0.164307	0.00397687	1
Dock8	-0.165402	0.00398511	1
Snx30	0.0185393	0.00399772	1
Ndufc2	-0.0869875	0.00400929	1
Ackr3	0.0792466	0.00402011	1
Afg3l1	-0.0318033	0.00403076	1
Mrpl43	-0.279776	0.00404439	1
Ccl25	0.26659890827986743	0.00404527	1
Hist1h1d	0.3033027084103379	0.00406932	1
Adap2	0.0918286	0.00407214	1
Ssrp1	0.076492	0.00407331	1
Fcgr4	0.3410836977108759	0.00408417	1
Mbp	-0.268111	0.00409899	1
Srpx	0.15362959018972688	0.00410932	1
Mmp23	0.16457954463823654	0.00411064	1
Slc28a2	0.33010218025322025	0.00411335	1
Rela	0.14447375180807698	0.00411362	1
Lyz1	0.16228030078492273	0.00412343	1
Cav1	0.10326247203839412	0.0041437	1
Tmem189	0.20834746864889797	0.00414905	1
Zfand3	0.12788874335805345	0.0041556	1
Ctps2	-0.0293194	0.00417911	1
Spata2	-0.0853107	0.00420083	1
9330159M07Rik	0.2683737410945506	0.00421228	1
Mrpl18	-0.156017	0.00421617	1
Sirpb1c	0.21514955611723563	0.00421779	1
Hgsnat	0.3821991504991712	0.00421841	1
Zbtb20	-0.0617946	0.00425586	1
Ly6e	-0.477443	0.00425746	1
Emc4	-0.0278331	0.00429112	1
4930551O13Rik	0.2668653462518211	0.00429793	1
Cxcr2	0.4449377539363777	0.00430186	1
Ube2r2	-0.287484	0.00430274	1
Als2	0.2502755442003002	0.00431069	1
Pou2f1	-0.218802	0.00433952	1
Xpa	-0.0396813	0.00433968	1
Acyp1	-0.00480064	0.0043422	1
Spryd7	-0.0677939	0.00436803	1
Ctss	-0.371061	0.00438684	1
Snhg5	0.2733957948761998	0.00439858	1
Myo6	0.0966779	0.00440087	1
Ikbip	0.1621970523509373	0.00440219	1
Gm11665	0.28919103215230146	0.00440263	1
Ly75	0.30515441615131467	0.00440813	1
F8	0.26058010169537926	0.00442132	1
Gm13986	0.30774675312254995	0.00442838	1
Hnrnpc	0.11981130442989019	0.00443281	1
Afp	0.29478734900567716	0.00443371	1
Zfp120	-0.0199521	0.00444691	1
Nmt1	-0.396803	0.00445452	1
Krt5	0.40026215066874204	0.00447126	1
Pitpnc1	0.30667023294256657	0.00448687	1
Kdsr	0.37028275720004133	0.00449754	1
Mindy2	-0.354289	0.00449861	1
Setd3	-0.109425	0.00451832	1
Nuak2	0.2770264671516427	0.00452854	1
Tmem167	-0.345117	0.00453152	1
Aspn	0.17923472358470072	0.00455194	1
5031425E22Rik	0.22980334934698934	0.00455889	1
Xrcc5	0.27627773613363926	0.00456878	1
Cmtm7	-0.416544	0.00457191	1
Aldh1a3	-0.0518702	0.0045785	1
Arhgef12	0.2976397054254809	0.00465727	1
Tars	0.13317344329915626	0.00468072	1
5430427O19Rik	0.2800819512208883	0.00468241	1
Gm17173	0.29873209650682675	0.00468493	1
Ufl1	0.0351362	0.00468642	1
Mbd3	0.00312755	0.00468659	1
Ciao2a	-0.181172	0.00468865	1
Hsd11b1	0.16610720429258152	0.00468889	1
Tomm22	-0.406566	0.00469616	1
Mafk	0.3974578092072705	0.00470538	1
Hk3	0.3091816728468244	0.00472452	1
Rabgef1	0.3048696443643344	0.00474673	1
Ubl7	-0.118847	0.00475698	1
Fcer1g	0.1344755746141768	0.0047584	1
Ccdc126	0.2093641849153547	0.00477013	1
Erbin	0.19655527199429645	0.00478612	1
Gm9733	0.3277544258272931	0.00479515	1
Tmem38a	0.10416601126620195	0.00479677	1
Mrps11	0.11112247346052628	0.0047985	1
Hmgb2	0.32150946803908687	0.00481211	1
Atp6v0c	0.15972989029287632	0.00481218	1
Slc9a5	0.2813651902701113	0.0048281	1
Furin	0.29033321190069206	0.00484013	1
Tmsb4x	-0.491381	0.00484867	1
Vwa8	0.17177329217230275	0.00485164	1
Ankrd28	0.3669681394908524	0.00487578	1
Muc3	0.26476374052784113	0.00490014	1
Dek	0.2480662690742098	0.00490306	1
Angptl4	0.2894354965392054	0.00491769	1
Fli1	-0.293465	0.00492143	1
Col16a1	0.13528641372020633	0.004938	1
Srpr	0.1436091908873074	0.00496219	1
C130013H08Rik	0.30639638471055886	0.00496231	1
Zfand5	0.2779689633539981	0.00496497	1
Mrps36	0.0621201	0.00497369	1
Slc35d2	0.0474486	0.00498503	1
Hsd17b12	-0.213022	0.00499359	1
Camk1d	-0.0384591	0.00501952	1
Wfdc17	0.3241410434498322	0.00502479	1
Swi5	-0.226997	0.00502527	1
Dbf4	0.2642742912145346	0.00503154	1
Cgnl1	0.11125327846163602	0.00503336	1
5730480H06Rik	0.13166204024444905	0.00505016	1
Lman1	0.12768100792442727	0.00511005	1
Map2k7	0.011579508561774254	0.00511176	1
5930403N24Rik	0.29173968149486873	0.00512741	1
Noct	0.2146886726493893	0.00516664	1
Cnppd1	0.18586279492041866	0.0051723	1
Arid5a	0.3933644994405918	0.00517932	1
Ccdc58	-0.0161152	0.00520126	1
Clec4a1	0.040279985134861196	0.00520829	1
Lamtor2	-0.385048	0.0052145	1
Cct7	-0.204398	0.00521616	1
Zbtb21	0.2569139851056682	0.00521872	1
Chm	0.19134027149040245	0.00522514	1
Psma2	-0.481518	0.0052709	1
Dym	0.029788200552207655	0.00529795	1
Fbln5	0.18604340596428592	0.00533278	1
Hnrnpa0	0.0951456	0.00533494	1
Slc50a1	0.0796807	0.00533621	1
Jak2	0.18212406337114376	0.00535628	1
Gm32401	0.2990119355679366	0.00537444	1
Pin4	-0.306484	0.0053904	1
Ddost	-0.00272819	0.00540986	1
Tesc	-0.164416	0.00545593	1
Cd274	0.26599670168013967	0.00545876	1
Igfbp5	0.16458414645233432	0.0054672	1
Nipal3	0.1098004918428992	0.00551449	1
Ptprj	0.17397094690044507	0.00551469	1
Nid1	0.11505163815081643	0.00553032	1
Trim21	0.14125406703313992	0.00556723	1
Itpr1	0.3764171106047627	0.00558794	1
Traf6	0.3107505050653663	0.00560124	1
Gm45051	0.27258720865537356	0.00564723	1
Thy1	0.13368448045903314	0.00565024	1
Rnf24	0.2544755189816872	0.00565724	1
Tcea1	-0.219043	0.00565904	1
Ctu1	0.2929004137314548	0.00565994	1
Soat2	0.286417	0.00567721	1
Vhl	-0.304675	0.00568989	1
Gm10457	0.10080450273143216	0.00573855	1
Cstdc4	0.27159211809399064	0.00574283	1
Igtp	0.0948858	0.00574996	1
Ndel1	0.2067028216614557	0.00576233	1
Dock4	0.30301504282713587	0.00577793	1
Mrps24	-0.167886	0.00578234	1
Arl14ep	0.0875024	0.00578844	1
Fam49b	-0.423903	0.00581314	1
Taf10	-0.33367	0.00582341	1
Igf1	0.16259336608387942	0.00582455	1
Gm48045	0.2630560771665382	0.00582797	1
Borcs8	-0.00459584	0.00583108	1
Tmem267	0.27029422018524096	0.00583138	1
Slc2a9	0.13547445698185578	0.00585036	1
N4bp2	0.27888589495681604	0.00589103	1
Gm41442	0.27391100570491567	0.00590126	1
Uvrag	0.30804632591471476	0.00590905	1
Gla	0.215171	0.00592528	1
Nrd1	0.16899847647904265	0.00595044	1
Lgi2	0.17582215541106772	0.00595586	1
Gm20442	0.27964506360546304	0.00597937	1
Pgk1	-0.538123	0.00598735	1
Ric1	0.2652166518051582	0.00599951	1
Wdr19	0.15367673423262174	0.00600235	1
Lrif1	0.2628327387081175	0.00601489	1
Haghl	-0.0146943	0.0060173	1
Ubald2	0.2031252446850611	0.00602056	1
Adam30	-0.261815	0.00605853	1
Jak3	0.0505758	0.00611736	1
Tnfsf14	0.39363154378286513	0.00614097	1
Zdhhc3	-0.102197	0.00616843	1
Gm10382	0.2744166781896109	0.00618625	1
Spopl	-0.106752	0.00618656	1
Gm26576	0.2609950916025632	0.00618936	1
Ccdc43	0.13732368383632698	0.00619057	1
Fndc3a	0.17359111250044934	0.00629418	1
Supt16	-0.207172	0.00632926	1
Lxn	-0.370147	0.00635715	1
Ankrd37	-0.60394	0.00638194	1
Large1	0.30246719003864353	0.00640297	1
Fkbp7	0.16000796702662745	0.00643187	1
Lncpint	0.3840749570089539	0.0064367	1
Psmb1	-0.343252	0.00644185	1
Scyl2	0.19864852248225717	0.00646822	1
Fnip2	0.3056335750898961	0.00647629	1
Dhrs7b	0.12127332621680598	0.00648411	1
Pik3cd	-0.141655	0.00649268	1
Gm38843	0.00836694	0.00652547	1
Sema4g	0.17410818587215982	0.00653663	1
Tmem40	0.2906315384503818	0.00654652	1
Card19	0.22391358173642084	0.00657378	1
Dnajb9	0.32887782106981855	0.00657758	1
Ufm1	-0.233157	0.0065862	1
Chst11	0.2741179752446027	0.00660544	1
Cox6a1	-0.375069	0.00664141	1
Gm20536	0.362472	0.00665045	1
Krt79	0.27139821795515484	0.00665426	1
Dpt	0.0733706	0.0066577	1
Eif4a2	0.16625614390759624	0.00667525	1
Cbr2	0.1301306242701683	0.00672371	1
Slc20a1	0.4333792050250742	0.00672434	1
Mfap5	0.0794673	0.00676346	1
Ints9	0.0696324	0.00677988	1
Cggbp1	0.096475	0.0067903	1
Ptma	-0.62867	0.00683595	1
Srp14	-0.332344	0.00685293	1
Pex2	-0.1007	0.00686801	1
Gm10575	0.13954727355862273	0.00689818	1
Slc9a6	0.0718212	0.00690064	1
Dynlrb1	-0.409396	0.00691087	1
Prxl2c	0.25229238681399657	0.00691402	1
Chka	0.2628604333662947	0.00691806	1
Eif1	0.26579752093915676	0.00692407	1
Actr5	0.27027699734406907	0.00692858	1
Nudt13	0.11391534119917246	0.00695781	1
Ddit3	0.30896277720893606	0.00699183	1
Hdgf	-0.271636	0.00700849	1
Ppp5c	0.13802488564333837	0.00701066	1
Sod2	0.1464412209849475	0.00701094	1
Dnajb5	0.2803873900660885	0.00702191	1
Usp37	0.3275577170758064	0.00708084	1
C1qb	-0.0494801	0.00708196	1
Anp32e	-0.102709	0.00709574	1
Ttyh3	-0.225145	0.0071023	1
1110004F10Rik	-0.120604	0.00710462	1
Selenos	0.2113844798878397	0.00711428	1
Fry	-0.202385	0.00712106	1
Mbnl2	0.3061902392454192	0.00712433	1
Ddx19b	0.2712620331247204	0.00718637	1
Ankrd66	0.38468926401648684	0.00720099	1
Emilin2	0.1464108989579036	0.00720251	1
Uqcc2	-0.266351	0.00721225	1
Gls	0.1828698123878894	0.00723628	1
Adamts2	0.13691639524479315	0.0072466	1
Slbp	0.2008085164730331	0.00729259	1
Dnajc4	-0.0243333	0.00732899	1
Snx18	0.20663755897563396	0.00734016	1
Gm49586	0.26344163741476345	0.00734039	1
Limd2	-0.228466	0.00740009	1
Cd300c	0.28472012131697033	0.00741482	1
Ywhab	-0.299573	0.00741504	1
Gm40645	0.2696348857533941	0.00744299	1
Amdhd2	0.1371771421109306	0.00746317	1
Gm49293	0.2664153705778971	0.0074821	1
Ptpn23	0.3460972696349581	0.00749163	1
Eif1a	0.22785854330954303	0.00750132	1
Iqgap2	0.2420725507252035	0.0075094	1
Ppp1r7	0.00276331	0.00751097	1
Gm28512	0.26642005482789166	0.00753511	1
P4ha2	0.1311514706933128	0.00754421	1
Mafg	0.1679573336632515	0.0075486	1
A030001D20Rik	0.2652181396532094	0.00756582	1
Crebl2	0.2688885814033115	0.0075701	1
Siglecf	0.11622025247752354	0.00759561	1
B4galt1	0.27543013142014117	0.00759748	1
Tnfrsf22	0.32196877184239714	0.0076254	1
Cd163	0.27824153444267763	0.00763963	1
Sult6b2	0.2551973498565152	0.00765522	1
Cd3d	0.27755261694078026	0.00766654	1
Trrap	-0.0650919	0.00766987	1
Tmem45a	0.1654099572833525	0.00767436	1
Tbl1x	-0.193423	0.00767839	1
Zkscan14	0.21018624116800355	0.00770938	1
Hnrnpdl	0.13515329376066723	0.00774602	1
Ndufs7	-0.226411	0.00775198	1
Rufy4	0.30231397508571334	0.0078151	1
P2rx4	0.1800316439042139	0.00782098	1
Eef1aknmt	0.2738854384362597	0.00785078	1
Cdh1	0.25064509822145276	0.00785171	1
Hsd17b4	0.11973705769265663	0.00785467	1
Ube2d3	0.0881306	0.00787093	1
Knop1	-0.0574753	0.00792935	1
Cdc40	-0.241272	0.00794208	1
Klf11	0.21153679277369886	0.00795684	1
Efr3b	0.5468722623767948	0.00795764	1
Tecr	-0.284605	0.00798191	1
Sqstm1	0.1395757153552477	0.00803742	1
Prg4	0.0556889	0.00805231	1
Rexo4	0.0058847	0.00805297	1
Ing1	0.14407639887839563	0.00806052	1
Ddx5	0.1904587832428244	0.0080633	1
Lamtor3	0.15109274616736068	0.00806445	1
Gm9725	0.2788966572097076	0.00807302	1
Pilrb2	-0.281274	0.00811205	1
Ankrd23	0.26436932740677355	0.00812584	1
Ring1	0.0593282	0.00813466	1
Ptpa	-0.04298	0.00814379	1
Serpina3n	0.0568055	0.00815521	1
Dtx3l	-0.0721635	0.00819056	1
Tmpo	-0.166156	0.00820805	1
Litaf	0.22034858418383862	0.00821486	1
A930015D03Rik	0.2656369484981873	0.00822287	1
Cdc27	0.3527132371544196	0.00825859	1
Parp12	0.10726878521561733	0.00827636	1
Ndufb2	-0.177397	0.00827944	1
Vav1	0.24016973506468678	0.00828131	1
Ndufa10	-0.0657081	0.00828309	1
Mapkapk3	0.18916694743520618	0.00830523	1
Gm31597	0.15623959605874216	0.00830923	1
Aff1	0.14160432360257408	0.00831617	1
Polr2f	-0.22578	0.00832233	1
Clec5a	-0.358144	0.00832776	1
Fbxl6	0.11511118136445209	0.00834157	1
Emc8	0.0491366	0.00836009	1
Dgkg	-0.193111	0.00839908	1
Zbtb11	0.20877385642553714	0.0084115	1
Gbp9	0.0982147	0.00844851	1
Nlrc5	0.24849708496088319	0.00846233	1
Gdi2	-0.297992	0.00846737	1
Slc16a6	0.2789716375546064	0.00847807	1
Phc2	0.24678594411765875	0.00849945	1
Zmat5	-0.0671839	0.00851665	1
Morf4l2	0.20211143355214156	0.00854981	1
Atp5j	-0.516614	0.00856873	1
Cd164	0.18857173996526222	0.00856974	1
Letm2	0.3582648824168254	0.00858779	1
Sqle	-0.0253588	0.00859279	1
Efhd2	0.15368640428543312	0.00859599	1
Sgpp1	0.12522724683280284	0.00864085	1
Naa60	-0.0923387	0.00866483	1
Immt	-0.22512	0.00867595	1
Samd1	0.10410081249776537	0.0086829	1
Acly	-0.22456	0.008692	1
Atp5g1	-0.260911	0.00869202	1
Aifm2	-0.128443	0.00869836	1
Gm26626	0.2805688282426999	0.00872197	1
AV356131	0.29856568772742986	0.00872287	1
Nt5c3	0.19654024405480208	0.00875576	1
Mgll	0.3012098012382425	0.00876666	1
Klhl36	0.1414683713091125	0.00877488	1
Npm1	-0.26381	0.00878288	1
Was	-0.237531	0.00881873	1
Col5a3	0.00171877	0.00883552	1
F830208F22Rik	0.27847774257704927	0.00884747	1
Tpr	-0.426659	0.00886327	1
Mrpl14	-0.368883	0.00886817	1
Eif3b	-0.0385884	0.00888247	1
Tpd52	0.185431	0.00889382	1
H3f3b	0.4083833392837368	0.00889927	1
C030013C21Rik	0.36836151297921127	0.00890487	1
Cnpy4	0.14719600573173253	0.00893403	1
Srek1ip1	0.0614516	0.0089888	1
Ppp1r11	0.11615835136233818	0.00899089	1
Gpx8	0.17974514365759608	0.00900854	1
Thoc7	-0.0873959	0.00903742	1
Hcfc1r1	-0.454072	0.00903783	1
1700037C18Rik	0.25010127043670716	0.00904224	1
1810026B05Rik	0.14339887884703395	0.00906209	1
Iqsec1	0.19608757603493188	0.00906552	1
Dlc1	0.1734901048658979	0.00907034	1
Lmbrd1	0.17375078914321054	0.00907246	1
Mrpl22	0.0965717	0.00907288	1
Tnxb	0.11884806441993456	0.00909471	1
Aph1c	0.28934039743555995	0.0091029	1
Rab1b	-0.155932	0.00912008	1
Dpy19l4	0.14264801360505963	0.00917221	1
Slc11a2	0.2747722826325125	0.00917592	1
Ist1	0.24639947339969054	0.00921916	1
Tm2d1	-0.096343	0.00923175	1
Zhx2	0.3331111182106812	0.00924435	1
Ppp2r3c	-0.129562	0.00924951	1
Atl3	0.026351073714664608	0.00925523	1
Ubash3b	-0.356835	0.00928516	1
Trappc2l	-0.201296	0.00931821	1
Atg5	-0.221392	0.00931893	1
Sec11c	-0.295143	0.00935306	1
Agtpbp1	0.16409843062335727	0.00941589	1
Gm9484	0.27682584697187096	0.00947537	1
Adssl1	-0.486504	0.00949212	1
Dnmt3l	-0.0215966	0.0094931	1
Mrgpra2a	0.2886461601968183	0.00951121	1
Emc7	-0.260282	0.00951282	1
Cnih1	0.10218809754405234	0.00951744	1
Rnpep	-0.0197869	0.00958135	1
Col14a1	0.14859785921008317	0.00958561	1
Gcnt2	0.28378873832389767	0.00959298	1
Aco2	-0.0529901	0.00959926	1
Fkbp9	0.12356827750367794	0.00961729	1
B230354K17Rik	0.0715391	0.00962082	1
Fbrs	0.17472170993001135	0.00966664	1
Tulp2	0.26700534773367934	0.00966685	1
Elob	-0.456825	0.00966933	1
Got2	-0.204708	0.00970019	1
Oxct1	-0.0192946	0.00970513	1
Mapk13	-0.321933	0.00970626	1
Chmp2b	0.17389847265810926	0.00971927	1
Arhgap4	-0.0704214	0.00972153	1
Prss23	0.14681994243962393	0.00976601	1
Grk6	0.0889637	0.00976849	1
Atf5	0.25412790686799136	0.00977909	1
Cln8	0.13646051816555937	0.00978465	1
Gm47043	0.2533137836673296	0.00981081	1
Dap	-0.390877	0.00982429	1
Tgfbi	-0.421355	0.00984613	1
Tlr6	0.35417916389371823	0.00985029	1
Hpse	0.061496394236157936	0.00985872	1
Rplp0	-0.402555	0.00986759	1
Ndufa1	-0.301486	0.00987376	1
Rras	-0.114355	0.00987583	1
Gm47230	0.3054390170228334	0.0099128	1
Prkce	0.263523	0.00991735	1
Ltb4r2	0.25533698586208864	0.00994723	1
Cblc	0.1740721133104608	0.00997213	1
Armh3	0.13327326975995835	0.00997451	1
Snrpg	-0.343125	0.00997885	1
Psmf1	0.099933	0.00998421	1
Rpn2	-0.039051	0.010058923489085284	1
Stk38	-0.381019	0.010097706516546102	1
Gm26708	0.2789605007412779	0.010115788291760162	1
Mrtfa	0.0743703	0.010121060156725818	1
Hmmr	0.26588758054701245	0.0101546	1
Rac1	0.15709489334835558	0.010180889775711235	1
H2-DMb1	0.15151117812110249	0.010211237557146842	1
Kit	0.2869851595816555	0.010258021344852434	1
Tmem251	0.2863143129347023	0.010262995062629635	1
Car13	0.2726608426669386	0.010267717365485667	1
Mdh2	-0.361092	0.010281043793641675	1
Eml2	-0.0559158	0.010285059574481578	1
Gm39321	0.564465	0.010298934432548104	1
Cyfip1	-0.48767	0.010318086737174098	1
Rab7	0.21105178881199382	0.010324352870537363	1
Psen2	0.2743220586489661	0.010325418281934992	1
Grsf1	-0.119854	0.0103412	1
Agl	-0.21754	0.0103559	1
Hist1h1c	0.31894973436245677	0.010374606730563264	1
Gm11131	0.2629755559563982	0.010380996245274835	1
4932438A13Rik	0.3391294651548786	0.0103852	1
Etfbkmt	0.2728255188003157	0.010389010322309905	1
Popdc2	0.27686317532568516	0.010422173130562144	1
Coq7	0.12048670581576504	0.010480498052910034	1
Gramd1b	0.23564552880510115	0.010528123189536998	1
Asb7	0.0918752	0.010541069410175683	1
Apba3	0.22705225155445463	0.010552719557928213	1
Acad8	0.16740247470204128	0.010572200182812184	1
Smox	0.34792838355672995	0.010596738937687429	1
Sun2	0.1477376227346633	0.010622123609502588	1
Fras1	0.28806331886210845	0.010639184289830855	1
Mrps14	-0.181554	0.010657917782497455	1
Map3k4	0.13034431242785205	0.010671593861018049	1
Raph1	-0.371938	0.010678430416759581	1
Gm34961	0.2479848810180736	0.010702411087756679	1
Abhd12	0.11886505827991867	0.010725	1
Gtf3c1	0.0343148	0.010751012002910265	1
Kcnab2	0.12231598967891788	0.010753247230968264	1
Borcs5	0.3153937713508048	0.010769164246843545	1
Bri3bp	0.0676962	0.010787926130506347	1
Mapk3	-0.467534	0.010792669645310567	1
Hnrnph1	0.20755658140707234	0.0108126	1
Rnf125	0.3492257752627346	0.010816031724977195	1
Ogfr	-0.13173	0.010826130977389237	1
Glg1	-0.276966	0.010838386649828884	1
Tmed4	0.0547033	0.0108472	1
Dock2	-0.292757	0.010874532760710579	1
Gadd45a	0.11230900240707742	0.010883398523180328	1
Sulf1	0.17411959170872615	0.010978185293943099	1
Abcg1	0.2745649397242788	0.010989421019563003	1
Ddx3x	0.19594901200686554	0.010995681749631116	1
Tacc1	-0.14424	0.011009905352589347	1
Zfp869	0.26656150195398176	0.011015106957621623	1
Zc3h12a	0.2875515569996955	0.011031712453224547	1
Nbeal2	-0.2269	0.0110344	1
Zbtb17	0.2546573298346142	0.011089491779783283	1
Eif4a1	0.16837111334835453	0.011126567508572494	1
Ptrhd1	-0.0838775	0.011137767008529273	1
Hist2h2bb	0.2626120648833319	0.011217279239694225	1
2810454H06Rik	0.2944878517138636	0.011230793006853193	1
Tcp10a	0.274323	0.0112324	1
Ciart	0.29959839834029234	0.011269887233465954	1
Dnpep	0.00626095	0.011279539580161159	1
Nenf	0.0982937	0.011331669661572275	1
Zfp281	0.19432617176662514	0.011334130091228866	1
Gpr84	-0.457336	0.011336688718433605	1
Ccdc88c	-0.200412	0.011354617040813132	1
Rab3d	0.1262802350798089	0.0113722	1
Lbp	0.0777152	0.011389260170296345	1
Reep5	-0.601991	0.0114154	1
Ipo8	0.12405786935102503	0.011451079067572688	1
Gmps	0.00245307	0.011478467287077816	1
Cyp51	-0.180605	0.0114804	1
Nmi	-0.0184023	0.0115053	1
Larp7	-0.0471567	0.011518091307385712	1
Mrpl23	0.0393297	0.011539580285537409	1
Gm13411	0.2867808895122361	0.011551701996278082	1
Lsm8	0.16544902513113957	0.011565867022942952	1
Oasl1	-0.0782645	0.011570919848533185	1
Uggt1	-0.0245969	0.011573263577452779	1
Tmem243	0.16835144126470591	0.0115742	1
Btaf1	0.22041878686320593	0.011577	1
Atxn7l1	0.24453570409166536	0.011607269035586015	1
Ccdc63	0.2783138945333148	0.011639493982894876	1
Ppdpf	0.013569033802213859	0.011643987671496266	1
Gng11	0.17110788099305907	0.011661700393633578	1
Samhd1	-0.506123	0.011688935703137183	1
Rbm48	0.2718298291857342	0.011705987093022698	1
Bbc3	0.3422932429502693	0.011706073546540628	1
Fnbp1l	0.24134511935212966	0.0117314	1
Cpeb2	0.32883570541658047	0.011737195698998396	1
Acvr2a	0.0864425	0.011758881772019527	1
Nol7	-0.161104	0.011760817470433999	1
Smc1a	-0.150123	0.0117762	1
Acta2	0.2687546784159658	0.011776364505125668	1
Actb	-0.485762	0.011864831059150871	1
Ccdc163	-0.0277521	0.011874206930923129	1
H2afy	-0.0746896	0.011875445846007943	1
Ccser2	-0.181627	0.011886685313649788	1
Frat2	0.23115751359707648	0.0119432	1
Cflar	0.12354932123032336	0.011960946305096792	1
Coq8b	0.0372517	0.011972977851862477	1
Ttyh2	0.16840911502681744	0.011996271649769113	1
Mtmr3	0.20914992806829025	0.011997964051503005	1
Mrpl58	0.11307595582680952	0.0119996	1
Vps28	-0.472535	0.012047967372461823	1
Cep19	-0.0382748	0.012052147070565242	1
Mcm9	0.0678989	0.012074760418658669	1
Gm19705	0.19816809606484043	0.012082203773809664	1
Osbp	0.2155713460228197	0.012132163066169266	1
Fkbp5	0.2097460689786832	0.012183	1
Ppp3r1	-0.117137	0.012183464778437899	1
Snrpe	-0.360603	0.012187147074920971	1
5430425K12Rik	0.31343488063656477	0.0122124	1
Gba	0.14530190983757874	0.012235623215316406	1
Sec11a	-0.2994	0.0122486	1
Ptges	-0.257917	0.012251244046665414	1
Aqr	0.011819170518803102	0.0122943	1
C1rl	0.060112541562358235	0.012308188045824734	1
Rxra	0.3066602586001812	0.012330779666973556	1
Fblim1	0.043417723284097764	0.012347689315981538	1
Mtx1	0.0861787	0.012438973974596267	1
Atraid	-0.0331369	0.012443992411587725	1
Rbms2	0.28596176332826584	0.012471076367116389	1
Bicd2	0.0586966	0.012479932935636933	1
Lyrm4	0.4571498084138168	0.012508935194648563	1
Gm12708	0.26018064334808244	0.012529005567338694	1
Ccnl1	0.0962302	0.012551033371409495	1
Polr2i	-0.0542102	0.012582125304436035	1
Ndufa4	-0.242992	0.012583602782070791	1
Ssu72	0.0742217	0.012597567913454668	1
Zfas1	0.17347426023431378	0.012647554419818866	1
A330035P11Rik	0.2559597923201431	0.012665779658983866	1
Atp6v0d2	0.33586456373171325	0.012670815430604151	1
Bcr	-0.0101763	0.012675880705628034	1
Uqcc3	-0.0277682	0.0126869	1
Cst3	-0.532655	0.012715847657578959	1
Dnttip1	0.1815434264733653	0.012792847786676413	1
Gm9970	0.2530811389914538	0.012792887769600378	1
Inpp5k	-0.174426	0.012799499146320467	1
Tbrg1	0.2721502865673334	0.012809635786197534	1
Mapk7	0.24336576200522897	0.012827798248652949	1
Ifitm3	-0.501176	0.012853406009950248	1
Mrpl32	-0.129854	0.012855142465229221	1
Mcee	-0.152531	0.012857339127968753	1
Rgl1	0.2693483190463306	0.012862949117530567	1
Uqcrb	-0.249056	0.012865049758350747	1
Ube2h	0.16026893670718823	0.012894636322059708	1
Mrpl15	-0.0308009	0.012903659162093293	1
Snhg12	0.24310739904419743	0.012910685595045648	1
Arf6	0.179099	0.0129147	1
Tbc1d20	0.26514597555124053	0.012922169368173449	1
Vamp7	0.0700286	0.012944180367101113	1
Tmem220	-0.0170051	0.012945776743504788	1
App	0.0695756	0.0129929	1
Cyc1	-0.0220541	0.013009428064098745	1
Cop1	-0.224427	0.0130391	1
Zcchc17	0.038898968888778196	0.013043129571173883	1
Brf1	0.0788702	0.013047114228294524	1
Gm6377	0.33645804031646254	0.013070763751820287	1
Srgn	0.15264438973402328	0.013087907405199418	1
Maco1	0.31832811044112685	0.013094158813053635	1
Mtmr12	0.17357800280201507	0.013105291068569159	1
Sptbn1	0.0681944	0.013181663577457316	1
Slc35c1	0.12467939465117261	0.013182224854716438	1
Psma7	-0.507674	0.013193572839349374	1
4930448A20Rik	0.27035287133717123	0.013207812762196479	1
Msl3	0.0527096	0.013217461026926397	1
Klhl7	0.2867207400679881	0.013219308716131757	1
Arnt	0.1930915210377102	0.0132297	1
Hcfc1	0.1337856323806248	0.013232511992845648	1
Gm7457	0.245233	0.013233002388798555	1
AI467606	-0.302761	0.013279	1
Nfe2l2	0.12405827388705326	0.013299957619204696	1
Entpd1	0.34271915985396384	0.013313376430066451	1
Rpl15	-0.361393	0.013373408645470368	1
Baz1a	0.24873175973751013	0.013410124372719509	1
Atp6ap1	-0.311484	0.0134116	1
Rae1	0.227401	0.013413479019004923	1
F3	0.3854467032037935	0.013419081107355433	1
Pnp	0.1604672152730757	0.0134342	1
B230307C23Rik	0.0522248	0.013481540648421473	1
Map2k5	0.17406781596461895	0.013481725130714108	1
Rab28	5.644976860459394e-4	0.013535114755491247	1
Pcf11	0.1496272885692275	0.013537877626100089	1
Kctd5	0.26129417700036184	0.013579699466123491	1
Tm6sf1	0.1762973638180026	0.013588435274220977	1
4930403P22Rik	0.2679444981160475	0.0136405	1
9530068E07Rik	-0.259143	0.013643129086388612	1
Gm42997	0.2515679857782338	0.013671396739211287	1
Bicc1	0.1838529088412022	0.013673407072624093	1
Dcaf1	0.2676598733548259	0.013682495392779914	1
Abhd11	0.0720889	0.013734681503426638	1
Oser1	0.15122854101364913	0.013736218954305551	1
Aldh7a1	0.16060708353611108	0.013746526144281906	1
Crtc3	0.22505171910744415	0.013751037560354113	1
Sap130	-0.0384033	0.013752233575075141	1
Dpysl3	0.1447703002002516	0.013760797967585744	1
Zdhhc4	0.00910635	0.013767532610011261	1
Ccdc85b	-0.00882712	0.013770850181253905	1
Tmem115	0.2628353901099172	0.013796604421773205	1
Tpgs1	-0.031402	0.0138472	1
Eif2ak2	-0.160831	0.013860304114529048	1
E530011L22Rik	0.2529762548284833	0.013872532948531704	1
B3gnt5	0.37616196776121313	0.013882761235784784	1
Oga	0.22451462445123616	0.013890116086298929	1
Drg2	0.0735654	0.013916075709571096	1
Pip5k1c	0.2122340627842637	0.013949703447900363	1
Cbfa2t2	0.0853859	0.013987541772010236	1
Asnsd1	-0.349344	0.014000634069415985	1
Selenok	0.26674750770255784	0.014028855881707797	1
Slc7a2	0.15435775426491993	0.014034400907828693	1
Mtdh	-0.467888	0.014047883518100766	1
Nudt21	-0.0856401	0.014048723495843914	1
Dhx30	0.0269295	0.014068602105578597	1
Mnat1	0.1453145258095465	0.014100868809308501	1
Serp1	0.0913761	0.0141014	1
Uqcr10	-0.392746	0.014127748195379505	1
Bmp2k	0.2992551393812657	0.014186254777859324	1
Rps27a	-0.4362	0.014223805275907603	1
Adamts13	0.2704350291610229	0.0142371	1
Rab4b	-0.22562	0.014268756979264403	1
G0s2	0.17869315641602013	0.014275258670700628	1
Ccl11	0.1496981852088055	0.014294751214317234	1
Atp5g2	-0.146039	0.014307136390234877	1
Cib2	-0.0429889	0.014342601465653781	1
Disp1	0.042298635744024704	0.014372385157321874	1
Slc31a1	0.20749120252812847	0.0143948	1
Polr2l	0.28559344173865786	0.014406879611961956	1
Kdm5c	0.18336898345747477	0.014447512307728404	1
P3h1	0.16568854699210878	0.014493873809147156	1
Car4	0.4838149299201351	0.014496671407509697	1
Ccdc24	0.13477014401767073	0.014538245249378507	1
Park7	-0.281336	0.014613048633997918	1
Vrk2	0.11462381932214427	0.014632513660208062	1
Mcm5	0.14775784708921735	0.014645013179711503	1
Usp50	0.26430353251851857	0.014667892224045699	1
Tmsb10	-0.507938	0.014673826602489561	1
S100a7a	0.26935733015622176	0.0146817	1
Mxi1	-0.385409	0.014686642063458965	1
Psd3	0.18830828610848238	0.0147156	1
Sh2b2	0.2677203623025972	0.014746662888110412	1
Vsir	-0.334188	0.014772182616806065	1
Hist4h4	0.290763	0.014781053293104618	1
Paxbp1	0.12052172491606239	0.014824288864667929	1
Morc3	0.13428675336802331	0.014833988596502083	1
Noxred1	0.33273167503093504	0.014844825917848754	1
Gm47708	0.28537921188234705	0.014943241347628625	1
Trim30c	0.25327516642620784	0.014970530655394582	1
Lypla2	-0.0850684	0.014981327668066171	1
Pja1	0.14691280138512264	0.014985646502612021	1
Txnrd1	0.2958765544533757	0.014989766252125917	1
A230059L01Rik	0.26526426981117535	0.015005371815791745	1
Tmem14c	-0.370788	0.015124997096031326	1
Unc93a	0.26530173777732946	0.015128426465276295	1
Fyb	-0.430363	0.015209971071068003	1
Sars2	0.1861739554140187	0.015277995869279533	1
Bcl2l1	0.2835758704716439	0.015302305390066412	1
S100a14	0.2643360502268113	0.0153178	1
Fam3c	0.0984751	0.0154649	1
Myg1	0.12209768953608302	0.015477847892203113	1
D230025D16Rik	0.23051858344497456	0.015577515198259985	1
Cbx1	-0.202332	0.015610039245439682	1
Sema4d	0.16234574854696526	0.015680682601617597	1
Fkbpl	-0.0388004	0.015689615802480548	1
Gm34342	0.2623495908575544	0.0157024	1
Zbtb2	0.2545729073917744	0.0157191	1
Cebpb	0.2178248448178346	0.0157242	1
Add1	-0.21951	0.015756158656054335	1
Col6a3	-0.0120096	0.015785215621025177	1
Apoc2	-0.364382	0.015823046683355376	1
Mospd3	0.10747732209888206	0.015829833222540036	1
Htatip2	-0.336993	0.015836020511401712	1
Fbln1	0.14416018809000342	0.0158362	1
Tfeb	0.2226793899325743	0.0158473	1
Mov10	0.26902092087608986	0.0158507	1
Psmd7	-0.311248	0.015864689639218162	1
Fbxo9	0.017361328100372386	0.015886747534188467	1
Btrc	0.0969535	0.015888521186852283	1
Spr	0.15016699089351127	0.015897301308756294	1
Acod1	0.16850537481909456	0.015930725435542917	1
Klhl6	0.2583138537413725	0.015960530751573568	1
Tm2d3	0.00564206	0.015968	1
Mthfd1	0.2545044289586018	0.016063158502597638	1
Retnlb	0.29543175905589214	0.016086811203421647	1
Ormdl1	-0.120117	0.016116687116816384	1
Selenow	-0.0066603	0.016144663166306875	1
Trim5	0.053575315552718994	0.016153770261217133	1
Pik3c2a	0.17651414988607947	0.016168667021023677	1
Hnrnpa3	0.11460534957378754	0.0162021	1
Frg2f1	0.2591132758677408	0.016225567930605724	1
Gas1	0.1796218398361078	0.016227400276248718	1
Bscl2	0.0547764	0.016234	1
Mrpl19	0.0999878	0.016237862614344928	1
Siah1a	0.17136554504814305	0.016256895838952023	1
Itpkc	0.2305258654375386	0.016259589780001284	1
Lmnb1	0.43106617426007654	0.016353503164977936	1
Ubn2	-0.253753	0.0163627	1
Exoc6b	0.047704488801665335	0.0163761	1
Cass4	0.3546033023939583	0.016403201951537695	1
Vps26a	0.22063626852603396	0.016408585892094252	1
Meaf6	0.095554	0.016417	1
Ifi205	0.0270599	0.016428596320914243	1
Gm20732	0.2599906296736405	0.016475314785674065	1
Pcolce2	0.18550234733280258	0.016560501805126165	1
Erc1	-0.0489323	0.0165685	1
Abca3	0.279009	0.016593362130447254	1
Rsad2	-0.411629	0.0166257	1
Prim2	0.2728722325564519	0.016642929080052663	1
Snhg3	0.19698699755111737	0.0166561	1
Lage3	0.12378458691262484	0.016660779407472587	1
Padi4	-0.257374	0.0166732	1
Gm9993	0.22560018907256696	0.016676549836392503	1
Vps36	-0.0548998	0.0167315	1
Rasgef1a	0.14305764618685135	0.016754032008162174	1
Brip1os	0.0805512	0.0168159	1
Impad1	-0.0226159	0.0168462	1
Amn1	0.38284125895551924	0.016876116392093535	1
Coa6	-0.0200467	0.0169001	1
Igfbp4	0.0911086	0.0169113	1
Fnbp4	0.20349539266193517	0.016916430367444314	1
Rell1	0.1841532094023426	0.016930739477779913	1
Dag1	0.0181673	0.016938474593539428	1
Slc24a3	0.2587738378836679	0.016967258674390456	1
Foxo3	0.19723856916314197	0.016976854674507394	1
Plekhf2	0.15389339953525746	0.016979115499360764	1
Slc16a1	0.2553011956089253	0.017003462227387158	1
Ubap2	0.22725622100869303	0.0170094	1
Il1a	0.28835300686803444	0.017045307079723408	1
Jund	0.293522	0.017074194011977337	1
Gm28875	-0.0801811	0.017113761964819427	1
Alg11	0.26196585831292474	0.017123572559720857	1
Mgam	0.46216105075710034	0.0171631	1
Dhps	-0.0934913	0.0171665	1
Gltp	-0.255324	0.017196814471778517	1
Alg13	0.10710147134310866	0.017199069583217548	1
Ly6d	0.2900732957840657	0.017228344968803457	1
Smad4	0.2126990504122144	0.017281706965530098	1
Exoc7	0.00925642	0.017282182034236593	1
Tmem219	-0.0446107	0.017297496669604645	1
Ahr	0.3142044316629018	0.017319809553190874	1
Acads	0.11385089261106751	0.017344907659530714	1
Ndfip2	0.2537358518266778	0.017350132247233356	1
Atp11a	0.2884937675459788	0.017351761069643316	1
Gm42809	0.26671893101038613	0.017371867792295107	1
Prkcq	0.27314858327349256	0.017414895312731236	1
Cpa6	0.26601536538465576	0.017418596722613422	1
Klf7	0.078184	0.017455780562051132	1
Kdm6b	0.2966890674450968	0.017559697145928716	1
Dpp3	0.00483161	0.017603075624236617	1
Slk	-0.308902	0.0176061	1
Actr6	0.10089280758106867	0.0176284	1
Zfp69	0.25956960590397626	0.0177345	1
Osr2	0.18680749697219357	0.017748598854685976	1
Pcgf2	0.25524048101705654	0.017793797857673103	1
Spin4	0.1610883668713008	0.017832731424621162	1
Ndufaf8	-0.115678	0.017866696907803768	1
Pcsk5	0.1469745849820372	0.0178926	1
Use1	-0.291352	0.017894956854334045	1
Mrpl13	-0.000332625	0.0179151	1
Armc1	0.10373943504794969	0.017951982287977817	1
Gm13620	0.2580258648521734	0.017952235904137265	1
Cpne2	0.21615893412745213	0.0179607	1
Brd9	-0.131464	0.017994714413512802	1
Atg16l1	0.2171875727145689	0.0179997	1
Gpbp1	0.1040966222743824	0.0180121	1
Psmd2	-0.142427	0.018020352583348113	1
Agap2	0.34853896161904174	0.018021417716656423	1
Nudt5	0.10123605460465823	0.0180416	1
Pak2	0.034965291086778594	0.018075	1
Gm20033	0.2721217861252119	0.0180767	1
Hmbox1	0.0602169	0.018084902047788516	1
Nsun6	0.23164905972948535	0.018095502011918483	1
Mroh1	0.17636931339307704	0.0181328	1
Kbtbd3	0.2743757233248316	0.018156816008523934	1
Ankrd33b	0.25106278861897824	0.018187490786899116	1
Ccr1	0.2923577118411136	0.018194046714656263	1
Aamp	-0.210427	0.018254020194550816	1
Tcf20	-0.117407	0.018289616741657765	1
Pgm1	-0.396733	0.018368312320589514	1
Rbm10	0.14594484690814413	0.018386724423848203	1
Cct8	-0.19383	0.018426015058762974	1
Vma21	0.0828283	0.018492130724751265	1
Igf2r	0.18228792678701708	0.018529008132257597	1
Stx16	-0.0156816	0.018584900427184914	1
Bag2	0.18753649143054707	0.018593480749389095	1
Rwdd2b	0.15430969603759292	0.0186193	1
Kansl1l	0.25696636991069044	0.0186455	1
Plod2	0.14680200557073686	0.018656420136383276	1
Psmb3	-0.479251	0.0186924	1
Raet1d	0.30791682587641533	0.0187369	1
Scpep1	0.0569471	0.018740389758003503	1
Magohb	0.0376996	0.018779465543533106	1
Fam50a	0.0809033	0.018791378564784515	1
Rpl7	-0.381051	0.018843117513274887	1
Gm17024	0.2813830542148934	0.018853537602981037	1
Eif4e	0.2009666315775898	0.018863370122428783	1
Ube4b	0.0188383	0.0189285	1
Wwc2	0.28402085458921933	0.019006476850387324	1
Morf4l1	0.0453173	0.0190345	1
Mecp2	0.23208551731688165	0.019057952977460275	1
Dedd2	0.26965831869995394	0.0190607	1
Ift20	-0.135668	0.019105343312769824	1
Glrx3	0.0515588	0.019105815970819794	1
Krt6a	0.3674842502879092	0.019117310521689267	1
1110038F14Rik	0.022843180552281073	0.0191294	1
Bad	-0.0671471	0.019181032562877644	1
Mrps30	0.0711522	0.019230952264188295	1
Birc3	0.1253369236668258	0.019232075109176912	1
Gm34643	0.27867625233720306	0.019246	1
Lgals7	0.39501047104251086	0.019312324567535406	1
Chst15	-0.165581	0.019420323128081837	1
1110019D14Rik	0.18096920329764687	0.0194748	1
F730043M19Rik	0.30482941426070953	0.0195031	1
Arl15	0.2558254961419131	0.0195946	1
Hif1a	0.27057970588541114	0.0196137	1
Pigu	0.12371727533802224	0.019627598269446152	1
B020010K11Rik	0.2502439311237561	0.019628817941049984	1
Ebp	0.0406838	0.0197003	1
Manba	0.11239294136755573	0.019719618896698494	1
Map4	-0.268743	0.019737956720596507	1
Grb10	0.17839661309149868	0.019827041427906353	1
Med8	-0.134919	0.0199079	1
Plp2	-0.428771	0.019919107942898497	1
Banf1	-0.103687	0.019943720562430847	1
Serf2	-0.427566	0.01997	1
Zcchc2	0.2883147665429603	0.019976520490280977	1
Gm20337	0.2756072633530229	0.0200017	1
Mrpl36	-0.155085	0.020037800464038604	1
Plod1	-0.0274169	0.0201481	1
Fam32a	-0.299847	0.020168862108472106	1
Kbtbd4	0.0938363	0.0201985	1
Rmi2	0.2646953501331879	0.020216034639727157	1
Fbxo30	0.15983468695174297	0.020219050913264005	1
Apool	0.0603211	0.020244063576246786	1
Tmem248	0.18353265155497445	0.020297748027451296	1
Enthd1	0.3133182939634658	0.020414461517148822	1
Ezr	0.276856	0.020418753999003805	1
Sf3a1	0.020449032259741262	0.020423168590997083	1
Gm29264	0.2576246313246586	0.0204474	1
Gm17056	0.28786702409906595	0.0204708	1
Fxyd4	0.24586419520407032	0.020478921511096027	1
4930503L19Rik	0.2793609095725671	0.0205276	1
Zmat1	0.27304812977531867	0.0205553	1
Dok1	0.0705997	0.020559256556311842	1
Zswim4	0.21851286931371117	0.020595585218974703	1
Cyp4f18	0.38355405891419947	0.020617711813956316	1
Irf2bp2	0.22973535686660496	0.0206658	1
Mefv	0.13659997441616456	0.020675880909752965	1
Ttc5	0.0993875	0.020692512293395977	1
Pygl	-0.4017	0.020731457136125547	1
Uba5	0.23711335700205627	0.020775131567150225	1
Zfyve16	0.2480410402772909	0.020798278552120165	1
Cxcl1	0.6052909175305791	0.020809788427044285	1
Pola2	0.2848302499584432	0.0208101	1
Btla	0.16782730760965103	0.0208354	1
Rasip1	0.3629548438159498	0.020887245112684857	1
Oplah	0.2584966698340163	0.020914236813494632	1
Btd	0.1239489159118814	0.020918426377033526	1
Arhgdia	0.10012137828558276	0.020928417588789723	1
Gtf3a	0.0963372	0.020935	1
C230013L11Rik	0.27513838761601894	0.020999321193658792	1
Wdr33	-0.190157	0.0210006	1
Lrg1	0.2604155031016527	0.021000734465382788	1
Rhbdf2	0.24139874152718632	0.021005574494650275	1
1700006J14Rik	0.30007551334077665	0.021021	1
Arap2	0.4599530424588889	0.0210969	1
Zfc3h1	0.18595883709230554	0.0211456	1
Fbxw2	0.18982517153224654	0.0211558	1
Meig1	0.29263750380189624	0.021212549859981836	1
Praf2	0.1787954401451035	0.021231674423596428	1
Hist1h2ap	0.5752906777918256	0.021265232077204477	1
Nhej1	0.11127012918032886	0.0213346	1
Rexo2	0.017679960413133244	0.021353797271018795	1
Pitpnm1	0.21834724348737988	0.0214229	1
Pdap1	-0.307902	0.021432702670118542	1
Ddx47	-0.0333088	0.021433924498075123	1
Gm48742	0.2509180254766892	0.021434874933493445	1
Erlin2	0.22698298706071052	0.021444486504602095	1
Ssc4d	0.3320568957078256	0.021537731020725384	1
Wdr92	0.15474573060801733	0.021572393626877906	1
Oat	0.18847531496536485	0.021574382985680284	1
Prdx1	-0.983638	0.021580109909029685	1
Ptov1	0.0962756	0.021582462599136355	1
Sema6b	0.25571998344577596	0.021634	1
Nol9	0.13362323558257705	0.021648512625173456	1
Vps26b	0.0590412	0.0216501	1
Zfp62	0.1829942824352193	0.0216639	1
Eci1	0.25999912205889686	0.021669328109384035	1
Cyp4v3	-0.00243795	0.021694	1
Tada1	0.049232590213525995	0.021709	1
4930426L09Rik	0.2569384751997985	0.021716143490299853	1
Polr2j	-0.281245	0.021753613056499626	1
Gm49801	0.24377114519184273	0.021767814257515748	1
Mppe1	0.0805811	0.0218005	1
Psma4	-0.307627	0.021833787432579917	1
Lhfpl2	0.29154949645196926	0.021847119637554684	1
Alg5	-0.0185945	0.0219256	1
Pink1	-0.112085	0.021997008686898387	1
Rps18	-0.436034	0.022017312601906088	1
Rfng	0.15533239322714376	0.022023926109106556	1
Impdh2	0.2640346295074272	0.022024653554845598	1
Tbc1d2b	0.2047671057989795	0.0220296	1
Sgpl1	0.0914474	0.0221555	1
Ptp4a1	0.2447470891976682	0.022176776216716015	1
Junos	0.22596029386841732	0.02219	1
Ier2	0.1652252629726556	0.022217882238957137	1
Peli1	0.219859	0.022249853543460426	1
Atp6v1a	0.0938355	0.022268	1
Rbbp6	0.16389408943128791	0.0222683	1
Idh2	0.15549582172306797	0.0222777	1
Osbpl3	0.0819516	0.022308016173270172	1
Taf7	0.23726493316070973	0.022343290250567666	1
Dleu2	0.15880032958074475	0.0223624	1
Fth1	0.11071121090408731	0.0223984	1
Fbxo28	0.22904399882701332	0.022404296875401287	1
Ebf1	0.17639007764232817	0.022430391537213552	1
Gm50277	0.26084078578949876	0.022450675838625405	1
Cpz	0.19191204865115008	0.0224681	1
Cdc42bpg	0.2647981746977064	0.022522712158051367	1
Pglyrp1	-0.639741	0.022602883847933464	1
Igsf8	0.12447280197106325	0.022656392025682946	1
Gdpd3	-0.204542	0.022663776772046503	1
Jak1	0.0765675	0.0226679	1
Atp5mpl	-0.370185	0.022698559926236633	1
Qdpr	0.15561966442894404	0.0227337	1
Klra17	0.20710221023750508	0.022757422735086075	1
2900093K20Rik	0.2690870771111076	0.022769876987622867	1
Tnnt3	0.32364505611094563	0.022781535528163963	1
Atp23	0.2609054713522414	0.0227948	1
Eepd1	0.3440640185046877	0.022798392633754737	1
Ereg	-0.306267	0.0228172	1
Pmf1	0.0969844	0.0228524	1
Dgcr8	0.17485089037484158	0.022882335687671368	1
Ilvbl	0.10145858919917039	0.0228939	1
Gm32031	0.23910852055251564	0.0229058	1
Eid3	0.2642605359631913	0.022913734784350978	1
Arpc5l	-0.138813	0.0229146	1
Zfp874b	0.021664176322844675	0.022924632232839408	1
Plpp5	0.23579136231733422	0.022924976143213236	1
Eif2ak3	0.2580501004249065	0.022947658512938722	1
Atg2a	0.3414566173057101	0.0229693	1
Fam89b	-0.228341	0.022979276678779467	1
Tex261	-0.0797524	0.022988189976728655	1
Mfsd11	0.22298229555253846	0.022994383799423427	1
Dock7	0.2927870831249537	0.0230303	1
Cbx3	-0.071063	0.023098092829000962	1
Napa	0.15751997543476248	0.0231271	1
Hcar1	0.2523975285987299	0.023156234028855176	1
Zkscan6	0.2623645693256724	0.023174268694513566	1
Araf	-0.00965431	0.0232042	1
Txndc15	0.024853973841975296	0.0232111	1
Adamts1	0.0951826	0.0232367	1
Elof1	-0.0933807	0.0232729	1
Idh3b	0.021869999632632364	0.023308584600286526	1
Gm26532	0.2706998763753347	0.023311309343873415	1
4931406B18Rik	0.3192133570910296	0.0233203	1
Prkci	0.29817009288880936	0.023322046362226703	1
Herc6	0.11700239924582378	0.023336866162464966	1
Idi1	-0.226583	0.023410764850109303	1
Fgd3	0.25076171933004765	0.023419653711708645	1
Il1b	0.21522087159613168	0.023525325739862647	1
Sec24b	0.12197569043470224	0.023532510032979008	1
Fxyd1	0.1690660203691614	0.0236406	1
Myo5a	-0.122544	0.023640900672251892	1
Lcn4	0.25754986293361926	0.023665558462815872	1
Pfdn5	-0.385156	0.023775621681569804	1
Ramp1	-0.0292241	0.0238067	1
Sertad1	0.20607284999406356	0.023866564578297954	1
Jdp2	0.32076307012537675	0.023869265744835826	1
Rufy3	-0.205215	0.023907619970374088	1
Postn	-0.0153744	0.023993415656422032	1
Ssr1	0.12006760334841093	0.024009764760319626	1
Dpp4	0.18402328131389822	0.0240252	1
4930459C07Rik	0.258523	0.0240278	1
Ska3	0.2542282439188197	0.024046382349140527	1
Gt(ROSA)26Sor	0.17741751808201878	0.024199032843998252	1
Ube2k	0.0634225	0.0242097	1
Atp2a1	0.27810149557839425	0.024211455752279207	1
Nf1	0.16770709523098049	0.024272529174711444	1
Upp1	0.15533554563362806	0.024286390676141356	1
Mpzl2	0.2577832242099918	0.0242876	1
Nova2	0.2509942022762073	0.024304391919285778	1
Rfc1	0.0402896	0.024304734377567604	1
Smim10l1	0.16150934264747097	0.024402343233475024	1
Zfp219	0.25215128312521795	0.024411598954999805	1
Gm4129	0.11818164639346129	0.024422082566753357	1
Atp5l	-0.343082	0.024425075350726896	1
Plekhg1	0.19201885816989694	0.024428834393349627	1
Ppt1	0.19051720511017153	0.0244293	1
Ccdc71l	0.13832642456781447	0.0244606	1
Scn7a	0.18545909175781272	0.024460892630415537	1
Unc93a2	0.2500685291161444	0.024481338092128394	1
Pkig	-0.0526174	0.0245119	1
Prr5l	0.2706083321114199	0.0245558	1
6330418K02Rik	0.1498477512700167	0.024574905395692365	1
[truncated: 9,498 more rows]

## Sheet: Neu2 Aged v Young DEG
Symbol	LFC	p_val	p_val_adj
C130026I21Rik	1.56291	8.29975e-24	9.54222e-20
Bmpr1a	0.747314	8.55921e-19	9.84052e-15
Ccl6	1.32802	1.99245e-15	2.29072e-11
Gsn	-0.678643	2.81459e-14	3.23594e-10
Bcl2a1a	1.20204	8.1011e-14	9.31384e-10
Gm16094	0.628479	1.54892e-13	1.7808e-09
Xbp1	1.5315	3.62386e-13	4.16635e-09
Acot1	0.89284	6.01303e-13	6.91318e-09
Tgm1	1.12175	2.70687e-12	3.11209e-08
Gpx3	-0.0870543	3.16053e-12	3.63366e-08
AC125149.3	0.403877	3.56991e-12	4.10432e-08
Col1a2	-1.06026	4.12089e-12	4.73779e-08
A530040E14Rik	0.505591	7.57291e-12	8.70657e-08
Gpi1	-0.768792	3.13677e-11	3.60634e-07
Sorbs1	0.771708	3.77371e-11	4.33864e-07
Bcl2a1d	0.905049	3.96117e-11	4.55415e-07
Bcl2a1b	1.0853	4.41823e-11	5.07964e-07
Col1a1	-0.957073	6.94792e-11	7.98802e-07
AC168977.1	0.378487	1.72989e-10	1.98886e-06
Col3a1	-1.05858	3.45946e-10	3.97735e-06
Marcks	0.791392	4.54654e-10	5.22716e-06
Eid1	-0.523678	5.0189e-10	5.77023e-06
Tbc1d2b	0.522477	5.07894e-10	5.83926e-06
Gm37233	0.579467	1.08458e-09	1.24694e-05
Lum	-0.153868	1.25138e-09	1.43871e-05
A530032D15Rik	0.618797	1.32913e-09	1.5281e-05
Nup153	0.620867	1.62331e-09	1.86632e-05
Schip1	1.00451	1.79169e-09	2.05991e-05
Sav1	0.497674	1.88087e-09	2.16244e-05
Tm4sf1	0.850287	1.97611e-09	2.27194e-05
Stx7	0.577059	2.02121e-09	2.32379e-05
Wwtr1	0.54332	2.03307e-09	2.33742e-05
Gng2	-0.614735	2.17719e-09	2.50311e-05
Hacd4	-0.559864	2.43496e-09	2.79947e-05
Irgc1	0.467532	3.73208e-09	4.29077e-05
Rhob	0.78059	6.76566e-09	7.77848e-05
Adtrp	0.390202	6.83578e-09	7.85909e-05
Pten	-0.43909	7.33286e-09	8.43059e-05
Ezr	0.57609	8.07456e-09	9.28332e-05
Cldn1	0.814296	8.87634e-09	0.000102051
Casp8	0.86995	1.07658e-08	0.000123775
Tgfb1	0.737268	1.32746e-08	0.000152618
Psap	-0.539636	1.60327e-08	0.000184328
Serpinh1	-0.150433	2.29782e-08	0.000264181
9130015A21Rik	0.342123	2.3493e-08	0.000270099
Ciao2a	-0.328448	2.58011e-08	0.000296635
Gm31683	0.425765	3.26818e-08	0.000375742
Gpr146	0.561099	3.29712e-08	0.00037907
Casc1	0.423141	3.42543e-08	0.000393822
Fam8a1	0.717628	3.85845e-08	0.000443606
Mmrn2	0.425996	3.88641e-08	0.000446821
Klf2	0.737714	4.4315e-08	0.00050949
Ccl3	0.922589	5.05541e-08	0.000581221
Sfrp2	0.0422002	5.25719e-08	0.000604419
Gm37800	0.55888	5.49663e-08	0.000631947
Ripk1	0.49306	8.01847e-08	0.000921883
Grn	-0.52664	8.89504e-08	0.00102266
Selp	0.467602	9.03248e-08	0.00103846
Gdpd3	-0.286601	9.64842e-08	0.00110928
Cfb	-0.0207468	1.08467e-07	0.00124704
Cnn2	-0.537649	1.11901e-07	0.00128653
Kras	0.423344	1.1431e-07	0.00131422
Rab7b	-0.517873	1.20243e-07	0.00138243
Il1f9	0.754862	1.21494e-07	0.00139682
Mthfd2l	0.403309	1.26712e-07	0.00145681
Apod	0.0329612	1.33709e-07	0.00153726
Med7	0.48757	1.48099e-07	0.0017027
Rhoh	1.04333	1.55222e-07	0.00178459
Ggt1	-0.440821	1.56201e-07	0.00179584
Sparc	-0.562252	1.77644e-07	0.00204238
Rcn3	0.0163592	1.88038e-07	0.00216187
Clec4a2	-0.429898	2.00044e-07	0.00229991
Cnih4	0.430156	2.00787e-07	0.00230844
Oplah	0.34449	2.08715e-07	0.0023996
Tkt	-0.723237	2.12648e-07	0.00244481
Morrbid	0.390199	3.01751e-07	0.00346923
Fam169b	0.542195	3.11755e-07	0.00358425
Serping1	0.0185886	3.35786e-07	0.00386054
Kctd11	0.571021	3.45926e-07	0.00397711
Gm30541	-0.298223	3.50144e-07	0.00402561
Rffl	0.517257	4.00405e-07	0.00460346
Cdk11b	-0.360783	4.17129e-07	0.00479573
St3gal1	0.608328	4.31215e-07	0.00495768
Plin2	0.816932	4.51324e-07	0.00518887
Cish	0.826895	5.5668e-07	0.00640015
Zdhhc3	-0.295989	5.79062e-07	0.00665747
Mrpl52	0.614577	5.85129e-07	0.00672723
Scd2	0.0853699	6.5062e-07	0.00748018
Tmsb10	-0.496144	6.77024e-07	0.00778374
B9d2	0.515224	7.37342e-07	0.00847723
Zfp773	0.30576	7.46989e-07	0.00858813
1700071M16Rik	0.467768	8.27308e-07	0.00951156
Ppm1m	-0.157322	8.47518e-07	0.00974391
Ltf	-0.226783	8.95739e-07	0.0102983
Ptprj	0.396091	9.09123e-07	0.0104522
Eif5a	0.756176	9.46376e-07	0.0108805
Jak2	0.575139	1.04441e-06	0.0120076
Flot2	-0.234557	1.08273e-06	0.0124482
Ctnnbip1	-0.391199	1.11465e-06	0.0128152
Adam15	-0.186164	1.30441e-06	0.0149968
Ly6c2	-0.634775	2.01103e-06	0.0231208
Abhd17b	0.496841	2.11601e-06	0.0243278
Rfc2	-0.224557	2.15363e-06	0.0247603
Tlcd1	0.398138	2.28222e-06	0.0262387
Cxcr1	0.595164	2.49726e-06	0.028711
Cpxm1	-0.0980032	2.70378e-06	0.0310854
2010013B24Rik	0.316168	2.70932e-06	0.031149
Ctsz	0.412575	2.71464e-06	0.0312102
Lamtor4	-0.489567	3.02035e-06	0.0347249
Dap	-0.431002	3.0883e-06	0.0355062
Aldh2	-0.654395	3.32184e-06	0.0381911
Mapk3	-0.334607	3.33242e-06	0.0383128
Igfbp7	-0.0137014	3.50004e-06	0.0402399
Gm38575	0.342642	3.67922e-06	0.0423
Hbegf	0.921636	3.77489e-06	0.0434
Eif3f	-0.481146	4.09142e-06	0.0470391
Ctsc	-0.633216	4.12335e-06	0.0474062
Slc16a6	0.628585	4.19544e-06	0.0482349
Tlr4	0.649409	4.40609e-06	0.0506568
Limd2	-0.450484	4.4519e-06	0.0511835
Nrros	0.559264	4.52193e-06	0.0519886
Znrd1	0.601775	5.07965e-06	0.0584007
Camp	-0.489975	5.21642e-06	0.0599732
Gm16174	0.464585	5.49764e-06	0.0632064
Atp6ap2	0.356151	5.84967e-06	0.0672536
Lrrk2	-0.466384	5.96891e-06	0.0686245
Pmvk	-0.31483	6.12402e-06	0.0704078
Cybb	-0.502894	6.2225e-06	0.0715401
C730034F03Rik	0.498556	6.50366e-06	0.0747726
Ccdc82	0.356067	6.63254e-06	0.0762543
Cd86	-0.452003	8.24214e-06	0.0947599
Adnp2	0.469917	8.35081e-06	0.0960092
Adm	0.0563949	8.44751e-06	0.0971211
Gas6	0.110238	9.30918e-06	0.107028
Socs3	0.769211	9.91986e-06	0.114049
Myo1d	0.585399	1.02087e-05	0.117369
Rara	0.573955	1.06589e-05	0.122545
Fzd1	0.34111	1.07761e-05	0.123893
Fuca2	0.427825	1.09304e-05	0.125667
Cthrc1	0.0817204	1.10164e-05	0.126655
Ap1s2	-0.257124	1.25381e-05	0.144151
Arhgdib	-0.535357	1.28095e-05	0.147271
Rhoq	0.676916	1.28563e-05	0.147809
Fmnl2	0.460251	1.29578e-05	0.148976
Bgn	-0.104345	1.4931e-05	0.171662
Ptx3	-0.290601	1.49962e-05	0.172411
Sod1	0.380618	1.50786e-05	0.173359
Meg3	0.0545534	1.51997e-05	0.174751
Cops9	-0.312657	1.61502e-05	0.185679
Dcn	-0.44162	1.63445e-05	0.187913
Rab31	0.341295	1.71131e-05	0.19675
Sod2	0.541583	1.73964e-05	0.200006
Calu	0.375833	1.74112e-05	0.200176
Abtb2	0.60264	1.77526e-05	0.204101
Slfn1	0.56449	1.78798e-05	0.205564
Tagln2	0.598178	1.78996e-05	0.205792
Ndufv3	-0.377471	1.81708e-05	0.20891
Bri3	0.417926	1.87899e-05	0.216027
Efemp2	0.072997	1.88328e-05	0.216521
Adpgk	-0.352403	2.10293e-05	0.241773
Bst2	-0.173309	2.23626e-05	0.257103
Casp6	-0.226222	2.2783e-05	0.261936
Serpina3n	0.0416791	2.30847e-05	0.265405
Mthfs	0.403076	2.40807e-05	0.276856
Gm28809	0.3976	2.49421e-05	0.286759
Slc25a39	-0.0316811	2.55994e-05	0.294316
Mpzl3	0.605496	2.56662e-05	0.295084
Il10ra	0.587527	2.65575e-05	0.305331
Tmem95	0.349655	2.79172e-05	0.320964
Dpt	0.0695817	2.84035e-05	0.326556
Erbin	0.322222	2.98954e-05	0.343708
Ccdc117	0.382654	2.99034e-05	0.343799
Lox	-0.0211485	3.10547e-05	0.357035
Blvrb	-0.168592	3.11274e-05	0.357872
Mterf1a	0.446663	3.27755e-05	0.37682
Zfp36l1	0.355074	3.36411e-05	0.386771
Fkbp1a	0.452171	3.43023e-05	0.394374
Lgals1	-0.316253	3.44165e-05	0.395686
Cd300lf	0.394021	3.55935e-05	0.409218
Ybx1	-0.286771	3.61379e-05	0.415478
Msl3l2	0.368212	3.71316e-05	0.426902
Mpst	-0.123689	3.793e-05	0.436081
Ccnd3	-0.430287	3.94573e-05	0.45364
Gm42047	0.411732	3.97879e-05	0.457441
Arap2	0.489476	4.02478e-05	0.462729
Pqlc3	-0.151636	4.02891e-05	0.463204
Itm2a	0.138882	4.10403e-05	0.471841
Atp5c1	-0.342715	4.35659e-05	0.500877
Unc119	-0.527355	4.56478e-05	0.524813
1810037I17Rik	0.323325	4.59274e-05	0.528027
Postn	0.0156064	4.6198e-05	0.531138
D930030I03Rik	0.36647	4.83309e-05	0.55566
Id1	0.852561	4.85284e-05	0.557931
Plaur	0.658315	5.0047e-05	0.57539
Fstl1	-0.0464052	5.26258e-05	0.605039
Pecam1	0.487788	5.37327e-05	0.617765
Gm38843	-0.172061	5.37843e-05	0.618358
Ift80	0.36543	5.462e-05	0.627966
Txnrd1	0.58963	5.68861e-05	0.65402
Il12a	0.513211	5.77935e-05	0.664451
Atp13a2	-0.124341	5.93612e-05	0.682476
Mgll	0.505234	5.97729e-05	0.687208
Il1bos	0.431948	6.0173e-05	0.691809
Slc3a2	0.492143	6.04065e-05	0.694494
Traf6	0.449831	6.17065e-05	0.70944
3110082I17Rik	0.347832	6.23455e-05	0.716787
Lcp2	0.561579	6.46211e-05	0.742948
Gm36913	0.455327	6.60694e-05	0.7596
Rarres2	-0.116928	6.69014e-05	0.769165
Lpl	0.098005	6.83372e-05	0.785673
Rab44	0.581837	6.98068e-05	0.802569
Rnf141	-0.349029	7.32703e-05	0.842389
Hilpda	0.732205	7.54578e-05	0.867539
Jaml	0.653799	7.59524e-05	0.873225
Olfm4	0.678296	7.61014e-05	0.874938
Ppp2cb	0.3923	7.68761e-05	0.883845
Pla1a	0.416251	8.0607e-05	0.926739
Cxcl15	0.287238	8.09522e-05	0.930708
Ncln	-0.0058224	8.25133e-05	0.948656
Ltb4r2	0.282896	8.27928e-05	0.951869
Tmem123	-0.174622	8.30612e-05	0.954954
Cxcl12	-0.0176212	8.33709e-05	0.958516
Ifitm3	-0.512257	8.60794e-05	0.989655
A630001O12Rik	0.40522	8.72167e-05	1
Mcub	-0.121214	9.29493e-05	1
Gm19951	0.525712	9.62131e-05	1
Psmb5	-0.323369	9.6436e-05	1
Ndufa8	-0.375789	0.00010209	1
Gm46224	0.59126	0.000102699	1
Il1rap	0.405799	0.000104566	1
Tcta	0.413575	0.000106647	1
Ahi1	0.314903	0.000107226	1
Gm48302	-0.205834	0.000107265	1
Rraga	0.380098	0.000107998	1
Ms4a6b	0.110759	0.00010829	1
Cpeb2	0.447939	0.000108334	1
E230016K23Rik	0.332991	0.000110324	1
Hexb	0.0462942	0.000113107	1
Rtraf	-0.0790938	0.000113338	1
Arl1	0.368512	0.000113921	1
Fdps	0.0324623	0.000117314	1
Ptpn12	0.30775	0.00011763	1
Clec4n	0.506915	0.000118236	1
Rps27a	-0.500797	0.000119986	1
Srp72	-0.104617	0.000122923	1
E230013L22Rik	0.41858	0.000124838	1
Ndufb8	-0.256507	0.000127263	1
Rps4x	-0.555827	0.000134523	1
Ccl4	0.673943	0.000136447	1
Zc3h12a	0.483859	0.000137264	1
Acot7	-0.022446	0.000139083	1
Mndal	0.0657416	0.000139217	1
Fam117b	-0.191997	0.000139854	1
Ly6g	-0.561218	0.000141138	1
Plp2	-0.469855	0.000146691	1
Nfyb	0.438755	0.000152096	1
Fam71f2	0.974986	0.000152982	1
Loxl1	0.101428	0.000154741	1
Prss23	0.127066	0.000160442	1
Il1rn	0.451426	0.000161376	1
Tes	0.449372	0.00016338	1
9230111E07Rik	0.33178	0.000166631	1
Il1f6	0.338265	0.000168414	1
Lfng	0.450402	0.000170981	1
Gm9725	0.389713	0.000172105	1
Gm16033	0.298755	0.000177737	1
Fbln1	0.139507	0.000180928	1
2310033P09Rik	0.0196839	0.000188763	1
Zfp934	0.269587	0.00019453	1
Rin3	-0.274958	0.000196592	1
Gabpb1	0.309106	0.000207963	1
Klf11	0.344876	0.000212435	1
Ppp1r11	0.342547	0.000215894	1
Tgfbi	-0.552202	0.00021667	1
Rpsa	-0.577886	0.000216911	1
Htatip2	-0.102396	0.000216966	1
Slc39a14	-0.0145581	0.000220851	1
H2-Q6	0.394148	0.000222372	1
Selenom	0.121665	0.000224845	1
Lsm12	-0.461039	0.000226871	1
Asnsd1	-0.497858	0.000228184	1
Rpl18	-0.417417	0.000228368	1
Hsd17b7	0.138076	0.000228782	1
Sp4	0.358983	0.000230383	1
Lat2	-0.16398	0.000231997	1
Nup62	0.345945	0.000233057	1
C1s1	0.078315	0.000236253	1
Oasl1	-0.449299	0.000241303	1
Lgals3	-0.409694	0.000250872	1
Slc26a2	0.359872	0.000257995	1
Col5a2	-0.0647071	0.000261127	1
Lsm8	0.462528	0.000264939	1
Fbn1	-0.00666263	0.000267748	1
Vps35	0.3659	0.000270023	1
Il18rap	0.418848	0.000274779	1
Preb	-0.338769	0.000275568	1
Mt2	-0.378062	0.000279644	1
Ift20	-0.0700423	0.000284152	1
Aldoc	0.0588066	0.000285119	1
Npc2	-0.387562	0.000285503	1
Erp29	-0.282298	0.000287434	1
Mapk14	-0.260994	0.000288383	1
Zfp831	0.302473	0.000288523	1
Ccdc71l	0.369777	0.000290303	1
Gm28791	-0.0458034	0.000293525	1
9530068E07Rik	-0.249038	0.000298037	1
Plekha2	-0.168311	0.000301686	1
Ppp1r10	0.524382	0.000302747	1
Gpr55	0.453336	0.000306154	1
Map10	0.124679	0.000306865	1
Hist1h1e	0.988731	0.000307742	1
Msmo1	-0.31485	0.000308141	1
Trappc6a	-0.139802	0.000311447	1
Mfap5	0.088629	0.000312071	1
Col6a3	0.0162347	0.00031695	1
Xpo1	0.510775	0.000318011	1
Ogn	0.148017	0.000320679	1
Slc39a4	0.0227186	0.000320682	1
Scrg1	-0.158299	0.000322763	1
Eif3m	-0.0628426	0.000330729	1
Kif2a	-0.264182	0.000335335	1
Spcs2	0.361116	0.000339843	1
Mfap4	0.153115	0.000341772	1
S100a4	-0.174152	0.000345289	1
Snhg8	0.451645	0.00035091	1
Abhd12	0.118371	0.000360034	1
Hba-a1	0.12661	0.00037356	1
Rnasel	0.685251	0.000373694	1
Chmp2b	0.312798	0.000374137	1
Camk1d	-0.107483	0.000375208	1
Ankrd23	0.277754	0.000375813	1
Anapc13	-0.189859	0.000378649	1
Pebp4	0.297573	0.00038254	1
Cib2	-0.100664	0.000387326	1
Gm10553	0.274498	0.000388347	1
Krt14	0.827034	0.000389565	1
Ntpcr	0.0695611	0.000391156	1
Cox17	0.556001	0.000398713	1
Heatr1	0.334036	0.000399187	1
4732440D04Rik	0.413176	0.000402631	1
Gm34961	0.355929	0.00040438	1
Gm15706	0.323759	0.000404917	1
Psme1	-0.341263	0.00040873	1
Gm39321	0.453418	0.000411296	1
Lman1	0.137735	0.000416001	1
Htra3	0.0771507	0.000420676	1
Ak2	0.457681	0.000430055	1
Cox7a2l	-0.45713	0.000440538	1
Siglece	0.412006	0.000443412	1
Cks2	0.433782	0.000452312	1
Tlr6	0.567687	0.000458266	1
Prdx1	-0.307759	0.00046263	1
Tec	0.505014	0.000470826	1
Ubald2	0.321451	0.000472698	1
Whamm	-0.0433926	0.000472706	1
C130050O18Rik	0.512464	0.000488074	1
Fam168a	-0.0906118	0.000489854	1
Pde7b	0.474825	0.000492511	1
Car4	0.36889	0.000499978	1
Txndc17	-0.255573	0.000504358	1
Svep1	0.138376	0.000507066	1
Pim1	0.284005	0.000512211	1
Atpif1	-0.270115	0.000518541	1
Myo1f	-0.233377	0.000519779	1
Ezh2	0.327918	0.000530225	1
Clasp1	-0.294301	0.000531274	1
4833438C02Rik	0.377564	0.000533214	1
Adprh	0.326683	0.000535327	1
Arf2	0.421684	0.000535701	1
Mphosph10	0.0429115	0.000536995	1
Ppp1ca	-0.348965	0.000548794	1
Pgk1	-0.476156	0.000550747	1
Rxra	0.305382	0.000551071	1
Gm37305	0.321789	0.000555831	1
Ssu72	0.312641	0.000556894	1
Mrgpra2b	0.439374	0.000558319	1
Zfp36	0.419864	0.000567172	1
Zfp524	0.0440534	0.000567493	1
Gm527	0.287383	0.000567956	1
Gm12840	0.49333	0.000574948	1
Zfp619	0.278069	0.000583741	1
Kif21b	-0.0182151	0.00058945	1
1600002D24Rik	0.322388	0.000594674	1
Ctsh	-0.214583	0.000595925	1
Snx20	0.310014	0.000598964	1
D730003I15Rik	0.318942	0.000599167	1
Eif3h	-0.322191	0.000601678	1
Ramp1	-0.234493	0.000605407	1
Meig1	0.314115	0.000609072	1
Faap100	0.385774	0.000610926	1
AA467197	0.523717	0.000613034	1
Tmem71	-0.295574	0.00062016	1
Acp1	-0.168107	0.000628175	1
Rps8	-0.335467	0.000636853	1
Mrps28	0.37064	0.000652913	1
Usp22	0.32026	0.000656766	1
Ifi205	-0.00586546	0.000662104	1
Plbd1	-0.391212	0.000663169	1
Mthfsl	0.304756	0.000663966	1
Cpsf7	0.364143	0.000664523	1
Gm33424	0.316981	0.000672445	1
Prrx1	0.133894	0.000677253	1
Cdc42ep3	0.408153	0.000682227	1
Klhl40	0.102123	0.000683443	1
Tma16	0.336149	0.000684844	1
Maged1	0.132196	0.000686137	1
Sec61a1	0.29606	0.000689091	1
Gm11963	0.286413	0.000691871	1
Susd3	-0.0401347	0.000692325	1
Rpl11	-0.438866	0.000705064	1
Cct7	-0.105774	0.000709897	1
Zc3h11a	0.316998	0.000718935	1
Trf	0.501844	0.000720243	1
Ints8	0.344291	0.000725354	1
Pgls	-0.0830655	0.00072767	1
Nsa2	-0.284717	0.000730408	1
Mxi1	-0.54717	0.000730816	1
Rab20	0.388036	0.000731518	1
Gm6377	0.340937	0.000731681	1
Rps20	-0.496494	0.000735028	1
Bcl6	-0.217603	0.00073736	1
Tmem154	-0.284931	0.000740313	1
Relb	0.312726	0.000745484	1
Dusp16	0.354029	0.000746043	1
Atp6v1d	0.421232	0.000750295	1
4930581F22Rik	0.378295	0.000750651	1
Lrch3	0.339621	0.000751574	1
Aimp1	-0.00621503	0.00075465	1
Sult6b2	0.279487	0.000761695	1
Slc7a11	0.525435	0.000764259	1
Ncbp1	-0.0122236	0.000770352	1
Mustn1	0.304048	0.000776566	1
Ifitm6	-0.687883	0.000784129	1
Birc3	0.362614	0.000786239	1
Ifi30	-0.0283163	0.000789764	1
Fcgr3	0.431369	0.000798268	1
Gm45518	0.147775	0.000799715	1
Dcun1d1	-0.163598	0.0008002	1
Itpkb	-0.459952	0.000808365	1
Nmt1	-0.228114	0.000821047	1
Gm15340	0.305249	0.000822954	1
Col5a1	0.0138011	0.000825891	1
Mcee	-0.095105	0.000826138	1
Cyb5a	-0.0179255	0.000831517	1
Gcn1	0.00294584	0.00083542	1
Capn2	0.00745607	0.000849499	1
Cops6	0.00867663	0.000858885	1
Tank	0.342934	0.00086341	1
Metrnl	0.377484	0.000863524	1
Pnkp	-0.368975	0.000864719	1
E230032D23Rik	0.453328	0.000866462	1
Hmox2	0.255547	0.000874874	1
Pcolce	0.0420983	0.000882108	1
Mrpl30	-0.263838	0.000886067	1
Epc1	0.342933	0.000892355	1
Sord	0.0837728	0.000900144	1
Tmed5	0.486329	0.000921586	1
Bola2	-0.0365147	0.000923794	1
Rpl6	-0.428452	0.000932647	1
Mapkapk2	0.311737	0.00093446	1
Nabp1	0.36242	0.000958808	1
N4bp2os	0.295631	0.000965695	1
Ackr3	0.119174	0.000970302	1
Epc2	0.34238	0.000979663	1
N4bp1	0.328487	0.000984197	1
Polr2g	-0.0582015	0.000984735	1
Nampt	0.327512	0.000998943	1
Susd6	0.385782	0.00100545	1
Lyz2	-0.678791	0.00100707	1
Ccl9	0.452125	0.00101701	1
Letm1	0.119866	0.00102728	1
AB124611	-0.317672	0.00102742	1
AC133103.1	0.249842	0.0010282	1
Rp2	-0.114575	0.00104177	1
Nsd3	0.36825	0.00104671	1
Npm1	-0.149677	0.00105161	1
Ptp4a2	-0.168429	0.00105425	1
Gm31718	0.431956	0.00105455	1
Sf3b6	0.371593	0.00105944	1
Tlr5	0.0591683	0.00106456	1
Mrpl34	-0.143947	0.00106557	1
Fpr2	0.325099	0.00106625	1
Jrkl	0.406034	0.0010706	1
Clcn3	-0.101028	0.00107116	1
Klf6	0.347838	0.00107598	1
Clec3b	0.140928	0.00108458	1
Tnfrsf26	0.661645	0.00108878	1
Mrpl18	-0.011707	0.00109116	1
Cdc42ep2	0.401052	0.00110161	1
Osm	0.587095	0.00110477	1
Sptlc2	0.236342	0.00110497	1
Hist1h2bb	0.253207	0.00110868	1
Nf1	0.264627	0.00111806	1
Fbxo30	0.353926	0.00111994	1
Psmb8	-0.422522	0.00112882	1
Mgat4a	0.326696	0.00112939	1
Dek	0.413774	0.00113298	1
Ensa	-0.30117	0.00113305	1
Ddah2	0.10126	0.00114153	1
Ces1d	0.26706	0.00114324	1
Coa6	0.0648386	0.0011547	1
Ctdp1	0.379069	0.00116169	1
Mtmr12	0.276815	0.00116319	1
Emp3	-0.365332	0.00117071	1
Ggh	-0.168632	0.00119205	1
Med24	0.314016	0.00119309	1
Slc20a1	0.651092	0.00119649	1
Gm36660	0.281783	0.00119844	1
Hist1h2be	0.396781	0.00120743	1
Med31	-0.37736	0.00121594	1
Atp5h	-0.380865	0.00122148	1
Babam2	0.27876	0.00122374	1
Ndufs6	-0.104046	0.00124158	1
Rpl32	-0.446167	0.00125585	1
Rnf19b	0.581486	0.00125691	1
Ppbp	0.387028	0.00125699	1
2810013P06Rik	0.404868	0.0012586	1
Cd33	0.335225	0.00126022	1
Tspo	-0.366541	0.00126044	1
Cxcl3	1.19742	0.00126144	1
Smpdl3a	-0.385824	0.00126198	1
Ctss	-0.304642	0.00126326	1
Snap29	0.417713	0.0012642	1
Mmp23	0.162537	0.00126971	1
Plcg2	-0.149714	0.00127261	1
Dock8	-0.26797	0.00128111	1
Hmgn5	0.327297	0.00128168	1
Btg3	0.480492	0.00128199	1
Copz2	0.162003	0.00128293	1
Cab39	0.244408	0.00128497	1
Galnt4	0.326973	0.00128703	1
Bbc3	0.332438	0.00128939	1
Tceanc	0.294337	0.00129403	1
Abca7	-0.0862144	0.00130245	1
Clec12a	-0.228731	0.00132112	1
Tle5	-0.267303	0.00132134	1
Rbbp6	0.394175	0.00132759	1
Vegfa	-0.686607	0.0013285	1
Mmp8	-0.497371	0.0013492	1
Siah1a	0.350878	0.00135269	1
Hsd17b10	-0.00630517	0.00135346	1
Rab9	0.455857	0.00135523	1
4930519G04Rik	0.309471	0.00135682	1
Atp8b4	-0.251327	0.00135766	1
Fam129a	-0.275136	0.00136508	1
Pafah1b1	0.233949	0.00136834	1
Id3	-0.983774	0.00137022	1
Krt5	0.384524	0.00138109	1
Gm26535	0.270353	0.00138546	1
Rbms2	0.287161	0.00139302	1
Eif4ebp1	-0.434822	0.00139772	1
Slc26a4	0.268385	0.00141068	1
Cmas	0.447701	0.00142046	1
Eln	0.146511	0.00142096	1
Rpl26	-0.469289	0.00142483	1
Sfn	0.381678	0.00143027	1
Ccn1	0.11627	0.00144351	1
Cd80	0.328339	0.00145065	1
Tbk1	0.289409	0.00145296	1
Atp1a3	-0.241333	0.00145546	1
Fcgr1	0.0706022	0.00147119	1
Inpp5a	0.298337	0.00148269	1
Olfml3	0.128432	0.00148393	1
A530046M15Rik	0.303153	0.00148408	1
Rplp0	-0.45365	0.00148621	1
Usp38	-0.390127	0.00151195	1
Rflnb	-0.224789	0.00151212	1
Rab23	-0.0165789	0.00152625	1
D16Ertd472e	0.321258	0.00153327	1
Nhlrc3	0.305468	0.001534	1
Slbp	0.33922	0.00153737	1
2310001H17Rik	0.265891	0.00154516	1
Adgre5	0.578436	0.00154644	1
Mnt	0.355042	0.00155649	1
B3gnt5	0.428396	0.00155695	1
Eif3c	-0.14496	0.001568	1
Col16a1	0.130364	0.00156981	1
2810402E24Rik	0.343375	0.00157665	1
1700096K18Rik	0.308572	0.00157998	1
Fyb	-0.332764	0.00158679	1
Aebp1	0.0541884	0.00159746	1
Fcer1g	0.307515	0.00161474	1
Mbp	-0.135463	0.00161847	1
Ltb4r1	0.291453	0.00163517	1
Cd320	0.180213	0.00164825	1
Corin	0.088212	0.00166411	1
Nfil3	0.407991	0.00167315	1
Zfp651	-0.264168	0.0016785	1
Nudt21	0.0932606	0.00167866	1
Csta3	0.586747	0.00168488	1
Dcun1d3	0.454078	0.00169571	1
Edrf1	0.320215	0.00170622	1
Eef2	-0.22126	0.00171197	1
Nfkb2	0.421042	0.00171272	1
Hbb-bs	-0.0582155	0.00172069	1
Acaa1a	-0.215053	0.00172878	1
Scimp	0.323688	0.00172939	1
Slc35b2	-0.207166	0.00174344	1
Tcf4	0.419384	0.00175438	1
Iqgap2	0.305893	0.00175734	1
Zfp518a	0.307067	0.00177413	1
Snrpe	-0.135449	0.0017825	1
Tmem176a	0.133528	0.00179137	1
Arid5a	0.414997	0.00179889	1
Tnxb	0.10432	0.00180168	1
Cwc25	-0.512247	0.00180552	1
Capns1	-0.262686	0.00181472	1
Mapk13	-0.344708	0.00182252	1
Mapk7	0.329812	0.00182676	1
Pmf1	-4.33458e-05	0.00183057	1
Ppic	0.121485	0.00183604	1
Efemp1	0.134119	0.00183812	1
Manf	0.370856	0.00187008	1
Nek6	0.316735	0.0018979	1
Mpp1	0.366287	0.00189866	1
Pik3r6	0.0962685	0.00190163	1
Gm16575	0.275086	0.00190357	1
C1qa	0.00552755	0.00191445	1
Psmb10	0.0686609	0.00191652	1
Tulp3	0.258146	0.00193457	1
Plekhg1	0.347904	0.00194252	1
Ada	0.0992891	0.00194398	1
Tmem42	0.0960882	0.00194923	1
Rpl14	-0.217214	0.00195874	1
Cmc2	0.327012	0.00195924	1
Akr1a1	-0.235202	0.00196314	1
Il4ra	0.4156	0.00197277	1
Gm43149	0.0901773	0.0019863	1
N4bp2	0.380074	0.00199416	1
Rnase4	0.0313021	0.00200616	1
BC049352	0.377484	0.00204299	1
Stab1	0.0433512	0.00204328	1
Oga	0.3345	0.00205533	1
Cops5	-0.057814	0.00205863	1
Ly6c1	0.114644	0.00206571	1
Atg5	-0.100828	0.00206583	1
Trpv2	0.453806	0.00209492	1
Tarm1	0.236627	0.00210111	1
Tmem88	-0.20885	0.0021058	1
Chm	0.229347	0.00210846	1
Zc3hc1	0.294382	0.00212597	1
Gm15473	0.261503	0.00213474	1
Tpi1	-0.550384	0.00213545	1
Hcfc1r1	-0.298815	0.00214038	1
Herc4	0.339075	0.00214678	1
Arhgap4	-0.125877	0.00215275	1
Ccpg1	-0.301392	0.00215336	1
App	0.229025	0.00216602	1
Atp5j2	-0.24352	0.00216675	1
Slc22a20	0.0390096	0.00217104	1
Fut2	0.286204	0.00217349	1
Rpl10a	-0.186826	0.0021858	1
Fndc3a	0.327228	0.00218673	1
Cd69	-0.146593	0.0021956	1
Gm13075	0.105999	0.00219567	1
Sars2	0.180291	0.00222063	1
Gm50394	0.30158	0.00222948	1
Pld4	0.125636	0.00223157	1
Cyp51	-0.155244	0.00223566	1
Arhgap15	-0.276365	0.00225537	1
Phyh	-0.293969	0.00227323	1
Ifi209	0.0240352	0.00227806	1
Tbl2	0.0570872	0.00227983	1
Letm2	0.470102	0.00228118	1
Pltp	0.0961777	0.00230423	1
Sptssa	0.0812805	0.0023099	1
Rps3a1	-0.333477	0.00232925	1
Atp2c1	0.2715	0.00233219	1
Gm12758	0.0800252	0.00233254	1
Vdac2	-0.344285	0.00233455	1
Vav3	0.227524	0.00234135	1
Gm2396	0.290707	0.00236766	1
9430060I03Rik	0.362694	0.0023677	1
Batf	0.480063	0.0023834	1
Idh2	0.16409	0.00240168	1
Timm17a	0.126021	0.00240467	1
Rab22a	0.317507	0.00242981	1
Pcyt1a	0.30137	0.00243472	1
Yipf6	0.149739	0.00243559	1
Zc3h4	0.379823	0.00245164	1
Atmin	-0.0152647	0.0024723	1
Rnf111	0.222754	0.00247531	1
Eef1aknmt	0.326727	0.00248216	1
4933432I03Rik	0.328316	0.00248787	1
Atp6v0e	0.211432	0.00251478	1
Gm38163	0.160953	0.00251982	1
Sec11c	-0.283407	0.00252145	1
Gm16253	0.252401	0.00252684	1
Epgn	0.284003	0.00252744	1
Acyp1	0.00405273	0.00252807	1
Tnfrsf13b	0.347909	0.00256455	1
Pld3	0.0644131	0.0025694	1
Ly6a	-0.0858298	0.00257387	1
Fas	0.40352	0.00257565	1
Cd248	0.161273	0.00260269	1
Ilrun	0.245054	0.00260567	1
P3h1	0.176382	0.0026196	1
Serpinf1	0.100487	0.00263124	1
Mcm6	0.167868	0.00263732	1
Bst1	0.186039	0.00263942	1
Zfyve16	0.279819	0.00264608	1
Eps8	0.27684	0.00265184	1
Krcc1	0.437605	0.00266568	1
Tcf7l2	0.380799	0.00267657	1
Cox6c	-0.306358	0.0026771	1
Ubb	0.273386	0.00268001	1
Gm17354	0.27728	0.00270122	1
Wipf1	0.325295	0.00270608	1
Tbc1d10c	-0.139224	0.0027093	1
Dclre1a	0.364494	0.00271713	1
Cyc1	0.00159166	0.00272253	1
Galnt6	-0.193608	0.00272318	1
Oxct1	-0.00863156	0.00274314	1
Cd47	0.388036	0.00275934	1
Mtmr14	0.417177	0.00277864	1
Nnmt	0.297111	0.00279532	1
Rgs2	-0.444916	0.00280768	1
Igfbp4	0.107228	0.00282017	1
Cenpx	-0.0490248	0.00285439	1
Gm20337	0.297679	0.00289277	1
Tor1b	0.0717678	0.00290522	1
Bclaf3	0.373316	0.00290759	1
Anxa11os	0.304975	0.00291574	1
Gm50012	0.444831	0.0029255	1
Mrps14	-0.048249	0.00293398	1
Pfdn5	-0.30754	0.0029353	1
Gm2044	0.150937	0.00294825	1
Stx4a	-0.0446622	0.00295955	1
Crispld2	0.294076	0.00296433	1
Prg4	0.0732544	0.00298343	1
Vat1	0.0691344	0.00298507	1
Ly6e	-0.371255	0.00298603	1
Abhd17c	0.37176	0.00298823	1
Cyb5r4	-0.279268	0.00300054	1
Nars	-0.380525	0.0030008	1
Gm15441	0.316928	0.00301406	1
Gm37168	0.31612	0.00306647	1
Mgat4b	0.302187	0.00307131	1
Fam110a	-0.19608	0.00313034	1
Parvg	-0.0470121	0.00313143	1
Ndufb5	-0.0457195	0.00314158	1
Cxcl13	0.174168	0.00314569	1
Insig1	-0.0019713	0.00315449	1
Naa10	0.0579049	0.00315508	1
Pdgfra	0.161102	0.00316188	1
Klf5	0.391675	0.0031656	1
Cuedc2	-0.0829644	0.00316901	1
Uri1	0.185731	0.0031752	1
Gm11665	0.251098	0.00317585	1
Fam49b	-0.31466	0.003199	1
Chchd4	0.157746	0.00320326	1
Furin	0.413953	0.00320875	1
Borcs8	-0.118326	0.00323396	1
Nfu1	-0.019534	0.00323555	1
Zfp677	0.26932	0.00324189	1
Rpl12	-0.252741	0.0032435	1
Ndufb10	-0.133354	0.00325453	1
Zfp654	-0.215208	0.00325779	1
Mpnd	0.0732725	0.00325982	1
Lgals3bp	0.113505	0.00327171	1
Tent5c	0.0806528	0.00327759	1
Atp6v1e1	0.269686	0.00328338	1
Apopt1	0.106651	0.00328635	1
Entpd5	0.0315089	0.00330121	1
Lyz1	0.172601	0.00330166	1
C1qb	-0.0226999	0.00330721	1
Insl6	0.271894	0.00331892	1
Lrrc36	0.247711	0.00334525	1
Dock4	0.293283	0.00335675	1
5031425E22Rik	0.391399	0.00337149	1
Slc2a3	-0.587032	0.00337351	1
Gm4285	0.294878	0.00340103	1
Lgals9	-0.339529	0.00340115	1
Gm28513	0.265947	0.00340812	1
Rcsd1	-0.262166	0.00341792	1
Gm50069	0.272027	0.00342601	1
Gpcpd1	0.276779	0.00342945	1
Golga7	0.517276	0.00343057	1
Gm36043	0.316829	0.0034342	1
Cpz	0.181265	0.00345667	1
Nhp2	0.125236	0.00346343	1
Nfic	0.0251499	0.00349259	1
Rpl13	-0.377874	0.00350584	1
5530601H04Rik	0.0340105	0.00351257	1
Myo5a	0.0458192	0.00352277	1
Arg2	0.267479	0.00352702	1
Taldo1	-0.44887	0.00353143	1
Usp36	-0.0897983	0.00356566	1
Sdhaf2	0.348168	0.00358056	1
Zyg11b	0.022819	0.00358676	1
Cd200r1	0.287506	0.00358758	1
Padi4	-0.333859	0.00360784	1
Htra1	0.174462	0.00360789	1
Itpr1	0.427401	0.00363801	1
Gm16196	-0.212329	0.00366287	1
Guk1	0.0375147	0.00367105	1
Hmg20b	-0.0716196	0.00371787	1
Gm50277	0.250752	0.00375888	1
Ncaph2	0.339271	0.00376954	1
Exoc3	0.306039	0.00377458	1
Rela	0.261273	0.00377654	1
Larp4b	0.366091	0.00378173	1
Nol7	0.0139649	0.00383098	1
Emsy	-0.135273	0.00390347	1
Ier3	0.472932	0.00392686	1
Srf	-0.0929702	0.0039299	1
Trappc2l	-0.0670444	0.00393172	1
2310010J17Rik	0.263858	0.00393906	1
Atp5k	-0.251638	0.00395794	1
Ddx60	-0.365775	0.00400325	1
P4htm	0.066417	0.00400569	1
Xndc1	0.169569	0.00402236	1
Cd48	0.158379	0.00404791	1
Aif1	0.125599	0.00404867	1
Plod2	0.145775	0.00408817	1
Dram1	0.283645	0.00409622	1
Igfbp3	0.181566	0.00414445	1
Ddx55	0.12664	0.00416318	1
Ndufaf3	0.0770435	0.00417135	1
Lrrc58	0.295453	0.00420223	1
Gm13986	0.295028	0.00422225	1
Fcgr2b	0.404844	0.00422362	1
Ice2	0.258932	0.00423539	1
Rps15a	-0.38032	0.00424137	1
Rab3d	0.0378645	0.00425149	1
Gbe1	-0.0160017	0.00425971	1
Peli1	0.329383	0.00426295	1
Eif3k	-0.328295	0.00427691	1
Gm22146	0.260589	0.00428148	1
Hist2h4	0.307065	0.00429946	1
Tecr	-0.17198	0.00431894	1
Rpl24	-0.338651	0.00435138	1
Cdkl3	0.274413	0.00437314	1
Abcg1	0.502986	0.00446177	1
Pink1	-0.182686	0.00448214	1
Prkch	0.35354	0.00449495	1
Rpl7	-0.369494	0.00449604	1
Kansl2	0.100207	0.00449776	1
Rps18	-0.37702	0.00452008	1
Vrk2	0.0489687	0.00452317	1
Adamts2	0.152794	0.00452786	1
Rcn2	0.304645	0.00455193	1
Prdx2	-0.0592773	0.0045585	1
Mgst2	-0.153805	0.0045742	1
Prkra	0.104622	0.00459082	1
Dtymk	0.166957	0.00460126	1
Chmp5	0.173087	0.00461298	1
Naca	-0.379419	0.00464865	1
Mafg	0.416809	0.00465399	1
Mpzl2	0.275525	0.00465452	1
Sfrp4	0.171984	0.00465556	1
Scnn1a	0.314013	0.00466068	1
Rpl28	-0.360608	0.00467204	1
Acat2	0.296975	0.00468435	1
Gm17055	0.271763	0.0046857	1
Cwc15	0.513233	0.00472241	1
Ppp1r13b	0.485936	0.00472948	1
Hpse	0.164345	0.00474664	1
Maff	0.327484	0.00475805	1
Ptgis	0.177578	0.00475925	1
4930403P22Rik	0.29683	0.0047691	1
Rps9	-0.358193	0.0047811	1
Spaca6	0.313136	0.00478749	1
Ofd1	0.293274	0.00480821	1
Ercc6	0.298663	0.00480957	1
Tjap1	0.31312	0.00482678	1
Ttc39b	0.318645	0.00482993	1
Tmem170b	-0.207239	0.00483183	1
Tbc1d8	0.48791	0.00487142	1
Kpna2	0.282689	0.00490296	1
Eml4	0.351273	0.00490595	1
Fam102b	-0.37229	0.00491754	1
Serpinb2	0.712633	0.00492866	1
Atp2a3	0.0646355	0.00493066	1
Cdyl	0.35567	0.00494078	1
Csrp2	0.134373	0.00494398	1
Mef2a	0.165299	0.00496575	1
Psmb9	-0.312989	0.00496616	1
Cmc1	0.163547	0.0049698	1
Pgd	-0.336292	0.00497128	1
Eif3e	0.00431244	0.00497916	1
Gpat4	0.292375	0.00497994	1
Eif3d	-0.0433796	0.00500506	1
Akr1b3	0.130653	0.00504332	1
Gm19696	-0.304802	0.00505016	1
Irf2bp2	0.3421	0.00509285	1
Zmat1	0.297923	0.00510291	1
Fam241a	0.270547	0.00511571	1
Hibch	0.0758879	0.00512662	1
Gm38832	0.143651	0.00516132	1
Naga	0.288086	0.00518438	1
Igf1	0.17375	0.00520615	1
Vill	-0.0838068	0.00521552	1
Tgfbr3	0.170702	0.00522085	1
Uqcc2	0.0561952	0.00528797	1
Vapa	0.176051	0.00534232	1
Samd9l	-0.406346	0.00534416	1
Shisa5	-0.201008	0.00534513	1
Lrp4	0.269264	0.00535035	1
Optn	0.356792	0.00536524	1
Nfe2l2	0.328729	0.00537888	1
Ngly1	0.252947	0.00539125	1
Vps4a	0.287222	0.0053937	1
Tmem176b	0.120969	0.00540553	1
Npepl1	0.136472	0.00541382	1
St8sia4	-0.327766	0.00542462	1
Cald1	0.1407	0.00544013	1
Htra2	0.154556	0.00547271	1
Ccdc83	0.0111077	0.00549741	1
Dot1l	-0.309218	0.00550744	1
Rpl19	-0.396101	0.00553229	1
Rp9	-0.225127	0.00555146	1
Tmem9b	0.36179	0.00556675	1
Rps7	-0.335034	0.00557613	1
4930459C07Rik	0.269121	0.00559756	1
Hspa13	0.248609	0.00561744	1
Gm28731	0.273671	0.00562865	1
Mospd3	0.00564737	0.00563597	1
Lgals8	0.453521	0.00563979	1
Gapdh	-0.369918	0.00565814	1
Aacs	0.00479194	0.00567526	1
Adamts5	0.132444	0.00568143	1
Tnnt3	0.384704	0.00569583	1
Zswim3	0.272584	0.00570065	1
Asah1	-0.179124	0.00571389	1
Lamb1	0.160364	0.00575437	1
Commd10	0.169281	0.00575532	1
Sfswap	0.295608	0.00576703	1
Gm17344	0.178177	0.00577025	1
Man2a1	0.479257	0.00577451	1
Trim24	0.271801	0.00578418	1
Mc1r	0.150083	0.00580326	1
Fcrl1	0.0697018	0.00583998	1
Polr2a	0.453022	0.00584802	1
Rfxank	0.158813	0.0058512	1
Rps6ka1	-0.0415004	0.00587011	1
Il18r1	0.325094	0.00587202	1
Supt4a	-0.218641	0.00589018	1
Mrgpra2a	0.389025	0.0059096	1
Rnaseh2c	-0.114106	0.00591174	1
Sp2	0.308555	0.00591234	1
Unc50	0.355067	0.0059762	1
Ppt2	-0.0420626	0.00599269	1
Gm48065	0.28155	0.00599758	1
Exosc4	-0.0854603	0.00599793	1
Gm21738	0.254695	0.0060042	1
Mmp9	-0.313779	0.00608995	1
Ccdc97	0.305751	0.00611288	1
Slc7a5	0.296446	0.00616169	1
Styxl1	0.178977	0.00618502	1
Lilrb4a	0.314037	0.00621575	1
Bmx	-0.250749	0.00622199	1
Ddost	0.0950338	0.00624416	1
Sh3glb2	0.153604	0.00624733	1
Hspa14	0.467942	0.00625982	1
G3bp1	0.333854	0.00630417	1
Gm16158	0.265945	0.00630542	1
Tubgcp2	0.37225	0.00634039	1
1600012H06Rik	0.322026	0.00634931	1
Sumo3	0.0313113	0.00643487	1
U2af1	-0.0562642	0.00644875	1
Csf2rb2	0.309744	0.00644913	1
Arhgef12	0.297603	0.00650673	1
Uba5	0.293394	0.00653957	1
Gm17173	0.301869	0.00659068	1
Tns1	0.319366	0.00660296	1
Slc25a11	-0.121799	0.00661149	1
Klf9	0.287026	0.00662494	1
Gpx8	0.189205	0.00662816	1
Zzef1	0.250192	0.00665857	1
Rpl36	-0.338992	0.0066604	1
Plpp1	0.179395	0.00667841	1
Lyl1	0.169991	0.00669633	1
Gm2511	0.344827	0.00672594	1
Ppp4r1	0.361317	0.00673016	1
Mob3c	0.28761	0.0067321	1
Snhg18	0.17091	0.0067731	1
Ldlrap1	-0.240855	0.0068145	1
Hbp1	0.299465	0.00682149	1
Cp	0.173297	0.00683996	1
Comtd1	-0.0696445	0.00688806	1
Nipsnap3b	0.230592	0.00689555	1
Dpep1	0.168449	0.00690137	1
Ssrp1	0.160944	0.0069195	1
Ms4a6c	0.0917282	0.00692586	1
Rps3	-0.366727	0.00693192	1
Seh1l	-0.349089	0.00693834	1
Spns2	0.175583	0.0069442	1
Psme2	-0.228623	0.00699925	1
Krt6a	0.337166	0.00704025	1
Plagl1	0.100096	0.00704228	1
Zscan21	0.286981	0.00711716	1
Grk2	-0.23387	0.00711848	1
Klhdc10	0.323385	0.00713849	1
Pex19	0.0766982	0.00717289	1
Hnrnph1	0.267308	0.00721127	1
Gm15518	0.253329	0.00723549	1
Plpp5	0.331407	0.0072459	1
Ifi202b	0.251288	0.00728249	1
Svip	-0.0760901	0.00729784	1
Dusp4	0.154892	0.00732454	1
C1qc	0.0884166	0.00732807	1
Erlin2	0.283647	0.00734395	1
Col6a2	0.102344	0.00735538	1
Slc25a38	0.0198607	0.00737876	1
Vegfd	0.165229	0.00738657	1
Lcmt1	0.121557	0.00739531	1
Slf2	0.3761	0.00742528	1
Tcerg1	0.112197	0.0074258	1
Retreg1	0.234174	0.00743803	1
Tomm22	-0.209966	0.00747729	1
Scpep1	0.096243	0.00749079	1
Gas1	0.174142	0.00752416	1
Nono	-0.0401231	0.00752464	1
Arl13b	0.28284	0.00752642	1
Rac2	-0.324258	0.00754092	1
Gm9967	0.15535	0.00756387	1
Rian	0.154096	0.00758605	1
Pstpip1	-0.331704	0.00759523	1
Slc7a6	0.194404	0.00760162	1
Srebf2	-0.196004	0.00762661	1
Nek7	-0.0180687	0.00763328	1
Ndufa13	-0.312843	0.007654	1
2810454H06Rik	0.276842	0.00768048	1
Gpx7	0.172706	0.00772678	1
Cd53	0.287441	0.00773932	1
Pdcd2l	-0.0971732	0.00774381	1
Hbb-bt	0.167701	0.00774887	1
Aip	-0.134879	0.00775039	1
Hif1a	0.319853	0.00780013	1
Il11	0.260729	0.00780463	1
C1ra	0.125645	0.00781476	1
Slc37a2	0.103121	0.00781891	1
E230014E18Rik	0.0897302	0.00784347	1
1700037C18Rik	0.271041	0.00785208	1
Fcgrt	0.151659	0.00788129	1
Mtmr3	0.259434	0.00788423	1
Pdcd7	0.285652	0.00789159	1
Itgam	0.214828	0.00792632	1
Isg15	-0.64932	0.00796853	1
Aebp2	-0.0267453	0.00799693	1
Kpna1	-0.164888	0.00801558	1
Samhd1	-0.424371	0.0080264	1
Psmb1	-0.249377	0.00803516	1
Snapc1	-0.270613	0.00806834	1
Utp14a	-0.0755482	0.00807734	1
Puf60	0.254531	0.00807774	1
Pa2g4	0.160308	0.00807854	1
Lipa	0.598379	0.00808335	1
Pmaip1	0.361064	0.00816438	1
Cd36	0.496404	0.00821381	1
Axl	0.16681	0.0082504	1
Phc2	0.3425	0.00826852	1
Cast	0.350166	0.00830316	1
Pja2	0.280045	0.00830926	1
Ethe1	-0.00596	0.00830977	1
Timm10b	-0.371889	0.00832659	1
A930037H05Rik	-0.282333	0.00834048	1
BC005561	-0.169242	0.00835561	1
Ifi27	0.262547	0.00837445	1
Mier3	0.316195	0.00839303	1
Wdr61	0.0929035	0.00840188	1
Marcksl1	0.346203	0.00840645	1
Gclc	0.326841	0.00841914	1
Ubc	0.275626	0.00842646	1
Mrps16	0.0286296	0.00844127	1
Spop	-0.170037	0.0084565	1
Ssh1	0.164035	0.00845902	1
2005-09-01	0.169369	0.00853861	1
Itgb2l	-0.0416789	0.00854633	1
Gm44899	0.247666	0.00854966	1
Rrs1	0.17283	0.00859443	1
Cep131	0.149334	0.00860282	1
Pwp1	0.334207	0.00868306	1
Trappc6b	0.254735	0.00872192	1
B230208H11Rik	-0.194074	0.0087376	1
Mcfd2	-0.00836232	0.00876005	1
Hdac1	0.265456	0.00877259	1
Ndufaf8	0.0233633	0.0087739	1
Zbtb24	0.263925	0.00877559	1
Tmem234	-0.176303	0.00879274	1
Npy	0.193054	0.00880879	1
Nsmce2	0.281662	0.00882955	1
Pitpnc1	0.365992	0.00883184	1
Gab2	0.337441	0.00884386	1
Ndufa6	-0.27162	0.00885902	1
Mthfd1l	0.172032	0.00888154	1
Magi3	0.264808	0.00889494	1
Emg1	0.0325414	0.00891313	1
Washc4	0.307586	0.00892789	1
Itm2b	-0.353212	0.00893441	1
Pkn1	-0.11946	0.00897624	1
Eif3l	0.0743542	0.00898177	1
Egln1	-0.258663	0.00899801	1
Tnni2	0.309973	0.00900367	1
Tnfsf9	0.105163	0.00902798	1
Cpne9	0.177466	0.00903591	1
Rpl15	-0.314236	0.0090437	1
Pgpep1l	0.259752	0.00912224	1
Ets1	-0.16125	0.00912817	1
2008-03-01	0.389336	0.00912831	1
Rabep1	0.327532	0.00913034	1
Dusp11	0.203386	0.00916711	1
Gm31597	0.106925	0.00918067	1
Zc3hav1l	0.0792283	0.00918528	1
Rabggta	0.246362	0.00921737	1
Gm29994	-0.249542	0.00924789	1
Mlec	0.0763444	0.00925217	1
Cdc26	-0.100653	0.00926721	1
1810019D21Rik	0.250097	0.00928296	1
Slc37a1	0.174765	0.00933605	1
4931428L18Rik	0.246587	0.00936374	1
Oser1	0.320636	0.00938148	1
Mia2	-0.315987	0.00938952	1
Ech1	-0.122545	0.00939409	1
Sumf1	0.158044	0.00944171	1
Rpl7a	-0.288653	0.00954403	1
Txndc9	0.317369	0.00956427	1
Pid1	0.052966	0.00957382	1
P4ha1	-0.505485	0.00958986	1
Rbbp8	0.242568	0.00959724	1
Tspan17	0.168499	0.00962046	1
F5	0.286671	0.00962195	1
Tmem134	-0.206812	0.00964901	1
Smn1	0.00555016	0.00967262	1
Gm16548	0.259332	0.00968673	1
Lgals7	0.390698	0.00969363	1
Tmsb4x	-0.395233	0.00971557	1
Cmklr1	0.283651	0.0097323	1
Mtss1	0.14809	0.00975809	1
Tspan5	0.0174918	0.00980378	1
Fam219a	0.273753	0.00983379	1
Ttyh3	-0.136537	0.00989215	1
Stat1	-0.316463	0.00990361	1
Fkbp10	0.169942	0.00992719	1
Aprt	-0.159297	0.0099286	1
Tmem128	0.364779	0.0099676	1
Vamp2	0.316146	0.00997017	1
Lmbrd1	0.231654	0.0100087	1
Tasor	0.258773	0.0100107	1
Abcd3	0.166884	0.0100266	1
Aldoa	-0.361732	0.0100328	1
Abcc1	-0.173343	0.0100386	1
Slc48a1	0.0885173	0.0101436	1
Zfand2a	0.421363	0.0101822	1
Gm14167	0.253795	0.010186	1
Aga	0.14217	0.0102077	1
Rpl21	-0.256704	0.0102222	1
Dck	-0.273593	0.0102254	1
Il10rb	0.321306	0.0102332	1
Tep1	0.185439	0.0102416	1
Dnajc10	0.298184	0.0102443	1
Cxcr2	0.286291	0.0102579	1
Nadk2	0.0105304	0.0102587	1
Cox7b	-0.218928	0.0102729	1
Zbp1	-0.433991	0.0102779	1
Hdhd2	0.183227	0.0102792	1
Plgrkt	0.268666	0.010286	1
Hikeshi	0.0533084	0.0102981	1
Donson	0.27369	0.0103176	1
Arhgap19	0.174485	0.0103891	1
Lama4	0.183292	0.0104048	1
Syk	0.414291	0.0104101	1
Fnip2	0.43419	0.0104143	1
Cggbp1	0.162463	0.0104338	1
Agl	-0.0246958	0.0104494	1
Ero1lb	0.265346	0.0105092	1
Aasdhppt	0.287505	0.0105263	1
Trappc2	0.272584	0.0105769	1
Slc31a2	0.293148	0.0105835	1
Dnase1l1	0.0375922	0.0106156	1
Trem2	0.111134	0.0106631	1
Zfp943	0.286265	0.0106842	1
Cd46	0.275387	0.010724	1
Nfatc3	-0.0365411	0.0107276	1
Ms4a4c	0.13638	0.0107612	1
Zeb2os	0.275221	0.0107705	1
Bloc1s4	0.303821	0.0107825	1
Jpt2	0.152717	0.0108179	1
Cars2	0.150227	0.0108551	1
1110008P14Rik	-0.212576	0.0108654	1
Cxcl2	0.377694	0.0109145	1
Nudt15	0.0231706	0.0109266	1
Dctpp1	-0.0202441	0.0109514	1
Wbp1	0.0888135	0.0109811	1
Gm44672	0.239808	0.0109837	1
Prelp	0.154079	0.0110239	1
Zfp36l2	-0.574152	0.011054	1
Eml1	0.393169	0.0111354	1
Palld	-0.359938	0.0111429	1
Urah	0.248275	0.0111436	1
C1galt1c1	0.243996	0.0111463	1
Mrps10	0.177905	0.0111607	1
Zfyve1	0.296513	0.0111809	1
Zfp473	0.266663	0.0111922	1
Kbtbd3	0.265459	0.0112021	1
Gm17767	0.279362	0.0112317	1
4933406P04Rik	0.283636	0.0112376	1
Arntl2	0.195879	0.0112593	1
E330009J07Rik	-0.388992	0.0112623	1
Fkbp5	0.286113	0.0112631	1
Map11	0.0298462	0.0112677	1
Trim69	0.176576	0.0112967	1
Rnf103	0.324706	0.0113816	1
Ube2d1	0.0222747	0.0114216	1
Ubtd1	0.29343	0.011429	1
Ggnbp2	0.250989	0.0114567	1
Fam76a	0.360985	0.0115069	1
M6pr	-0.256034	0.0116813	1
Pias4	0.322217	0.0116957	1
Gm20234	0.283578	0.011707	1
Cpeb1	0.117008	0.0117151	1
Far1	-0.0894582	0.0117179	1
Snrpd2	0.000142275	0.0117355	1
Lrrc8c	0.274606	0.0117365	1
Vsir	-0.296167	0.0117404	1
Impa2	-0.33077	0.0117954	1
Dnlz	0.0971996	0.0118118	1
Brf2	-0.055442	0.0118794	1
Gm16157	0.257183	0.0119025	1
Tbc1d2	0.316735	0.0119251	1
Mfap1a	0.278699	0.0120344	1
Slc30a6	0.290725	0.0120459	1
Srcap	-0.109844	0.0120972	1
Chst11	0.318614	0.0121085	1
Me2	0.0199065	0.0121364	1
Snhg12	0.273071	0.0121744	1
Herpud2	0.219433	0.0121859	1
AC168977.2	0.247541	0.0122049	1
Ppp1r21	0.309377	0.0122121	1
Wfdc18	0.347155	0.0122701	1
Uqcc3	0.0213805	0.0122714	1
Hdac5	-0.275616	0.0122836	1
Eif4e3	0.0532319	0.0123222	1
Cnppd1	0.298961	0.0123428	1
Runx2	-0.221	0.0123459	1
Rps10	-0.32602	0.0123712	1
Vhl	-0.0756142	0.0123858	1
Iglon5	0.279597	0.0124238	1
Rgs18	-0.17624	0.0124344	1
Fn1	-0.0922033	0.0124544	1
Bcorl1	0.140675	0.0125051	1
Magohb	0.11763	0.0125464	1
Tmem50b	-0.0988264	0.0126406	1
Gmds	0.143983	0.0126579	1
Gtf2b	0.291188	0.0126794	1
Gsdmd	-0.195242	0.0126799	1
Pgam1	-0.479825	0.0126932	1
Borcs7	0.0556847	0.0127167	1
Evi2a	-0.374957	0.0127468	1
Myo1g	0.0377529	0.0128056	1
Unc13d	-0.0442259	0.0128121	1
Lyrm4	0.449588	0.0128597	1
Rack1	-0.332855	0.0128732	1
Hmmr	0.291516	0.0129743	1
Cdkn2d	-0.414988	0.0130053	1
Sh3gl1	0.25476	0.0130297	1
Sdc3	0.104088	0.0130543	1
Tex261	0.0116809	0.0131023	1
Wdr48	0.28081	0.0131487	1
Eif2ak2	-0.326114	0.0131854	1
Raet1d	0.274306	0.0132358	1
Yme1l1	0.199236	0.0133406	1
Coq10a	0.269496	0.0134068	1
Rpl5	-0.261323	0.0134372	1
Hmgcl	-0.198209	0.0134474	1
Polr2e	0.0717779	0.0134664	1
Psmg2	0.193906	0.0135817	1
Gmip	0.246011	0.0135914	1
Ermp1	-0.0113165	0.0136164	1
Fam172a	0.031893	0.0137014	1
Ostc	0.24867	0.0137137	1
Ap3m1	0.262421	0.0137174	1
Zfp383	0.25094	0.0137241	1
Pcsk5	0.155312	0.0137409	1
Vgll3	0.188054	0.0137925	1
Rpl29	-0.28894	0.0138689	1
4930537H20Rik	0.251643	0.0138745	1
Pgghg	0.471522	0.0139409	1
Ric8a	0.246685	0.0139658	1
4833419F23Rik	0.255802	0.0139716	1
Dnajb12	0.0422433	0.0139779	1
Jade1	0.0279775	0.0140339	1
Rcan1	0.0987805	0.014049	1
Nme2	-0.0835637	0.0140493	1
Amt	0.256955	0.0140546	1
Hmgb2	0.433246	0.0141282	1
Timmdc1	0.264147	0.0141704	1
Rpl34	-0.32096	0.0141903	1
Acadm	0.0938172	0.0142073	1
Casp3	-0.0720653	0.0142081	1
Pgm1	-0.229522	0.0142184	1
P4ha2	0.157159	0.0142232	1
Pts	0.441513	0.0142251	1
Zfp319	0.272119	0.0142321	1
Rgcc	0.323675	0.0142347	1
Gm42829	0.306098	0.0142726	1
Thoc5	0.166152	0.014298	1
Pip4k2c	0.264994	0.0143826	1
Secisbp2l	0.283697	0.0144037	1
4833407H14Rik	0.397904	0.0144291	1
Clec4d	0.228582	0.0144668	1
Wiz	0.258511	0.0144672	1
Aicda	0.151857	0.0145514	1
Apobr	0.255395	0.014611	1
Prdm1	0.370903	0.0146637	1
Gm47428	0.277276	0.0146642	1
Chrna9	0.251232	0.0147738	1
Psma7	-0.250679	0.0147927	1
Ak6	0.124161	0.0147999	1
Ccdc180	-0.304327	0.0149568	1
Mapkapk3	0.329986	0.0150691	1
Tbc1d9b	0.279768	0.0151471	1
Gm14321	0.251815	0.0151714	1
Cstf1	0.262697	0.0151759	1
Synj1	0.206027	0.0152055	1
Btg2	-0.472805	0.015241	1
Mxd4	0.0591626	0.0152706	1
Nsd2	0.272461	0.015318	1
Glrx3	0.149708	0.0153236	1
Apobec1	-0.597144	0.015334	1
Wtap	0.250107	0.0153695	1
Lamtor2	-0.157804	0.0153749	1
Tatdn1	0.271726	0.0154029	1
Cyth2	0.292716	0.0154269	1
Ralgds	0.207787	0.0154492	1
D830025C05Rik	0.353687	0.0154509	1
Avl9	0.340788	0.0154601	1
Il33	0.0924902	0.0154624	1
Arhgap45	-0.173476	0.0154654	1
Gm34672	0.253126	0.0154737	1
Gnai2	-0.278565	0.0154935	1
Myo6	0.128913	0.0155336	1
Dmxl2	0.207972	0.0155363	1
Snhg16	0.195425	0.0155368	1
Use1	-0.236351	0.0156603	1
Aldh18a1	0.259863	0.0156771	1
1810013L24Rik	0.233005	0.0157183	1
Gm20406	0.37368	0.0157677	1
Gm26877	0.254779	0.0157977	1
Ppdpf	0.140344	0.0158241	1
Gm49980	0.259997	0.0158544	1
Slc25a20	0.234347	0.0158684	1
Dut	0.186524	0.0158713	1
Fmnl1	0.283817	0.015916	1
Il15	0.204203	0.0159783	1
Uqcrb	0.256173	0.0160355	1
9330160F10Rik	0.269146	0.016055	1
Abhd11	0.0692498	0.0160641	1
Tulp2	0.260519	0.0161307	1
Dld	0.264812	0.0161327	1
Qrich1	0.254234	0.016145	1
Coa5	-0.0455522	0.0161483	1
Gm32250	0.257226	0.01615	1
Romo1	-0.134233	0.0161731	1
Tiprl	0.26092	0.0161754	1
Pla2g4a	0.257871	0.0161793	1
Gab1	0.306826	0.0162032	1
Vdac1	-0.206598	0.0162424	1
Srpk1	0.0890171	0.01628	1
Zbtb7b	-0.0335792	0.0162949	1
Lamtor3	0.254179	0.0163093	1
Pak2	0.208956	0.0163209	1
Cdk5rap3	0.146539	0.0163216	1
Trp53bp2	0.331748	0.0163381	1
Fkbpl	0.0815885	0.0163833	1
Gpld1	0.11749	0.0164017	1
Spryd3	0.247751	0.0164048	1
Klhl24	0.301887	0.016405	1
Col17a1	0.244624	0.0164052	1
Clec4a3	0.0630932	0.0164615	1
Selenbp1	0.186602	0.0165039	1
Ergic3	-0.00881354	0.0165044	1
Timp1	-0.148125	0.0165369	1
Popdc2	0.265473	0.0165536	1
Cebpz	-0.366277	0.0165684	1
Tmem98	0.252434	0.016589	1
Cstf3	0.26133	0.0166033	1
H2-DMb1	0.174743	0.0166168	1
Fancb	0.248183	0.0166393	1
Alg5	0.142777	0.0166706	1
Nid1	0.15011	0.0167092	1
Bin2	-0.260914	0.0167434	1
Cox16	0.0199229	0.0167978	1
Psmg4	0.132384	0.0168361	1
Nup85	0.190572	0.0168769	1
Krt16	0.375149	0.016919	1
Lrif1	0.342732	0.0169446	1
Rpl22	-0.317886	0.0169488	1
Mecp2	0.281342	0.0169533	1
Nomo1	0.180821	0.0169688	1
Uxs1	0.260345	0.016972	1
Ptpa	0.106322	0.0170116	1
Larp4	0.0587411	0.0170221	1
Rhoa	0.163457	0.0170267	1
Klhl2	0.264753	0.0170637	1
Tsta3	0.127278	0.017081	1
Afdn	0.0705594	0.0171286	1
Fth1	0.272405	0.0171831	1
Irf7	-0.342117	0.0172144	1
Podn	0.187653	0.0172177	1
Nt5dc2	0.159639	0.0172199	1
Aspn	0.195956	0.0172388	1
Map6	0.273972	0.0172396	1
Chd1l	0.304902	0.0173177	1
Wdr83os	0.0242286	0.0173305	1
Cytip	-0.277955	0.0173968	1
Pbx3	0.261677	0.0174019	1
Mtus1	-0.200043	0.017413	1
Phactr2	0.268444	0.0174222	1
Nedd8	-0.213094	0.0174314	1
Eif2b5	0.159344	0.017473	1
Tex10	0.312003	0.0175107	1
B230219D22Rik	0.277483	0.0175651	1
Ccdc58	0.0853388	0.0175877	1
Fbln2	0.0322751	0.0176059	1
Taf10	-0.172164	0.0176208	1
Unc93b1	-0.255227	0.0176603	1
Lilr4b	0.376593	0.0176888	1
Twf1	0.266539	0.0176918	1
Csnk2a1	-0.101924	0.0177138	1
Atf5	0.293659	0.0177373	1
1700084E18Rik	0.251313	0.0177393	1
Gt(ROSA)26Sor	0.281079	0.0178159	1
Pam16	0.257758	0.0178469	1
Gng4	0.190556	0.0179289	1
E030044B06Rik	0.24802	0.0179498	1
Rps5	-0.36196	0.0180066	1
Zfp120	0.0163846	0.0180388	1
Xaf1	-0.279064	0.0180936	1
Itpripl1	0.181886	0.0181158	1
Gm16897	0.245467	0.018132	1
Med6	0.315681	0.0181384	1
Lyrm1	0.309012	0.018147	1
Tgm2	0.499782	0.0181671	1
Tug1	0.229323	0.0181868	1
Rragc	0.382836	0.0182064	1
Jarid2	0.285968	0.0182598	1
Adamts13	0.330219	0.0182977	1
Ppwd1	0.322989	0.018387	1
Rbm44	0.104732	0.0184501	1
H2-Q7	0.40701	0.0184704	1
Ciao2b	0.276143	0.018489	1
Thbs2	0.118919	0.0184972	1
Zbtb41	0.308903	0.0185196	1
Tmem147	0.15798	0.0185356	1
Sap30	-0.16474	0.0185714	1
Csta2	0.443091	0.0185715	1
Rnf130	-0.199393	0.0185779	1
Cnpy2	0.126869	0.0185793	1
H2-T24	-0.0568673	0.018601	1
Gm10762	0.273853	0.0186061	1
H2-Eb1	-0.172424	0.0186229	1
Fbxl12	0.236436	0.0186734	1
Ncf2	-0.213008	0.0187728	1
Stxbp1	0.173799	0.0187757	1
Tmem220	0.0950193	0.0188735	1
Scyl3	0.284903	0.0188918	1
Bmt2	-0.144552	0.0189732	1
Cstdc5	-0.584477	0.0189907	1
2010-09-01	0.272278	0.0190211	1
Cdk16	0.26569	0.0190451	1
Gm28875	0.0909297	0.019054	1
Fam122b	0.263265	0.019078	1
Tmem14c	-0.240216	0.0191264	1
Zfp740	0.0578543	0.0191537	1
Slain2	-0.209211	0.0191876	1
Mif4gd	0.276907	0.0192066	1
Etv6	0.214881	0.0192305	1
Gm16096	0.27056	0.0192395	1
Ube2l6	0.0417447	0.0192529	1
Txnl1	-0.32136	0.0193207	1
Aldh3b1	-0.187029	0.01933	1
Gm34643	0.266541	0.0193311	1
Rassf3	-0.294314	0.0193931	1
Ptpn22	0.163324	0.0194343	1
Golga4	-0.129864	0.0194494	1
Ccdc84	0.101417	0.0194598	1
Ncstn	0.244668	0.0195297	1
Rps11	-0.362605	0.0195341	1
Tubb6	-0.204665	0.0196185	1
Psme4	0.251715	0.0196446	1
Srpx	0.163189	0.0196698	1
Rfng	0.160023	0.0196957	1
Adipor2	-0.158542	0.0197372	1
Clec10a	0.175834	0.0197585	1
Nxnl2	0.159097	0.0198064	1
Dnajc4	0.0528871	0.0198565	1
Pdcd5	-0.114609	0.0198622	1
A030005L19Rik	0.242514	0.0198918	1
Cd244a	-0.301233	0.019896	1
Ccdc85b	-0.00827221	0.0199007	1
Tmed3	0.0551322	0.020001	1
Rab4b	-0.200751	0.0200299	1
Mcur1	-0.0697206	0.0200758	1
Traf1	0.326934	0.0201076	1
Hspg2	0.145319	0.0201294	1
Atp1a1	0.232606	0.0201316	1
Tesc	0.18081	0.0201387	1
Gm42997	0.257378	0.0201416	1
Ccdc71	0.292525	0.0201636	1
Yipf1	-0.088176	0.0202224	1
Atf6b	0.015336	0.0202431	1
Rpl17	-0.284501	0.0202539	1
4932438H23Rik	0.261996	0.0202999	1
Ehd4	-0.109347	0.0203491	1
Mical3	0.184823	0.0203666	1
Ifi203	0.126621	0.0203768	1
Il2rg	0.290257	0.0203884	1
Soat2	0.289891	0.0204024	1
Odr4	0.0934324	0.0204107	1
Rnf185	0.245325	0.0204205	1
Slc25a45	0.029251	0.020464	1
Slc25a25	0.262614	0.0204746	1
Rab3gap2	-0.144799	0.0205071	1
Clec4a1	0.131152	0.0205764	1
Cfap45	0.250906	0.0205948	1
Morc3	0.28051	0.0206559	1
D430020J02Rik	0.327024	0.0206621	1
Eif4g1	0.247844	0.0206864	1
Smpdl3b	0.278249	0.0206887	1
Gabbr1	0.276396	0.0207441	1
Zfp746	0.298178	0.0207688	1
Atp5mpl	-0.212493	0.0207822	1
Tomm70a	0.101938	0.020802	1
Sik2	-0.103274	0.0208107	1
Selenow	0.0578929	0.0208269	1
Vwa5a	0.13273	0.020833	1
Dpm2	0.355677	0.0208685	1
Fosl1	-0.34496	0.0208789	1
Mylpf	0.331592	0.0208849	1
Fam162a	-0.517003	0.0208888	1
Incenp	0.259004	0.0208928	1
Spen	0.282682	0.0209432	1
Pxdn	0.188659	0.0209551	1
Fbxl3	0.266219	0.0209728	1
Smpd4	0.188835	0.0209847	1
Nlrp3	0.292479	0.0209877	1
Nenf	0.166785	0.0209961	1
Msl2	-0.414157	0.0211086	1
Runx1	0.29242	0.0211459	1
Plat	0.119852	0.0211573	1
Ptpn1	0.220697	0.0211639	1
Basp1	0.388002	0.0211764	1
Aifm2	0.100365	0.021246	1
Capg	-0.252482	0.0212529	1
Rps24	-0.394055	0.0213074	1
Rbmx	0.350026	0.0214024	1
Ola1	0.149476	0.0214162	1
Des	0.283293	0.0214564	1
Arhgef40	0.187903	0.0214569	1
Pgam5	0.186271	0.0214609	1
Gm13822	-0.343172	0.0214765	1
Cops4	-0.00150059	0.0214783	1
Rlim	0.225468	0.0215716	1
Pard6g	0.287989	0.0216137	1
Esco1	0.225418	0.0216237	1
Gm17494	0.0529858	0.021695	1
Brd3	0.124207	0.0218435	1
Mgat2	0.250207	0.0218776	1
Rpl27a	-0.282668	0.02189	1
Zbtb38	0.147535	0.0219284	1
Rab27a	-0.176656	0.0219521	1
Brk1	0.193779	0.0220478	1
Casp4	0.223283	0.0220819	1
Birc5	0.189395	0.0221164	1
Slc11a1	0.352835	0.0221505	1
Atrn	-0.0988814	0.0221906	1
Dyrk1b	0.260374	0.0222474	1
Oxa1l	0.0956878	0.0222588	1
Cln6	0.193662	0.0222769	1
Fgl2	0.302492	0.0222782	1
4921524J17Rik	0.088095	0.0223215	1
Dgat2	0.250579	0.0224123	1
Nktr	-0.367856	0.0224582	1
Cyp7b1	0.194769	0.0224616	1
Wdr81	0.317744	0.0224815	1
Plekho1	0.175109	0.022499	1
Rilpl1	0.118505	0.0225403	1
Osbpl9	0.237499	0.0226104	1
Pdcl	0.297084	0.0226199	1
Mfsd2a	0.179502	0.0227063	1
Twist1	0.193268	0.0227124	1
Tmem115	0.272929	0.0227884	1
Pcna	0.277558	0.0228075	1
Ndufc1	0.0300822	0.0228259	1
Angptl2	0.183101	0.0228302	1
Smad4	0.25986	0.0228676	1
Ttyh2	0.19291	0.02287	1
Vmn2r19	0.255866	0.0228892	1
Rpl35	-0.231628	0.0229272	1
Grb10	0.189671	0.0229511	1
Sf1	0.211483	0.023029	1
Ski	0.408165	0.0230619	1
Dgcr2	0.135328	0.023085	1
Arf5	0.220848	0.0230917	1
Thy1	0.160378	0.0231132	1
Usp37	-0.1301	0.0231528	1
Gstt3	0.195385	0.0232104	1
Arpc1b	-0.268661	0.0232748	1
Klhl11	0.250908	0.0232901	1
Gm16208	0.174404	0.0233414	1
Rwdd1	-0.0562183	0.0233775	1
Gdf15	0.169257	0.0234015	1
Nfat5	0.263636	0.023433	1
Nipal3	0.148643	0.0234541	1
Sh3bgrl2	0.196397	0.0235647	1
Lrch4	-0.0823528	0.0235786	1
Tecpr1	0.550384	0.0235842	1
Dym	0.0479498	0.0235914	1
Prelid3b	0.242235	0.0236285	1
Paqr7	0.187302	0.0236745	1
E230001N04Rik	0.309802	0.0237036	1
Sec24a	0.312661	0.0237186	1
Ncoa3	0.357958	0.0237634	1
Vdac3	-0.0492084	0.0237982	1
Adgrg3	0.229873	0.0237987	1
Frmd6	0.294937	0.0238298	1
Trim6	0.338446	0.023831	1
Mov10	-0.0476429	0.0239027	1
Tsn	0.0521771	0.0240289	1
Hadhb	0.329154	0.0240557	1
Zfp91	-0.0387981	0.0240739	1
Gpsm3	-0.268587	0.0241054	1
Rab43	-0.182763	0.0241315	1
Gm17491	0.267079	0.0241385	1
Ergic2	0.167341	0.0241398	1
Aup1	-0.0288705	0.0241649	1
Rps15	-0.32325	0.024193	1
Card6	0.328587	0.0242861	1
Ube2d2a	0.213833	0.0243217	1
Aff1	0.284824	0.0243364	1
Fbrs	0.182333	0.0243717	1
Spint2	0.255425	0.0243906	1
Slc25a34	0.167674	0.0244094	1
Lamc1	0.163263	0.0244115	1
Mrpl2	0.165602	0.0244256	1
Ivd	0.190053	0.0245291	1
Gm28187	0.266052	0.0245516	1
Ptpn18	-0.220478	0.0245803	1
Vps13c	0.0107863	0.0246168	1
Colec12	0.186237	0.0246715	1
Clec12b	0.252765	0.0246984	1
Higd1a	-0.435039	0.0247585	1
A730081D07Rik	0.252893	0.0247905	1
Ifnar1	0.1767	0.0248147	1
Ctsk	0.032146	0.0248282	1
Rnf144a	-0.237119	0.0248691	1
Gatd1	0.13287	0.0248716	1
Ptdss2	0.170544	0.0249169	1
Cyb561a3	0.256354	0.0249409	1
Agap2	0.3295	0.0249433	1
Sgms1	0.364107	0.0249563	1
2810405F17Rik	0.285292	0.0250185	1
2810002D19Rik	0.262595	0.0250394	1
Usp42	0.260653	0.0251313	1
Prss57	0.140256	0.0252	1
Prxl2c	0.277595	0.0253025	1
Arhgef18	0.32	0.0254322	1
Exosc1	0.107637	0.0254817	1
Rassf7	0.203918	0.025489	1
Map2k7	0.14995	0.0255156	1
Upf3a	-0.00104087	0.0255174	1
Snx12	0.0958766	0.0255404	1
0610009L18Rik	0.281596	0.0255768	1
Flcn	0.411975	0.0255814	1
Pithd1	0.0733901	0.0257513	1
Sqstm1	0.249368	0.0257795	1
Kat14	0.19136	0.0259175	1
2810408I11Rik	0.255687	0.0259666	1
Hagh	0.125059	0.0259703	1
Gm4707	0.261604	0.026011	1
Gm16286	0.215849	0.0260286	1
Slc6a6	-0.251273	0.0260322	1
Fan1	0.195094	0.0261103	1
Ccn5	0.185261	0.0261247	1
Gm17092	0.281792	0.0261941	1
Cog8	0.275433	0.0262246	1
Tapbp	-0.172398	0.0262446	1
Bmp1	0.12196	0.0263295	1
Ndufa9	0.130726	0.0263818	1
Lbp	0.102255	0.0265066	1
Tead1	0.188093	0.0265072	1
Utp11	0.0251695	0.0265154	1
Ndufs8	0.0672535	0.026517	1
Mfsd1	0.299746	0.0265316	1
Itih5	0.160401	0.026532	1
Dsp	0.251052	0.0266415	1
Rtp4	-0.461982	0.0266471	1
Gpr137b	-0.12962	0.0266671	1
Il6st	0.137332	0.0267037	1
Kbtbd2	0.236744	0.0267169	1
Plekhg3	0.232629	0.0267185	1
Rnf146	0.242372	0.0267606	1
Prkcq	0.248154	0.0267996	1
Map2k3os	0.0815306	0.026803	1
Gm47863	0.281246	0.026842	1
Ap1g1	-0.137359	0.0268497	1
Gm44836	0.25544	0.02687	1
Ugt1a2	0.188055	0.026963	1
Rpl9	-0.280213	0.0270122	1
Cbwd1	0.265536	0.027018	1
Il1r1	0.149718	0.0270229	1
Prxl2b	0.191611	0.0270521	1
Gm6598	0.141786	0.0270935	1
Rbm11	0.25301	0.0271866	1
Cd83	0.085785	0.0272936	1
Rusc1	0.271618	0.0273358	1
Fosb	-0.336841	0.0273783	1
1600020E01Rik	0.269025	0.0275415	1
Krt17	0.306623	0.0275713	1
Itgb5	0.180557	0.0275748	1
Wdr82	0.263411	0.0276064	1
Noxred1	0.045624	0.0276125	1
Gm26566	0.244932	0.0276179	1
Armcx5	0.257724	0.0276437	1
Fbxo45	0.269719	0.0276935	1
Tmem38a	0.0867911	0.0277184	1
Col5a3	0.0874208	0.0277195	1
Idi1	-0.00777296	0.0277604	1
Tmem45a	0.177108	0.027796	1
Fndc1	0.185003	0.027872	1
Dhrs9	-0.247599	0.0278787	1
Dguok	0.247823	0.0279202	1
Irak2	0.21009	0.0279597	1
Csf2rb	0.230038	0.0279615	1
Usp16	0.183218	0.0280354	1
Rad21	0.249115	0.0280447	1
Ccdc88c	-0.0477018	0.0280808	1
AC241534.1	0.290375	0.028088	1
Mrps24	-0.0601278	0.0281091	1
Psmd4	-0.159749	0.0281108	1
Flna	-0.167729	0.0281281	1
Tuba1a	0.27133	0.0281817	1
Erp44	-0.0523102	0.0282243	1
Zfp456	0.262563	0.0282342	1
Rnf13	-0.164349	0.0282814	1
Map2k2	-0.103289	0.0282889	1
Bag2	0.185696	0.0282969	1
Uhrf1bp1l	-0.175099	0.0283151	1
Tm2d3	0.0919628	0.028327	1
Rnf114	-0.222513	0.0283564	1
Fam174a	0.270616	0.0283633	1
Kctd19	0.264714	0.0283902	1
St3gal5	-0.150334	0.0283964	1
Hsf1	0.102961	0.0284182	1
Cnpy3	0.039532	0.0284192	1
Sdcbp	0.185649	0.0284621	1
Bicc1	0.190207	0.0285175	1
Crtc3	0.310912	0.0285387	1
G6pdx	-0.118057	0.0285435	1
Aqp3	0.253927	0.0285754	1
Kat2b	0.0271392	0.0285815	1
Actb	-0.318241	0.0286005	1
Nudt16l1	0.134294	0.0286286	1
Gng12	-0.193047	0.0286468	1
Psmb3	-0.216543	0.0286985	1
Enpp4	0.200403	0.0286999	1
Gem	0.151026	0.0287344	1
Col12a1	0.155574	0.0288306	1
Evi2	-0.12418	0.0288502	1
Fchsd1	0.262994	0.0288714	1
Clns1a	0.178961	0.0289045	1
Eps8l1	0.378235	0.0289607	1
Nsun2	0.155939	0.028966	1
Rtn4ip1	0.164532	0.0289733	1
Cdiptos	0.256109	0.0290141	1
Khdrbs1	0.215955	0.0290348	1
Gimap6	0.256657	0.0290395	1
Mrpl55	0.167714	0.0290682	1
Ankrd46	0.286466	0.0291548	1
Grk5	0.246335	0.0291849	1
Dnajb9	0.255059	0.0292546	1
Map3k4	0.181824	0.0292636	1
Lrba	0.171897	0.0293621	1
Nup98	-0.347871	0.029372	1
Socs1	0.394252	0.0293744	1
Trim5	0.0377015	0.0294038	1
Idua	0.270192	0.029555	1
Gm48226	0.236217	0.029644	1
Gm29361	0.246175	0.0296528	1
Nod2	0.259472	0.0296753	1
Gm26586	0.117914	0.0297001	1
Sf3b2	-0.160664	0.0297099	1
Mmp2	0.0659331	0.0297534	1
Pmp22	0.115378	0.0297575	1
Inpp5k	-0.0840931	0.0299227	1
Smc4	0.236003	0.0299492	1
4930445E18Rik	0.250661	0.0299733	1
Emc10	0.0412576	0.0300481	1
Ndufa11	-0.0493999	0.0300485	1
Cenpv	0.260985	0.0301895	1
Igip	0.252573	0.0302638	1
Ldha	-0.429224	0.0302975	1
Plk3	-0.414774	0.0303562	1
Kdm4d	0.272961	0.0303633	1
Srm	0.176776	0.0303679	1
Stk39	0.117476	0.0303818	1
Eif3i	0.0584292	0.0303818	1
Gm10575	0.197585	0.0303874	1
Gm44751	0.0605077	0.0303949	1
Ccdc112	0.245684	0.0304651	1
Commd8	0.184976	0.0304713	1
Tctn3	0.246954	0.0305922	1
Dpp4	0.199866	0.0306617	1
Pfdn4	0.142842	0.0306842	1
Col6a1	0.0416643	0.030781	1
Cpm	0.131266	0.0307859	1
Skap2	-0.209876	0.030795	1
Col14a1	0.163101	0.0308367	1
Sphk1	0.28716	0.0308683	1
Mid1	-0.0418573	0.0308717	1
Uqcr11	-0.117563	0.0309053	1
Itk	0.257786	0.0309358	1
Ppp1cc	0.162324	0.0309536	1
Dst	0.258143	0.0309621	1
Zswim8	0.294944	0.0310369	1
Rbm27	0.239507	0.0312736	1
Emb	-0.225255	0.0313694	1
Gm50275	0.241771	0.0314644	1
Irf9	-0.23793	0.0316054	1
Patl1	0.259764	0.0316135	1
Tram1	-0.0791157	0.0316505	1
Tubb5	-0.0625373	0.0316969	1
AW549877	0.324468	0.0317276	1
Ptgs2os2	0.27731	0.0317454	1
Scfd1	0.249938	0.0317679	1
Gdi2	-0.156987	0.0318454	1
Anxa1	-0.398232	0.0319267	1
Gm26782	0.255314	0.0319302	1
Fndc3b	0.254351	0.0319964	1
Srp19	0.234823	0.0320368	1
Eea1	0.438311	0.0320707	1
Atp5g2	-0.0482705	0.0320965	1
Dars	0.0757377	0.0321533	1
Sh3kbp1	-0.100185	0.0321572	1
Ptpn2	0.275217	0.0322165	1
Anxa5	-0.087395	0.0322719	1
Rasip1	0.313185	0.0322828	1
Samd8	-0.0869257	0.0323575	1
BC028528	0.0664328	0.0323666	1
Rxrb	0.060397	0.0323939	1
Rpl23a	-0.296019	0.0324238	1
Uhrf1	0.196223	0.0324391	1
Atp6v0b	0.100257	0.0324443	1
Zyx	-0.212376	0.032447	1
Plk2	0.271129	0.0325172	1
Ccn4	0.190598	0.0326669	1
Idh3b	0.0833833	0.0326699	1
Pdcd10	0.205992	0.0327275	1
Fbxo28	0.35354	0.0327509	1
Smg6	0.0600808	0.0327792	1
Prkar2b	-0.0453848	0.0327892	1
Timm44	0.146152	0.0328115	1
Eid3	0.309118	0.0328907	1
Kit	0.339745	0.0329402	1
Zscan29	0.255719	0.032966	1
Rasgef1b	0.15585	0.0329671	1
Epsti1	-0.202262	0.0329901	1
Cables1	0.276336	0.0330736	1
Cmtm3	0.0770684	0.0331496	1
8430429K09Rik	0.269947	0.03319	1
Etv1	0.146767	0.0332631	1
Ubr3	0.017315	0.0333072	1
Washc5	0.268279	0.0333238	1
Kdm6bos	-0.0996284	0.0333715	1
Gm43387	0.13646	0.0333813	1
Mrpl40	0.140172	0.0333866	1
Paics	0.191114	0.0335088	1
Arid4a	-0.23998	0.0335122	1
Neil1	0.26266	0.0335404	1
Stat2	-0.0730619	0.0335701	1
Togaram1	0.258053	0.0336386	1
Ugdh	-0.0812103	0.0336635	1
Rrm2b	0.235368	0.0337406	1
Pde4dip	0.276111	0.0337883	1
Kif3b	0.257796	0.0338097	1
Eef1g	-0.145631	0.0338133	1
Fscn2	0.245157	0.0338722	1
Pim2	0.250671	0.0339266	1
Sprr1b	0.244383	0.0339711	1
Mlx	0.0204103	0.034009	1
Orai3	0.255163	0.034095	1
Slamf1	0.24088	0.0340953	1
Crtap	0.169865	0.0341327	1
Fto	0.154048	0.0341465	1
9830107B12Rik	-0.318413	0.0341949	1
Cstdc4	0.26863	0.0342044	1
Abraxas1	0.190062	0.034249	1
Abhd17a	-0.0261897	0.0342873	1
C5ar2	0.266283	0.0343305	1
Dennd2a	0.198352	0.0343689	1
Lhfpl4	0.149119	0.034401	1
Cog4	0.270021	0.0344504	1
Mocs1	0.247762	0.0344585	1
Ubtd2	0.246794	0.0344701	1
Pfkfb4	-0.173622	0.0346087	1
Rpl38	-0.303862	0.0346317	1
Cbx4	0.257198	0.0347231	1
Mindy3	0.193647	0.0348442	1
Smim19	0.260469	0.034851	1
Ndufc2	0.0599659	0.0349178	1
Vamp3	0.261038	0.0351184	1
Ptafr	0.236708	0.0351737	1
4930463O16Rik	0.238294	0.0352098	1
Rps12	-0.27188	0.0352615	1
Mllt6	0.282598	0.0352828	1
Zfp68	0.261602	0.0353753	1
Cwc22	0.254764	0.0354528	1
S100a14	0.247595	0.0355209	1
Echs1	0.181941	0.0355646	1
H2-Q10	0.218408	0.0356443	1
Rgs16	0.193748	0.0356667	1
Pla2g7	0.153513	0.0357225	1
Frmd8os	0.273035	0.0357302	1
Ctse	0.00390656	0.0357874	1
Pfdn2	-0.0504942	0.0357935	1
Ube3b	0.274398	0.0358824	1
Tm7sf3	0.183984	0.0360196	1
Epb41l1	0.199636	0.0360578	1
Brox	0.196743	0.0360877	1
Czib	0.0775422	0.036207	1
Arrdc1	0.0455123	0.036254	1
Fnbp1	-0.0638551	0.0362898	1
Fgd4	-0.170419	0.0362969	1
Gm39214	0.244793	0.0363287	1
Prtn3	0.0649693	0.0363791	1
Ogfrl1	-0.205181	0.036408	1
Snap23	0.099441	0.0364515	1
Glipr1	-0.199835	0.0364624	1
Krt6b	0.282517	0.0364947	1
Gm28884	0.242234	0.036606	1
Larp1b	0.26449	0.0366974	1
Snx17	0.0362928	0.0367186	1
Dcaf1	0.248961	0.0367556	1
0610040B10Rik	0.363552	0.0367561	1
Ppih	0.173474	0.0368553	1
Abca9	0.24562	0.0370372	1
Nabp2	0.0548612	0.0370957	1
Bcr	0.107405	0.0371225	1
Hba-a2	0.133629	0.0372411	1
Tuba1c	-0.295408	0.0372479	1
Pbxip1	-0.19389	0.037256	1
Smim4	-0.127645	0.0373001	1
Prkce	0.244305	0.0373872	1
Bbx	0.253994	0.037453	1
Gab3	0.177472	0.0374589	1
Arl8a	0.281436	0.0374596	1
N4bp3	0.150869	0.0375432	1
Il20rb	0.252511	0.0375522	1
Shmt2	0.201308	0.0376009	1
Dnajc11	0.179284	0.0376436	1
Zfp263	-0.273797	0.0376715	1
Tmem50a	-0.184466	0.0378314	1
Cry1	0.234654	0.0378758	1
Amfr	-0.0889151	0.0378783	1
Ptgs2os	0.252589	0.0378859	1
Chil5	-0.057961	0.0379085	1
Csgalnact2	-0.0104337	0.0382178	1
Adap1	0.128547	0.0382377	1
Tor2a	0.00717197	0.0382905	1
Fbxo38	0.263629	0.0382953	1
Gm21188	-0.059021	0.0383188	1
Gm10425	0.234914	0.0384312	1
Zhx2	0.292263	0.0384526	1
Emc4	0.143876	0.0384721	1
Kansl1	0.195904	0.0385337	1
Cxcl14	0.105469	0.0385446	1
Taf12	0.18704	0.0385804	1
Mapre3	0.177337	0.0385902	1
Ddx42	0.00175933	0.0386537	1
Cwf19l2	-0.0719727	0.0386628	1
E130102H24Rik	0.278188	0.0387017	1
Gm33104	0.25464	0.0387211	1
Sytl1	0.192207	0.0387351	1
Echdc3	0.312928	0.0387385	1
Gm36159	0.2717	0.0387659	1
Mrps12	0.0571679	0.0387705	1
Edc4	0.252741	0.0387956	1
Tfec	0.248466	0.0388338	1
Mpp6	0.151133	0.0389001	1
Got1	-0.0122533	0.0389491	1
Abce1	0.144671	0.0389843	1
Gm44851	0.267775	0.0390171	1
Afg3l1	0.0887015	0.0390802	1
2410131K14Rik	0.0939223	0.0391199	1
Zfp869	0.276226	0.0391681	1
Litaf	0.175434	0.0392215	1
Stfa3	-0.657525	0.0392227	1
Rhoj	0.177528	0.0393631	1
Rpl4	-0.194505	0.0393662	1
Alcam	0.17336	0.0394528	1
Ap3s1	0.194387	0.0394839	1
Tex33	0.263106	0.0394946	1
Gm10941	0.250951	0.0395223	1
Anapc16	-0.0588932	0.039526	1
Tmem219	-0.0516815	0.0395877	1
Hist1h2bc	0.206854	0.0396052	1
Eef1a1	-0.244622	0.0396302	1
[truncated: 9,498 more rows]
