# Supplementary material for: Intrinsic changes in cell differentiation and identity drive impaired wound healing in aged female murine skin
Source: Biogerontology. 2025 Nov 1;26(6):200. doi: 10.1007/s10522-025-10340-w (PMC12579693; doi:10.1007/s10522-025-10340-w)
Supplement: Supplementary file 6 — Supplementary file6 (XLSX 540 KB) [file 10522_2025_10340_MOESM6_ESM.xlsx]

## Sheet: Macrophages Markers
	p_val	avg_log2FC	pct.1	pct.2	p_val_adj	cluster	gene
Cxcl3	0	3.00447	0.894	0.422	0	Macs1	Cxcl3
Mmp12	0	2.91629	0.373	0.108	0	Macs1	Mmp12
Arg1	0	2.62033	0.927	0.388	0	Macs1	Arg1
Spp1	0	2.21657	0.911	0.647	0	Macs1	Spp1
Inhba	0	2.06456	0.698	0.281	0	Macs1	Inhba
Pdpn	0	1.98441	0.844	0.332	0	Macs1	Pdpn
Fn1	0	1.944	0.936	0.619	0	Macs1	Fn1
AA467197	0	1.88248	0.667	0.22	0	Macs1	AA467197
Cd36	0	1.84351	0.659	0.253	0	Macs1	Cd36
Slc7a11	0	1.78667	0.791	0.371	0	Macs1	Slc7a11
Cd9	0	1.7709	0.861	0.458	0	Macs1	Cd9
Ptges	0	1.6709	0.466	0.063	0	Macs1	Ptges
Cxcl2	0	1.57354	0.985	0.794	0	Macs1	Cxcl2
Il1a	0	1.56047	0.426	0.122	0	Macs1	Il1a
Cav1	0	1.52589	0.54	0.09	0	Macs1	Cav1
Slpi	0	1.43861	0.753	0.437	0	Macs1	Slpi
Grina	0	1.37649	0.906	0.676	0	Macs1	Grina
Nos2	0	1.33843	0.359	0.052	0	Macs1	Nos2
Pgk1	0	1.3319	0.974	0.875	0	Macs1	Pgk1
Prdx6	0	1.28256	0.917	0.75	0	Macs1	Prdx6
Clec4d	0	1.2424	0.964	0.694	0	Macs1	Clec4d
Ezr	0	1.22257	0.861	0.654	0	Macs1	Ezr
Cd24a	0	1.21912	0.569	0.211	0	Macs1	Cd24a
Ctsl	0	1.2109	0.99	0.823	0	Macs1	Ctsl
Bnip3	0	1.21035	0.831	0.488	0	Macs1	Bnip3
Txn1	0	1.20135	0.975	0.929	0	Macs1	Txn1
Sqstm1	0	1.18524	0.958	0.861	0	Macs1	Sqstm1
S100a8	0	1.18036	0.927	0.693	0	Macs1	S100a8
Fth1	0	1.16011	1	1	0	Macs1	Fth1
Esd	0	1.14403	0.931	0.858	0	Macs1	Esd
Jag1	0	1.13721	0.589	0.171	0	Macs1	Jag1
Tnfrsf9	0	1.10135	0.398	0.119	0	Macs1	Tnfrsf9
Sod2	0	1.09697	0.88	0.752	0	Macs1	Sod2
Met	0	1.08947	0.597	0.188	0	Macs1	Met
Rgcc	0	1.07394	0.834	0.521	0	Macs1	Rgcc
Sdc1	0	1.06497	0.663	0.285	0	Macs1	Sdc1
Lgals3	0	1.05806	0.997	0.988	0	Macs1	Lgals3
Anxa2	0	1.0565	0.988	0.968	0	Macs1	Anxa2
Ero1l	0	1.04382	0.855	0.577	0	Macs1	Ero1l
Adam8	0	1.03577	0.934	0.691	0	Macs1	Adam8
Il7r	0	1.03541	0.772	0.446	0	Macs1	Il7r
Sgms2	0	1.0116	0.709	0.298	0	Macs1	Sgms2
Prdx5	0	1.00692	0.958	0.896	0	Macs1	Prdx5
Mmp14	0	1.00357	0.795	0.477	0	Macs1	Mmp14
Neat1	0	0.972346	0.975	0.945	0	Macs1	Neat1
Emp1	0	0.959669	0.958	0.791	0	Macs1	Emp1
Nt5e	0	0.956668	0.534	0.152	0	Macs1	Nt5e
Sema3c	0	0.952716	0.394	0.046	0	Macs1	Sema3c
Btg1	0	0.943215	0.999	0.978	0	Macs1	Btg1
F10	0	0.940061	0.78	0.405	0	Macs1	F10
Pkm	0	0.923827	0.987	0.95	0	Macs1	Pkm
Cpd	0	0.915987	0.715	0.338	0	Macs1	Cpd
App	0	0.908038	0.974	0.93	0	Macs1	App
Mif	0	0.906613	0.962	0.865	0	Macs1	Mif
Cstb	0	0.900748	0.992	0.947	0	Macs1	Cstb
Fmnl2	0	0.88267	0.625	0.239	0	Macs1	Fmnl2
Gapdh	0	0.881036	0.992	0.991	0	Macs1	Gapdh
Plin2	0	0.866499	0.989	0.896	0	Macs1	Plin2
Kcnn4	0	0.862155	0.551	0.254	0	Macs1	Kcnn4
Upp1	0	0.853426	0.556	0.226	0	Macs1	Upp1
Cd44	0	0.851959	0.996	0.948	0	Macs1	Cd44
Bsg	0	0.849684	0.938	0.881	0	Macs1	Bsg
Aldoa	0	0.847029	0.983	0.944	0	Macs1	Aldoa
Itgb2	0	0.84382	0.897	0.784	0	Macs1	Itgb2
Degs1	0	0.84269	0.825	0.683	0	Macs1	Degs1
Cav2	0	0.838555	0.574	0.219	0	Macs1	Cav2
Msr1	0	0.832155	0.848	0.625	0	Macs1	Msr1
Itgam	0	0.826686	0.978	0.887	0	Macs1	Itgam
Rai14	0	0.813227	0.669	0.33	0	Macs1	Rai14
Slc25a37	0	0.809689	0.628	0.309	0	Macs1	Slc25a37
Srgn	0	0.803996	0.997	0.971	0	Macs1	Srgn
Zeb2	0	0.803887	0.987	0.929	0	Macs1	Zeb2
Lrp1	0	0.799528	0.933	0.82	0	Macs1	Lrp1
Itga1	0	0.797755	0.549	0.238	0	Macs1	Itga1
Abca1	0	0.795358	0.96	0.772	0	Macs1	Abca1
Slc7a2	0	0.787912	0.257	0.052	0	Macs1	Slc7a2
Ahnak	0	0.785921	0.995	0.974	0	Macs1	Ahnak
Mafg	0	0.78573	0.795	0.578	0	Macs1	Mafg
Abcc1	0	0.751152	0.738	0.503	0	Macs1	Abcc1
Fam20c	0	0.749749	0.552	0.231	0	Macs1	Fam20c
Tpi1	0	0.74044	0.949	0.836	0	Macs1	Tpi1
Dmxl2	0	0.735234	0.665	0.348	0	Macs1	Dmxl2
Plpp3	0	0.72765	0.306	0.046	0	Macs1	Plpp3
Acod1	0	0.705732	0.429	0.145	0	Macs1	Acod1
Iqgap1	0	0.695917	0.994	0.987	0	Macs1	Iqgap1
Anxa5	0	0.688521	0.978	0.96	0	Macs1	Anxa5
Ywhaz	0	0.679816	0.982	0.967	0	Macs1	Ywhaz
Flrt2	0	0.637528	0.383	0.09	0	Macs1	Flrt2
Carmil1	0	0.631322	0.477	0.17	0	Macs1	Carmil1
F7	0	0.613737	0.429	0.123	0	Macs1	F7
Tnfrsf23	0	0.59584	0.44	0.162	0	Macs1	Tnfrsf23
Rhoa	3.15917e-302	0.53672	0.992	0.989	4.33881e-298	Macs1	Rhoa
Errfi1	3.79503e-301	1.14705	0.873	0.677	5.2121e-297	Macs1	Errfi1
Actn1	2.17627e-300	0.540856	0.466	0.179	2.98889e-296	Macs1	Actn1
Eno1	3.08269e-298	0.76438	0.924	0.866	4.23376e-294	Macs1	Eno1
P4hb	1.13038e-297	0.741967	0.933	0.864	1.55247e-293	Macs1	P4hb
S100a9	2.1472e-291	0.694656	0.94	0.767	2.94896e-287	Macs1	S100a9
Igf2r	2.82837e-288	0.560881	0.532	0.237	3.88448e-284	Macs1	Igf2r
Gsr	1.00232e-283	0.749458	0.755	0.491	1.37659e-279	Macs1	Gsr
Fndc3a	6.53285e-282	0.752093	0.849	0.726	8.97221e-278	Macs1	Fndc3a
Glrx	1.96363e-277	0.853574	0.707	0.48	2.69684e-273	Macs1	Glrx
1700012B09Rik	2.60386e-273	0.38798	0.252	0.058	3.57613e-269	Macs1	1700012B09Rik
Pcdh7	1.69227e-271	0.459934	0.262	0.062	2.32416e-267	Macs1	Pcdh7
Bnip3l	1.65728e-270	0.739773	0.802	0.66	2.27611e-266	Macs1	Bnip3l
Rbms1	2.61636e-269	0.598222	0.959	0.904	3.5933e-265	Macs1	Rbms1
Mmp8	6.63152e-267	1.12013	0.356	0.122	9.10773e-263	Macs1	Mmp8
Resf1	1.23336e-265	1.07685	0.817	0.656	1.6939e-261	Macs1	Resf1
Ecm1	7.9448e-265	0.757511	0.856	0.663	1.09114e-260	Macs1	Ecm1
Rbpms	6.61732e-264	0.53492	0.47	0.208	9.08822e-260	Macs1	Rbpms
Mdm2	4.42457e-261	0.766657	0.925	0.756	6.07671e-257	Macs1	Mdm2
Gadd45a	6.25707e-261	0.969179	0.426	0.173	8.59346e-257	Macs1	Gadd45a
Slc7a8	8.73841e-261	0.708797	0.735	0.506	1.20013e-256	Macs1	Slc7a8
Ugdh	3.1419e-260	0.722549	0.625	0.37	4.31508e-256	Macs1	Ugdh
Hmox1	3.59194e-258	1.04078	0.929	0.758	4.93316e-254	Macs1	Hmox1
Rnf128	1.30382e-257	0.633805	0.322	0.101	1.79067e-253	Macs1	Rnf128
Vim	1.01629e-256	0.627438	0.999	0.99	1.39577e-252	Macs1	Vim
Clec4e	2.77802e-256	0.859405	0.898	0.664	3.81533e-252	Macs1	Clec4e
Atp1b3	2.14762e-254	0.602295	0.934	0.873	2.94954e-250	Macs1	Atp1b3
Adssl1	9.25193e-254	0.691806	0.77	0.562	1.27066e-249	Macs1	Adssl1
Ccl3	2.45602e-253	1.20869	0.672	0.423	3.3731e-249	Macs1	Ccl3
Osbpl8	2.01714e-251	0.612355	0.901	0.747	2.77034e-247	Macs1	Osbpl8
Ldha	2.69985e-251	0.626444	0.965	0.932	3.70797e-247	Macs1	Ldha
Ccr1	4.33425e-251	0.766516	0.892	0.688	5.95265e-247	Macs1	Ccr1
Mtpn	9.48749e-243	0.595025	0.902	0.855	1.30301e-238	Macs1	Mtpn
Gpi1	1.22525e-240	0.6508	0.933	0.899	1.68276e-236	Macs1	Gpi1
Slc23a2	3.68789e-240	0.617301	0.532	0.288	5.06495e-236	Macs1	Slc23a2
Pgd	5.15117e-240	0.751814	0.75	0.584	7.07462e-236	Macs1	Pgd
Fpr1	1.8797e-239	0.537956	0.296	0.091	2.58158e-235	Macs1	Fpr1
Klf6	8.00693e-239	0.700583	0.985	0.953	1.09967e-234	Macs1	Klf6
P2ry10b	2.15809e-237	0.544644	0.395	0.157	2.96392e-233	Macs1	P2ry10b
Bst1	4.77857e-237	0.680307	0.787	0.607	6.56288e-233	Macs1	Bst1
Tmem43	1.29374e-232	0.618271	0.544	0.299	1.77682e-228	Macs1	Tmem43
Tlr4	2.20242e-232	0.633435	0.64	0.394	3.02481e-228	Macs1	Tlr4
Ftl1	3.64765e-231	0.691177	0.999	1	5.00969e-227	Macs1	Ftl1
Vcan	9.3482e-229	0.557153	0.769	0.456	1.28388e-224	Macs1	Vcan
Arg2	1.49334e-228	0.700333	0.627	0.365	2.05096e-224	Macs1	Arg2
Cxcl1	3.02674e-226	2.12464	0.509	0.276	4.15693e-222	Macs1	Cxcl1
Ctsd	3.89212e-221	0.527841	0.986	0.865	5.34544e-217	Macs1	Ctsd
S100a6	2.87199e-220	0.620787	0.994	0.98	3.94439e-216	Macs1	S100a6
Pgam1	7.72507e-219	0.595405	0.936	0.848	1.06096e-214	Macs1	Pgam1
Tnfrsf1b	4.8553e-217	0.809828	0.874	0.778	6.66827e-213	Macs1	Tnfrsf1b
Dusp4	1.50554e-216	0.453036	0.272	0.083	2.06771e-212	Macs1	Dusp4
Rbpj	1.10686e-215	0.551018	0.961	0.913	1.52017e-211	Macs1	Rbpj
Sgms1	3.11712e-214	0.667419	0.646	0.421	4.28105e-210	Macs1	Sgms1
Lhfpl2	2.17339e-213	0.780665	0.652	0.38	2.98493e-209	Macs1	Lhfpl2
Tes	6.26875e-213	0.605093	0.808	0.589	8.6095e-209	Macs1	Tes
Rhob	6.33204e-210	1.03309	0.791	0.594	8.69642e-206	Macs1	Rhob
Cd93	4.70474e-209	0.71012	0.851	0.667	6.46149e-205	Macs1	Cd93
Arrdc4	1.79166e-208	0.702412	0.734	0.537	2.46067e-204	Macs1	Arrdc4
Capg	1.38461e-205	0.51684	0.908	0.814	1.90162e-201	Macs1	Capg
Cast	1.56856e-205	0.586887	0.825	0.72	2.15426e-201	Macs1	Cast
Rnf19b	1.36793e-202	0.777765	0.811	0.663	1.87872e-198	Macs1	Rnf19b
Lamc1	2.34345e-200	0.465615	0.453	0.222	3.21849e-196	Macs1	Lamc1
Ptpn12	1.09237e-199	0.566304	0.703	0.522	1.50027e-195	Macs1	Ptpn12
Myo1e	4.46872e-199	0.582177	0.634	0.403	6.13734e-195	Macs1	Myo1e
Xdh	6.93545e-196	0.658543	0.724	0.534	9.52514e-192	Macs1	Xdh
Lmna	1.92299e-194	0.520561	0.951	0.826	2.64104e-190	Macs1	Lmna
Cd14	3.75819e-193	0.522099	0.985	0.868	5.1615e-189	Macs1	Cd14
Plaur	4.80538e-192	0.543949	0.923	0.764	6.5997e-188	Macs1	Plaur
Atf4	7.61861e-192	0.670858	0.967	0.912	1.04634e-187	Macs1	Atf4
Trem1	2.63209e-191	0.646728	0.592	0.351	3.61491e-187	Macs1	Trem1
Gsap	3.43652e-191	0.472684	0.495	0.273	4.71972e-187	Macs1	Gsap
Tnfaip2	1.40849e-190	0.956581	0.785	0.601	1.93443e-186	Macs1	Tnfaip2
Brd2	1.6168e-190	0.695925	0.823	0.725	2.22051e-186	Macs1	Brd2
Slc44a1	4.71517e-189	0.527679	0.529	0.311	6.47581e-185	Macs1	Slc44a1
Fndc3b	7.40881e-189	0.550018	0.711	0.531	1.01753e-184	Macs1	Fndc3b
Myadm	5.71819e-188	0.701471	0.763	0.632	7.85336e-184	Macs1	Myadm
B4galt1	5.76181e-188	0.56357	0.779	0.593	7.91327e-184	Macs1	B4galt1
Sh3bp5	7.08829e-188	0.581888	0.572	0.337	9.73505e-184	Macs1	Sh3bp5
Pid1	8.23617e-187	0.615086	0.884	0.816	1.13116e-182	Macs1	Pid1
Gm42418	1.77246e-186	0.605006	1	1	2.4343e-182	Macs1	Gm42418
Lilrb4a	2.23777e-185	0.457571	0.978	0.926	3.07335e-181	Macs1	Lilrb4a
Micall1	2.49603e-184	0.457577	0.456	0.233	3.42804e-180	Macs1	Micall1
Hilpda	1.81287e-183	0.488475	0.94	0.727	2.4898e-179	Macs1	Hilpda
Lilr4b	4.89105e-183	0.497626	0.96	0.892	6.71737e-179	Macs1	Lilr4b
2510009E07Rik	2.44642e-182	0.449021	0.424	0.206	3.35992e-178	Macs1	2510009E07Rik
Nus1	5.76249e-181	0.526098	0.809	0.66	7.9142e-177	Macs1	Nus1
Glul	8.04629e-181	0.750283	0.824	0.685	1.10508e-176	Macs1	Glul
Ell2	8.49416e-181	0.633232	0.846	0.707	1.16659e-176	Macs1	Ell2
Thbd	6.86994e-180	1.03309	0.542	0.319	9.43517e-176	Macs1	Thbd
Plec	1.69421e-179	0.585295	0.88	0.79	2.32682e-175	Macs1	Plec
Zc3hav1	1.97998e-178	0.589686	0.777	0.648	2.71931e-174	Macs1	Zc3hav1
S100a10	9.1608e-177	0.540705	0.978	0.977	1.25814e-172	Macs1	S100a10
Tgm2	1.64948e-176	0.551331	0.859	0.641	2.26539e-172	Macs1	Tgm2
Ywhag	2.03267e-176	0.503517	0.826	0.743	2.79167e-172	Macs1	Ywhag
Sgk1	2.29836e-174	0.907432	0.522	0.296	3.15657e-170	Macs1	Sgk1
Gm14636	1.28567e-173	0.765639	0.382	0.176	1.76573e-169	Macs1	Gm14636
Thbs1	5.70279e-173	0.739972	0.958	0.785	7.83221e-169	Macs1	Thbs1
Dtx4	1.43611e-172	0.374014	0.301	0.118	1.97235e-168	Macs1	Dtx4
Anxa7	1.02743e-170	0.56805	0.701	0.563	1.41107e-166	Macs1	Anxa7
Slc16a10	1.09581e-168	0.599476	0.59	0.384	1.50498e-164	Macs1	Slc16a10
A930007I19Rik	2.00296e-168	0.405792	0.331	0.144	2.75087e-164	Macs1	A930007I19Rik
Mfhas1	1.25989e-167	0.48671	0.561	0.343	1.73034e-163	Macs1	Mfhas1
Hipk1	4.30214e-167	0.572196	0.743	0.616	5.90856e-163	Macs1	Hipk1
Klf3	4.67919e-167	0.904043	0.718	0.595	6.4264e-163	Macs1	Klf3
Lars2	2.47104e-166	0.528535	0.982	0.987	3.39373e-162	Macs1	Lars2
Smox	1.29257e-165	0.536423	0.851	0.682	1.77521e-161	Macs1	Smox
Fbxl5	1.52513e-164	0.894472	0.733	0.617	2.09461e-160	Macs1	Fbxl5
Slc6a8	2.56074e-163	0.47386	0.374	0.172	3.51692e-159	Macs1	Slc6a8
Pdlim7	5.11023e-163	0.349331	0.348	0.156	7.01838e-159	Macs1	Pdlim7
Flna	7.91353e-163	0.537239	0.879	0.826	1.08684e-158	Macs1	Flna
Hif1a	1.51832e-161	0.603638	0.933	0.867	2.08526e-157	Macs1	Hif1a
Itpripl2	3.54807e-161	0.556859	0.634	0.473	4.87293e-157	Macs1	Itpripl2
Azin1	7.1233e-161	0.689629	0.856	0.765	9.78314e-157	Macs1	Azin1
Ccl9	2.48991e-160	0.83192	0.946	0.894	3.41964e-156	Macs1	Ccl9
Pde8a	3.66524e-160	0.424885	0.532	0.331	5.03384e-156	Macs1	Pde8a
Bcl2l11	4.34039e-159	0.611283	0.854	0.719	5.96109e-155	Macs1	Bcl2l11
Fam162a	1.12765e-158	0.543505	0.685	0.505	1.54871e-154	Macs1	Fam162a
Ctsk	2.42992e-158	0.684819	0.286	0.114	3.33725e-154	Macs1	Ctsk
Furin	2.52403e-158	0.459604	0.771	0.637	3.4665e-154	Macs1	Furin
Sdcbp	3.58795e-158	0.387648	0.993	0.961	4.92769e-154	Macs1	Sdcbp
Atf1	6.98284e-155	0.628145	0.693	0.555	9.59023e-151	Macs1	Atf1
Serpine1	1.07951e-154	0.993129	0.346	0.162	1.4826e-150	Macs1	Serpine1
Slc11a1	1.49394e-153	0.455417	0.794	0.611	2.05178e-149	Macs1	Slc11a1
Plekhm3	4.93735e-153	0.400647	0.457	0.259	6.78095e-149	Macs1	Plekhm3
Dock7	2.11538e-151	0.486583	0.584	0.396	2.90526e-147	Macs1	Dock7
Egln3	3.13036e-151	0.592777	0.412	0.204	4.29923e-147	Macs1	Egln3
Raph1	3.60052e-151	0.509263	0.82	0.675	4.94495e-147	Macs1	Raph1
Cd53	6.38146e-151	0.416356	0.978	0.965	8.76429e-147	Macs1	Cd53
Bhlhe40	7.94314e-151	0.615158	0.779	0.586	1.09091e-146	Macs1	Bhlhe40
Card19	2.94728e-150	0.452665	0.917	0.853	4.04779e-146	Macs1	Card19
Ftl1-ps1	8.36553e-150	0.495956	0.755	0.63	1.14892e-145	Macs1	Ftl1-ps1
Gclm	7.85951e-148	0.701534	0.477	0.286	1.07943e-143	Macs1	Gclm
Acsl4	3.98424e-147	0.535058	0.728	0.589	5.47195e-143	Macs1	Acsl4
Trim25	1.07979e-145	0.555795	0.873	0.763	1.48298e-141	Macs1	Trim25
Ndst1	2.23959e-145	0.313469	0.277	0.111	3.07585e-141	Macs1	Ndst1
Ccdc71l	3.17652e-145	0.504298	0.802	0.633	4.36263e-141	Macs1	Ccdc71l
Ets2	3.32873e-144	0.518424	0.883	0.747	4.57168e-140	Macs1	Ets2
Fam214b	1.11262e-143	0.444625	0.612	0.412	1.52808e-139	Macs1	Fam214b
Ndrg1	3.56252e-143	0.626478	0.753	0.582	4.89276e-139	Macs1	Ndrg1
Vegfa	2.25757e-142	0.444219	0.865	0.605	3.10054e-138	Macs1	Vegfa
Gsn	2.56706e-142	0.499977	0.877	0.836	3.5256e-138	Macs1	Gsn
Gnb1	5.51182e-140	0.388401	0.941	0.932	7.56994e-136	Macs1	Gnb1
Slc41a2	5.77996e-140	0.345478	0.39	0.201	7.9382e-136	Macs1	Slc41a2
Basp1	1.1291e-139	0.456467	0.962	0.832	1.55071e-135	Macs1	Basp1
Pmp22	1.49755e-138	0.985834	0.411	0.226	2.05674e-134	Macs1	Pmp22
Irak3	3.16255e-138	0.423841	0.543	0.351	4.34344e-134	Macs1	Irak3
Stom	4.45591e-138	0.48902	0.585	0.415	6.11975e-134	Macs1	Stom
Atp6v1b2	1.37965e-137	0.527752	0.848	0.747	1.89482e-133	Macs1	Atp6v1b2
Stx11	2.04019e-137	0.495437	0.591	0.409	2.802e-133	Macs1	Stx11
Eif4g2	2.82268e-137	0.373903	0.969	0.963	3.87667e-133	Macs1	Eif4g2
Pla2g4a	4.23704e-137	0.512359	0.452	0.275	5.81915e-133	Macs1	Pla2g4a
Cyb5r3	2.03853e-135	0.43363	0.665	0.505	2.79971e-131	Macs1	Cyb5r3
Emilin2	1.114e-134	0.447229	0.913	0.837	1.52997e-130	Macs1	Emilin2
Prr13	2.78884e-134	0.716916	0.768	0.697	3.8302e-130	Macs1	Prr13
Klf2	3.21197e-134	0.987247	0.707	0.542	4.41132e-130	Macs1	Klf2
Srxn1	1.94504e-133	0.603821	0.649	0.471	2.67132e-129	Macs1	Srxn1
Rtn4	4.86774e-133	0.371972	0.951	0.917	6.68535e-129	Macs1	Rtn4
Nlrp3	5.89977e-132	0.720828	0.752	0.602	8.10274e-128	Macs1	Nlrp3
Rybp	6.51011e-132	0.511433	0.846	0.736	8.94098e-128	Macs1	Rybp
Psap	2.66457e-131	0.427292	0.998	0.982	3.65952e-127	Macs1	Psap
Cox17	6.85601e-131	0.447743	0.911	0.888	9.41604e-127	Macs1	Cox17
Pira2	9.15213e-131	0.541226	0.695	0.562	1.25695e-126	Macs1	Pira2
Klhl21	1.07285e-130	0.517913	0.335	0.164	1.47346e-126	Macs1	Klhl21
Ostf1	1.14775e-130	0.421104	0.927	0.92	1.57631e-126	Macs1	Ostf1
Metrnl	3.03595e-130	0.518129	0.846	0.773	4.16957e-126	Macs1	Metrnl
Itgav	1.11035e-129	0.490924	0.696	0.532	1.52495e-125	Macs1	Itgav
Clec5a	1.25874e-129	0.512145	0.432	0.25	1.72875e-125	Macs1	Clec5a
Spryd7	1.43222e-129	0.426692	0.419	0.24	1.96701e-125	Macs1	Spryd7
Ier3	3.04374e-129	0.466178	0.969	0.856	4.18027e-125	Macs1	Ier3
Rap1b	2.13569e-128	0.372417	0.984	0.98	2.93315e-124	Macs1	Rap1b
Gys1	7.10875e-128	0.322439	0.324	0.153	9.76316e-124	Macs1	Gys1
Pdcd6ip	2.23904e-125	0.42284	0.859	0.809	3.0751e-121	Macs1	Pdcd6ip
Slc27a4	4.68445e-125	0.283274	0.33	0.162	6.43362e-121	Macs1	Slc27a4
Sdc4	1.78841e-124	0.517803	0.936	0.835	2.45621e-120	Macs1	Sdc4
C3ar1	2.91788e-124	0.467491	0.863	0.695	4.00742e-120	Macs1	C3ar1
Gpat3	3.50356e-124	0.393424	0.486	0.29	4.81179e-120	Macs1	Gpat3
Il10rb	4.71316e-124	0.429287	0.894	0.814	6.47305e-120	Macs1	Il10rb
Procr	4.74841e-124	0.469006	0.283	0.125	6.52147e-120	Macs1	Procr
Tmem189	1.11142e-122	0.404167	0.884	0.752	1.52643e-118	Macs1	Tmem189
Frrs1	1.3045e-122	0.470078	0.597	0.438	1.7916e-118	Macs1	Frrs1
A530064D06Rik	1.03465e-121	0.32822	0.276	0.123	1.42099e-117	Macs1	A530064D06Rik
Mthfd1l	3.31884e-121	0.261655	0.263	0.114	4.55809e-117	Macs1	Mthfd1l
Chst11	4.83966e-121	0.30488	0.269	0.116	6.64679e-117	Macs1	Chst11
Fam129b	8.381e-120	0.396598	0.863	0.754	1.15105e-115	Macs1	Fam129b
Ehd1	2.77382e-119	0.45738	0.891	0.811	3.80956e-115	Macs1	Ehd1
Capn2	3.552e-119	0.423137	0.77	0.677	4.87831e-115	Macs1	Capn2
Morrbid	3.77221e-118	0.309917	0.333	0.168	5.18076e-114	Macs1	Morrbid
Lims1	9.26538e-118	0.452985	0.765	0.683	1.27251e-113	Macs1	Lims1
Impdh1	1.60738e-117	0.433053	0.441	0.272	2.20757e-113	Macs1	Impdh1
Dubr	2.95476e-117	0.318953	0.341	0.176	4.05806e-113	Macs1	Dubr
Pygl	3.4126e-117	0.461647	0.547	0.39	4.68687e-113	Macs1	Pygl
Camkk2	7.54647e-117	0.537719	0.588	0.436	1.03643e-112	Macs1	Camkk2
Fbxl3	1.92275e-116	0.425587	0.636	0.495	2.64071e-112	Macs1	Fbxl3
Lasp1	2.9501e-116	0.489045	0.76	0.644	4.05167e-112	Macs1	Lasp1
Ptprs	4.61885e-116	0.44461	0.398	0.235	6.34353e-112	Macs1	Ptprs
Nab1	7.62559e-116	0.435342	0.779	0.691	1.0473e-111	Macs1	Nab1
Serpinb2	1.67037e-115	1.78203	0.326	0.173	2.29408e-111	Macs1	Serpinb2
Gm49774	3.18089e-115	0.551142	0.362	0.2	4.36863e-111	Macs1	Gm49774
Iqsec1	1.71422e-114	0.346717	0.414	0.246	2.35432e-110	Macs1	Iqsec1
Ptbp3	2.74371e-114	0.371425	0.959	0.955	3.76821e-110	Macs1	Ptbp3
Olr1	2.94155e-114	0.678029	0.41	0.235	4.03992e-110	Macs1	Olr1
Cd274	3.71915e-114	0.439251	0.56	0.378	5.10788e-110	Macs1	Cd274
Fam102b	2.6962e-113	0.540659	0.62	0.475	3.70296e-109	Macs1	Fam102b
Klf7	6.00834e-113	0.491157	0.689	0.555	8.25185e-109	Macs1	Klf7
Ahnak2	7.75958e-113	0.352152	0.295	0.14	1.0657e-108	Macs1	Ahnak2
Plek	2.16562e-112	0.400736	0.985	0.957	2.97426e-108	Macs1	Plek
Zfand2a	2.95657e-111	0.498835	0.701	0.539	4.06056e-107	Macs1	Zfand2a
Nfkbia	3.92268e-111	0.512098	0.962	0.896	5.38741e-107	Macs1	Nfkbia
Gclc	2.62938e-110	0.650434	0.383	0.223	3.61119e-106	Macs1	Gclc
Fpr2	4.26389e-110	0.421609	0.328	0.17	5.85603e-106	Macs1	Fpr2
P4ha1	7.93856e-110	0.498426	0.782	0.663	1.09028e-105	Macs1	P4ha1
Nras	3.64379e-109	0.374036	0.772	0.687	5.00439e-105	Macs1	Nras
Pcna	3.69768e-109	0.476571	0.761	0.67	5.07839e-105	Macs1	Pcna
F13a1	7.32432e-109	0.359596	0.902	0.718	1.00592e-104	Macs1	F13a1
Msn	8.12011e-108	0.377638	0.941	0.942	1.11522e-103	Macs1	Msn
Atp2b4	6.39868e-107	0.399847	0.575	0.398	8.78795e-103	Macs1	Atp2b4
Fnip1	1.63668e-106	0.416083	0.786	0.663	2.24782e-102	Macs1	Fnip1
Gmfb	4.17973e-106	0.417275	0.707	0.602	5.74044e-102	Macs1	Gmfb
Tagln2	4.49804e-106	0.38324	0.957	0.945	6.1776e-102	Macs1	Tagln2
Soat1	1.03519e-105	0.416303	0.847	0.783	1.42174e-101	Macs1	Soat1
Sowahc	1.83881e-104	0.593603	0.64	0.496	2.52543e-100	Macs1	Sowahc
Vps4b	4.3304e-104	0.392943	0.819	0.761	5.94737e-100	Macs1	Vps4b
Higd1a	9.45078e-104	0.441446	0.788	0.72	1.29797e-99	Macs1	Higd1a
Tfec	3.70905e-102	0.360282	0.339	0.186	5.09402e-98	Macs1	Tfec
Gbe1	3.83031e-102	0.314641	0.272	0.133	5.26055e-98	Macs1	Gbe1
Tmem30a	4.39446e-102	0.401039	0.802	0.74	6.03535e-98	Macs1	Tmem30a
Ptgs2	4.80972e-102	1.06265	0.741	0.59	6.60567e-98	Macs1	Ptgs2
Rab32	5.05761e-102	0.49683	0.632	0.515	6.94612e-98	Macs1	Rab32
Gnptab	7.30654e-102	0.339506	0.472	0.31	1.00348e-97	Macs1	Gnptab
Retnlg	1.0177e-101	0.391414	0.544	0.393	1.39771e-97	Macs1	Retnlg
Sirt1	2.79992e-101	0.478109	0.519	0.366	3.84541e-97	Macs1	Sirt1
Slc16a3	1.25475e-100	0.314971	0.826	0.635	1.72327e-96	Macs1	Slc16a3
Notch2	1.36123e-100	0.380219	0.692	0.571	1.86951e-96	Macs1	Notch2
Egln1	1.57582e-100	0.413501	0.625	0.476	2.16424e-96	Macs1	Egln1
Dusp3	3.51284e-100	0.405774	0.831	0.751	4.82453e-96	Macs1	Dusp3
Slc31a2	1.57046e-99	0.449568	0.51	0.361	2.15687e-95	Macs1	Slc31a2
Zdhhc18	2.51209e-99	0.368945	0.497	0.34	3.4501e-95	Macs1	Zdhhc18
Ywhah	3.26666e-99	0.416068	0.894	0.863	4.48643e-95	Macs1	Ywhah
Gde1	2.40148e-98	0.430376	0.558	0.416	3.29819e-94	Macs1	Gde1
Npepps	1.62772e-97	0.408694	0.664	0.543	2.23551e-93	Macs1	Npepps
Atp6v1a	1.12065e-96	0.362408	0.884	0.784	1.5391e-92	Macs1	Atp6v1a
Nedd9	1.71858e-96	0.341535	0.314	0.169	2.3603e-92	Macs1	Nedd9
Plp2	2.51684e-96	0.343523	0.588	0.431	3.45662e-92	Macs1	Plp2
Slc35e4	2.33359e-95	0.36305	0.402	0.249	3.20495e-91	Macs1	Slc35e4
Edem1	1.19766e-94	0.400194	0.85	0.79	1.64487e-90	Macs1	Edem1
Ptpre	3.75048e-94	0.452541	0.713	0.619	5.15091e-90	Macs1	Ptpre
Ikbke	9.06118e-94	0.335298	0.385	0.234	1.24446e-89	Macs1	Ikbke
Hist1h2bc	1.02112e-93	1.07966	0.497	0.352	1.40241e-89	Macs1	Hist1h2bc
Anpep	1.65232e-93	0.583558	0.317	0.18	2.2693e-89	Macs1	Anpep
C3	3.98146e-93	0.443948	0.638	0.491	5.46814e-89	Macs1	C3
Glipr2	4.61495e-93	0.335861	0.419	0.266	6.33817e-89	Macs1	Glipr2
Pqlc3	7.30416e-93	0.357999	0.449	0.303	1.00315e-88	Macs1	Pqlc3
Apbb1ip	1.39803e-92	0.418557	0.783	0.724	1.92005e-88	Macs1	Apbb1ip
Scd2	1.55966e-92	0.477706	0.349	0.204	2.14203e-88	Macs1	Scd2
Rapgef1	7.80946e-92	0.297685	0.372	0.229	1.07255e-87	Macs1	Rapgef1
Tnip1	2.17642e-91	0.471408	0.527	0.393	2.9891e-87	Macs1	Tnip1
Map4k3	5.0226e-91	0.300795	0.375	0.225	6.89803e-87	Macs1	Map4k3
Wsb1	5.43137e-91	0.464345	0.806	0.709	7.45944e-87	Macs1	Wsb1
Oser1	1.45807e-90	0.381952	0.611	0.486	2.00251e-86	Macs1	Oser1
Ralgds	3.01526e-90	0.393267	0.573	0.418	4.14116e-86	Macs1	Ralgds
Rffl	4.11179e-90	0.269893	0.347	0.198	5.64713e-86	Macs1	Rffl
Mcl1	1.57987e-89	0.309955	0.995	0.992	2.1698e-85	Macs1	Mcl1
Malat1	3.03777e-89	0.458844	1	0.999	4.17207e-85	Macs1	Malat1
Inf2	3.23855e-88	0.261932	0.365	0.216	4.44783e-84	Macs1	Inf2
Xiap	1.05621e-87	0.378234	0.759	0.698	1.4506e-83	Macs1	Xiap
Impa2	1.25013e-87	0.346114	0.38	0.233	1.71692e-83	Macs1	Impa2
Tcf7l2	1.40145e-87	0.333551	0.335	0.191	1.92475e-83	Macs1	Tcf7l2
Spop	1.616e-87	0.430625	0.756	0.701	2.21942e-83	Macs1	Spop
Sash1	1.70806e-87	0.36608	0.646	0.49	2.34585e-83	Macs1	Sash1
Tmem184b	9.83128e-87	0.308263	0.402	0.26	1.35023e-82	Macs1	Tmem184b
Cdk6	1.23495e-86	0.39227	0.466	0.322	1.69608e-82	Macs1	Cdk6
Itga5	1.55407e-86	0.371044	0.662	0.529	2.13436e-82	Macs1	Itga5
Kif1c	3.75013e-86	0.329435	0.517	0.377	5.15043e-82	Macs1	Kif1c
Tlr2	7.00731e-86	0.505735	0.739	0.634	9.62385e-82	Macs1	Tlr2
Atp6v1e1	7.81367e-86	0.34432	0.847	0.812	1.07313e-81	Macs1	Atp6v1e1
Diaph1	2.34945e-85	0.316251	0.875	0.845	3.22673e-81	Macs1	Diaph1
Abcc5	4.57729e-85	0.351863	0.343	0.206	6.28645e-81	Macs1	Abcc5
Pla2g7	5.60036e-85	0.477443	0.886	0.796	7.69154e-81	Macs1	Pla2g7
Tuba1c	1.60728e-84	0.416627	0.85	0.781	2.20743e-80	Macs1	Tuba1c
Cdc42ep2	5.12868e-84	0.319695	0.336	0.192	7.04374e-80	Macs1	Cdc42ep2
Blcap	5.14895e-84	0.339437	0.513	0.373	7.07157e-80	Macs1	Blcap
Klhl24	2.18462e-83	0.357411	0.592	0.465	3.00036e-79	Macs1	Klhl24
Lrif1	7.80307e-83	0.358851	0.457	0.316	1.07167e-78	Macs1	Lrif1
Nampt	2.18107e-82	0.383524	0.756	0.661	2.99548e-78	Macs1	Nampt
Zmiz1	3.3245e-82	0.36716	0.763	0.687	4.56586e-78	Macs1	Zmiz1
Ikbkg	2.67154e-81	0.272942	0.262	0.138	3.66909e-77	Macs1	Ikbkg
Areg	4.10219e-81	0.742116	0.287	0.149	5.63395e-77	Macs1	Areg
Slc2a1	1.32165e-80	0.412846	0.744	0.592	1.81515e-76	Macs1	Slc2a1
Cflar	3.75465e-80	0.397335	0.859	0.809	5.15663e-76	Macs1	Cflar
Alcam	5.75521e-80	0.39871	0.693	0.597	7.90421e-76	Macs1	Alcam
Txnip	1.02473e-79	0.544094	0.564	0.43	1.40737e-75	Macs1	Txnip
Rnf149	4.97809e-79	0.360896	0.759	0.668	6.83691e-75	Macs1	Rnf149
Arl8a	9.02367e-79	0.299927	0.738	0.645	1.23931e-74	Macs1	Arl8a
Abr	9.80618e-79	0.314214	0.566	0.443	1.34678e-74	Macs1	Abr
Retreg1	3.74007e-78	0.334628	0.451	0.313	5.13661e-74	Macs1	Retreg1
Grk5	3.88699e-78	0.292773	0.37	0.232	5.33839e-74	Macs1	Grk5
Mt2	2.41771e-77	1.20485	0.545	0.428	3.32048e-73	Macs1	Mt2
Vapa	5.14034e-77	0.293928	0.905	0.883	7.05974e-73	Macs1	Vapa
Mapk6	6.31669e-77	0.347872	0.744	0.646	8.67535e-73	Macs1	Mapk6
Fnip2	7.53251e-77	0.374894	0.69	0.55	1.03451e-72	Macs1	Fnip2
Tnf	9.10709e-77	0.926583	0.376	0.243	1.25077e-72	Macs1	Tnf
Surf4	1.65321e-76	0.370789	0.768	0.729	2.27052e-72	Macs1	Surf4
Rgs1	2.01077e-76	0.516794	0.636	0.485	2.76159e-72	Macs1	Rgs1
Hnrnph1	3.87999e-76	0.405555	0.756	0.694	5.32878e-72	Macs1	Hnrnph1
Ncf1	4.86247e-76	0.727298	0.682	0.623	6.67811e-72	Macs1	Ncf1
Sat1	9.98911e-76	0.618703	0.919	0.912	1.37191e-71	Macs1	Sat1
Klf9	1.01207e-75	0.503364	0.336	0.207	1.38997e-71	Macs1	Klf9
Oga	6.23214e-75	0.36103	0.575	0.472	8.55922e-71	Macs1	Oga
AI504432	3.67279e-74	0.329679	0.621	0.482	5.04422e-70	Macs1	AI504432
Snx10	7.64858e-74	0.384686	0.561	0.456	1.05046e-69	Macs1	Snx10
Pecam1	7.7636e-74	0.311436	0.258	0.138	1.06625e-69	Macs1	Pecam1
Wsb2	1.967e-73	0.295759	0.608	0.492	2.70148e-69	Macs1	Wsb2
Calu	1.98806e-73	0.356122	0.579	0.475	2.73041e-69	Macs1	Calu
Cry1	2.51074e-73	0.250029	0.305	0.178	3.44825e-69	Macs1	Cry1
Map2k1	3.20511e-73	0.33138	0.616	0.519	4.4019e-69	Macs1	Map2k1
Itgb7	4.28791e-73	0.309269	0.521	0.371	5.88902e-69	Macs1	Itgb7
Txnrd1	5.0417e-73	0.408877	0.85	0.762	6.92427e-69	Macs1	Txnrd1
Ugp2	5.45812e-73	0.391134	0.64	0.562	7.49618e-69	Macs1	Ugp2
Pgm1	9.38042e-73	0.283891	0.347	0.213	1.28831e-68	Macs1	Pgm1
Stk24	1.43006e-71	0.342329	0.624	0.534	1.96404e-67	Macs1	Stk24
Pik3cb	2.99101e-71	0.268936	0.318	0.193	4.10785e-67	Macs1	Pik3cb
Lrp12	3.26319e-71	0.326826	0.362	0.231	4.48167e-67	Macs1	Lrp12
Kmt5a	4.5599e-71	0.409465	0.578	0.491	6.26256e-67	Macs1	Kmt5a
Tollip	1.11138e-70	0.311717	0.587	0.463	1.52637e-66	Macs1	Tollip
Arfgef1	1.19994e-70	0.366818	0.618	0.526	1.648e-66	Macs1	Arfgef1
Flrt3	1.28139e-70	0.459184	0.687	0.542	1.75986e-66	Macs1	Flrt3
Atp6v0e	1.34634e-70	0.321156	0.931	0.934	1.84907e-66	Macs1	Atp6v0e
Ap3s1	1.48702e-70	0.32934	0.747	0.696	2.04227e-66	Macs1	Ap3s1
Cd300lf	2.48815e-70	0.466276	0.531	0.401	3.41723e-66	Macs1	Cd300lf
Xpo1	3.40459e-70	0.346928	0.608	0.506	4.67586e-66	Macs1	Xpo1
Hist1h1c	5.56381e-70	1.07082	0.465	0.354	7.64134e-66	Macs1	Hist1h1c
Hbp1	6.59278e-70	0.379836	0.555	0.453	9.05453e-66	Macs1	Hbp1
Kansl1l	1.09503e-69	0.313278	0.414	0.284	1.50391e-65	Macs1	Kansl1l
Eea1	1.22623e-69	0.343074	0.765	0.69	1.6841e-65	Macs1	Eea1
Eaf1	1.30657e-69	0.289394	0.557	0.415	1.79444e-65	Macs1	Eaf1
Wwc1	1.8368e-69	0.340635	0.264	0.144	2.52267e-65	Macs1	Wwc1
Pmepa1	2.06363e-69	0.386308	0.322	0.19	2.83419e-65	Macs1	Pmepa1
Fmn1	2.27103e-69	0.250904	0.318	0.192	3.11903e-65	Macs1	Fmn1
Rhoc	5.98325e-69	0.33992	0.29	0.167	8.21739e-65	Macs1	Rhoc
Sntb2	7.76952e-69	0.341968	0.513	0.393	1.06707e-64	Macs1	Sntb2
Sestd1	8.13106e-69	0.315966	0.618	0.514	1.11672e-64	Macs1	Sestd1
Slc15a3	1.73771e-68	0.310718	0.842	0.763	2.38656e-64	Macs1	Slc15a3
Atf7ip	2.2983e-68	0.412691	0.601	0.498	3.15648e-64	Macs1	Atf7ip
Vmp1	2.45718e-68	0.367148	0.783	0.738	3.3747e-64	Macs1	Vmp1
Mapk3	3.43661e-68	0.338738	0.685	0.613	4.71983e-64	Macs1	Mapk3
Baiap2	4.4282e-68	0.375105	0.553	0.431	6.08169e-64	Macs1	Baiap2
Usp25	4.71599e-68	0.334787	0.716	0.65	6.47694e-64	Macs1	Usp25
Adam10	7.22463e-68	0.326626	0.687	0.61	9.92231e-64	Macs1	Adam10
Mir22hg	1.17424e-67	0.393225	0.568	0.455	1.6127e-63	Macs1	Mir22hg
Katnbl1	1.79296e-67	0.363815	0.546	0.432	2.46245e-63	Macs1	Katnbl1
Tsc22d3	1.81521e-67	0.465779	0.695	0.612	2.49301e-63	Macs1	Tsc22d3
Ankrd28	2.66095e-67	0.355057	0.526	0.395	3.65455e-63	Macs1	Ankrd28
Anxa4	5.12706e-67	0.329374	0.694	0.612	7.0415e-63	Macs1	Anxa4
Cited2	8.20994e-67	0.619807	0.585	0.464	1.12755e-62	Macs1	Cited2
Maf	2.28377e-66	0.383557	0.763	0.608	3.13653e-62	Macs1	Maf
Prdx1	5.11611e-66	1.05948	0.925	0.939	7.02647e-62	Macs1	Prdx1
Slc27a1	1.51653e-65	0.311656	0.392	0.264	2.0828e-61	Macs1	Slc27a1
Serpinb8	3.0468e-65	0.37165	0.543	0.423	4.18448e-61	Macs1	Serpinb8
Bri3	4.54728e-65	0.289677	0.918	0.924	6.24523e-61	Macs1	Bri3
Tmsb10	7.40581e-65	0.443664	0.974	0.951	1.01711e-60	Macs1	Tmsb10
Atp8b4	1.96178e-64	0.290137	0.508	0.388	2.69431e-60	Macs1	Atp8b4
Hopx	2.06639e-64	0.468412	0.394	0.275	2.83797e-60	Macs1	Hopx
Gramd1b	3.11402e-64	0.259637	0.329	0.206	4.2768e-60	Macs1	Gramd1b
Pf4	6.364e-64	0.423599	0.764	0.587	8.74032e-60	Macs1	Pf4
Creb5	1.00241e-63	0.332673	0.394	0.266	1.37671e-59	Macs1	Creb5
1810013L24Rik	1.65371e-63	0.336818	0.621	0.532	2.27121e-59	Macs1	1810013L24Rik
Slc38a2	2.42744e-63	0.400793	0.843	0.813	3.33385e-59	Macs1	Slc38a2
Rhou	2.44531e-63	0.368131	0.39	0.262	3.35839e-59	Macs1	Rhou
Pbx1	4.92292e-63	0.353772	0.409	0.282	6.76114e-59	Macs1	Pbx1
Gtf2a1	6.02148e-63	0.362441	0.563	0.458	8.26991e-59	Macs1	Gtf2a1
Parvb	1.13662e-62	0.26747	0.447	0.321	1.56103e-58	Macs1	Parvb
Pik3ca	1.58473e-62	0.284552	0.471	0.354	2.17646e-58	Macs1	Pik3ca
Ubc	3.76159e-62	0.379972	0.996	0.991	5.16616e-58	Macs1	Ubc
Atp6ap1	1.30433e-61	0.259422	0.854	0.819	1.79137e-57	Macs1	Atp6ap1
Il1rn	1.59615e-61	0.40422	0.799	0.69	2.19215e-57	Macs1	Il1rn
Mmp19	1.83209e-61	0.571772	0.695	0.588	2.51619e-57	Macs1	Mmp19
Pttg1ip	2.4293e-61	0.306944	0.579	0.484	3.3364e-57	Macs1	Pttg1ip
1700017B05Rik	4.24163e-61	0.366536	0.51	0.38	5.82545e-57	Macs1	1700017B05Rik
Actn4	4.89841e-61	0.295058	0.751	0.688	6.72748e-57	Macs1	Actn4
Tsc22d1	5.35992e-61	0.45918	0.406	0.297	7.36131e-57	Macs1	Tsc22d1
Clic4	6.53999e-61	0.29163	0.841	0.79	8.98202e-57	Macs1	Clic4
Zbtb7a	6.44394e-60	0.39423	0.728	0.681	8.85011e-56	Macs1	Zbtb7a
Hk1	9.38479e-60	0.303813	0.421	0.303	1.28891e-55	Macs1	Hk1
Sema4d	9.59774e-60	0.339991	0.511	0.394	1.31815e-55	Macs1	Sema4d
Sypl	1.19381e-59	0.284379	0.726	0.651	1.63958e-55	Macs1	Sypl
Rab6a	2.05537e-59	0.307277	0.696	0.638	2.82285e-55	Macs1	Rab6a
Smim14	2.1267e-59	0.314624	0.673	0.608	2.92081e-55	Macs1	Smim14
Id2	2.2103e-59	0.377301	0.794	0.673	3.03562e-55	Macs1	Id2
C5ar1	3.20095e-59	0.314545	0.829	0.695	4.39618e-55	Macs1	C5ar1
Ccl4	4.58176e-59	0.25919	0.552	0.425	6.29259e-55	Macs1	Ccl4
Eif4ebp1	3.08371e-58	0.334455	0.656	0.583	4.23517e-54	Macs1	Eif4ebp1
Cggbp1	4.11286e-58	0.307165	0.811	0.802	5.64861e-54	Macs1	Cggbp1
Rdh11	4.70671e-58	0.267605	0.267	0.157	6.46419e-54	Macs1	Rdh11
Cpeb4	8.09767e-58	0.438504	0.644	0.566	1.11213e-53	Macs1	Cpeb4
Pdk1	9.13313e-58	0.257223	0.371	0.252	1.25434e-53	Macs1	Pdk1
Galnt6	1.44208e-57	0.295417	0.417	0.303	1.98056e-53	Macs1	Galnt6
Rsrp1	3.509e-57	0.290294	0.946	0.931	4.81925e-53	Macs1	Rsrp1
Cln5	9.36194e-57	0.28198	0.433	0.327	1.28577e-52	Macs1	Cln5
Foxn2	9.96773e-57	0.312562	0.599	0.521	1.36897e-52	Macs1	Foxn2
Rhbdf2	2.49113e-56	0.254212	0.523	0.408	3.42132e-52	Macs1	Rhbdf2
Ptpn22	2.97295e-56	0.317909	0.297	0.191	4.08304e-52	Macs1	Ptpn22
Ppp4r2	3.23123e-56	0.291452	0.87	0.831	4.43777e-52	Macs1	Ppp4r2
Prkcd	5.23857e-56	0.33745	0.797	0.781	7.19466e-52	Macs1	Prkcd
Igsf6	9.87991e-56	0.364867	0.641	0.57	1.35691e-51	Macs1	Igsf6
Slbp	1.02786e-55	0.335219	0.575	0.488	1.41167e-51	Macs1	Slbp
Atp6v1c1	3.43035e-55	0.287724	0.737	0.665	4.71125e-51	Macs1	Atp6v1c1
Gpx1	1.91661e-54	0.725119	0.963	0.958	2.63228e-50	Macs1	Gpx1
Nr3c1	1.13556e-53	0.314694	0.635	0.57	1.55958e-49	Macs1	Nr3c1
Celf1	1.55918e-53	0.30756	0.691	0.615	2.14138e-49	Macs1	Celf1
Elk3	1.87639e-53	0.308102	0.645	0.557	2.57703e-49	Macs1	Elk3
Hspa4l	1.94866e-53	0.39049	0.58	0.482	2.67629e-49	Macs1	Hspa4l
Slc8b1	3.68502e-53	0.254196	0.407	0.292	5.06101e-49	Macs1	Slc8b1
Zfand5	4.60865e-53	0.403111	0.821	0.786	6.32953e-49	Macs1	Zfand5
Slc9a3r1	8.41148e-53	0.292808	0.529	0.436	1.15523e-48	Macs1	Slc9a3r1
Cul3	9.02132e-53	0.288133	0.72	0.673	1.23899e-48	Macs1	Cul3
Phlda1	1.22082e-52	0.575364	0.732	0.64	1.67667e-48	Macs1	Phlda1
Gm20186	1.88299e-52	0.253249	0.425	0.311	2.5861e-48	Macs1	Gm20186
Ptgr1	2.34875e-52	0.608095	0.294	0.198	3.22578e-48	Macs1	Ptgr1
Tbc1d9	2.8999e-52	0.318985	0.527	0.435	3.98273e-48	Macs1	Tbc1d9
Stx3	2.68899e-51	0.282061	0.451	0.338	3.69306e-47	Macs1	Stx3
Syk	1.01622e-50	0.257091	0.836	0.8	1.39567e-46	Macs1	Syk
Clec4n	2.00081e-50	0.541467	0.703	0.651	2.74791e-46	Macs1	Clec4n
Slc25a30	4.5971e-50	0.317354	0.419	0.32	6.31366e-46	Macs1	Slc25a30
Man2a1	5.71594e-50	0.31	0.781	0.733	7.85027e-46	Macs1	Man2a1
Sms	6.67007e-50	0.267357	0.42	0.314	9.16067e-46	Macs1	Sms
Wwp2	7.32451e-50	0.253926	0.457	0.359	1.00595e-45	Macs1	Wwp2
Fus	8.21904e-50	0.285044	0.845	0.831	1.1288e-45	Macs1	Fus
Afg3l2	1.46054e-49	0.284641	0.408	0.309	2.00591e-45	Macs1	Afg3l2
Cstdc4	3.52834e-49	0.525186	0.294	0.193	4.84582e-45	Macs1	Cstdc4
Cnppd1	3.74086e-49	0.280612	0.6	0.526	5.1377e-45	Macs1	Cnppd1
Slc25a24	3.00588e-48	0.265516	0.421	0.322	4.12828e-44	Macs1	Slc25a24
Plxnd1	4.05588e-48	0.326312	0.546	0.453	5.57034e-44	Macs1	Plxnd1
Xylt1	5.03866e-48	0.269392	0.479	0.369	6.92009e-44	Macs1	Xylt1
Cers2	5.65188e-48	0.261568	0.723	0.673	7.76229e-44	Macs1	Cers2
Gch1	1.16361e-47	0.31463	0.635	0.554	1.5981e-43	Macs1	Gch1
Wfdc21	1.33515e-47	0.37509	0.259	0.159	1.83369e-43	Macs1	Wfdc21
Pik3r5	1.64526e-47	0.262377	0.654	0.573	2.2596e-43	Macs1	Pik3r5
Ldlr	1.74254e-47	0.277612	0.578	0.47	2.39321e-43	Macs1	Ldlr
Noct	1.81481e-47	0.288331	0.612	0.52	2.49245e-43	Macs1	Noct
Mtss1	2.02331e-47	0.342393	0.569	0.456	2.77881e-43	Macs1	Mtss1
Ptafr	2.39088e-47	0.298414	0.797	0.717	3.28363e-43	Macs1	Ptafr
Tnfaip3	1.098e-46	0.530621	0.726	0.66	1.50799e-42	Macs1	Tnfaip3
Epb41l2	1.27615e-46	0.280179	0.84	0.802	1.75267e-42	Macs1	Epb41l2
Cpeb2	5.56084e-46	0.31444	0.512	0.416	7.63726e-42	Macs1	Cpeb2
Pum2	6.08001e-46	0.261088	0.771	0.745	8.35028e-42	Macs1	Pum2
Rapgef2	6.85468e-46	0.287106	0.581	0.486	9.41421e-42	Macs1	Rapgef2
Mef2a	9.21081e-46	0.286669	0.827	0.799	1.26501e-41	Macs1	Mef2a
Apoc2	1.13704e-45	0.269275	0.591	0.47	1.5616e-41	Macs1	Apoc2
Nrp2	2.21269e-45	0.258382	0.625	0.511	3.0389e-41	Macs1	Nrp2
Mindy1	2.45471e-45	0.290831	0.546	0.449	3.3713e-41	Macs1	Mindy1
Peak1	5.03376e-45	0.262192	0.572	0.475	6.91336e-41	Macs1	Peak1
Akap13	1.21037e-44	0.333366	0.831	0.831	1.66232e-40	Macs1	Akap13
Ubap1	6.77923e-44	0.250826	0.473	0.384	9.3106e-40	Macs1	Ubap1
Hsp90aa1	6.90852e-44	0.566856	0.995	0.981	9.48817e-40	Macs1	Hsp90aa1
Esyt2	1.06699e-43	0.287822	0.445	0.355	1.4654e-39	Macs1	Esyt2
Slc37a2	1.28386e-43	0.30586	0.529	0.433	1.76325e-39	Macs1	Slc37a2
Sav1	2.4327e-43	0.259857	0.513	0.426	3.34106e-39	Macs1	Sav1
Hdgf	2.56471e-43	0.270196	0.711	0.675	3.52238e-39	Macs1	Hdgf
Fbxo33	5.61319e-43	0.274288	0.439	0.343	7.70916e-39	Macs1	Fbxo33
Zswim6	5.96461e-43	0.289196	0.637	0.561	8.19179e-39	Macs1	Zswim6
Ppp1r2	1.25558e-42	0.265441	0.711	0.673	1.72442e-38	Macs1	Ppp1r2
Anxa1	4.5856e-42	0.424588	0.826	0.813	6.29787e-38	Macs1	Anxa1
Sertad2	5.20129e-42	0.261068	0.47	0.382	7.14345e-38	Macs1	Sertad2
Rb1cc1	3.80951e-41	0.321125	0.599	0.543	5.23198e-37	Macs1	Rb1cc1
Ttc39b	5.86433e-41	0.262867	0.507	0.414	8.05407e-37	Macs1	Ttc39b
Dusp1	7.63927e-41	0.505584	0.892	0.854	1.04918e-36	Macs1	Dusp1
Ube2z	1.15648e-40	0.252781	0.589	0.52	1.5883e-36	Macs1	Ube2z
Klf10	7.20208e-40	0.323821	0.387	0.296	9.89134e-36	Macs1	Klf10
Ckap4	7.29453e-40	0.264162	0.482	0.39	1.00183e-35	Macs1	Ckap4
Tubb4b	1.54081e-39	0.263315	0.473	0.385	2.11615e-35	Macs1	Tubb4b
Morf4l2	1.56572e-39	0.254644	0.761	0.734	2.15037e-35	Macs1	Morf4l2
1810058I24Rik	1.84514e-39	0.290521	0.698	0.677	2.53411e-35	Macs1	1810058I24Rik
Sh3pxd2b	2.46062e-39	0.282387	0.686	0.628	3.37941e-35	Macs1	Sh3pxd2b
Asph	3.43123e-39	0.257739	0.55	0.464	4.71245e-35	Macs1	Asph
Adam17	3.55583e-39	0.254806	0.705	0.666	4.88358e-35	Macs1	Adam17
Tmbim1	3.7525e-39	0.284737	0.642	0.578	5.15369e-35	Macs1	Tmbim1
Snx1	6.37465e-39	0.279159	0.654	0.623	8.75495e-35	Macs1	Snx1
Gas2l3	1.24776e-38	0.300796	0.584	0.487	1.71368e-34	Macs1	Gas2l3
N4bp1	3.28744e-38	0.318983	0.676	0.631	4.51496e-34	Macs1	N4bp1
Gas7	5.62658e-38	0.254335	0.656	0.566	7.72754e-34	Macs1	Gas7
Fam126a	2.04933e-37	0.273204	0.464	0.39	2.81454e-33	Macs1	Fam126a
Tob1	2.21034e-37	0.375531	0.381	0.295	3.03568e-33	Macs1	Tob1
Map3k20	5.18971e-37	0.255148	0.395	0.31	7.12755e-33	Macs1	Map3k20
Cd80	5.37613e-37	0.276067	0.535	0.442	7.38357e-33	Macs1	Cd80
Sertad1	9.04267e-37	0.309332	0.647	0.572	1.24192e-32	Macs1	Sertad1
Adgrl2	3.61776e-36	0.263477	0.251	0.168	4.96863e-32	Macs1	Adgrl2
Jarid2	1.00038e-35	0.266326	0.841	0.817	1.37392e-31	Macs1	Jarid2
Zc3h12c	1.30209e-35	0.272795	0.269	0.183	1.78829e-31	Macs1	Zc3h12c
Ankrd12	1.4159e-35	0.290205	0.652	0.598	1.9446e-31	Macs1	Ankrd12
Irs2	2.47672e-35	0.293831	0.423	0.332	3.40153e-31	Macs1	Irs2
Nfkbiz	2.83387e-35	0.484912	0.614	0.557	3.89204e-31	Macs1	Nfkbiz
Rnf6	4.23721e-35	0.253342	0.546	0.487	5.81939e-31	Macs1	Rnf6
Hgsnat	4.78791e-35	0.329684	0.373	0.291	6.57572e-31	Macs1	Hgsnat
G3bp1	1.55797e-34	0.284928	0.725	0.702	2.13972e-30	Macs1	G3bp1
Dnajb9	2.08638e-34	0.347991	0.584	0.532	2.86543e-30	Macs1	Dnajb9
Rcbtb2	3.32643e-34	0.283674	0.447	0.368	4.56852e-30	Macs1	Rcbtb2
Slfn4	5.88824e-34	0.32329	0.262	0.18	8.08692e-30	Macs1	Slfn4
Dhx40	1.62883e-31	0.443714	0.475	0.412	2.23704e-27	Macs1	Dhx40
Stk10	5.73051e-31	0.272923	0.315	0.239	7.87029e-27	Macs1	Stk10
Il13ra1	6.90218e-31	0.279969	0.537	0.485	9.47945e-27	Macs1	Il13ra1
Chic2	3.33137e-30	0.251026	0.672	0.655	4.5753e-26	Macs1	Chic2
Adgre5	3.45255e-30	0.312735	0.545	0.478	4.74173e-26	Macs1	Adgre5
Pabpc1	8.91665e-30	0.27581	0.983	0.988	1.22461e-25	Macs1	Pabpc1
Plk2	6.49533e-29	0.725447	0.338	0.271	8.92069e-25	Macs1	Plk2
Macf1	7.58578e-29	0.2593	0.722	0.728	1.04183e-24	Macs1	Macf1
Slc48a1	2.78575e-28	0.314655	0.436	0.378	3.82594e-24	Macs1	Slc48a1
H2-Q7	1.04562e-27	0.260121	0.416	0.339	1.43605e-23	Macs1	H2-Q7
Hspa1b	4.22103e-27	0.554792	0.901	0.871	5.79717e-23	Macs1	Hspa1b
Alas1	4.46092e-27	0.345597	0.539	0.493	6.12662e-23	Macs1	Alas1
Cyb5a	1.53117e-26	0.39902	0.54	0.515	2.10291e-22	Macs1	Cyb5a
Slc39a14	1.94601e-26	0.259171	0.576	0.505	2.67265e-22	Macs1	Slc39a14
Hexim1	6.14726e-26	0.303778	0.366	0.305	8.44264e-22	Macs1	Hexim1
Abcg1	1.02849e-25	0.305361	0.485	0.423	1.41253e-21	Macs1	Abcg1
Pcf11	6.05363e-25	0.256488	0.568	0.528	8.31405e-21	Macs1	Pcf11
Cdk2ap2	3.85779e-24	0.287896	0.703	0.691	5.29829e-20	Macs1	Cdk2ap2
Vdac1	3.96084e-23	0.272395	0.643	0.648	5.43982e-19	Macs1	Vdac1
Arf2	8.1228e-23	0.315737	0.586	0.554	1.11559e-18	Macs1	Arf2
Chka	8.34138e-23	0.312237	0.324	0.256	1.14561e-18	Macs1	Chka
Dleu2	1.03588e-21	0.351388	0.494	0.457	1.42268e-17	Macs1	Dleu2
Col3a1	1.66506e-20	0.256496	0.426	0.384	2.28679e-16	Macs1	Col3a1
Ccl2	5.23559e-19	0.536277	0.681	0.616	7.19055e-15	Macs1	Ccl2
Rsbn1	1.77154e-18	0.328414	0.426	0.388	2.43303e-14	Macs1	Rsbn1
Acp5	2.23255e-18	0.253772	0.3	0.243	3.06618e-14	Macs1	Acp5
Lrrc8d	2.11705e-17	0.262687	0.523	0.499	2.90756e-13	Macs1	Lrrc8d
Kctd12	7.10473e-15	0.451563	0.816	0.849	9.75763e-11	Macs1	Kctd12
Zfp36l1	2.6254e-14	0.344191	0.839	0.86	3.60573e-10	Macs1	Zfp36l1
H1f0	3.48052e-14	0.613787	0.31	0.272	4.78015e-10	Macs1	H1f0
Ifrd1	3.85123e-08	0.257762	0.931	0.904	0.000528927	Macs1	Ifrd1
Mt1	7.75455e-08	0.355307	0.897	0.901	0.00106501	Macs1	Mt1
G530011O06Rik	0.000447992	0.252117	0.362	0.354	1	Macs1	G530011O06Rik
Ccl7	0	1.80672	0.771	0.403	0	Macs2	Ccl7
Ctsb	0	1.67867	1	0.979	0	Macs2	Ctsb
Lgmn	0	1.63353	1	0.86	0	Macs2	Lgmn
Pf41	0	1.60722	0.972	0.571	0	Macs2	Pf4
Cd163	1.27706e-238	1.56684	0.4	0.133	1.75391e-234	Macs2	Cd163
Ccl8	0	1.4675	0.476	0.151	0	Macs2	Ccl8
Selenop	0	1.39027	0.973	0.682	0	Macs2	Selenop
Ednrb	0	1.3827	0.606	0.246	0	Macs2	Ednrb
Saa3	3.5447e-36	1.37868	0.484	0.376	4.86829e-32	Macs2	Saa3
Grn	0	1.33461	0.997	0.93	0	Macs2	Grn
C1qa	0	1.32972	0.875	0.381	0	Macs2	C1qa
Ctsl1	0	1.31422	0.991	0.834	0	Macs2	Ctsl
Mrc1	0	1.27991	0.96	0.601	0	Macs2	Mrc1
Timp2	0	1.2627	0.876	0.462	0	Macs2	Timp2
C1qc	0	1.25014	0.889	0.385	0	Macs2	C1qc
Hmox11	1.4333e-192	1.25005	0.94	0.768	1.96849e-188	Macs2	Hmox1
Serpinb6a	0	1.22746	0.694	0.286	0	Macs2	Serpinb6a
Fabp5	0	1.21642	0.92	0.699	0	Macs2	Fabp5
Cbr2	0	1.20389	0.658	0.222	0	Macs2	Cbr2
Ppbp	6.53483e-125	1.20197	0.276	0.101	8.97494e-121	Macs2	Ppbp
Ctsd1	0	1.18144	0.988	0.873	0	Macs2	Ctsd
Odc1	2.60279e-181	1.16777	0.871	0.728	3.57467e-177	Macs2	Odc1
Lhfpl21	0	1.15102	0.775	0.382	0	Macs2	Lhfpl2
Ccl6	1.7286e-283	1.14035	0.962	0.808	2.37406e-279	Macs2	Ccl6
Apoe	0	1.11416	0.997	0.825	0	Macs2	Apoe
Stab1	0	1.09899	0.773	0.388	0	Macs2	Stab1
Abca11	0	1.0666	0.973	0.783	0	Macs2	Abca1
Ccl21	5.99677e-198	1.06381	0.847	0.598	8.23596e-194	Macs2	Ccl2
Lamp1	0	1.04296	0.998	0.956	0	Macs2	Lamp1
Fcgrt	2.63474e-262	1.02413	0.664	0.35	3.61855e-258	Macs2	Fcgrt
Folr2	0	0.987716	0.681	0.207	0	Macs2	Folr2
Psap1	0	0.987208	0.999	0.983	0	Macs2	Psap
Gas6	0	0.976317	0.519	0.158	0	Macs2	Gas6
Sdc3	0	0.972812	0.893	0.63	0	Macs2	Sdc3
Atp6v1a1	0	0.954144	0.948	0.782	0	Macs2	Atp6v1a
Rnase4	0	0.937438	0.792	0.401	0	Macs2	Rnase4
Vat1	0	0.937215	0.778	0.463	0	Macs2	Vat1
Marcksl1	1.55661e-161	0.90579	0.825	0.655	2.13785e-157	Macs2	Marcksl1
Glul1	4.3905e-271	0.903921	0.904	0.684	6.02992e-267	Macs2	Glul
Wwp1	0	0.901859	0.695	0.321	0	Macs2	Wwp1
Sdcbp1	0	0.893501	0.994	0.963	0	Macs2	Sdcbp
Hbegf	2.99122e-146	0.890449	0.428	0.201	4.10815e-142	Macs2	Hbegf
Cd63	0	0.88926	0.923	0.605	0	Macs2	Cd63
Cd38	1.21323e-197	0.875073	0.702	0.464	1.66625e-193	Macs2	Cd38
Pltp	7.07282e-256	0.861056	0.831	0.496	9.71381e-252	Macs2	Pltp
Ms4a7	0	0.842068	0.843	0.425	0	Macs2	Ms4a7
Mmp9	6.20337e-90	0.83157	0.27	0.117	8.51971e-86	Macs2	Mmp9
Wfdc17	1.82707e-83	0.824462	0.926	0.837	2.5093e-79	Macs2	Wfdc17
Gns	0	0.815318	0.863	0.631	0	Macs2	Gns
Fem1b	8.22816e-187	0.814176	0.575	0.321	1.13006e-182	Macs2	Fem1b
Atp6v1b21	4.91411e-272	0.810902	0.905	0.746	6.74904e-268	Macs2	Atp6v1b2
B2m	0	0.808135	1	0.999	0	Macs2	B2m
S100a91	6.92609e-165	0.806182	0.919	0.782	9.5123e-161	Macs2	S100a9
C1qb	0	0.793575	0.898	0.43	0	Macs2	C1qb
Ctss	0	0.792511	0.998	0.98	0	Macs2	Ctss
Rgl1	7.7042e-241	0.786691	0.824	0.562	1.05809e-236	Macs2	Rgl1
Sgpl1	6.62078e-283	0.784395	0.901	0.783	9.09298e-279	Macs2	Sgpl1
Mcfd2	7.21346e-203	0.77734	0.732	0.494	9.90697e-199	Macs2	Mcfd2
Igfbp4	1.6345e-289	0.769338	0.558	0.209	2.24482e-285	Macs2	Igfbp4
C3ar11	9.32681e-267	0.768021	0.933	0.697	1.28094e-262	Macs2	C3ar1
Mmp141	7.12213e-158	0.763648	0.732	0.506	9.78153e-154	Macs2	Mmp14
Mfsd1	7.53362e-306	0.759788	0.906	0.748	1.03467e-301	Macs2	Mfsd1
Itm2b	0	0.75905	0.999	0.982	0	Macs2	Itm2b
Mafb	2.6029e-189	0.757041	0.979	0.781	3.57483e-185	Macs2	Mafb
Dhrs3	1.83093e-278	0.756906	0.733	0.412	2.5146e-274	Macs2	Dhrs3
Gas2l31	1.81719e-217	0.755299	0.759	0.47	2.49573e-213	Macs2	Gas2l3
Emp11	1.08681e-217	0.752512	0.957	0.803	1.49262e-213	Macs2	Emp1
Tmem8	0	0.751237	0.499	0.154	0	Macs2	Tmem8
Adgre1	1.31773e-259	0.748825	0.899	0.657	1.80977e-255	Macs2	Adgre1
Cltc	4.36722e-274	0.748197	0.965	0.929	5.99794e-270	Macs2	Cltc
Nrp1	5.95697e-281	0.746442	0.635	0.283	8.1813e-277	Macs2	Nrp1
Rhob1	7.94825e-122	0.743238	0.792	0.607	1.09161e-117	Macs2	Rhob
Ap1b1	4.7422e-269	0.741223	0.743	0.425	6.51294e-265	Macs2	Ap1b1
Sash11	5.15197e-245	0.737842	0.776	0.483	7.07572e-241	Macs2	Sash1
Trim251	2.54446e-160	0.734231	0.88	0.77	3.49456e-156	Macs2	Trim25
Il1rn1	2.84432e-72	0.72912	0.809	0.696	3.90639e-68	Macs2	Il1rn
Man1a	5.55897e-218	0.725517	0.815	0.619	7.63468e-214	Macs2	Man1a
Serinc3	9.76896e-237	0.720946	0.965	0.907	1.34167e-232	Macs2	Serinc3
Dusp5	4.49003e-106	0.720839	0.827	0.711	6.16661e-102	Macs2	Dusp5
Rab7b	5.27704e-193	0.717125	0.841	0.627	7.24749e-189	Macs2	Rab7b
Mpeg1	4.75812e-187	0.71663	0.928	0.821	6.53481e-183	Macs2	Mpeg1
Maf1	2.14537e-188	0.713329	0.876	0.603	2.94645e-184	Macs2	Maf
Ccl24	3.54086e-94	0.713084	0.315	0.145	4.86302e-90	Macs2	Ccl24
Dazap2	9.75865e-298	0.707531	0.97	0.933	1.34025e-293	Macs2	Dazap2
Tpp1	2.35214e-254	0.703846	0.802	0.565	3.23043e-250	Macs2	Tpp1
Hexa	3.29095e-274	0.699556	0.928	0.821	4.5198e-270	Macs2	Hexa
Sirpa	1.31707e-256	0.692222	0.939	0.823	1.80887e-252	Macs2	Sirpa
Npl	2.47197e-202	0.687295	0.363	0.122	3.39501e-198	Macs2	Npl
H2-K1	2.55001e-240	0.67448	0.999	0.995	3.50218e-236	Macs2	H2-K1
Mindy11	1.75391e-196	0.673772	0.691	0.436	2.40881e-192	Macs2	Mindy1
Man2a11	1.39177e-185	0.666751	0.873	0.724	1.91145e-181	Macs2	Man2a1
F13a11	1.15583e-143	0.665691	0.915	0.729	1.58742e-139	Macs2	F13a1
Rab1a	6.05673e-231	0.665088	0.916	0.844	8.31832e-227	Macs2	Rab1a
Ap2a2	8.55261e-170	0.663086	0.828	0.669	1.17461e-165	Macs2	Ap2a2
Plin21	1.68619e-209	0.663034	0.981	0.903	2.31581e-205	Macs2	Plin2
Fnip21	9.11649e-175	0.661899	0.776	0.548	1.25206e-170	Macs2	Fnip2
Lgals3bp	4.76867e-193	0.658524	0.655	0.372	6.54929e-189	Macs2	Lgals3bp
Mtss11	5.95832e-157	0.655411	0.697	0.446	8.18315e-153	Macs2	Mtss1
Gpnmb	4.08465e-119	0.652712	0.333	0.14	5.60986e-115	Macs2	Gpnmb
Dab2	1.12428e-183	0.65238	0.955	0.789	1.54408e-179	Macs2	Dab2
Mtmr10	7.9657e-198	0.645488	0.577	0.299	1.09401e-193	Macs2	Mtmr10
Pmp221	8.57954e-155	0.642001	0.488	0.228	1.17831e-150	Macs2	Pmp22
Npc1	1.23128e-194	0.639725	0.792	0.577	1.69104e-190	Macs2	Npc1
Dnase2a	1.09425e-204	0.638562	0.704	0.447	1.50285e-200	Macs2	Dnase2a
Sqstm11	2.12448e-145	0.637478	0.939	0.87	2.91776e-141	Macs2	Sqstm1
Nrp21	5.36989e-200	0.629069	0.78	0.498	7.37501e-196	Macs2	Nrp2
Ap2m1	2.56769e-194	0.628008	0.874	0.788	3.52647e-190	Macs2	Ap2m1
Fcgr2b	2.02806e-153	0.627013	0.94	0.867	2.78534e-149	Macs2	Fcgr2b
Rsad2	1.14943e-57	0.624202	0.252	0.128	1.57863e-53	Macs2	Rsad2
Snx2	1.42063e-147	0.620904	0.84	0.696	1.95109e-143	Macs2	Snx2
Slc6a6	8.16852e-220	0.618924	0.915	0.823	1.12186e-215	Macs2	Slc6a6
Qk	4.37299e-212	0.61886	0.918	0.855	6.00586e-208	Macs2	Qk
Ralgds1	2.29132e-165	0.617871	0.659	0.417	3.1469e-161	Macs2	Ralgds
Xdh1	7.64033e-154	0.615326	0.749	0.543	1.04932e-149	Macs2	Xdh
Cerk	2.70808e-198	0.611519	0.753	0.538	3.71928e-194	Macs2	Cerk
Cd84	6.10948e-206	0.607273	0.772	0.527	8.39075e-202	Macs2	Cd84
Acp2	3.90197e-193	0.606146	0.695	0.436	5.35897e-189	Macs2	Acp2
Ccl12	9.34936e-76	0.605977	0.298	0.145	1.28404e-71	Macs2	Ccl12
Rtn41	1.05646e-204	0.604509	0.953	0.919	1.45094e-200	Macs2	Rtn4
Tmem106a	1.51282e-175	0.604078	0.742	0.521	2.0777e-171	Macs2	Tmem106a
Dusp31	4.55261e-178	0.602824	0.879	0.75	6.25255e-174	Macs2	Dusp3
Lasp11	1.74354e-142	0.601469	0.802	0.647	2.39458e-138	Macs2	Lasp1
Slc43a2	1.23815e-158	0.599361	0.71	0.498	1.70047e-154	Macs2	Slc43a2
Nus11	2.85452e-146	0.597995	0.816	0.669	3.9204e-142	Macs2	Nus1
Slc27a11	8.43675e-199	0.597639	0.529	0.255	1.1587e-194	Macs2	Slc27a1
Slc39a1	2.95343e-202	0.595599	0.756	0.541	4.05624e-198	Macs2	Slc39a1
Bach1	7.11787e-110	0.59535	0.861	0.767	9.77568e-106	Macs2	Bach1
Klf4	1.34688e-56	0.593324	0.811	0.71	1.8498e-52	Macs2	Klf4
Gja1	2.12766e-112	0.592769	0.413	0.208	2.92213e-108	Macs2	Gja1
Cebpa	1.52719e-183	0.590969	0.549	0.274	2.09745e-179	Macs2	Cebpa
Lipa	7.11733e-150	0.590914	0.663	0.442	9.77494e-146	Macs2	Lipa
St6galnac4	1.82776e-144	0.590284	0.64	0.416	2.51025e-140	Macs2	St6galnac4
Ms4a6d	7.72912e-159	0.588253	0.932	0.8	1.06152e-154	Macs2	Ms4a6d
Arl8a1	1.78238e-172	0.584187	0.799	0.643	2.44793e-168	Macs2	Arl8a
Tspan3	2.02709e-153	0.583454	0.727	0.509	2.78401e-149	Macs2	Tspan3
Rbm47	3.22714e-145	0.5827	0.81	0.643	4.43215e-141	Macs2	Rbm47
Atp6v1h	3.94678e-137	0.580439	0.758	0.605	5.42051e-133	Macs2	Atp6v1h
Lpin2	1.70608e-115	0.579896	0.684	0.514	2.34313e-111	Macs2	Lpin2
Rab7	5.20248e-244	0.57913	0.95	0.912	7.14509e-240	Macs2	Rab7
Gas71	4.82083e-126	0.579049	0.736	0.561	6.62093e-122	Macs2	Gas7
Efhd2	2.24876e-194	0.578834	0.984	0.945	3.08845e-190	Macs2	Efhd2
Adam9	1.27908e-158	0.57771	0.765	0.601	1.75669e-154	Macs2	Adam9
Gm424181	6.24569e-157	0.575941	1	1	8.57784e-153	Macs2	Gm42418
Atp6v1c11	6.49719e-160	0.574801	0.815	0.659	8.92325e-156	Macs2	Atp6v1c1
Mpp1	1.5435e-157	0.572604	0.74	0.536	2.11984e-153	Macs2	Mpp1
Tollip1	1.42711e-140	0.566448	0.662	0.461	1.95999e-136	Macs2	Tollip
Tns1	6.29764e-235	0.565767	0.416	0.141	8.64918e-231	Macs2	Tns1
Itsn1	4.24562e-253	0.563544	0.535	0.219	5.83094e-249	Macs2	Itsn1
Sh3bp51	1.04063e-130	0.562557	0.577	0.352	1.4292e-126	Macs2	Sh3bp5
Lfng	2.46799e-93	0.561162	0.651	0.485	3.38954e-89	Macs2	Lfng
Naa50	2.59317e-154	0.560197	0.833	0.689	3.56145e-150	Macs2	Naa50
Arap1	9.68742e-185	0.556378	0.75	0.524	1.33047e-180	Macs2	Arap1
Adam15	7.08009e-139	0.555444	0.793	0.644	9.72379e-135	Macs2	Adam15
Lamp2	2.04937e-224	0.554894	0.981	0.942	2.81461e-220	Macs2	Lamp2
Pi4k2a	1.54914e-141	0.554245	0.725	0.553	2.12759e-137	Macs2	Pi4k2a
Gltp	2.07068e-147	0.553819	0.829	0.697	2.84387e-143	Macs2	Gltp
Snx3	7.78657e-189	0.553388	0.939	0.916	1.06941e-184	Macs2	Snx3
Por	5.7596e-131	0.551388	0.864	0.727	7.91023e-127	Macs2	Por
Rilpl2	1.78725e-96	0.551275	0.721	0.573	2.45461e-92	Macs2	Rilpl2
Creg1	1.02286e-89	0.551013	0.805	0.735	1.40479e-85	Macs2	Creg1
Sypl1	5.77107e-159	0.550352	0.803	0.646	7.92599e-155	Macs2	Sypl
C5ar11	3.99532e-139	0.550317	0.888	0.696	5.48717e-135	Macs2	C5ar1
BC005537	4.43224e-164	0.550003	0.965	0.914	6.08724e-160	Macs2	BC005537
Uap1l1	1.19532e-164	0.548717	0.64	0.396	1.64166e-160	Macs2	Uap1l1
Gm26917	1.53814e-103	0.547263	0.812	0.686	2.11248e-99	Macs2	Gm26917
Osbpl81	6.23727e-134	0.546522	0.881	0.76	8.56627e-130	Macs2	Osbpl8
Cln8	4.14745e-148	0.545712	0.619	0.387	5.69611e-144	Macs2	Cln8
Ctsa	1.39537e-180	0.545539	0.952	0.883	1.9164e-176	Macs2	Ctsa
Lgals9	5.94657e-133	0.542817	0.657	0.451	8.16702e-129	Macs2	Lgals9
Rragc	7.19578e-137	0.54185	0.749	0.606	9.88269e-133	Macs2	Rragc
Irf7	4.24406e-49	0.539744	0.45	0.324	5.8288e-45	Macs2	Irf7
Kctd121	4.84209e-74	0.538187	0.885	0.838	6.65013e-70	Macs2	Kctd12
Clec4a1	1.31588e-116	0.537736	0.805	0.639	1.80722e-112	Macs2	Clec4a1
Rap1b1	1.82604e-206	0.537601	0.987	0.98	2.50788e-202	Macs2	Rap1b
Snx5	4.31865e-144	0.53694	0.878	0.763	5.93123e-140	Macs2	Snx5
Cmtm3	2.74185e-133	0.535699	0.735	0.561	3.76566e-129	Macs2	Cmtm3
Trf	3.27934e-77	0.534124	0.734	0.591	4.50385e-73	Macs2	Trf
Tapbp	2.14885e-129	0.532864	0.853	0.761	2.95123e-125	Macs2	Tapbp
Mef2a1	1.9914e-125	0.531259	0.867	0.796	2.73499e-121	Macs2	Mef2a
Ahnak1	3.98004e-149	0.531227	0.996	0.975	5.46619e-145	Macs2	Ahnak
Snx8	2.4615e-156	0.529522	0.637	0.405	3.38063e-152	Macs2	Snx8
Tmem50a	3.95471e-176	0.529318	0.928	0.86	5.43139e-172	Macs2	Tmem50a
Tmem65	2.38201e-119	0.528919	0.682	0.513	3.27145e-115	Macs2	Tmem65
Impact	5.56671e-107	0.528471	0.56	0.355	7.64532e-103	Macs2	Impact
Eif4e	1.16589e-90	0.528144	0.83	0.76	1.60124e-86	Macs2	Eif4e
Vps26a	1.54326e-148	0.527808	0.806	0.686	2.11952e-144	Macs2	Vps26a
Samd8	2.20511e-108	0.527166	0.633	0.449	3.0285e-104	Macs2	Samd8
Pdxk	7.30863e-117	0.526501	0.578	0.368	1.00377e-112	Macs2	Pdxk
Cndp2	1.36005e-157	0.524679	0.888	0.764	1.86789e-153	Macs2	Cndp2
Cd300ld	1.51818e-86	0.523792	0.729	0.58	2.08506e-82	Macs2	Cd300ld
Eaf11	3.04919e-123	0.522784	0.616	0.417	4.18776e-119	Macs2	Eaf1
Clec2d	1.3225e-74	0.521534	0.733	0.641	1.81632e-70	Macs2	Clec2d
Fam214b1	1.02442e-110	0.520856	0.613	0.425	1.40693e-106	Macs2	Fam214b
Cfh	1.39159e-23	0.519986	0.424	0.351	1.9112e-19	Macs2	Cfh
Tceal9	2.44322e-102	0.51963	0.632	0.448	3.35552e-98	Macs2	Tceal9
Ugcg	2.67461e-88	0.519604	0.768	0.648	3.67331e-84	Macs2	Ugcg
Ccl91	3.7861e-143	0.518401	0.981	0.893	5.19983e-139	Macs2	Ccl9
Scpep1	9.04783e-142	0.518286	0.855	0.746	1.24263e-137	Macs2	Scpep1
Snx9	2.50152e-124	0.517237	0.639	0.461	3.43559e-120	Macs2	Snx9
Arl4c	1.89972e-70	0.513058	0.888	0.852	2.60908e-66	Macs2	Arl4c
Klf21	1.6787e-24	0.51029	0.639	0.562	2.30553e-20	Macs2	Klf2
Trem2	5.16159e-121	0.507029	0.799	0.606	7.08892e-117	Macs2	Trem2
Plekho2	3.59701e-121	0.505246	0.848	0.74	4.94014e-117	Macs2	Plekho2
Fnip11	3.20464e-121	0.503986	0.808	0.669	4.40126e-117	Macs2	Fnip1
Atp6ap11	1.18908e-170	0.500303	0.885	0.817	1.63308e-166	Macs2	Atp6ap1
Pld3	7.85296e-130	0.498678	0.669	0.465	1.07852e-125	Macs2	Pld3
Cd68	1.87067e-108	0.49743	0.916	0.873	2.56918e-104	Macs2	Cd68
Lrp121	6.51243e-134	0.497299	0.447	0.228	8.94417e-130	Macs2	Lrp12
Myo5a	1.21863e-108	0.496714	0.782	0.669	1.67366e-104	Macs2	Myo5a
Akr1a1	4.24994e-151	0.492377	0.956	0.947	5.83686e-147	Macs2	Akr1a1
Zfand51	7.87261e-88	0.492357	0.852	0.784	1.08122e-83	Macs2	Zfand5
Asah1	6.27957e-145	0.491618	0.878	0.791	8.62437e-141	Macs2	Asah1
Tuba1c1	9.70441e-99	0.490921	0.873	0.782	1.3328e-94	Macs2	Tuba1c
Nxpe5	6.04288e-176	0.489497	0.46	0.202	8.29929e-172	Macs2	Nxpe5
B4galt5	8.65556e-72	0.487961	0.795	0.719	1.18875e-67	Macs2	B4galt5
Lamtor3	8.38371e-112	0.486814	0.751	0.635	1.15142e-107	Macs2	Lamtor3
Slc48a11	1.87161e-65	0.485813	0.51	0.372	2.57047e-61	Macs2	Slc48a1
Retnlg1	9.10977e-56	0.485511	0.542	0.403	1.25114e-51	Macs2	Retnlg
Gnpda1	2.08915e-121	0.485268	0.648	0.454	2.86923e-117	Macs2	Gnpda1
Wls	8.4762e-138	0.482221	0.609	0.386	1.16412e-133	Macs2	Wls
Ankrd33b	1.4756e-114	0.481914	0.497	0.28	2.02659e-110	Macs2	Ankrd33b
Snx30	1.9476e-145	0.48081	0.473	0.238	2.67483e-141	Macs2	Snx30
Man1c1	6.58543e-164	0.480585	0.509	0.262	9.04442e-160	Macs2	Man1c1
Map2k3	1.91721e-82	0.479229	0.797	0.734	2.63309e-78	Macs2	Map2k3
Flcn	9.87415e-118	0.477337	0.605	0.401	1.35612e-113	Macs2	Flcn
Rnf130	8.76781e-140	0.477069	0.893	0.821	1.20417e-135	Macs2	Rnf130
Tmbim6	3.44895e-185	0.476989	0.962	0.952	4.73679e-181	Macs2	Tmbim6
Atp2a2	2.07578e-90	0.473557	0.793	0.688	2.85088e-86	Macs2	Atp2a2
Zfp36	3.47786e-48	0.472491	0.945	0.918	4.77649e-44	Macs2	Zfp36
Clcn5	2.38983e-115	0.471741	0.537	0.34	3.28219e-111	Macs2	Clcn5
Ehd4	4.18087e-75	0.471107	0.709	0.573	5.74201e-71	Macs2	Ehd4
Soat11	3.19867e-114	0.469457	0.872	0.784	4.39305e-110	Macs2	Soat1
Actn41	1.83991e-114	0.468283	0.8	0.686	2.52693e-110	Macs2	Actn4
Ly6a	1.12133e-20	0.468	0.28	0.204	1.54003e-16	Macs2	Ly6a
Fli1	3.41764e-100	0.467187	0.624	0.445	4.69378e-96	Macs2	Fli1
Fam129b1	4.34925e-90	0.466564	0.832	0.765	5.97325e-86	Macs2	Fam129b
Cd931	5.73147e-91	0.466193	0.83	0.682	7.8716e-87	Macs2	Cd93
Celf11	5.62132e-105	0.465983	0.745	0.613	7.72032e-101	Macs2	Celf1
Eea11	5.12028e-96	0.465461	0.799	0.691	7.0322e-92	Macs2	Eea1
Atp6v0d1	8.95269e-130	0.464451	0.877	0.827	1.22956e-125	Macs2	Atp6v0d1
Rbms11	1.53446e-124	0.463645	0.948	0.909	2.10743e-120	Macs2	Rbms1
Cd361	7.95863e-36	0.463093	0.437	0.31	1.09304e-31	Macs2	Cd36
Idh1	7.75279e-109	0.462857	0.532	0.332	1.06477e-104	Macs2	Idh1
Atp6ap2	9.02128e-114	0.461908	0.855	0.797	1.23898e-109	Macs2	Atp6ap2
Irf8	3.33844e-125	0.461107	0.775	0.585	4.58502e-121	Macs2	Irf8
Gda	8.6717e-82	0.46007	0.871	0.764	1.19097e-77	Macs2	Gda
Igf1	6.62052e-139	0.459892	0.31	0.111	9.09262e-135	Macs2	Igf1
Tnfsf13	1.13472e-101	0.457946	0.588	0.392	1.55842e-97	Macs2	Tnfsf13
Zfand2a1	1.2947e-98	0.457637	0.738	0.545	1.77815e-94	Macs2	Zfand2a
Wdfy3	2.2022e-120	0.457334	0.602	0.402	3.0245e-116	Macs2	Wdfy3
Neu1	8.78416e-113	0.45708	0.724	0.567	1.20642e-108	Macs2	Neu1
Tnfaip21	1.91512e-125	0.45693	0.81	0.609	2.63022e-121	Macs2	Tnfaip2
Wdr26	1.29042e-132	0.455189	0.9	0.84	1.77226e-128	Macs2	Wdr26
Atf41	5.09028e-60	0.454161	0.932	0.92	6.99099e-56	Macs2	Atf4
Abhd12	1.82715e-112	0.451097	0.689	0.516	2.50941e-108	Macs2	Abhd12
1700017B05Rik1	2.34081e-98	0.450669	0.578	0.38	3.21487e-94	Macs2	1700017B05Rik
Larp4b	2.82517e-104	0.449646	0.834	0.756	3.88009e-100	Macs2	Larp4b
Scarb2	6.10474e-101	0.448928	0.712	0.568	8.38425e-97	Macs2	Scarb2
Id21	2.44632e-34	0.447952	0.764	0.685	3.35978e-30	Macs2	Id2
Btg11	1.65099e-71	0.447627	0.985	0.981	2.26747e-67	Macs2	Btg1
Slc11a2	8.64604e-116	0.447531	0.48	0.274	1.18745e-111	Macs2	Slc11a2
Bcar3	1.57467e-129	0.445691	0.344	0.145	2.16265e-125	Macs2	Bcar3
Unc93b1	1.7498e-114	0.445176	0.912	0.781	2.40317e-110	Macs2	Unc93b1
Marcks	3.96228e-94	0.443904	0.92	0.825	5.44179e-90	Macs2	Marcks
Actr2	1.66626e-165	0.443071	0.98	0.975	2.28845e-161	Macs2	Actr2
Dnajc13	9.21941e-102	0.439225	0.681	0.527	1.26619e-97	Macs2	Dnajc13
Bri31	4.06666e-125	0.439107	0.947	0.92	5.58515e-121	Macs2	Bri3
B4galt11	3.65802e-88	0.438394	0.754	0.609	5.02392e-84	Macs2	B4galt1
Frmd4b	1.9765e-133	0.437929	0.483	0.247	2.71453e-129	Macs2	Frmd4b
Sbf2	1.51539e-157	0.43751	0.5	0.249	2.08124e-153	Macs2	Sbf2
Rab31	2.0377e-108	0.437286	0.671	0.512	2.79858e-104	Macs2	Rab31
Tmem30a1	8.60872e-108	0.436707	0.827	0.74	1.18232e-103	Macs2	Tmem30a
Dync1h1	1.24576e-99	0.436203	0.776	0.677	1.71093e-95	Macs2	Dync1h1
Lpl	3.59547e-18	0.43618	0.303	0.224	4.93802e-14	Macs2	Lpl
Plxnb2	7.76264e-109	0.435662	0.714	0.555	1.06612e-104	Macs2	Plxnb2
Pitpnc1	6.24511e-102	0.434661	0.455	0.26	8.57703e-98	Macs2	Pitpnc1
Canx	3.69269e-130	0.434451	0.957	0.937	5.07154e-126	Macs2	Canx
Vps35	5.23888e-100	0.433641	0.799	0.724	7.19507e-96	Macs2	Vps35
Rab11a	9.04401e-101	0.431522	0.869	0.815	1.2421e-96	Macs2	Rab11a
Lrp6	3.84577e-86	0.430449	0.473	0.302	5.28179e-82	Macs2	Lrp6
P2rx4	6.50909e-98	0.429991	0.742	0.609	8.93959e-94	Macs2	P2rx4
Tet3	2.62552e-91	0.429941	0.733	0.599	3.60589e-87	Macs2	Tet3
Rab20	8.80218e-82	0.429802	0.732	0.568	1.20889e-77	Macs2	Rab20
Twf1	2.0342e-103	0.429139	0.61	0.436	2.79377e-99	Macs2	Twf1
Cpeb41	5.87629e-86	0.428884	0.7	0.564	8.0705e-82	Macs2	Cpeb4
Gnai3	1.64957e-85	0.428531	0.808	0.741	2.26552e-81	Macs2	Gnai3
Dennd4c	4.2685e-105	0.427969	0.582	0.392	5.86235e-101	Macs2	Dennd4c
Lmna1	1.36486e-73	0.427771	0.924	0.838	1.87449e-69	Macs2	Lmna
Nceh1	3.0288e-80	0.427522	0.732	0.566	4.15975e-76	Macs2	Nceh1
Serinc1	2.41574e-121	0.427518	0.877	0.821	3.31777e-117	Macs2	Serinc1
Tnfrsf1b1	1.13114e-76	0.426586	0.859	0.787	1.55351e-72	Macs2	Tnfrsf1b
Il10rb1	4.72034e-103	0.426233	0.904	0.818	6.48291e-99	Macs2	Il10rb
Raph11	4.1075e-73	0.426196	0.795	0.688	5.64125e-69	Macs2	Raph1
Celf2	8.62747e-82	0.426025	0.799	0.701	1.1849e-77	Macs2	Celf2
Mfsd11	1.11356e-122	0.425165	0.543	0.329	1.52936e-118	Macs2	Mfsd11
Zfp703	1.1055e-80	0.424676	0.784	0.642	1.51829e-76	Macs2	Zfp703
Fam120a	8.22252e-80	0.423817	0.71	0.597	1.12928e-75	Macs2	Fam120a
Ifi207	1.76598e-58	0.423806	0.838	0.757	2.4254e-54	Macs2	Ifi207
Cfp	3.48431e-99	0.423469	0.932	0.838	4.78535e-95	Macs2	Cfp
Cstb1	7.74232e-131	0.423095	0.984	0.951	1.06333e-126	Macs2	Cstb
Eps15	3.91437e-83	0.422095	0.678	0.556	5.376e-79	Macs2	Eps15
Cxcr4	1.01256e-57	0.422084	0.771	0.627	1.39065e-53	Macs2	Cxcr4
Tbxas1	2.27004e-133	0.421568	0.53	0.295	3.11767e-129	Macs2	Tbxas1
2310022A10Rik	4.34739e-80	0.421328	0.61	0.46	5.97071e-76	Macs2	2310022A10Rik
Snx27	6.09405e-114	0.420976	0.487	0.285	8.36957e-110	Macs2	Snx27
Irf2bp2	5.85104e-65	0.419245	0.808	0.71	8.03581e-61	Macs2	Irf2bp2
Fblim1	4.16016e-159	0.418974	0.413	0.175	5.71357e-155	Macs2	Fblim1
Trip12	6.27417e-103	0.418353	0.844	0.777	8.61695e-99	Macs2	Trip12
Zdhhc20	2.74341e-86	0.416805	0.66	0.523	3.7678e-82	Macs2	Zdhhc20
Zbtb7a1	7.44796e-80	0.416081	0.778	0.677	1.0229e-75	Macs2	Zbtb7a
Arl6ip1	3.80308e-104	0.416067	0.886	0.851	5.22315e-100	Macs2	Arl6ip1
Stk40	1.42087e-65	0.415914	0.756	0.681	1.95143e-61	Macs2	Stk40
Cd164	1.45568e-77	0.415603	0.725	0.619	1.99923e-73	Macs2	Cd164
Hgsnat1	4.32414e-55	0.414587	0.431	0.289	5.93878e-51	Macs2	Hgsnat
Atp6v1d	1.37179e-83	0.414363	0.762	0.665	1.88401e-79	Macs2	Atp6v1d
Slc49a4	4.18362e-85	0.41432	0.504	0.336	5.74578e-81	Macs2	Slc49a4
Nfic	1.00357e-75	0.414301	0.433	0.268	1.3783e-71	Macs2	Nfic
Atp2b1	3.12894e-108	0.414147	0.978	0.949	4.29729e-104	Macs2	Atp2b1
Cipc	9.21842e-132	0.413944	0.356	0.155	1.26606e-127	Macs2	Cipc
Vwa5a	1.05993e-102	0.413884	0.685	0.511	1.45571e-98	Macs2	Vwa5a
Hspa9	2.36321e-74	0.413333	0.755	0.677	3.24563e-70	Macs2	Hspa9
Ldlrap1	2.26772e-56	0.412967	0.57	0.435	3.11449e-52	Macs2	Ldlrap1
Dstn	3.77874e-90	0.412249	0.854	0.785	5.18972e-86	Macs2	Dstn
Map7d1	3.71607e-79	0.410917	0.735	0.651	5.10365e-75	Macs2	Map7d1
Rars	6.76577e-66	0.410782	0.627	0.501	9.2921e-62	Macs2	Rars
Renbp	3.17232e-123	0.410644	0.571	0.35	4.35687e-119	Macs2	Renbp
Ctnnd1	2.38871e-111	0.410633	0.544	0.333	3.28065e-107	Macs2	Ctnnd1
Atp6v1e11	8.91475e-84	0.410168	0.861	0.812	1.22435e-79	Macs2	Atp6v1e1
Tcirg1	6.7258e-89	0.410076	0.701	0.558	9.23722e-85	Macs2	Tcirg1
Pcyt1a	2.00196e-88	0.409293	0.659	0.492	2.7495e-84	Macs2	Pcyt1a
Ninj1	7.82485e-93	0.40833	0.899	0.798	1.07466e-88	Macs2	Ninj1
Fchsd2	2.62632e-85	0.408326	0.435	0.259	3.60699e-81	Macs2	Fchsd2
Scamp2	1.17244e-71	0.408033	0.694	0.585	1.61022e-67	Macs2	Scamp2
Slc9a9	2.64883e-133	0.407829	0.44	0.217	3.63791e-129	Macs2	Slc9a9
Dusp11	1.03048e-12	0.407408	0.878	0.859	1.41526e-08	Macs2	Dusp1
Ptbp31	2.86155e-119	0.407183	0.966	0.954	3.93005e-115	Macs2	Ptbp3
Vps4b1	2.72915e-84	0.406754	0.832	0.763	3.74821e-80	Macs2	Vps4b
Gna12	6.82057e-112	0.406167	0.523	0.317	9.36737e-108	Macs2	Gna12
Rassf2	1.04185e-83	0.405508	0.667	0.516	1.43088e-79	Macs2	Rassf2
Ap2s1	8.22135e-93	0.405203	0.871	0.828	1.12912e-88	Macs2	Ap2s1
S100a81	1.95383e-74	0.405112	0.844	0.72	2.68339e-70	Macs2	S100a8
2900097C17Rik	5.66683e-89	0.404452	0.777	0.676	7.78283e-85	Macs2	2900097C17Rik
Tppp3	8.49666e-10	0.402375	0.455	0.413	1.16693e-05	Macs2	Tppp3
Clcn7	2.46301e-109	0.402022	0.513	0.307	3.3827e-105	Macs2	Clcn7
Gna13	9.22928e-93	0.401801	0.929	0.902	1.26755e-88	Macs2	Gna13
Klhl9	1.10961e-69	0.400882	0.591	0.461	1.52394e-65	Macs2	Klhl9
Pdpn1	5.71291e-80	0.400343	0.614	0.397	7.84611e-76	Macs2	Pdpn
Snx16	3.72813e-111	0.399535	0.377	0.186	5.12022e-107	Macs2	Snx16
Rnf19b1	1.00742e-51	0.398522	0.766	0.679	1.38359e-47	Macs2	Rnf19b
Pepd	7.4248e-64	0.398095	0.603	0.479	1.01972e-59	Macs2	Pepd
Mdfic	4.49501e-83	0.398081	0.835	0.73	6.17345e-79	Macs2	Mdfic
Pirb	2.41316e-85	0.397171	0.891	0.832	3.31423e-81	Macs2	Pirb
Nrros	6.96186e-64	0.39671	0.745	0.625	9.56141e-60	Macs2	Nrros
Pdcd6ip1	8.49899e-94	0.396446	0.855	0.813	1.16725e-89	Macs2	Pdcd6ip
Rab5c	8.63681e-116	0.395809	0.908	0.89	1.18618e-111	Macs2	Rab5c
Gls	5.17245e-67	0.39543	0.793	0.738	7.10384e-63	Macs2	Gls
Clic41	2.282e-87	0.395281	0.875	0.789	3.13409e-83	Macs2	Clic4
Mcl11	4.60541e-113	0.394775	0.995	0.992	6.32507e-109	Macs2	Mcl1
Entpd7	4.63777e-66	0.394313	0.552	0.406	6.36951e-62	Macs2	Entpd7
Cbl	4.65971e-68	0.392838	0.749	0.677	6.39964e-64	Macs2	Cbl
Hacd4	8.42243e-79	0.392327	0.583	0.411	1.15674e-74	Macs2	Hacd4
Ndfip1	7.19145e-75	0.392231	0.836	0.808	9.87674e-71	Macs2	Ndfip1
Rab3il1	2.84019e-77	0.392	0.498	0.31	3.90071e-73	Macs2	Rab3il1
Cemip2	1.99568e-61	0.390891	0.43	0.287	2.74086e-57	Macs2	Cemip2
Map4k4	4.72664e-58	0.38958	0.938	0.916	6.49157e-54	Macs2	Map4k4
Ptafr1	6.21585e-58	0.38884	0.812	0.72	8.53685e-54	Macs2	Ptafr
Nasp	3.3484e-26	0.38883	0.459	0.388	4.59869e-22	Macs2	Nasp
Slc7a81	3.89977e-78	0.388191	0.692	0.527	5.35594e-74	Macs2	Slc7a8
Lmbrd1	1.70986e-73	0.388103	0.686	0.572	2.34832e-69	Macs2	Lmbrd1
Sfmbt1	4.67547e-92	0.387587	0.49	0.306	6.42128e-88	Macs2	Sfmbt1
Cfb	2.43174e-50	0.387232	0.388	0.253	3.33975e-46	Macs2	Cfb
Pdgfc	5.51409e-249	0.386743	0.269	0.058	7.57305e-245	Macs2	Pdgfc
Ly6e	1.40071e-38	0.386545	0.907	0.837	1.92373e-34	Macs2	Ly6e
Dse	4.00571e-70	0.386528	0.614	0.461	5.50145e-66	Macs2	Dse
Tcf4	1.05987e-79	0.386124	0.775	0.639	1.45563e-75	Macs2	Tcf4
Tsc22d31	6.55015e-35	0.384834	0.694	0.618	8.99597e-31	Macs2	Tsc22d3
Stard8	6.3096e-104	0.384233	0.347	0.163	8.66561e-100	Macs2	Stard8
Syngr1	1.29282e-129	0.383572	0.286	0.105	1.77556e-125	Macs2	Syngr1
Anxa41	5.13348e-86	0.383491	0.739	0.611	7.05033e-82	Macs2	Anxa4
Atp6v0a1	1.99187e-69	0.383347	0.487	0.334	2.73564e-65	Macs2	Atp6v0a1
Ppp4r21	1.32133e-60	0.383125	0.853	0.836	1.81472e-56	Macs2	Ppp4r2
Taok1	7.91481e-79	0.383055	0.801	0.731	1.08702e-74	Macs2	Taok1
Pip4p1	5.11287e-78	0.38294	0.571	0.421	7.02202e-74	Macs2	Pip4p1
Tgfbr2	2.08477e-89	0.38161	0.543	0.351	2.86323e-85	Macs2	Tgfbr2
Ptp4a2	1.48112e-90	0.380236	0.925	0.906	2.03418e-86	Macs2	Ptp4a2
Mcoln2	3.84008e-171	0.38021	0.322	0.111	5.27396e-167	Macs2	Mcoln2
Mt21	6.69037e-74	0.37934	0.601	0.428	9.18855e-70	Macs2	Mt2
Ifi204	1.70249e-53	0.379206	0.771	0.649	2.3382e-49	Macs2	Ifi204
Galnt2	5.39688e-85	0.37897	0.611	0.446	7.41207e-81	Macs2	Galnt2
Plod1	1.79439e-88	0.378496	0.544	0.371	2.46441e-84	Macs2	Plod1
Csf1r	9.22789e-85	0.37837	0.944	0.871	1.26736e-80	Macs2	Csf1r
Itm2c	4.46538e-62	0.377824	0.736	0.66	6.13275e-58	Macs2	Itm2c
Hif1a1	1.63061e-63	0.376915	0.93	0.872	2.23948e-59	Macs2	Hif1a
Itga9	2.59914e-171	0.376198	0.324	0.109	3.56965e-167	Macs2	Itga9
Rab11fip5	9.96178e-100	0.376149	0.452	0.256	1.36815e-95	Macs2	Rab11fip5
Agfg1	1.29638e-69	0.375908	0.602	0.482	1.78045e-65	Macs2	Agfg1
Abl2	1.63191e-59	0.375336	0.585	0.451	2.24127e-55	Macs2	Abl2
Laptm5	5.77467e-117	0.374189	0.997	0.988	7.93094e-113	Macs2	Laptm5
Eif4g21	1.51055e-104	0.373763	0.97	0.964	2.07458e-100	Macs2	Eif4g2
Nipa2	2.33654e-59	0.373562	0.725	0.646	3.209e-55	Macs2	Nipa2
Nras1	2.04092e-66	0.373157	0.764	0.694	2.803e-62	Macs2	Nras
Erbin	2.10524e-66	0.372729	0.757	0.693	2.89134e-62	Macs2	Erbin
Tfrc	4.68232e-45	0.372037	0.253	0.146	6.43069e-41	Macs2	Tfrc
Pon2	2.53862e-64	0.371965	0.553	0.42	3.48654e-60	Macs2	Pon2
Nrg1	5.6186e-26	0.371547	0.506	0.405	7.71658e-22	Macs2	Nrg1
Rnf150	2.55014e-103	0.371376	0.435	0.237	3.50236e-99	Macs2	Rnf150
Nptn	1.20336e-76	0.370664	0.836	0.779	1.65269e-72	Macs2	Nptn
Itgb1	1.27727e-99	0.370396	0.944	0.923	1.75421e-95	Macs2	Itgb1
Gusb	7.60636e-65	0.369439	0.725	0.637	1.04466e-60	Macs2	Gusb
Dnmt3a	4.15171e-68	0.368793	0.428	0.269	5.70195e-64	Macs2	Dnmt3a
Rhbdf21	2.55208e-80	0.367964	0.572	0.41	3.50503e-76	Macs2	Rhbdf2
Mat2a	8.3568e-44	0.36707	0.76	0.705	1.14772e-39	Macs2	Mat2a
Cdc42ep4	4.97932e-46	0.366815	0.505	0.389	6.8386e-42	Macs2	Cdc42ep4
Stx31	3.01959e-65	0.366137	0.495	0.34	4.14711e-61	Macs2	Stx3
Stx4a	1.27706e-69	0.36611	0.705	0.602	1.75391e-65	Macs2	Stx4a
Tab2	1.44308e-55	0.365742	0.743	0.68	1.98193e-51	Macs2	Tab2
Tubb6	7.54459e-48	0.365649	0.726	0.648	1.03617e-43	Macs2	Tubb6
Mmp191	4.51212e-29	0.365443	0.696	0.595	6.19694e-25	Macs2	Mmp19
Exoc5	6.06519e-66	0.364989	0.721	0.642	8.32993e-62	Macs2	Exoc5
Glmp	1.2194e-79	0.364804	0.707	0.604	1.67473e-75	Macs2	Glmp
Cab39	2.76707e-71	0.363825	0.739	0.67	3.8003e-67	Macs2	Cab39
Itpkb	4.76228e-49	0.363588	0.615	0.507	6.54051e-45	Macs2	Itpkb
Dmxl1	2.09842e-61	0.362118	0.576	0.445	2.88196e-57	Macs2	Dmxl1
Camk2d	2.82743e-59	0.36174	0.694	0.566	3.88319e-55	Macs2	Camk2d
Ankrd281	5.80532e-61	0.360892	0.554	0.4	7.97302e-57	Macs2	Ankrd28
Cers21	2.61917e-72	0.360692	0.759	0.671	3.59716e-68	Macs2	Cers2
Irf2bpl	1.36054e-74	0.360473	0.427	0.257	1.86857e-70	Macs2	Irf2bpl
Mef2d	3.14952e-63	0.360466	0.703	0.601	4.32555e-59	Macs2	Mef2d
Tspan4	6.78268e-137	0.360275	0.404	0.183	9.31533e-133	Macs2	Tspan4
Ly86	1.9713e-37	0.360012	0.731	0.624	2.70738e-33	Macs2	Ly86
Fem1c	1.85687e-58	0.359595	0.835	0.769	2.55022e-54	Macs2	Fem1c
Slc38a6	8.02725e-127	0.359362	0.389	0.181	1.10246e-122	Macs2	Slc38a6
Zeb21	1.11355e-91	0.358673	0.985	0.933	1.52935e-87	Macs2	Zeb2
Mdm21	4.89419e-51	0.357362	0.838	0.779	6.72169e-47	Macs2	Mdm2
Plekhb2	4.44904e-58	0.357311	0.582	0.461	6.11031e-54	Macs2	Plekhb2
Cacul1	2.99665e-66	0.357309	0.596	0.47	4.11559e-62	Macs2	Cacul1
Peli1	1.41538e-24	0.357267	0.603	0.558	1.94388e-20	Macs2	Peli1
Epb41l1	3.73838e-126	0.356804	0.357	0.157	5.13429e-122	Macs2	Epb41l1
Hnrnpf	3.69907e-88	0.356427	0.952	0.953	5.0803e-84	Macs2	Hnrnpf
Plbd2	4.43695e-72	0.355965	0.537	0.391	6.0937e-68	Macs2	Plbd2
AC149090.1	1.15127e-18	0.35477	0.458	0.404	1.58116e-14	Macs2	AC149090.1
2008-09-01	4.22044e-116	0.354397	0.424	0.215	5.79635e-112	Macs2	2008-09-01
Anxa51	1.34443e-83	0.354143	0.971	0.962	1.84644e-79	Macs2	Anxa5
Ddx3x	2.37604e-56	0.354125	0.84	0.79	3.26325e-52	Macs2	Ddx3x
Atf11	1.55781e-41	0.353431	0.638	0.572	2.1395e-37	Macs2	Atf1
Rnasel	1.41582e-39	0.353371	0.509	0.392	1.94449e-35	Macs2	Rnasel
Slc35f5	4.61939e-93	0.352943	0.38	0.202	6.34427e-89	Macs2	Slc35f5
Ddhd1	3.15751e-59	0.35273	0.395	0.255	4.33653e-55	Macs2	Ddhd1
Tardbp	5.19794e-60	0.352431	0.73	0.661	7.13885e-56	Macs2	Tardbp
Mfhas11	1.22605e-58	0.351587	0.513	0.364	1.68386e-54	Macs2	Mfhas1
Cpeb21	1.0895e-52	0.351101	0.544	0.418	1.49631e-48	Macs2	Cpeb2
Cebpg	3.23956e-58	0.351052	0.652	0.542	4.44921e-54	Macs2	Cebpg
Caprin1	1.28366e-64	0.350238	0.791	0.748	1.76298e-60	Macs2	Caprin1
Ski	2.60191e-67	0.349914	0.58	0.435	3.57346e-63	Macs2	Ski
Gla	7.47473e-75	0.34977	0.754	0.605	1.02658e-70	Macs2	Gla
Slc28a2	5.82645e-58	0.349216	0.366	0.226	8.00204e-54	Macs2	Slc28a2
Mex3c	7.62604e-52	0.348893	0.551	0.437	1.04736e-47	Macs2	Mex3c
Agtrap	4.48599e-88	0.348731	0.378	0.207	6.16107e-84	Macs2	Agtrap
Lrrc58	2.50635e-55	0.34867	0.699	0.625	3.44223e-51	Macs2	Lrrc58
Fam20c1	2.06223e-94	0.348444	0.468	0.264	2.83227e-90	Macs2	Fam20c
Eif1a	2.01779e-49	0.348336	0.748	0.683	2.77123e-45	Macs2	Eif1a
Slc37a21	1.40097e-68	0.347507	0.592	0.431	1.92409e-64	Macs2	Slc37a2
Ankrd121	2.78598e-55	0.347074	0.711	0.594	3.82626e-51	Macs2	Ankrd12
Tnfsf12	3.3088e-70	0.347054	0.524	0.358	4.5443e-66	Macs2	Tnfsf12
Max	5.94689e-56	0.346598	0.546	0.428	8.16746e-52	Macs2	Max
Tmem1891	1.59577e-47	0.3464	0.835	0.767	2.19163e-43	Macs2	Tmem189
Wnk1	1.56286e-89	0.346213	0.944	0.921	2.14643e-85	Macs2	Wnk1
Slc6a81	7.51229e-100	0.346029	0.376	0.185	1.03174e-95	Macs2	Slc6a8
Gmfb1	2.84742e-71	0.346018	0.715	0.608	3.91065e-67	Macs2	Gmfb
Wsb21	4.01121e-55	0.344893	0.609	0.5	5.509e-51	Macs2	Wsb2
Camk1	5.32755e-72	0.344888	0.562	0.402	7.31685e-68	Macs2	Camk1
Col3a11	8.42997e-30	0.344586	0.466	0.381	1.15777e-25	Macs2	Col3a1
Bst2	9.06621e-38	0.344371	0.724	0.648	1.24515e-33	Macs2	Bst2
Tgoln1	7.33779e-61	0.344348	0.766	0.717	1.00777e-56	Macs2	Tgoln1
Adipor1	4.43702e-64	0.344206	0.743	0.668	6.0938e-60	Macs2	Adipor1
Laptm4a	7.05382e-71	0.343948	0.824	0.766	9.68771e-67	Macs2	Laptm4a
Bst11	2.90048e-46	0.343268	0.716	0.629	3.98352e-42	Macs2	Bst1
Tnpo1	4.83502e-59	0.343176	0.662	0.563	6.64041e-55	Macs2	Tnpo1
Iqgap2	1.99465e-63	0.342907	0.562	0.417	2.73945e-59	Macs2	Iqgap2
Sh3glb1	1.94074e-98	0.342613	0.975	0.966	2.66541e-94	Macs2	Sh3glb1
Fbxl31	6.90571e-61	0.342496	0.623	0.507	9.4843e-57	Macs2	Fbxl3
Sbno2	1.33785e-42	0.341918	0.803	0.771	1.83741e-38	Macs2	Sbno2
Notch1	1.81647e-64	0.34168	0.435	0.279	2.49474e-60	Macs2	Notch1
Plekhm2	4.19506e-55	0.341605	0.621	0.495	5.76149e-51	Macs2	Plekhm2
Dennd1a	3.69874e-73	0.340922	0.504	0.336	5.07985e-69	Macs2	Dennd1a
Pea15a	3.21985e-58	0.340733	0.589	0.464	4.42215e-54	Macs2	Pea15a
Pam	1.67615e-78	0.340383	0.441	0.275	2.30202e-74	Macs2	Pam
Adam101	1.10272e-51	0.340134	0.699	0.613	1.51448e-47	Macs2	Adam10
Slc8b11	6.8833e-86	0.340089	0.471	0.291	9.45353e-82	Macs2	Slc8b1
Fgl2	8.91946e-14	0.339644	0.518	0.467	1.225e-09	Macs2	Fgl2
Ly9	5.77378e-101	0.339588	0.357	0.176	7.92971e-97	Macs2	Ly9
Zdhhc14	4.95376e-104	0.339257	0.315	0.144	6.8035e-100	Macs2	Zdhhc14
Phf23	4.88528e-61	0.339138	0.602	0.472	6.70944e-57	Macs2	Phf23
Mafg1	2.8783e-72	0.339067	0.735	0.601	3.95305e-68	Macs2	Mafg
Mapre2	5.947e-59	0.339057	0.578	0.441	8.16761e-55	Macs2	Mapre2
Colgalt1	9.64694e-65	0.338882	0.645	0.499	1.32491e-60	Macs2	Colgalt1
Cotl1	3.44373e-72	0.33858	0.931	0.885	4.72962e-68	Macs2	Cotl1
Ppp1cc	4.51871e-45	0.338522	0.692	0.628	6.206e-41	Macs2	Ppp1cc
Abi1	2.24943e-65	0.338348	0.857	0.836	3.08937e-61	Macs2	Abi1
Tmbim11	4.26242e-47	0.337667	0.667	0.579	5.85401e-43	Macs2	Tmbim1
Rufy3	8.52364e-71	0.337166	0.526	0.364	1.17064e-66	Macs2	Rufy3
Naa80	2.39684e-89	0.337074	0.359	0.187	3.29182e-85	Macs2	Naa80
Gramd1b1	5.00987e-63	0.335897	0.357	0.21	6.88055e-59	Macs2	Gramd1b
Nisch	3.55719e-51	0.335133	0.648	0.548	4.88544e-47	Macs2	Nisch
Vmp11	1.11612e-51	0.335053	0.79	0.74	1.53288e-47	Macs2	Vmp1
Blvrb	2.31312e-59	0.334995	0.686	0.558	3.17684e-55	Macs2	Blvrb
M6pr	1.185e-74	0.334989	0.9	0.869	1.62748e-70	Macs2	M6pr
Bmp2k	1.32509e-59	0.333202	0.726	0.634	1.81988e-55	Macs2	Bmp2k
Prdx11	3.43936e-79	0.332229	0.96	0.933	4.72362e-75	Macs2	Prdx1
Eps8	6.03346e-41	0.332055	0.818	0.749	8.28635e-37	Macs2	Eps8
Mafk	2.13396e-43	0.331729	0.405	0.288	2.93079e-39	Macs2	Mafk
Hyal1	2.50493e-104	0.331719	0.316	0.141	3.44027e-100	Macs2	Hyal1
Gnb11	1.8017e-86	0.331654	0.931	0.934	2.47445e-82	Macs2	Gnb1
Nr3c11	6.42679e-47	0.331172	0.66	0.571	8.82655e-43	Macs2	Nr3c1
Gtf2h1	4.11351e-63	0.331081	0.561	0.421	5.64949e-59	Macs2	Gtf2h1
Retreg2	2.28488e-70	0.330748	0.496	0.338	3.13806e-66	Macs2	Retreg2
Slc30a1	3.47011e-45	0.330156	0.348	0.22	4.76585e-41	Macs2	Slc30a1
Rnf13	2.23567e-48	0.328906	0.689	0.628	3.07046e-44	Macs2	Rnf13
Tlnrd1	9.73394e-72	0.328874	0.459	0.301	1.33686e-67	Macs2	Tlnrd1
Prune2	4.44681e-96	0.328014	0.354	0.176	6.10725e-92	Macs2	Prune2
Plau	2.7804e-51	0.327909	0.264	0.144	3.8186e-47	Macs2	Plau
Klf61	2.30596e-40	0.327812	0.972	0.957	3.167e-36	Macs2	Klf6
Srsf2	4.2523e-34	0.327755	0.828	0.818	5.84011e-30	Macs2	Srsf2
Fbxo30	1.19961e-53	0.32679	0.443	0.309	1.64754e-49	Macs2	Fbxo30
Rabgef1	1.6244e-42	0.326768	0.667	0.58	2.23095e-38	Macs2	Rabgef1
Cdc42se2	2.72937e-52	0.326646	0.606	0.502	3.74851e-48	Macs2	Cdc42se2
Mapk61	7.3903e-58	0.326229	0.748	0.652	1.01498e-53	Macs2	Mapk6
Rab12	7.16729e-63	0.326216	0.458	0.312	9.84356e-59	Macs2	Rab12
Slfn41	8.91901e-38	0.325834	0.289	0.182	1.22494e-33	Macs2	Slfn4
Aoah	1.96878e-80	0.325542	0.378	0.212	2.70392e-76	Macs2	Aoah
Sirt2	2.45034e-61	0.325083	0.683	0.594	3.3653e-57	Macs2	Sirt2
Pdia4	1.01439e-39	0.325041	0.636	0.543	1.39316e-35	Macs2	Pdia4
Zdhhc181	7.91192e-55	0.324698	0.489	0.351	1.08662e-50	Macs2	Zdhhc18
Nampt1	1.18633e-44	0.324219	0.752	0.668	1.6293e-40	Macs2	Nampt
Mertk	1.57035e-94	0.324216	0.337	0.163	2.15672e-90	Macs2	Mertk
Cpd1	2.75494e-61	0.323763	0.558	0.385	3.78363e-57	Macs2	Cpd
Thbd1	1.48768e-11	0.323413	0.41	0.352	2.04318e-07	Macs2	Thbd
Gtf2a11	6.46864e-51	0.323394	0.579	0.463	8.88403e-47	Macs2	Gtf2a1
Cdt1	2.83008e-63	0.322864	0.356	0.209	3.88683e-59	Macs2	Cdt1
Slc38a7	2.50339e-101	0.322665	0.417	0.223	3.43815e-97	Macs2	Slc38a7
Clec10a	5.69502e-66	0.321774	0.503	0.323	7.82154e-62	Macs2	Clec10a
Crk	5.20058e-52	0.321383	0.707	0.636	7.14248e-48	Macs2	Crk
Osbpl11	9.89118e-54	0.320563	0.472	0.34	1.35845e-49	Macs2	Osbpl11
Stx7	1.87231e-55	0.319498	0.786	0.752	2.57142e-51	Macs2	Stx7
Selenot	6.17978e-54	0.319276	0.766	0.703	8.48731e-50	Macs2	Selenot
Usf2	8.90196e-47	0.318771	0.705	0.655	1.2226e-42	Macs2	Usf2
Zcchc24	2.26464e-69	0.317733	0.357	0.204	3.11026e-65	Macs2	Zcchc24
Ppp3ca	8.78454e-50	0.317247	0.762	0.702	1.20647e-45	Macs2	Ppp3ca
Arl8b	4.65923e-50	0.316781	0.735	0.671	6.39898e-46	Macs2	Arl8b
P2ry6	3.94996e-54	0.316133	0.509	0.361	5.42488e-50	Macs2	P2ry6
Spred1	2.80229e-44	0.315857	0.602	0.502	3.84866e-40	Macs2	Spred1
Atp1a1	8.94913e-60	0.315571	0.904	0.876	1.22907e-55	Macs2	Atp1a1
Galc	1.11374e-75	0.31518	0.426	0.258	1.52961e-71	Macs2	Galc
S1pr2	8.43484e-59	0.315096	0.287	0.158	1.15844e-54	Macs2	S1pr2
Zfp91	1.69716e-52	0.314844	0.795	0.745	2.33087e-48	Macs2	Zfp91
Reep3	6.07436e-48	0.314763	0.728	0.667	8.34252e-44	Macs2	Reep3
Tlr21	3.39116e-28	0.314531	0.716	0.644	4.65742e-24	Macs2	Tlr2
Rapgef21	1.75368e-29	0.314479	0.575	0.494	2.4085e-25	Macs2	Rapgef2
Ecm11	3.5113e-46	0.314459	0.801	0.683	4.82242e-42	Macs2	Ecm1
Lpp	9.2875e-53	0.31394	0.531	0.403	1.27555e-48	Macs2	Lpp
Calm2	6.29449e-66	0.313802	0.942	0.935	8.64485e-62	Macs2	Calm2
Pum21	2.9301e-51	0.313511	0.788	0.745	4.0242e-47	Macs2	Pum2
Ehd11	3.95989e-54	0.313489	0.865	0.82	5.43852e-50	Macs2	Ehd1
Dck	2.96473e-30	0.313137	0.381	0.288	4.07176e-26	Macs2	Dck
Mon2	1.30046e-44	0.312847	0.519	0.414	1.78605e-40	Macs2	Mon2
Slc31a21	1.85563e-58	0.312831	0.519	0.37	2.54852e-54	Macs2	Slc31a2
Stxbp3	7.42497e-41	0.312728	0.69	0.62	1.01975e-36	Macs2	Stxbp3
Col1a2	9.48659e-22	0.311533	0.377	0.31	1.30289e-17	Macs2	Col1a2
B4galt6	9.13025e-43	0.310942	0.512	0.398	1.25395e-38	Macs2	B4galt6
Slc31a1	2.23791e-50	0.310704	0.559	0.445	3.07355e-46	Macs2	Slc31a1
Atp6v1g1	1.44751e-61	0.310685	0.919	0.919	1.98801e-57	Macs2	Atp6v1g1
Tcn2	5.81297e-47	0.310435	0.646	0.555	7.98353e-43	Macs2	Tcn2
Vamp3	6.69682e-44	0.310401	0.617	0.533	9.19742e-40	Macs2	Vamp3
Vapa1	8.81665e-65	0.310378	0.883	0.888	1.21088e-60	Macs2	Vapa
Tm9sf3	4.91567e-64	0.310083	0.876	0.861	6.75118e-60	Macs2	Tm9sf3
Pip5k1a	2.03391e-40	0.308819	0.526	0.431	2.79337e-36	Macs2	Pip5k1a
Rpn1	3.81722e-33	0.308792	0.679	0.621	5.24257e-29	Macs2	Rpn1
Slc16a6	5.3136e-55	0.308487	0.446	0.305	7.2977e-51	Macs2	Slc16a6
Map3k2	1.31462e-45	0.307923	0.618	0.53	1.8055e-41	Macs2	Map3k2
Itgam1	3.14271e-58	0.307853	0.967	0.895	4.3162e-54	Macs2	Itgam
B3gnt2	4.80127e-56	0.307666	0.404	0.265	6.59407e-52	Macs2	B3gnt2
Uhrf2	8.41975e-28	0.307007	0.569	0.494	1.15637e-23	Macs2	Uhrf2
Plagl2	3.3745e-67	0.306865	0.382	0.234	4.63454e-63	Macs2	Plagl2
Srxn11	1.08316e-21	0.306166	0.568	0.493	1.48761e-17	Macs2	Srxn1
G530011O06Rik1	1.26839e-37	0.306023	0.467	0.34	1.742e-33	Macs2	G530011O06Rik
Ctsz	4.57142e-84	0.30579	0.97	0.97	6.27839e-80	Macs2	Ctsz
Ctnnb1	3.30972e-51	0.305458	0.733	0.68	4.54556e-47	Macs2	Ctnnb1
Vcp	5.45575e-54	0.305455	0.86	0.835	7.49292e-50	Macs2	Vcp
Slfn5	5.64224e-28	0.304811	0.548	0.45	7.74905e-24	Macs2	Slfn5
Capzb	6.48544e-70	0.304809	0.969	0.956	8.9071e-66	Macs2	Capzb
Leprot	5.36239e-55	0.304703	0.535	0.41	7.36471e-51	Macs2	Leprot
Csf3r	2.03948e-57	0.304326	0.435	0.292	2.80103e-53	Macs2	Csf3r
Chmp1b	1.16913e-38	0.304197	0.496	0.398	1.60568e-34	Macs2	Chmp1b
Dusp7	5.52947e-80	0.304179	0.396	0.223	7.59418e-76	Macs2	Dusp7
Bcl2l1	9.45389e-54	0.304159	0.426	0.286	1.2984e-49	Macs2	Bcl2l1
Cacna1d	1.71705e-79	0.303689	0.389	0.219	2.3582e-75	Macs2	Cacna1d
Cdk20	5.60214e-83	0.303552	0.354	0.187	7.69399e-79	Macs2	Cdk20
Rcbtb21	2.95723e-34	0.303295	0.47	0.371	4.06146e-30	Macs2	Rcbtb2
Metap1	3.92409e-46	0.302897	0.452	0.333	5.38934e-42	Macs2	Metap1
Ell21	1.73128e-26	0.302512	0.752	0.729	2.37774e-22	Macs2	Ell2
Elf2	1.18595e-44	0.302213	0.541	0.431	1.62879e-40	Macs2	Elf2
Ncoa3	1.5498e-43	0.301411	0.584	0.486	2.1285e-39	Macs2	Ncoa3
Lpxn	5.00111e-31	0.301406	0.677	0.6	6.86852e-27	Macs2	Lpxn
Scamp1	7.74308e-54	0.301324	0.45	0.312	1.06343e-49	Macs2	Scamp1
Dync1i2	1.1266e-51	0.301052	0.844	0.827	1.54727e-47	Macs2	Dync1i2
Atxn2	6.48354e-57	0.300907	0.461	0.32	8.9045e-53	Macs2	Atxn2
Ptpre1	4.75646e-21	0.299838	0.667	0.631	6.53253e-17	Macs2	Ptpre
Plec1	5.05336e-44	0.299773	0.849	0.8	6.94029e-40	Macs2	Plec
Sdc41	2.65719e-53	0.299603	0.939	0.842	3.64939e-49	Macs2	Sdc4
Cd300lb	3.70973e-46	0.298968	0.343	0.221	5.09495e-42	Macs2	Cd300lb
Rock2	1.56748e-39	0.298794	0.721	0.663	2.15277e-35	Macs2	Rock2
Fbxw11	2.72065e-44	0.298219	0.519	0.408	3.73654e-40	Macs2	Fbxw11
Azin11	5.39779e-37	0.298215	0.82	0.776	7.41332e-33	Macs2	Azin1
Blnk	2.1375e-55	0.297955	0.294	0.164	2.93564e-51	Macs2	Blnk
Ssr3	3.73808e-46	0.297889	0.876	0.861	5.13387e-42	Macs2	Ssr3
Cxcl11	2.08512e-80	0.296826	0.481	0.295	2.86371e-76	Macs2	Cxcl1
Wdr1	1.97168e-45	0.2963	0.812	0.798	2.70791e-41	Macs2	Wdr1
2009-09-01	1.57949e-48	0.293616	0.578	0.457	2.16928e-44	Macs2	2009-09-01
Inpp5d	2.15431e-39	0.293399	0.687	0.612	2.95873e-35	Macs2	Inpp5d
Etf1	1.32241e-45	0.29294	0.843	0.842	1.8162e-41	Macs2	Etf1
Junb	1.27233e-28	0.292647	0.964	0.938	1.74742e-24	Macs2	Junb
Katnbl11	6.73591e-41	0.2922	0.547	0.44	9.2511e-37	Macs2	Katnbl1
Smim15	1.47364e-35	0.291802	0.589	0.507	2.02389e-31	Macs2	Smim15
Cyfip1	3.32862e-55	0.291727	0.878	0.85	4.57153e-51	Macs2	Cyfip1
Aplp2	3.51162e-49	0.291721	0.839	0.806	4.82286e-45	Macs2	Aplp2
Tmem87b	1.4191e-55	0.291711	0.4	0.261	1.949e-51	Macs2	Tmem87b
Col1a1	2.71673e-21	0.291506	0.416	0.344	3.73116e-17	Macs2	Col1a1
Vps35l	1.16515e-48	0.291336	0.464	0.346	1.60022e-44	Macs2	Vps35l
Smpdl3a	1.27237e-41	0.290943	0.717	0.607	1.74748e-37	Macs2	Smpdl3a
Sumo3	2.59998e-44	0.29075	0.6	0.503	3.57082e-40	Macs2	Sumo3
Vsir	1.21759e-33	0.290527	0.661	0.584	1.67224e-29	Macs2	Vsir
Pank3	1.58569e-42	0.290272	0.484	0.375	2.17779e-38	Macs2	Pank3
Sec14l1	1.59444e-49	0.290205	0.463	0.334	2.18981e-45	Macs2	Sec14l1
Jund	6.28684e-29	0.289689	0.921	0.899	8.63435e-25	Macs2	Jund
Pikfyve	2.57991e-54	0.289609	0.431	0.298	3.54325e-50	Macs2	Pikfyve
Mfsd5	1.95796e-57	0.289346	0.463	0.328	2.68906e-53	Macs2	Mfsd5
Crebrf	1.19276e-34	0.289289	0.455	0.351	1.63814e-30	Macs2	Crebrf
Ykt6	6.66562e-44	0.288927	0.512	0.404	9.15456e-40	Macs2	Ykt6
Specc1	1.62925e-39	0.28885	0.484	0.369	2.23761e-35	Macs2	Specc1
Tspan14	1.82541e-47	0.288676	0.516	0.392	2.50702e-43	Macs2	Tspan14
Adam171	6.99777e-46	0.288591	0.735	0.665	9.61073e-42	Macs2	Adam17
Prrc2a	3.66177e-46	0.288016	0.635	0.547	5.02908e-42	Macs2	Prrc2a
Tnks2	1.47776e-41	0.287756	0.61	0.525	2.02956e-37	Macs2	Tnks2
Ripk1	4.16766e-42	0.287497	0.643	0.551	5.72386e-38	Macs2	Ripk1
Dpp7	8.53184e-91	0.286882	0.386	0.204	1.17176e-86	Macs2	Dpp7
Il11ra1	5.80965e-55	0.286442	0.262	0.142	7.97897e-51	Macs2	Il11ra1
Chic21	1.14949e-26	0.286328	0.678	0.655	1.57871e-22	Macs2	Chic2
Tmem37	7.08135e-85	0.285506	0.382	0.199	9.72553e-81	Macs2	Tmem37
Mob1a	4.83619e-52	0.28546	0.88	0.873	6.64202e-48	Macs2	Mob1a
Lrp11	2.2314e-37	0.285301	0.881	0.834	3.06461e-33	Macs2	Lrp1
Slc25a28	2.75995e-27	0.285272	0.565	0.492	3.79052e-23	Macs2	Slc25a28
Plekho1	1.35094e-42	0.285231	0.718	0.629	1.85538e-38	Macs2	Plekho1
Eif3a	7.7758e-51	0.285177	0.942	0.932	1.06793e-46	Macs2	Eif3a
Gab1	5.37349e-39	0.284802	0.576	0.455	7.37995e-35	Macs2	Gab1
Coro1c	8.03928e-38	0.284665	0.595	0.524	1.10412e-33	Macs2	Coro1c
Trim8	7.09388e-48	0.284529	0.486	0.363	9.74273e-44	Macs2	Trim8
Tfe3	9.56942e-35	0.284504	0.59	0.509	1.31426e-30	Macs2	Tfe3
Cpt1a	8.32099e-48	0.284231	0.508	0.388	1.14281e-43	Macs2	Cpt1a
Rab3gap2	1.77813e-38	0.283636	0.473	0.365	2.44208e-34	Macs2	Rab3gap2
Oser11	6.6494e-42	0.282652	0.592	0.497	9.13228e-38	Macs2	Oser1
Ftl1-ps11	3.74773e-44	0.282276	0.715	0.644	5.14713e-40	Macs2	Ftl1-ps1
Riok3	1.44216e-57	0.281977	0.88	0.863	1.98066e-53	Macs2	Riok3
Gfpt1	1.72863e-26	0.281935	0.635	0.574	2.37411e-22	Macs2	Gfpt1
Dnaja2	2.52837e-41	0.281925	0.757	0.726	3.47247e-37	Macs2	Dnaja2
Cflar1	3.5868e-34	0.281583	0.835	0.815	4.92611e-30	Macs2	Cflar
Sdhc	1.29432e-41	0.281202	0.566	0.48	1.77763e-37	Macs2	Sdhc
Stam2	7.10078e-37	0.280928	0.545	0.45	9.75221e-33	Macs2	Stam2
Ttc7	9.02413e-33	0.28066	0.554	0.475	1.23937e-28	Macs2	Ttc7
Xpr1	1.76477e-33	0.280491	0.511	0.415	2.42373e-29	Macs2	Xpr1
Arpc4	4.97269e-35	0.280472	0.945	0.927	6.82949e-31	Macs2	Arpc4
Plekhm1	2.13405e-73	0.280421	0.33	0.177	2.93091e-69	Macs2	Plekhm1
Ppp3r1	6.26459e-36	0.280314	0.562	0.476	8.60379e-32	Macs2	Ppp3r1
Tnfaip31	1.62967e-37	0.280203	0.747	0.662	2.23819e-33	Macs2	Tnfaip3
Washc5	1.47014e-58	0.279975	0.438	0.295	2.0191e-54	Macs2	Washc5
Washc2	2.42095e-42	0.279302	0.611	0.52	3.32494e-38	Macs2	Washc2
Sp3	3.6402e-37	0.278977	0.686	0.605	4.99945e-33	Macs2	Sp3
Cxcl16	2.49055e-49	0.278922	0.787	0.655	3.42052e-45	Macs2	Cxcl16
Psmc1	1.64711e-30	0.278401	0.557	0.483	2.26213e-26	Macs2	Psmc1
Slc29a3	1.31794e-34	0.278173	0.453	0.35	1.81006e-30	Macs2	Slc29a3
Secisbp2l	2.64284e-37	0.27772	0.572	0.488	3.62968e-33	Macs2	Secisbp2l
Jmjd1c	3.95051e-36	0.277661	0.821	0.776	5.42563e-32	Macs2	Jmjd1c
Rin2	1.5194e-25	0.277383	0.364	0.275	2.08674e-21	Macs2	Rin2
2008-03-01	7.19195e-60	0.277375	0.38	0.232	9.87743e-56	Macs2	2008-03-01
Il6ra	1.53023e-31	0.277044	0.641	0.575	2.10162e-27	Macs2	Il6ra
Ets21	2.47524e-40	0.276972	0.842	0.761	3.3995e-36	Macs2	Ets2
Lonrf1	1.36164e-57	0.27666	0.347	0.209	1.87007e-53	Macs2	Lonrf1
Pik3r51	2.38873e-34	0.27643	0.65	0.579	3.28068e-30	Macs2	Pik3r5
Tns3	1.30199e-42	0.276177	0.535	0.417	1.78815e-38	Macs2	Tns3
Zcchc2	1.06384e-33	0.276056	0.437	0.338	1.46107e-29	Macs2	Zcchc2
Gm21188	1.43872e-32	0.275871	0.536	0.434	1.97594e-28	Macs2	Gm21188
Tmem9b	3.6996e-47	0.275753	0.508	0.394	5.08103e-43	Macs2	Tmem9b
Fam76a	1.6443e-37	0.275684	0.566	0.481	2.25829e-33	Macs2	Fam76a
Galk2	6.02346e-59	0.275443	0.389	0.246	8.27262e-55	Macs2	Galk2
Golph3	4.05089e-37	0.275377	0.716	0.669	5.56349e-33	Macs2	Golph3
Oasl2	2.08083e-26	0.275223	0.374	0.278	2.85782e-22	Macs2	Oasl2
Hnrnpa2b1	8.63371e-71	0.274995	0.987	0.984	1.18575e-66	Macs2	Hnrnpa2b1
Hnrnpk	8.43293e-64	0.274884	0.954	0.961	1.15818e-59	Macs2	Hnrnpk
Lmbrd2	9.60414e-58	0.274729	0.376	0.236	1.31903e-53	Macs2	Lmbrd2
Ddx17	3.05609e-34	0.274445	0.79	0.762	4.19724e-30	Macs2	Ddx17
Ankfy1	5.68034e-45	0.273587	0.541	0.433	7.80138e-41	Macs2	Ankfy1
Csde1	1.53847e-48	0.273361	0.904	0.909	2.11293e-44	Macs2	Csde1
Mindy2	3.15594e-41	0.273183	0.53	0.421	4.33437e-37	Macs2	Mindy2
Lacc1	2.35706e-36	0.272976	0.418	0.315	3.23719e-32	Macs2	Lacc1
Ubn1	6.72063e-35	0.272581	0.659	0.594	9.23011e-31	Macs2	Ubn1
Amfr	5.30813e-39	0.271713	0.578	0.489	7.29018e-35	Macs2	Amfr
Ppp1r18	6.20061e-35	0.271711	0.74	0.704	8.51592e-31	Macs2	Ppp1r18
Ckap41	1.08544e-35	0.271578	0.503	0.393	1.49075e-31	Macs2	Ckap4
Ap3d1	8.36564e-40	0.271367	0.552	0.462	1.14894e-35	Macs2	Ap3d1
5031439G07Rik	2.77639e-39	0.271283	0.678	0.602	3.81309e-35	Macs2	5031439G07Rik
Tcp11l2	6.2188e-19	0.27122	0.458	0.389	8.5409e-15	Macs2	Tcp11l2
Mfsd12	1.11651e-59	0.271133	0.314	0.177	1.53342e-55	Macs2	Mfsd12
Baiap21	1.52622e-37	0.27062	0.552	0.439	2.09611e-33	Macs2	Baiap2
Rassf3	4.98749e-24	0.270423	0.519	0.433	6.84981e-20	Macs2	Rassf3
Dot1l	1.75523e-23	0.27036	0.604	0.553	2.41063e-19	Macs2	Dot1l
Zswim61	1.62329e-28	0.270171	0.637	0.566	2.22943e-24	Macs2	Zswim6
Vamp8	2.18251e-46	0.270147	0.892	0.875	2.99746e-42	Macs2	Vamp8
Ap1s1	5.46756e-40	0.269821	0.462	0.355	7.50914e-36	Macs2	Ap1s1
2510039O18Rik	2.02724e-47	0.269422	0.491	0.372	2.78422e-43	Macs2	2510039O18Rik
Pcna1	6.85808e-37	0.269353	0.731	0.68	9.41889e-33	Macs2	Pcna
9530068E07Rik	9.54783e-44	0.269185	0.626	0.542	1.3113e-39	Macs2	9530068E07Rik
Sppl3	4.20769e-38	0.269027	0.479	0.377	5.77884e-34	Macs2	Sppl3
Fbxo331	2.60486e-32	0.268249	0.45	0.348	3.57752e-28	Macs2	Fbxo33
Ap3s11	1.94384e-39	0.268106	0.738	0.701	2.66967e-35	Macs2	Ap3s1
Fcgr4	5.37343e-26	0.267531	0.505	0.413	7.37986e-22	Macs2	Fcgr4
2006-03-01	1.10549e-37	0.267016	0.49	0.39	1.51829e-33	Macs2	2006-03-01
Kif1b	2.69218e-35	0.266163	0.523	0.43	3.69744e-31	Macs2	Kif1b
Notch21	2.97552e-30	0.266113	0.652	0.584	4.08658e-26	Macs2	Notch2
Itgav1	8.91538e-27	0.265328	0.627	0.552	1.22444e-22	Macs2	Itgav
Col4a3bp	8.22638e-36	0.26471	0.606	0.531	1.12981e-31	Macs2	Col4a3bp
Irs21	8.64107e-30	0.264682	0.44	0.336	1.18676e-25	Macs2	Irs2
Litaf	7.28019e-46	0.264411	0.931	0.922	9.99861e-42	Macs2	Litaf
2610507B11Rik	1.45823e-38	0.264389	0.527	0.415	2.00273e-34	Macs2	2610507B11Rik
Ptpn23	4.04046e-48	0.264234	0.403	0.28	5.54916e-44	Macs2	Ptpn23
Gba	6.0479e-43	0.264182	0.527	0.423	8.30618e-39	Macs2	Gba
Arhgdia	4.91389e-57	0.264054	0.944	0.946	6.74874e-53	Macs2	Arhgdia
Larp1	1.86543e-32	0.263836	0.597	0.522	2.56198e-28	Macs2	Larp1
Sertad11	6.97891e-22	0.263456	0.633	0.579	9.58484e-18	Macs2	Sertad1
Mtpn1	1.1512e-45	0.26327	0.881	0.861	1.58106e-41	Macs2	Mtpn
Dram2	1.63917e-33	0.263026	0.488	0.395	2.25123e-29	Macs2	Dram2
Oga1	4.47729e-39	0.262738	0.577	0.478	6.14911e-35	Macs2	Oga
Mapre1	3.23489e-33	0.262662	0.799	0.79	4.4428e-29	Macs2	Mapre1
Tor1aip1	1.64396e-28	0.262656	0.78	0.749	2.25782e-24	Macs2	Tor1aip1
Stx12	3.76249e-31	0.262464	0.56	0.493	5.16741e-27	Macs2	Stx12
Pcbp1	2.38134e-38	0.262121	0.945	0.941	3.27053e-34	Macs2	Pcbp1
Gsk3b	1.222e-36	0.262048	0.695	0.643	1.6783e-32	Macs2	Gsk3b
Sfpq	1.7544e-43	0.261941	0.886	0.874	2.40949e-39	Macs2	Sfpq
Sumf1	5.22652e-58	0.261765	0.37	0.231	7.17811e-54	Macs2	Sumf1
Amdhd2	4.92989e-38	0.261508	0.523	0.422	6.77071e-34	Macs2	Amdhd2
Cyb5r31	1.0629e-39	0.261491	0.616	0.522	1.45979e-35	Macs2	Cyb5r3
Dock71	8.87286e-41	0.261426	0.534	0.416	1.2186e-36	Macs2	Dock7
Tob2	4.42679e-33	0.261272	0.702	0.625	6.07975e-29	Macs2	Tob2
Hpcal1	2.19478e-34	0.261172	0.663	0.588	3.0143e-30	Macs2	Hpcal1
Gapvd1	9.83925e-27	0.261141	0.576	0.51	1.35132e-22	Macs2	Gapvd1
Lat2	8.40483e-22	0.260202	0.619	0.576	1.15432e-17	Macs2	Lat2
Tmem86a	2.23818e-70	0.260132	0.326	0.173	3.07392e-66	Macs2	Tmem86a
Copz1	8.83186e-26	0.260089	0.573	0.524	1.21297e-21	Macs2	Copz1
Rcan1	2.92205e-36	0.259574	0.253	0.153	4.01315e-32	Macs2	Rcan1
Mib1	5.09968e-34	0.258372	0.552	0.47	7.0039e-30	Macs2	Mib1
Emc1	3.80146e-49	0.258295	0.379	0.249	5.22093e-45	Macs2	Emc1
Dek	1.1735e-30	0.258215	0.742	0.715	1.61169e-26	Macs2	Dek
Ubl3	2.39539e-40	0.258214	0.865	0.83	3.28982e-36	Macs2	Ubl3
Tm9sf2	1.47837e-35	0.258161	0.608	0.534	2.0304e-31	Macs2	Tm9sf2
Rreb1	3.90103e-32	0.257988	0.534	0.444	5.35768e-28	Macs2	Rreb1
Metrnl1	4.85818e-40	0.257752	0.844	0.778	6.67222e-36	Macs2	Metrnl
Cdk9	7.40001e-33	0.257646	0.623	0.561	1.01632e-28	Macs2	Cdk9
Fgd4	2.98285e-36	0.257548	0.336	0.223	4.09664e-32	Macs2	Fgd4
Rad21	2.13682e-32	0.257493	0.603	0.523	2.93471e-28	Macs2	Rad21
Cd37	8.64261e-41	0.256946	0.548	0.432	1.18698e-36	Macs2	Cd37
Ptprj	1.29437e-35	0.256914	0.689	0.636	1.77769e-31	Macs2	Ptprj
Rbpj1	7.0093e-43	0.256245	0.947	0.918	9.62657e-39	Macs2	Rbpj
Fkbp15	3.76808e-39	0.256229	0.496	0.388	5.17508e-35	Macs2	Fkbp15
Crybg3	1.25681e-23	0.255946	0.489	0.415	1.7261e-19	Macs2	Crybg3
Pdlim4	1.40145e-51	0.255582	0.381	0.238	1.92475e-47	Macs2	Pdlim4
App1	3.40823e-76	0.255535	0.963	0.934	4.68086e-72	Macs2	App
Dip2b	3.9396e-35	0.255338	0.511	0.418	5.41065e-31	Macs2	Dip2b
Ano6	2.99931e-36	0.255247	0.578	0.49	4.11925e-32	Macs2	Ano6
Klhl211	2.10572e-28	0.254819	0.276	0.183	2.892e-24	Macs2	Klhl21
Hnrnpu	3.05065e-46	0.254713	0.922	0.913	4.18976e-42	Macs2	Hnrnpu
Tank	5.98648e-29	0.254522	0.687	0.643	8.22183e-25	Macs2	Tank
Samd4b	4.33587e-30	0.25416	0.618	0.553	5.95489e-26	Macs2	Samd4b
Slfn2	9.59969e-36	0.253942	0.957	0.929	1.31842e-31	Macs2	Slfn2
Cln3	6.59755e-38	0.253923	0.502	0.399	9.06108e-34	Macs2	Cln3
Bnip2	5.95067e-32	0.253223	0.769	0.747	8.17265e-28	Macs2	Bnip2
Hdgf1	5.67e-25	0.253116	0.706	0.678	7.78718e-21	Macs2	Hdgf
Csnk1a1	2.01468e-38	0.253078	0.886	0.886	2.76696e-34	Macs2	Csnk1a1
Sppl2a	2.6423e-34	0.253014	0.79	0.776	3.62893e-30	Macs2	Sppl2a
Psd3	2.26526e-60	0.252606	0.259	0.129	3.11111e-56	Macs2	Psd3
Hsd17b12	2.42709e-29	0.252577	0.659	0.616	3.33337e-25	Macs2	Hsd17b12
Zfp655	2.74927e-30	0.25254	0.492	0.404	3.77585e-26	Macs2	Zfp655
Ugdh1	1.3275e-23	0.252077	0.488	0.406	1.82319e-19	Macs2	Ugdh
Rnf44	2.94845e-37	0.251901	0.441	0.338	4.0494e-33	Macs2	Rnf44
Cenpb	2.63116e-33	0.251784	0.528	0.444	3.61364e-29	Macs2	Cenpb
Wdfy2	2.46157e-37	0.251779	0.461	0.349	3.38072e-33	Macs2	Wdfy2
Rps6ka3	1.83037e-31	0.25166	0.597	0.517	2.51383e-27	Macs2	Rps6ka3
Iqgap11	1.0958e-65	0.251271	0.987	0.988	1.50498e-61	Macs2	Iqgap1
Arhgap10	6.84874e-61	0.251213	0.397	0.244	9.40605e-57	Macs2	Arhgap10
Ptms	4.31948e-39	0.25109	0.865	0.796	5.93237e-35	Macs2	Ptms
Slc35f6	1.70818e-27	0.25105	0.562	0.496	2.34601e-23	Macs2	Slc35f6
Wsb11	6.38068e-27	0.250404	0.769	0.721	8.76323e-23	Macs2	Wsb1
Rtn3	2.89718e-31	0.250192	0.75	0.727	3.97899e-27	Macs2	Rtn3
Lgmn1	6.57571e-287	0.769099	0.999	0.863	9.03108e-283	Macs3	Lgmn
Aif1	7.37925e-274	0.849899	0.965	0.687	1.01347e-269	Macs3	Aif1
Ms4a71	2.9101e-268	0.885645	0.856	0.433	3.99674e-264	Macs3	Ms4a7
C1qb1	1.73766e-262	1.045	0.839	0.446	2.3865e-258	Macs3	C1qb
Itm2b1	2.47405e-240	0.65861	1	0.982	3.39786e-236	Macs3	Itm2b
C1qc1	2.29869e-237	0.799608	0.821	0.403	3.15702e-233	Macs3	C1qc
Selenop1	9.69607e-224	0.482876	0.97	0.688	1.33166e-219	Macs3	Selenop
C1qa1	1.65564e-212	0.865936	0.789	0.401	2.27386e-208	Macs3	C1qa
Apoe1	2.35055e-212	0.859902	0.992	0.829	3.22825e-208	Macs3	Apoe
Grn1	1.12244e-193	0.523247	0.997	0.932	1.54155e-189	Macs3	Grn
Mrc11	2.00836e-179	0.568174	0.938	0.61	2.75829e-175	Macs3	Mrc1
Ctsb1	2.90879e-168	0.453777	1	0.979	3.99493e-164	Macs3	Ctsb
Trem21	3.51275e-166	0.63496	0.884	0.601	4.82442e-162	Macs3	Trem2
Adgre11	1.3319e-164	0.51672	0.931	0.659	1.82923e-160	Macs3	Adgre1
Cd300c2	3.15485e-157	0.558524	0.942	0.726	4.33287e-153	Macs3	Cd300c2
Unc93b11	2.19498e-154	0.492031	0.965	0.778	3.01458e-150	Macs3	Unc93b1
Lst1	3.36732e-152	0.555562	0.955	0.737	4.62468e-148	Macs3	Lst1
Rab7b1	2.74344e-151	0.558842	0.894	0.626	3.76785e-147	Macs3	Rab7b
Ptpn18	6.8708e-150	0.53519	0.975	0.783	9.43636e-146	Macs3	Ptpn18
Efhd21	1.43056e-145	0.447187	0.994	0.945	1.96473e-141	Macs3	Efhd2
Dab21	7.50605e-143	0.499068	0.976	0.79	1.03088e-138	Macs3	Dab2
Pltp1	2.35592e-141	0.488538	0.841	0.502	3.23562e-137	Macs3	Pltp
Nceh11	1.37848e-140	0.540817	0.829	0.559	1.8932e-136	Macs3	Nceh1
Pf42	3.12664e-135	0.495441	0.917	0.585	4.29412e-131	Macs3	Pf4
Calm21	3.72656e-134	0.467407	0.985	0.931	5.11806e-130	Macs3	Calm2
Lamp11	7.16511e-128	0.336801	0.998	0.957	9.84056e-124	Macs3	Lamp1
Itga6	2.41213e-126	0.320164	0.394	0.162	3.31281e-122	Macs3	Itga6
Impact1	1.25731e-125	0.458259	0.634	0.351	1.72679e-121	Macs3	Impact
Clec12a	4.12611e-125	0.448864	0.601	0.327	5.6668e-121	Macs3	Clec12a
Pdxk1	2.21698e-123	0.434208	0.639	0.366	3.0448e-119	Macs3	Pdxk
Itgb5	2.23792e-122	0.385627	0.613	0.336	3.07356e-118	Macs3	Itgb5
Lgals1	1.57278e-120	0.470688	0.994	0.947	2.16005e-116	Macs3	Lgals1
Ctsc	1.78865e-120	0.464543	0.997	0.933	2.45653e-116	Macs3	Ctsc
Ctsd2	2.02121e-119	0.438669	0.993	0.875	2.77593e-115	Macs3	Ctsd
Slc25a281	9.47744e-119	0.464149	0.71	0.477	1.30163e-114	Macs3	Slc25a28
Cd631	1.11249e-117	0.519913	0.879	0.616	1.5279e-113	Macs3	Cd63
Serinc31	1.33938e-114	0.384122	0.979	0.907	1.8395e-110	Macs3	Serinc3
Rgl11	2.84368e-114	0.436769	0.843	0.565	3.90551e-110	Macs3	Rgl1
Sfmbt11	2.53472e-111	0.344458	0.563	0.302	3.48119e-107	Macs3	Sfmbt1
Fcrls	2.44616e-109	0.342306	0.43	0.187	3.35955e-105	Macs3	Fcrls
Rnase41	2.7494e-109	0.279778	0.721	0.417	3.77603e-105	Macs3	Rnase4
Akr1a11	3.254e-108	0.352556	0.992	0.943	4.46904e-104	Macs3	Akr1a1
Cd681	3.88983e-108	0.410659	0.97	0.868	5.3423e-104	Macs3	Cd68
Snx51	7.49802e-108	0.398108	0.933	0.759	1.02978e-103	Macs3	Snx5
Entpd71	1.91458e-106	0.38316	0.654	0.398	2.62948e-102	Macs3	Entpd7
Mdfic1	1.30363e-105	0.411205	0.904	0.725	1.7904e-101	Macs3	Mdfic
Rab5c1	1.64878e-104	0.352627	0.968	0.884	2.26443e-100	Macs3	Rab5c
Sgpl11	5.4668e-103	0.354845	0.936	0.782	7.50811e-99	Macs3	Sgpl1
Atp13a2	4.13017e-101	0.347839	0.694	0.436	5.67238e-97	Macs3	Atp13a2
Sirpa1	4.50531e-101	0.424443	0.956	0.824	6.1876e-97	Macs3	Sirpa
Por1	4.57667e-98	0.463352	0.905	0.725	6.2856e-94	Macs3	Por
Ftl11	1.17291e-97	0.318581	1	1	1.61088e-93	Macs3	Ftl1
Ms4a6b	1.89275e-96	0.398587	0.872	0.604	2.59951e-92	Macs3	Ms4a6b
Tgfbi	2.9154e-96	0.525742	0.989	0.896	4.00401e-92	Macs3	Tgfbi
Atp6v0c	5.25496e-96	0.312425	0.999	0.987	7.21716e-92	Macs3	Atp6v0c
Cfp1	1.41185e-93	0.399811	0.971	0.836	1.93903e-89	Macs3	Cfp
Sdc31	7.33228e-93	0.3314	0.881	0.636	1.00702e-88	Macs3	Sdc3
Csf1r1	1.35172e-92	0.354048	0.985	0.868	1.85645e-88	Macs3	Csf1r
Rgs10	1.77056e-92	0.360802	0.918	0.725	2.43169e-88	Macs3	Rgs10
Lgals3bp1	2.17307e-92	0.318724	0.639	0.379	2.9845e-88	Macs3	Lgals3bp
Pld31	4.9777e-91	0.3363	0.712	0.465	6.83638e-87	Macs3	Pld3
Cotl11	6.54807e-91	0.36774	0.975	0.882	8.99312e-87	Macs3	Cotl1
Clta	8.16198e-91	0.332584	0.991	0.944	1.12097e-86	Macs3	Clta
Rnf1301	6.30909e-90	0.325511	0.952	0.816	8.66491e-86	Macs3	Rnf130
Hexa1	6.05724e-89	0.302038	0.96	0.82	8.31901e-85	Macs3	Hexa
Cerk1	4.93778e-88	0.307279	0.779	0.54	6.78154e-84	Macs3	Cerk
Camk11	8.10819e-88	0.255484	0.65	0.395	1.11358e-83	Macs3	Camk1
Zfp7031	9.37686e-88	0.516201	0.844	0.638	1.28782e-83	Macs3	Zfp703
Rab201	1.03755e-87	0.365138	0.808	0.563	1.42497e-83	Macs3	Rab20
Gns1	1.8678e-87	0.294957	0.872	0.634	2.56523e-83	Macs3	Gns
Mfsd13	4.33005e-85	0.306091	0.926	0.749	5.9469e-81	Macs3	Mfsd1
Mcfd21	1.32829e-84	0.430014	0.719	0.501	1.82427e-80	Macs3	Mcfd2
Sdcbp2	1.68655e-84	0.274753	0.997	0.964	2.3163e-80	Macs3	Sdcbp
Ctsa1	1.63161e-83	0.304464	0.984	0.881	2.24086e-79	Macs3	Ctsa
Mafb1	3.65064e-83	0.473745	0.975	0.786	5.01378e-79	Macs3	Mafb
Odc11	3.99372e-83	0.663038	0.871	0.731	5.48498e-79	Macs3	Odc1
Pxn	5.25397e-83	0.360528	0.81	0.609	7.2158e-79	Macs3	Pxn
Gla1	7.21702e-83	0.347928	0.824	0.6	9.91185e-79	Macs3	Gla
Asah11	8.60853e-83	0.320891	0.944	0.785	1.18229e-78	Macs3	Asah1
Ap1b11	4.51944e-81	0.265946	0.69	0.437	6.207e-77	Macs3	Ap1b1
Got1	1.33969e-80	0.37229	0.911	0.726	1.83994e-76	Macs3	Got1
Sash12	4.25392e-80	0.291254	0.749	0.492	5.84233e-76	Macs3	Sash1
Atp6v1a2	4.14023e-79	0.33801	0.926	0.788	5.6862e-75	Macs3	Atp6v1a
Atp6v1c12	1.90001e-77	0.306642	0.855	0.658	2.60948e-73	Macs3	Atp6v1c1
Lpl1	2.32005e-77	0.476694	0.412	0.213	3.18636e-73	Macs3	Lpl
Ldlrap11	2.40225e-77	0.312177	0.655	0.429	3.29925e-73	Macs3	Ldlrap1
Cstb2	2.61807e-77	0.329634	0.998	0.95	3.59566e-73	Macs3	Cstb
Bri32	3.28456e-76	0.311602	0.979	0.917	4.51101e-72	Macs3	Bri3
Fabp51	7.25985e-76	0.533859	0.863	0.709	9.97068e-72	Macs3	Fabp5
C3ar12	8.88691e-76	0.320836	0.94	0.701	1.22053e-71	Macs3	C3ar1
Lasp12	1.27887e-75	0.35412	0.838	0.646	1.7564e-71	Macs3	Lasp1
Ms4a6c	2.62588e-75	0.370057	0.965	0.783	3.60638e-71	Macs3	Ms4a6c
Tmem106a1	3.84156e-74	0.281568	0.754	0.525	5.27599e-70	Macs3	Tmem106a
Abhd121	3.5352e-73	0.274696	0.739	0.514	4.85525e-69	Macs3	Abhd12
Ms4a6d1	4.20235e-73	0.322358	0.959	0.799	5.77151e-69	Macs3	Ms4a6d
Slc6a61	5.53179e-73	0.311841	0.945	0.822	7.59735e-69	Macs3	Slc6a6
Tex2	5.59893e-73	0.254953	0.397	0.208	7.68957e-69	Macs3	Tex2
Cd932	3.90758e-72	0.313551	0.9	0.678	5.36667e-68	Macs3	Cd93
Gas2l32	1.6785e-70	0.318781	0.714	0.481	2.30525e-66	Macs3	Gas2l3
St6galnac41	1.80931e-70	0.318364	0.632	0.421	2.48491e-66	Macs3	St6galnac4
Rab3il11	1.86612e-70	0.289241	0.527	0.311	2.56292e-66	Macs3	Rab3il1
Ly6e1	1.89722e-69	0.377712	0.961	0.833	2.60565e-65	Macs3	Ly6e
Snx21	2.37316e-69	0.291084	0.866	0.696	3.2593e-65	Macs3	Snx2
Dhrs31	2.04773e-68	0.26043	0.662	0.427	2.81235e-64	Macs3	Dhrs3
Cxcr41	1.51089e-67	0.521466	0.805	0.626	2.07505e-63	Macs3	Cxcr4
Clec4a2	5.86236e-67	0.329342	0.869	0.664	8.05137e-63	Macs3	Clec4a2
Irf81	4.57886e-66	0.256112	0.791	0.587	6.2886e-62	Macs3	Irf8
Fnip22	3.28241e-65	0.34396	0.762	0.554	4.50806e-61	Macs3	Fnip2
P2ry61	8.6955e-65	0.250282	0.573	0.357	1.19424e-60	Macs3	P2ry6
C5ar12	2.73345e-64	0.33498	0.914	0.697	3.75413e-60	Macs3	C5ar1
Mpeg11	6.06197e-64	0.325955	0.965	0.82	8.32552e-60	Macs3	Mpeg1
Slc30a11	7.49232e-64	0.281887	0.399	0.217	1.029e-59	Macs3	Slc30a1
Tomm20	2.40815e-63	0.296919	0.964	0.872	3.30736e-59	Macs3	Tomm20
Vat11	5.1366e-63	0.261675	0.7	0.478	7.0546e-59	Macs3	Vat1
Slc37a22	9.80522e-63	0.264268	0.647	0.429	1.34665e-58	Macs3	Slc37a2
Eif4e1	1.5128e-62	0.44466	0.88	0.756	2.07768e-58	Macs3	Eif4e
Ccr2	3.53068e-62	0.416445	0.829	0.618	4.84904e-58	Macs3	Ccr2
Clec4a3	4.11393e-62	0.300657	0.812	0.595	5.65007e-58	Macs3	Clec4a3
Pdgfa	6.24018e-62	0.296302	0.263	0.122	8.57026e-58	Macs3	Pdgfa
Il1rn2	1.85241e-61	0.42664	0.864	0.693	2.5441e-57	Macs3	Il1rn
Rragc1	5.47044e-60	0.253571	0.794	0.604	7.5131e-56	Macs3	Rragc
B4galt51	6.2045e-60	0.392166	0.851	0.715	8.52126e-56	Macs3	B4galt5
Ninj11	2.81741e-59	0.340729	0.928	0.797	3.86943e-55	Macs3	Ninj1
Naa501	5.30708e-59	0.280193	0.836	0.692	7.28875e-55	Macs3	Naa50
Cfb1	9.88304e-59	0.321289	0.428	0.252	1.35734e-54	Macs3	Cfb
Mphosph10	1.11849e-58	0.32016	0.506	0.325	1.53613e-54	Macs3	Mphosph10
Cd300ld1	2.67781e-58	0.284903	0.779	0.578	3.67771e-54	Macs3	Cd300ld
Lpin21	4.31592e-58	0.29802	0.715	0.514	5.92748e-54	Macs3	Lpin2
Samd81	2.31798e-57	0.311426	0.643	0.452	3.18351e-53	Macs3	Samd8
Hdac5	2.57202e-57	0.251674	0.663	0.463	3.53242e-53	Macs3	Hdac5
Gna131	3.76325e-57	0.300723	0.965	0.898	5.16844e-53	Macs3	Gna13
2310022A10Rik1	4.53194e-57	0.259048	0.661	0.457	6.22416e-53	Macs3	2310022A10Rik
Npc11	6.81183e-57	0.252606	0.775	0.583	9.35537e-53	Macs3	Npc1
Ecm12	6.33488e-56	0.302568	0.875	0.678	8.70032e-52	Macs3	Ecm1
Arhgap18	1.06346e-55	0.251305	0.684	0.487	1.46055e-51	Macs3	Arhgap18
Slc38a1	7.59245e-55	0.295077	0.703	0.523	1.04275e-50	Macs3	Slc38a1
Cxcl161	1.19518e-54	0.291119	0.835	0.652	1.64146e-50	Macs3	Cxcl16
Apobec1	6.29512e-54	0.252555	0.718	0.513	8.64572e-50	Macs3	Apobec1
Eif1a1	1.56448e-53	0.272397	0.83	0.676	2.14866e-49	Macs3	Eif1a
Fcgr41	2.58665e-53	0.252596	0.611	0.404	3.55251e-49	Macs3	Fcgr4
Jdp2	3.52925e-53	0.375	0.696	0.513	4.84708e-49	Macs3	Jdp2
Qk1	3.83109e-53	0.250365	0.947	0.853	5.26162e-49	Macs3	Qk
Inpp5d1	6.59763e-53	0.256779	0.781	0.603	9.06118e-49	Macs3	Inpp5d
BC0055371	6.8176e-52	0.25106	0.972	0.914	9.36329e-48	Macs3	BC005537
Nufip1	1.37995e-51	0.307629	0.683	0.496	1.89523e-47	Macs3	Nufip1
Ly861	1.053e-50	0.265984	0.818	0.617	1.44619e-46	Macs3	Ly86
Thbs11	1.2442e-50	0.264003	0.971	0.799	1.70878e-46	Macs3	Thbs1
Cebpa1	9.7101e-50	0.266098	0.463	0.289	1.33358e-45	Macs3	Cebpa
Dmxl11	3.17684e-49	0.252112	0.622	0.443	4.36307e-45	Macs3	Dmxl1
Dusp51	2.4135e-48	0.319537	0.85	0.711	3.3147e-44	Macs3	Dusp5
Rybp1	2.53799e-48	0.252275	0.886	0.741	3.48568e-44	Macs3	Rybp
Ncl	3.58691e-48	0.265631	0.966	0.907	4.92626e-44	Macs3	Ncl
Gusb1	7.50808e-48	0.28041	0.787	0.632	1.03116e-43	Macs3	Gusb
Rassf31	1.01744e-46	0.259746	0.61	0.425	1.39735e-42	Macs3	Rassf3
Fem1b1	9.09237e-46	0.25452	0.501	0.334	1.24875e-41	Macs3	Fem1b
Rars1	8.53577e-45	0.292613	0.665	0.499	1.1723e-40	Macs3	Rars
Mxi1	3.87301e-44	0.305015	0.883	0.753	5.31919e-40	Macs3	Mxi1
Jmjd1c1	1.21149e-43	0.269231	0.891	0.769	1.66386e-39	Macs3	Jmjd1c
Ccl71	3.52958e-43	0.35056	0.602	0.429	4.84753e-39	Macs3	Ccl7
Fem1c1	4.78739e-43	0.26072	0.889	0.765	6.57501e-39	Macs3	Fem1c
Fos	7.29389e-43	0.337795	0.885	0.758	1.00174e-38	Macs3	Fos
Rilpl21	1.62283e-42	0.255365	0.738	0.574	2.2288e-38	Macs3	Rilpl2
Kras	5.79126e-42	0.255323	0.888	0.774	7.95371e-38	Macs3	Kras
Nrg11	3.84552e-41	0.36147	0.563	0.4	5.28143e-37	Macs3	Nrg1
Arl4c1	4.44254e-39	0.300848	0.924	0.849	6.10139e-35	Macs3	Arl4c
Nrros1	3.4056e-37	0.269583	0.777	0.624	4.67725e-33	Macs3	Nrros
Slfn51	4.14588e-37	0.26153	0.609	0.445	5.69395e-33	Macs3	Slfn5
Trf1	1.26253e-36	0.25746	0.758	0.592	1.73396e-32	Macs3	Trf
Isy1	1.3009e-36	0.304444	0.756	0.616	1.78666e-32	Macs3	Isy1
Hspa5	3.71101e-35	0.374701	0.997	0.99	5.0967e-31	Macs3	Hspa5
Bach11	1.12602e-31	0.271759	0.869	0.768	1.54648e-27	Macs3	Bach1
Ccr5	1.24987e-31	0.259786	0.84	0.696	1.71657e-27	Macs3	Ccr5
Id22	3.31932e-31	0.342523	0.808	0.682	4.55876e-27	Macs3	Id2
Ifi27l2a	2.14568e-30	0.310453	0.839	0.705	2.94688e-26	Macs3	Ifi27l2a
Vegfa1	1.32496e-26	0.262862	0.773	0.638	1.8197e-22	Macs3	Vegfa
Ccrl2	6.57641e-24	0.2545	0.485	0.363	9.03204e-20	Macs3	Ccrl2
Irf2bp21	1.08027e-21	0.276167	0.801	0.713	1.48364e-17	Macs3	Irf2bp2
Id3	4.6078e-12	0.274738	0.339	0.268	6.32836e-08	Macs3	Id3
Ccl81	0	2.91627	0.742	0.164	0	Macs4	Ccl8
Selenop2	0	2.36072	1	0.703	0	Macs4	Selenop
Cd1631	0	2.06052	0.644	0.143	0	Macs4	Cd163
Gas61	0	1.80469	0.873	0.17	0	Macs4	Gas6
Cbr21	0	1.77909	0.898	0.245	0	Macs4	Cbr2
Mrc12	0	1.73781	1	0.626	0	Macs4	Mrc1
Fcgrt1	0	1.55964	0.92	0.362	0	Macs4	Fcgrt
Wwp11	0	1.46133	0.916	0.34	0	Macs4	Wwp1
Igf11	0	1.456	0.639	0.111	0	Macs4	Igf1
Igfbp41	0	1.44962	0.799	0.224	0	Macs4	Igfbp4
Folr21	0	1.44064	0.857	0.236	0	Macs4	Folr2
Npl1	0	1.03876	0.619	0.129	0	Macs4	Npl
C1qc2	2.9357e-295	1.54787	0.96	0.421	4.0319e-291	Macs4	C1qc
Timp21	4.97503e-294	1.40469	0.962	0.49	6.83271e-290	Macs4	Timp2
Rnase42	3.90243e-290	1.43439	0.92	0.425	5.3596e-286	Macs4	Rnase4
Itm2b2	8.72775e-280	1.23333	1	0.983	1.19867e-275	Macs4	Itm2b
C1qa2	1.57147e-275	1.55297	0.952	0.416	2.15826e-271	Macs4	C1qa
Ctsb2	1.93922e-275	1.33624	1	0.981	2.66333e-271	Macs4	Ctsb
Nrp11	9.4529e-266	1.06413	0.816	0.302	1.29826e-261	Macs4	Nrp1
C1qb2	2.03999e-260	1.48448	0.965	0.463	2.80172e-256	Macs4	C1qb
Apoe2	7.98271e-245	1.55849	1	0.838	1.09635e-240	Macs4	Apoe
Serinc32	3.85443e-241	1.13093	0.996	0.91	5.29368e-237	Macs4	Serinc3
Ms4a72	5.67822e-237	1.28838	0.942	0.453	7.79847e-233	Macs4	Ms4a7
Pltp2	4.54811e-233	1.2991	0.959	0.516	6.24638e-229	Macs4	Pltp
Lamp12	1.20232e-217	0.947152	0.994	0.96	1.65127e-213	Macs4	Lamp1
Ap1b12	7.23237e-206	1.00003	0.856	0.444	9.93294e-202	Macs4	Ap1b1
Stab11	6.94901e-204	1.17727	0.838	0.415	9.54377e-200	Macs4	Stab1
Serpinb6a1	4.07502e-203	1.15774	0.773	0.314	5.59663e-199	Macs4	Serpinb6a
Adgre12	1.45237e-201	1.00868	0.967	0.672	1.99468e-197	Macs4	Adgre1
Tns11	2.05519e-200	0.679116	0.558	0.156	2.8226e-196	Macs4	Tns1
Lgmn2	2.00748e-198	1.05907	1	0.871	2.75707e-194	Macs4	Lgmn
Fcrls1	1.27003e-195	0.987546	0.623	0.192	1.74426e-191	Macs4	Fcrls
Pf43	7.17662e-193	1.19975	0.999	0.6	9.85637e-189	Macs4	Pf4
Stard81	1.85857e-192	0.797471	0.555	0.168	2.55257e-188	Macs4	Stard8
Snx52	6.08387e-192	1.01353	0.969	0.768	8.35559e-188	Macs4	Snx5
Hexa2	5.00647e-186	0.937502	0.965	0.827	6.87589e-182	Macs4	Hexa
Grn2	7.91771e-184	0.905632	1	0.935	1.08742e-179	Macs4	Grn
Ccl72	3.41114e-183	1.48998	0.845	0.428	4.68486e-179	Macs4	Ccl7
Ednrb1	4.30921e-176	1.24034	0.674	0.271	5.91827e-172	Macs4	Ednrb
Pdgfc1	3.43315e-174	0.417789	0.35	0.07	4.71508e-170	Macs4	Pdgfc
Frmd4b1	2.17677e-171	0.678658	0.679	0.256	2.98958e-167	Macs4	Frmd4b
Ap2a21	2.99767e-164	0.934075	0.934	0.677	4.11699e-160	Macs4	Ap2a2
Ccl121	3.11407e-164	1.23029	0.499	0.147	4.27686e-160	Macs4	Ccl12
Arhgap19	6.97078e-163	0.427896	0.36	0.08	9.57367e-159	Macs4	Arhgap19
Slc9a91	1.08053e-158	0.618411	0.605	0.227	1.484e-154	Macs4	Slc9a9
Maf2	4.45532e-156	1.07832	0.947	0.621	6.11893e-152	Macs4	Maf
Cltc1	4.67579e-155	0.80463	0.99	0.931	6.42173e-151	Macs4	Cltc
Tmem81	2.24044e-154	0.614662	0.54	0.179	3.07702e-150	Macs4	Tmem8
Snx22	2.17199e-153	1.05776	0.92	0.704	2.98301e-149	Macs4	Snx2
Smagp	4.60112e-153	0.546697	0.485	0.151	6.31917e-149	Macs4	Smagp
Lrp61	7.72652e-152	0.840241	0.668	0.306	1.06116e-147	Macs4	Lrp6
F13a12	1.69506e-150	1.0997	0.966	0.741	2.328e-146	Macs4	F13a1
Ehd41	3.36214e-150	0.933449	0.877	0.576	4.61756e-146	Macs4	Ehd4
Clec10a1	8.7817e-150	0.990335	0.714	0.327	1.20608e-145	Macs4	Clec10a
Cd632	1.48203e-149	0.876726	0.969	0.627	2.03542e-145	Macs4	Cd63
Dab22	1.43362e-147	0.951129	0.986	0.8	1.96894e-143	Macs4	Dab2
Tgfbr21	1.43031e-146	0.703237	0.729	0.357	1.96439e-142	Macs4	Tgfbr2
B2m1	4.74754e-143	0.603115	1	0.999	6.52028e-139	Macs4	B2m
Gpr34	1.94846e-141	0.49789	0.342	0.081	2.67601e-137	Macs4	Gpr34
Itsn11	1.12471e-139	0.603743	0.603	0.24	1.54467e-135	Macs4	Itsn1
Man1c11	7.10657e-138	0.603735	0.635	0.275	9.76016e-134	Macs4	Man1c1
Scamp5	4.05891e-137	0.35895	0.341	0.082	5.57451e-133	Macs4	Scamp5
Ap2m11	3.94617e-135	0.799328	0.924	0.792	5.41967e-131	Macs4	Ap2m1
Cela1	4.4824e-135	0.437496	0.345	0.086	6.15613e-131	Macs4	Cela1
Blvrb1	1.3117e-134	0.865104	0.846	0.56	1.80148e-130	Macs4	Blvrb
Abca9	2.26209e-134	0.635434	0.55	0.209	3.10675e-130	Macs4	Abca9
Rab3il12	4.02591e-133	0.727422	0.69	0.316	5.52918e-129	Macs4	Rab3il1
Fxyd2	1.35019e-125	0.69535	0.442	0.141	1.85435e-121	Macs4	Fxyd2
Atp6v1a3	1.05353e-123	0.746925	0.945	0.795	1.44692e-119	Macs4	Atp6v1a
Psd31	1.00363e-122	0.510377	0.421	0.132	1.37839e-118	Macs4	Psd3
Eps151	1.31155e-122	0.745181	0.811	0.559	1.80128e-118	Macs4	Eps15
Myo5a1	4.10641e-122	0.774788	0.896	0.673	5.63975e-118	Macs4	Myo5a
Rcn3	4.94199e-122	0.49976	0.323	0.083	6.78732e-118	Macs4	Rcn3
Ly862	9.64039e-122	0.792431	0.924	0.624	1.32401e-117	Macs4	Ly86
P2ry12	1.73532e-119	0.449112	0.406	0.128	2.38328e-115	Macs4	P2ry12
Rab11fip51	1.45877e-115	0.558435	0.596	0.264	2.00347e-111	Macs4	Rab11fip5
Ptpn181	1.00537e-113	0.691023	0.976	0.794	1.38078e-109	Macs4	Ptpn18
Csf1r2	2.19843e-113	0.656072	0.984	0.875	3.01932e-109	Macs4	Csf1r
Rgl12	5.87517e-112	0.749618	0.883	0.579	8.06896e-108	Macs4	Rgl1
Nxpe51	1.29828e-111	0.572474	0.541	0.218	1.78306e-107	Macs4	Nxpe5
Fcgr2b1	7.68833e-111	0.751368	0.979	0.871	1.05591e-106	Macs4	Fcgr2b
Aldh7a1	2.83651e-110	0.364279	0.287	0.072	3.89566e-106	Macs4	Aldh7a1
Rnf1302	4.38999e-109	0.612622	0.945	0.824	6.02921e-105	Macs4	Rnf130
Prune21	2.70141e-106	0.469737	0.481	0.184	3.71012e-102	Macs4	Prune2
Reps2	2.22695e-105	0.392864	0.286	0.073	3.0585e-101	Macs4	Reps2
Unc93b12	6.63987e-105	0.597336	0.957	0.789	9.1192e-101	Macs4	Unc93b1
Gns2	1.99806e-104	0.610942	0.87	0.648	2.74414e-100	Macs4	Gns
Qk2	5.66445e-99	0.608115	0.94	0.859	7.77955e-95	Macs4	Qk
Hspa1b1	1.7893e-97	0.805362	0.992	0.871	2.45743e-93	Macs4	Hspa1b
Gltp1	9.27364e-96	0.600459	0.891	0.705	1.27364e-91	Macs4	Gltp
Mtmr101	3.69918e-95	0.562712	0.624	0.318	5.08045e-91	Macs4	Mtmr10
Snx31	9.0775e-95	0.58156	0.954	0.917	1.2467e-90	Macs4	Snx3
Pepd1	9.35018e-95	0.610191	0.748	0.482	1.28415e-90	Macs4	Pepd
Hpgds	1.75494e-94	0.303213	0.404	0.136	2.41024e-90	Macs4	Hpgds
Wfdc171	1.03491e-93	0.999589	0.972	0.842	1.42135e-89	Macs4	Wfdc17
Mertk1	6.17699e-92	0.412352	0.444	0.171	8.48348e-88	Macs4	Mertk
Ms4a6b1	3.15401e-91	0.616646	0.907	0.618	4.33171e-87	Macs4	Ms4a6b
Fchsd21	4.22853e-91	0.60318	0.554	0.267	5.80747e-87	Macs4	Fchsd2
Rnasel1	2.8137e-90	0.662155	0.695	0.393	3.86434e-86	Macs4	Rnasel
Clta1	1.26189e-89	0.538352	0.977	0.947	1.73308e-85	Macs4	Clta
Snx301	1.50127e-89	0.484409	0.553	0.253	2.06184e-85	Macs4	Snx30
Glul2	6.95822e-89	0.584052	0.916	0.701	9.55642e-85	Macs4	Glul
Trf2	2.38432e-88	0.683903	0.87	0.596	3.27462e-84	Macs4	Trf
Hacd41	4.12295e-88	0.594452	0.703	0.419	5.66246e-84	Macs4	Hacd4
Gna121	6.03211e-88	0.510411	0.613	0.328	8.2845e-84	Macs4	Gna12
Wdfy31	1.86648e-87	0.534281	0.698	0.413	2.56342e-83	Macs4	Wdfy3
Ctsd3	3.56763e-87	0.715012	0.974	0.883	4.89979e-83	Macs4	Ctsd
Sdcbp3	1.1487e-86	0.515719	0.991	0.966	1.57763e-82	Macs4	Sdcbp
Ccl22	1.46544e-86	0.849907	0.877	0.616	2.01264e-82	Macs4	Ccl2
Hspa1a	1.62109e-86	0.693886	0.996	0.882	2.22641e-82	Macs4	Hspa1a
Camk12	3.88813e-86	0.572533	0.682	0.409	5.33996e-82	Macs4	Camk1
Dhrs32	7.30083e-86	0.573678	0.729	0.437	1.0027e-81	Macs4	Dhrs3
Krt14	6.01519e-85	0.688238	0.417	0.166	8.26126e-81	Macs4	Krt14
Tspan41	8.57298e-85	0.426131	0.467	0.197	1.17741e-80	Macs4	Tspan4
Tpp11	5.52194e-84	0.583869	0.803	0.583	7.58384e-80	Macs4	Tpp1
Sirpa2	8.50801e-84	0.55789	0.949	0.831	1.16849e-79	Macs4	Sirpa
Akr1a12	2.14203e-83	0.522822	0.971	0.947	2.94187e-79	Macs4	Akr1a1
Ctsc1	5.16189e-82	0.573936	0.995	0.937	7.08934e-78	Macs4	Ctsc
Rab7b2	8.30198e-82	0.708339	0.862	0.643	1.14019e-77	Macs4	Rab7b
Man1a1	8.87928e-82	0.584259	0.853	0.632	1.21948e-77	Macs4	Man1a
Mcoln21	3.29769e-81	0.326487	0.357	0.126	4.52905e-77	Macs4	Mcoln2
Mtss12	1.80397e-80	0.562673	0.774	0.462	2.47757e-76	Macs4	Mtss1
Sbf21	5.66932e-80	0.436391	0.548	0.266	7.78625e-76	Macs4	Sbf2
Snx81	1.74067e-79	0.513329	0.692	0.42	2.39063e-75	Macs4	Snx8
Abhd122	1.85472e-79	0.531765	0.762	0.526	2.54727e-75	Macs4	Abhd12
Rnf1501	2.48615e-79	0.480343	0.52	0.248	3.41448e-75	Macs4	Rnf150
Ifi2071	1.30021e-78	0.699316	0.921	0.76	1.7857e-74	Macs4	Ifi207
Etv1	1.41409e-78	0.36343	0.358	0.13	1.94212e-74	Macs4	Etv1
Ap1s2	2.13731e-77	0.610263	0.752	0.529	2.93538e-73	Macs4	Ap1s2
Ang	1.04059e-75	0.347044	0.327	0.116	1.42914e-71	Macs4	Ang
Scpep11	2.33568e-75	0.511908	0.897	0.753	3.20783e-71	Macs4	Scpep1
Fabp52	2.27682e-74	0.708526	0.898	0.717	3.12698e-70	Macs4	Fabp5
Cd300ld2	3.31426e-74	0.639981	0.813	0.588	4.5518e-70	Macs4	Cd300ld
Itga91	2.28576e-73	0.303409	0.348	0.125	3.13927e-69	Macs4	Itga9
Mpp11	3.15891e-73	0.534771	0.781	0.55	4.33845e-69	Macs4	Mpp1
Dmxl12	8.68256e-73	0.579228	0.693	0.45	1.19246e-68	Macs4	Dmxl1
Lgals7	4.00892e-72	0.65474	0.346	0.13	5.50585e-68	Macs4	Lgals7
Gm10134	4.3894e-72	0.280793	0.291	0.095	6.0284e-68	Macs4	Gm10134
Aif11	4.79952e-72	0.519864	0.941	0.704	6.59166e-68	Macs4	Aif1
Atp6v0a11	4.3589e-71	0.456481	0.603	0.34	5.98651e-67	Macs4	Atp6v0a1
Snx6	1.11709e-70	0.598654	0.81	0.631	1.53422e-66	Macs4	Snx6
Il10	1.23007e-70	0.596428	0.284	0.093	1.68937e-66	Macs4	Il10
Sirt21	1.40199e-70	0.473644	0.791	0.596	1.92549e-66	Macs4	Sirt2
Wls1	3.10673e-70	0.449561	0.665	0.401	4.26678e-66	Macs4	Wls
Vat12	4.90461e-70	0.562871	0.746	0.489	6.73599e-66	Macs4	Vat1
Fosb	9.03785e-70	0.744241	0.815	0.558	1.24126e-65	Macs4	Fosb
Clec4a11	1.03221e-69	0.540883	0.873	0.648	1.41764e-65	Macs4	Clec4a1
Aldh2	1.14155e-69	0.530037	0.817	0.62	1.5678e-65	Macs4	Aldh2
Gm424182	1.32651e-69	0.393688	1	1	1.82183e-65	Macs4	Gm42418
Sgpl12	1.01377e-68	0.521349	0.898	0.793	1.39231e-64	Macs4	Sgpl1
Ly6e2	1.77342e-68	0.697295	0.95	0.841	2.43561e-64	Macs4	Ly6e
Marcksl11	2.21612e-68	0.644199	0.882	0.666	3.04361e-64	Macs4	Marcksl1
Lamp21	1.48276e-67	0.402957	0.987	0.945	2.03642e-63	Macs4	Lamp2
Tmem106a2	2.36044e-66	0.503725	0.767	0.537	3.24183e-62	Macs4	Tmem106a
Zcchc241	2.40885e-66	0.394198	0.45	0.212	3.30831e-62	Macs4	Zcchc24
Ms4a14	2.88102e-66	0.300607	0.291	0.101	3.95679e-62	Macs4	Ms4a14
Dstn1	2.98375e-66	0.486328	0.906	0.788	4.09789e-62	Macs4	Dstn
Idh2	4.29721e-66	0.441996	0.575	0.329	5.90179e-62	Macs4	Idh2
Cstdc5	6.0536e-66	0.412802	0.278	0.096	8.31402e-62	Macs4	Cstdc5
Impact2	9.93971e-66	0.561697	0.632	0.367	1.36512e-61	Macs4	Impact
Rab1a1	1.61266e-65	0.475065	0.916	0.85	2.21483e-61	Macs4	Rab1a
Laptm51	1.70315e-65	0.37427	0.996	0.989	2.33911e-61	Macs4	Laptm5
Mfsd14	4.72869e-65	0.476166	0.897	0.76	6.49438e-61	Macs4	Mfsd1
Ap2s11	5.55339e-65	0.472705	0.906	0.83	7.62703e-61	Macs4	Ap2s1
Iqgap21	7.02498e-65	0.504998	0.664	0.423	9.64811e-61	Macs4	Iqgap2
Gm269171	7.06667e-65	0.600574	0.87	0.693	9.70537e-61	Macs4	Gm26917
Aoah1	9.81315e-65	0.402194	0.456	0.222	1.34774e-60	Macs4	Aoah
Jund1	1.94366e-64	0.598602	0.969	0.898	2.66942e-60	Macs4	Jund
Mfsd111	5.09607e-64	0.474567	0.581	0.344	6.99894e-60	Macs4	Mfsd11
Atp6v1h1	8.18029e-64	0.577162	0.784	0.616	1.12348e-59	Macs4	Atp6v1h
Bmp2k1	8.19063e-64	0.51567	0.812	0.637	1.1249e-59	Macs4	Bmp2k
Pla2g15	1.30742e-63	0.35399	0.449	0.211	1.79561e-59	Macs4	Pla2g15
Dnajc131	1.36427e-63	0.512791	0.742	0.536	1.87369e-59	Macs4	Dnajc13
Pdxk2	1.78471e-63	0.512475	0.624	0.382	2.45111e-59	Macs4	Pdxk
Ccl61	2.24551e-63	0.685071	0.945	0.82	3.08398e-59	Macs4	Ccl6
Naa502	4.04603e-63	0.498001	0.865	0.699	5.55682e-59	Macs4	Naa50
Snx271	4.12723e-62	0.435292	0.543	0.298	5.66834e-58	Macs4	Snx27
Gas72	5.10753e-62	0.535795	0.784	0.573	7.01468e-58	Macs4	Gas7
Lipa1	8.04089e-62	0.492217	0.693	0.457	1.10434e-57	Macs4	Lipa
Prxl2b	6.7564e-61	0.422435	0.526	0.284	9.27924e-57	Macs4	Prxl2b
Gnpda11	2.18371e-60	0.468304	0.685	0.468	2.9991e-56	Macs4	Gnpda1
Cd841	3.56241e-60	0.477498	0.766	0.546	4.89262e-56	Macs4	Cd84
Sdc32	5.80001e-60	0.510165	0.856	0.652	7.96574e-56	Macs4	Sdc3
Gja11	2.14055e-59	0.477961	0.466	0.221	2.93983e-55	Macs4	Gja1
Vwa5a1	2.50291e-59	0.425705	0.739	0.522	3.4375e-55	Macs4	Vwa5a
Snx91	3.1821e-59	0.482638	0.678	0.473	4.37029e-55	Macs4	Snx9
Sord	4.3226e-58	0.283643	0.301	0.117	5.93665e-54	Macs4	Sord
Rilpl22	4.93917e-58	0.562959	0.789	0.581	6.78345e-54	Macs4	Rilpl2
Lgals3bp2	1.27049e-57	0.496676	0.634	0.394	1.74489e-53	Macs4	Lgals3bp
Bach12	1.43394e-57	0.597914	0.887	0.773	1.96937e-53	Macs4	Bach1
Dpp71	2.63321e-57	0.319166	0.441	0.215	3.61645e-53	Macs4	Dpp7
Psap2	3.64287e-57	0.425349	1	0.984	5.00312e-53	Macs4	Psap
Slc12a7	1.02022e-56	0.277529	0.373	0.168	1.40117e-52	Macs4	Slc12a7
Cfh1	1.36162e-56	1.03063	0.541	0.351	1.87005e-52	Macs4	Cfh
Atp6v1b22	1.48385e-56	0.450601	0.895	0.759	2.03792e-52	Macs4	Atp6v1b2
Asah12	5.64565e-56	0.456565	0.896	0.797	7.75373e-52	Macs4	Asah1
Osbpl111	5.85573e-56	0.420608	0.573	0.346	8.04226e-52	Macs4	Osbpl11
Prkacb	1.08445e-55	0.394777	0.566	0.342	1.48938e-51	Macs4	Prkacb
Tcn21	1.18532e-55	0.501234	0.743	0.558	1.62792e-51	Macs4	Tcn2
Slc38a61	1.22768e-55	0.29033	0.419	0.195	1.6861e-51	Macs4	Slc38a6
Dek1	2.04311e-55	0.449627	0.848	0.712	2.80601e-51	Macs4	Dek
Ctsa2	2.08917e-55	0.428088	0.955	0.888	2.86927e-51	Macs4	Ctsa
Atf3	5.03104e-55	0.708509	0.801	0.57	6.90963e-51	Macs4	Atf3
2610507B11Rik1	6.11114e-55	0.420057	0.63	0.419	8.39304e-51	Macs4	2610507B11Rik
Lifr	6.1268e-55	0.444587	0.593	0.347	8.41455e-51	Macs4	Lifr
Tbxas11	1.20916e-54	0.407356	0.545	0.313	1.66066e-50	Macs4	Tbxas1
Clcn51	1.29419e-54	0.434827	0.576	0.353	1.77744e-50	Macs4	Clcn5
Atp2b11	1.95045e-54	0.456987	0.989	0.951	2.67874e-50	Macs4	Atp2b1
Rasgef1b	7.91472e-54	0.520731	0.556	0.315	1.08701e-49	Macs4	Rasgef1b
Dclre1c	8.32621e-54	0.428858	0.504	0.286	1.14352e-49	Macs4	Dclre1c
Rragc2	3.41946e-53	0.470073	0.783	0.615	4.69629e-49	Macs4	Rragc
Fnip12	3.4712e-53	0.432207	0.842	0.678	4.76735e-49	Macs4	Fnip1
Paox	3.93296e-53	0.272208	0.282	0.11	5.40152e-49	Macs4	Paox
Comt	3.70013e-52	0.387119	0.589	0.375	5.08175e-48	Macs4	Comt
Lpl2	7.40089e-52	0.637811	0.452	0.223	1.01644e-47	Macs4	Lpl
Dnmt3a1	9.81897e-52	0.381723	0.505	0.277	1.34854e-47	Macs4	Dnmt3a
Bin1	3.1507e-51	0.408793	0.623	0.409	4.32718e-47	Macs4	Bin1
Ndfip11	3.41721e-51	0.419458	0.881	0.808	4.69319e-47	Macs4	Ndfip1
Tcf41	3.72148e-51	0.44265	0.833	0.647	5.11107e-47	Macs4	Tcf4
Hbegf1	5.93552e-51	0.507615	0.442	0.218	8.15184e-47	Macs4	Hbegf
Sgpp1	5.98154e-51	0.360117	0.42	0.211	8.21505e-47	Macs4	Sgpp1
Hfe	2.13723e-50	0.412809	0.583	0.361	2.93527e-46	Macs4	Hfe
Adam91	8.66457e-50	0.442091	0.772	0.614	1.18999e-45	Macs4	Adam9
Krt10	1.0305e-49	0.427015	0.282	0.114	1.41529e-45	Macs4	Krt10
Ly91	1.7417e-49	0.288005	0.395	0.188	2.39205e-45	Macs4	Ly9
Pikfyve1	2.12623e-49	0.380078	0.518	0.304	2.92016e-45	Macs4	Pikfyve
Tceal91	3.01565e-49	0.445016	0.682	0.46	4.14169e-45	Macs4	Tceal9
Ophn1	3.64305e-49	0.329479	0.445	0.234	5.00336e-45	Macs4	Ophn1
Dennd1a1	2.1804e-48	0.375833	0.561	0.346	2.99456e-44	Macs4	Dennd1a
Dse1	2.47397e-48	0.402175	0.682	0.47	3.39775e-44	Macs4	Dse
Gbp7	2.63141e-48	0.408351	0.454	0.242	3.61398e-44	Macs4	Gbp7
Tnfsf131	3.75353e-48	0.394908	0.628	0.405	5.1551e-44	Macs4	Tnfsf13
Ms4a6d2	4.06174e-48	0.445486	0.942	0.809	5.5784e-44	Macs4	Ms4a6d
Cd682	7.64919e-48	0.427339	0.939	0.875	1.05054e-43	Macs4	Cd68
Fgd41	8.99585e-48	0.324081	0.441	0.227	1.23549e-43	Macs4	Fgd4
Ralgps2	1.03677e-47	0.255847	0.283	0.117	1.4239e-43	Macs4	Ralgps2
Ralgds2	2.86598e-47	0.384773	0.667	0.435	3.93614e-43	Macs4	Ralgds
Gng2	3.08998e-47	0.423843	0.798	0.637	4.24378e-43	Macs4	Gng2
Agtrap1	3.34416e-47	0.330114	0.416	0.218	4.59287e-43	Macs4	Agtrap
Rps29	3.67716e-47	0.307779	1	0.999	5.05022e-43	Macs4	Rps29
Mylip	4.45102e-47	0.388416	0.437	0.234	6.11302e-43	Macs4	Mylip
Tfrc1	4.49173e-47	0.329788	0.332	0.15	6.16894e-43	Macs4	Tfrc
Cd381	6.56993e-47	0.495811	0.687	0.483	9.02314e-43	Macs4	Cd38
Sh3bgrl	6.63061e-47	0.395768	0.952	0.911	9.10647e-43	Macs4	Sh3bgrl
Zfhx3	2.18261e-46	0.358666	0.495	0.277	2.9976e-42	Macs4	Zfhx3
Scamp21	2.40962e-46	0.408196	0.752	0.591	3.30938e-42	Macs4	Scamp2
Fem1b2	4.07799e-46	0.584976	0.551	0.341	5.6007e-42	Macs4	Fem1b
Dnase2a1	5.96178e-46	0.37915	0.673	0.469	8.1879e-42	Macs4	Dnase2a
Ppp1r12c	7.11874e-46	0.394497	0.669	0.484	9.77688e-42	Macs4	Ppp1r12c
Plekho21	9.12687e-46	0.443407	0.865	0.748	1.25348e-41	Macs4	Plekho2
Lst11	1.15449e-45	0.441823	0.915	0.751	1.58558e-41	Macs4	Lst1
Pld32	1.74795e-45	0.388488	0.682	0.48	2.40063e-41	Macs4	Pld3
Sash13	2.00537e-45	0.362906	0.746	0.507	2.75418e-41	Macs4	Sash1
Cd1641	2.01243e-45	0.405268	0.782	0.624	2.76388e-41	Macs4	Cd164
Lyl1	2.40363e-45	0.294758	0.286	0.123	3.30115e-41	Macs4	Lyl1
Atp13a21	3.49356e-45	0.435358	0.643	0.453	4.79805e-41	Macs4	Atp13a2
Cfp2	3.6608e-45	0.446456	0.936	0.845	5.02774e-41	Macs4	Cfp
Hprt	5.72749e-45	0.410297	0.759	0.612	7.86614e-41	Macs4	Hprt
Ms4a6c1	1.06482e-44	0.397321	0.964	0.793	1.46242e-40	Macs4	Ms4a6c
Dmac1	1.6395e-44	0.414548	0.648	0.467	2.25169e-40	Macs4	Dmac1
Vamp81	1.89664e-44	0.354667	0.942	0.874	2.60484e-40	Macs4	Vamp8
Klf41	2.02872e-44	0.593167	0.858	0.715	2.78624e-40	Macs4	Klf4
Ccl241	2.49821e-44	0.517009	0.342	0.157	3.43105e-40	Macs4	Ccl24
Prcp	2.72282e-44	0.378983	0.837	0.698	3.73952e-40	Macs4	Prcp
Anxa6	2.98399e-44	0.435768	0.608	0.424	4.09822e-40	Macs4	Anxa6
Cebpa2	1.10639e-43	0.411431	0.511	0.297	1.51951e-39	Macs4	Cebpa
Cndp21	1.21117e-43	0.394582	0.886	0.773	1.66343e-39	Macs4	Cndp2
Marcks1	2.00926e-43	0.333802	0.955	0.831	2.75952e-39	Macs4	Marcks
Sh3glb11	2.1384e-43	0.317055	0.98	0.966	2.93688e-39	Macs4	Sh3glb1
Hspe1	6.71423e-43	0.379698	0.929	0.853	9.22133e-39	Macs4	Hspe1
Ncoa4	1.61727e-42	0.369897	0.553	0.358	2.22116e-38	Macs4	Ncoa4
Sec14l11	3.59286e-42	0.361073	0.531	0.341	4.93443e-38	Macs4	Sec14l1
Zdhhc201	7.36143e-42	0.411166	0.695	0.532	1.01102e-37	Macs4	Zdhhc20
Kctd122	1.12588e-41	0.471206	0.934	0.839	1.54628e-37	Macs4	Kctd12
Rgs101	1.54788e-41	0.383005	0.881	0.738	2.12586e-37	Macs4	Rgs10
Fam234a	1.66814e-41	0.307587	0.434	0.25	2.29102e-37	Macs4	Fam234a
Tmbim61	2.53222e-41	0.317785	0.969	0.952	3.47775e-37	Macs4	Tmbim6
C3ar13	3.35289e-41	0.341634	0.924	0.715	4.60486e-37	Macs4	C3ar1
Adam151	3.74646e-41	0.377825	0.784	0.655	5.14538e-37	Macs4	Adam15
Zfand52	4.32848e-41	0.39002	0.901	0.787	5.94473e-37	Macs4	Zfand5
Vkorc1	4.62596e-41	0.274951	0.402	0.213	6.35329e-37	Macs4	Vkorc1
Ddx60	6.03811e-41	0.275486	0.282	0.122	8.29274e-37	Macs4	Ddx60
Idh11	7.60884e-41	0.329261	0.553	0.346	1.045e-36	Macs4	Idh1
Bri33	8.7721e-41	0.356166	0.969	0.921	1.20476e-36	Macs4	Bri3
Abca12	1.31259e-40	0.374235	0.965	0.798	1.80271e-36	Macs4	Abca1
Tmem50a1	1.38815e-40	0.339019	0.911	0.866	1.90649e-36	Macs4	Tmem50a
Ilf3	2.51352e-40	0.359141	0.556	0.362	3.45207e-36	Macs4	Ilf3
Oxct1	3.93626e-40	0.372362	0.608	0.415	5.40607e-36	Macs4	Oxct1
Rab71	4.93708e-40	0.32796	0.939	0.916	6.78059e-36	Macs4	Rab7
Pcyox1	1.49987e-39	0.2599	0.315	0.151	2.05992e-35	Macs4	Pcyox1
Clec4a31	1.86088e-39	0.400676	0.799	0.608	2.55573e-35	Macs4	Clec4a3
Wdr261	1.87253e-39	0.34883	0.9	0.845	2.57173e-35	Macs4	Wdr26
Arhgef3	2.54141e-39	0.289825	0.35	0.176	3.49037e-35	Macs4	Arhgef3
1981-03-01	2.6168e-39	0.285018	0.43	0.241	3.59391e-35	Macs4	2008-03-01
Pmp222	3.02631e-39	0.328095	0.465	0.249	4.15633e-35	Macs4	Pmp22
Dusp71	3.15949e-39	0.317837	0.421	0.235	4.33924e-35	Macs4	Dusp7
Plxnb21	3.3107e-39	0.371227	0.716	0.567	4.54692e-35	Macs4	Plxnb2
Lmbrd21	3.70028e-39	0.281384	0.429	0.244	5.08197e-35	Macs4	Lmbrd2
Npc12	3.84681e-39	0.363582	0.768	0.595	5.28321e-35	Macs4	Npc1
Epb41l11	4.12683e-39	0.255056	0.345	0.173	5.66779e-35	Macs4	Epb41l1
Lgals11	5.8794e-39	0.341925	0.99	0.95	8.07477e-35	Macs4	Lgals1
Vps26a1	7.59768e-39	0.391733	0.816	0.695	1.04346e-34	Macs4	Vps26a
Ybx1	1.50972e-38	0.323246	0.995	0.98	2.07345e-34	Macs4	Ybx1
Aplp21	2.14519e-38	0.360533	0.902	0.806	2.9462e-34	Macs4	Aplp2
Laptm4a1	2.48175e-38	0.371352	0.862	0.768	3.40843e-34	Macs4	Laptm4a
Tut7	3.14147e-38	0.479802	0.867	0.785	4.31449e-34	Macs4	Tut7
Ighm	4.57258e-38	0.487047	0.402	0.229	6.27998e-34	Macs4	Ighm
Syngr11	5.78444e-38	0.301684	0.273	0.12	7.94435e-34	Macs4	Syngr1
Tbc1d14	7.09725e-38	0.342401	0.421	0.247	9.74737e-34	Macs4	Tbc1d14
Tob21	1.7522e-37	0.485405	0.779	0.627	2.40648e-33	Macs4	Tob2
Celf21	3.05066e-37	0.358953	0.835	0.707	4.18978e-33	Macs4	Celf2
Plau1	3.58786e-37	0.305683	0.315	0.151	4.92757e-33	Macs4	Plau
Itm2c1	4.10451e-37	0.329174	0.791	0.663	5.63713e-33	Macs4	Itm2c
Mcfd22	4.24881e-37	0.504447	0.679	0.515	5.83532e-33	Macs4	Mcfd2
Cpeb42	5.95724e-37	0.379475	0.732	0.573	8.18167e-33	Macs4	Cpeb4
Kif3a	6.46697e-37	0.254217	0.274	0.126	8.88174e-33	Macs4	Kif3a
Fcho2	7.76606e-37	0.372715	0.747	0.617	1.06659e-32	Macs4	Fcho2
Zfp6551	1.1343e-36	0.351101	0.58	0.406	1.55785e-32	Macs4	Zfp655
Snx161	1.59293e-36	0.270979	0.377	0.2	2.18773e-32	Macs4	Snx16
Uap1l11	2.44454e-36	0.304123	0.607	0.416	3.35733e-32	Macs4	Uap1l1
Trem22	4.59898e-36	0.450175	0.792	0.621	6.31624e-32	Macs4	Trem2
Arhgap181	4.99389e-36	0.369269	0.665	0.499	6.85861e-32	Macs4	Arhgap18
Srgap2	6.91277e-36	0.363404	0.634	0.461	9.494e-32	Macs4	Srgap2
Blvra	7.14201e-36	0.33191	0.585	0.417	9.80884e-32	Macs4	Blvra
Pea15a1	1.40806e-35	0.362771	0.64	0.471	1.93383e-31	Macs4	Pea15a
Lars21	1.71056e-35	0.310451	0.991	0.986	2.34928e-31	Macs4	Lars2
Blnk1	2.56029e-35	0.302572	0.338	0.172	3.5163e-31	Macs4	Blnk
Rab5c2	2.98167e-35	0.329894	0.929	0.89	4.09502e-31	Macs4	Rab5c
Raph12	3.15423e-35	0.469122	0.827	0.695	4.33203e-31	Macs4	Raph1
Sptssa	5.13481e-35	0.356403	0.663	0.513	7.05215e-31	Macs4	Sptssa
Cd83	6.37662e-35	0.345269	0.807	0.586	8.75764e-31	Macs4	Cd83
Hebp1	1.35872e-34	0.260785	0.298	0.146	1.86607e-30	Macs4	Hebp1
Fli11	1.48086e-34	0.342558	0.629	0.458	2.03382e-30	Macs4	Fli1
Lima1	1.59698e-34	0.311741	0.406	0.231	2.19329e-30	Macs4	Lima1
Nfxl1	1.61657e-34	0.304319	0.363	0.203	2.2202e-30	Macs4	Nfxl1
Eif1a2	1.62024e-34	0.419658	0.798	0.686	2.22523e-30	Macs4	Eif1a
P2rx7	2.0621e-34	0.274236	0.417	0.234	2.83209e-30	Macs4	P2rx7
Ltc4s	2.51726e-34	0.304108	0.278	0.127	3.4572e-30	Macs4	Ltc4s
Gla2	3.49687e-34	0.341263	0.766	0.616	4.8026e-30	Macs4	Gla
Dip2b1	4.78653e-34	0.316417	0.595	0.421	6.57382e-30	Macs4	Dip2b
Ddx3x1	6.51565e-34	0.388213	0.862	0.793	8.94859e-30	Macs4	Ddx3x
Ppp1cc1	8.83745e-34	0.40669	0.747	0.63	1.21374e-29	Macs4	Ppp1cc
Tet31	1.04321e-33	0.361081	0.746	0.608	1.43274e-29	Macs4	Tet3
mt-Nd4	1.11687e-33	0.339423	0.996	0.982	1.53391e-29	Macs4	mt-Nd4
Nrp22	1.41169e-33	0.276255	0.736	0.522	1.93881e-29	Macs4	Nrp2
Wdfy21	3.83662e-33	0.32272	0.525	0.355	5.26921e-29	Macs4	Wdfy2
Slc6a62	3.89023e-33	0.333097	0.902	0.831	5.34284e-29	Macs4	Slc6a6
Tmem651	4.19942e-33	0.361927	0.689	0.526	5.76748e-29	Macs4	Tmem65
Snap29	4.32803e-33	0.31442	0.496	0.334	5.94412e-29	Macs4	Snap29
Vps41	5.26984e-33	0.317063	0.539	0.379	7.2376e-29	Macs4	Vps41
Nipa21	5.56286e-33	0.375184	0.776	0.65	7.64004e-29	Macs4	Nipa2
Jmjd1c2	8.7358e-33	0.377783	0.875	0.777	1.19978e-28	Macs4	Jmjd1c
Kif1b1	1.29841e-32	0.378249	0.586	0.434	1.78323e-28	Macs4	Kif1b
Abl21	1.53994e-32	0.333265	0.634	0.459	2.11496e-28	Macs4	Abl2
Hnrnpu1	1.5911e-32	0.309863	0.957	0.912	2.18521e-28	Macs4	Hnrnpu
Hsbp1	1.75427e-32	0.382126	0.789	0.705	2.40931e-28	Macs4	Hsbp1
Galk21	3.27341e-32	0.260937	0.421	0.256	4.4957e-28	Macs4	Galk2
Ankrd122	3.30706e-32	0.36503	0.756	0.601	4.54191e-28	Macs4	Ankrd12
Usp24	3.65317e-32	0.296865	0.454	0.288	5.01726e-28	Macs4	Usp24
Dazap21	3.70524e-32	0.270084	0.956	0.937	5.08878e-28	Macs4	Dazap2
Atp8a1	4.34734e-32	0.314382	0.516	0.347	5.97064e-28	Macs4	Atp8a1
Fkbp151	4.95127e-32	0.329282	0.551	0.394	6.80007e-28	Macs4	Fkbp15
Hsph1	5.73545e-32	0.323592	0.905	0.76	7.87707e-28	Macs4	Hsph1
Tmem371	6.29161e-32	0.261621	0.383	0.213	8.64089e-28	Macs4	Tmem37
Scamp11	7.14788e-32	0.273338	0.496	0.321	9.8169e-28	Macs4	Scamp1
Sulf2	7.6044e-32	0.335732	0.528	0.354	1.04439e-27	Macs4	Sulf2
Use1	7.92091e-32	0.388178	0.84	0.746	1.08786e-27	Macs4	Use1
Tsc22d32	8.83494e-32	0.400726	0.772	0.62	1.21339e-27	Macs4	Tsc22d3
Lbh	1.86251e-31	0.263954	0.383	0.22	2.55798e-27	Macs4	Lbh
Atp6ap21	1.8838e-31	0.343844	0.863	0.801	2.58721e-27	Macs4	Atp6ap2
Mapre21	2.73651e-31	0.331968	0.61	0.45	3.75832e-27	Macs4	Mapre2
Plod11	2.90485e-31	0.305383	0.551	0.384	3.98952e-27	Macs4	Plod1
Mef2c	3.06316e-31	0.34751	0.539	0.362	4.20694e-27	Macs4	Mef2c
Cerk2	3.57858e-31	0.319775	0.698	0.557	4.91482e-27	Macs4	Cerk
Bst21	5.96394e-31	0.336094	0.781	0.651	8.19088e-27	Macs4	Bst2
Rin21	6.06708e-31	0.303221	0.449	0.278	8.33252e-27	Macs4	Rin2
Lgals91	6.29664e-31	0.352245	0.629	0.468	8.64781e-27	Macs4	Lgals9
Irf82	9.71876e-31	0.327448	0.749	0.6	1.33478e-26	Macs4	Irf8
Pip4p11	1.26923e-30	0.296683	0.594	0.431	1.74316e-26	Macs4	Pip4p1
Gapvd11	1.91307e-30	0.327806	0.657	0.511	2.62741e-26	Macs4	Gapvd1
Man2b1	2.20958e-30	0.319882	0.813	0.702	3.03464e-26	Macs4	Man2b1
Ppp3ca1	2.64778e-30	0.333313	0.805	0.705	3.63646e-26	Macs4	Ppp3ca
Ptp4a21	4.23345e-30	0.31441	0.939	0.907	5.81422e-26	Macs4	Ptp4a2
Dennd4c1	5.24943e-30	0.302283	0.573	0.407	7.20957e-26	Macs4	Dennd4c
Zfp7032	6.15545e-30	0.335378	0.812	0.652	8.4539e-26	Macs4	Zfp703
Zfand2a2	6.73475e-30	0.328901	0.724	0.56	9.2495e-26	Macs4	Zfand2a
Daglb	7.68508e-30	0.253903	0.457	0.287	1.05547e-25	Macs4	Daglb
Renbp1	9.55499e-30	0.267038	0.538	0.368	1.31228e-25	Macs4	Renbp
Slc28a21	1.00696e-29	0.312679	0.397	0.235	1.38296e-25	Macs4	Slc28a2
Cln81	1.21125e-29	0.310733	0.584	0.407	1.66353e-25	Macs4	Cln8
G530011O06Rik2	1.39392e-29	0.337473	0.525	0.347	1.91441e-25	Macs4	G530011O06Rik
Tollip2	2.01235e-29	0.315521	0.635	0.478	2.76376e-25	Macs4	Tollip
Sumo31	3.60566e-29	0.308483	0.65	0.508	4.95201e-25	Macs4	Sumo3
Arap11	4.62873e-29	0.323062	0.695	0.544	6.3571e-25	Macs4	Arap1
Crebrf1	6.32726e-29	0.294913	0.524	0.356	8.68985e-25	Macs4	Crebrf
Rab311	7.06902e-29	0.321275	0.654	0.525	9.7086e-25	Macs4	Rab31
Mon21	1.05775e-28	0.338302	0.561	0.42	1.45271e-24	Macs4	Mon2
Evi2a	1.40768e-28	0.340191	0.637	0.5	1.93331e-24	Macs4	Evi2a
Nisch1	1.45901e-28	0.29298	0.697	0.553	2.00381e-24	Macs4	Nisch
Akr1b3	1.50776e-28	0.304663	0.612	0.475	2.07076e-24	Macs4	Akr1b3
[truncated: 3,764 more rows]

## Sheet: Macs4 v Macs 5 DEG List
	p_val	avg_log2FC	pct.1	pct.2	p_val_adj	cluster	gene
Hspa1b	1.19e-71	2.22299	1	0.797	1.63e-67	Macs4	Hspa1b
Hspa1a	4.93e-69	2.00917	1	0.833	6.77e-65	Macs4	Hspa1a
Mcl1	7.18e-23	0.644111	1	0.952	9.87e-19	Macs4	Mcl1
Grn	1.23e-07	0.311114	1	0.979	0.00168549	Macs4	Grn
Hsp90ab1	1.93e-16	0.301371	1	0.991	2.65e-12	Macs4	Hsp90ab1
Hspa8	3.84e-31	0.674496	1	0.994	5.28e-27	Macs4	Hspa8
Lgmn	7.88e-15	0.463412	1	0.994	1.08e-10	Macs4	Lgmn
Ctsc	1.15e-11	0.361116	1	0.994	1.58e-07	Macs5	Ctsc
Cst3	4.25e-15	0.447081	1	0.997	5.84e-11	Macs5	Cst3
H2-D1	5.81e-06	0.302486	1	0.997	0.079783	Macs5	H2-D1
Selenop	3.37e-17	0.657877	1	1	4.63e-13	Macs4	Selenop
Ctsb	7.05e-27	0.608388	1	1	9.68e-23	Macs4	Ctsb
Psap	3.74e-12	0.508498	1	1	5.14e-08	Macs4	Psap
Apoe	9.1e-09	0.295582	1	1	0.000124989	Macs4	Apoe
Gm42418	1.19e-10	0.281258	1	1	1.63e-06	Macs4	Gm42418
Actb	1.45e-32	0.629603	1	1	2e-28	Macs5	Actb
Lyz2	8.29e-11	0.62437	1	1	1.14e-06	Macs5	Lyz2
Tmsb4x	1e-12	0.438728	1	1	1.38e-08	Macs5	Tmsb4x
Ubc	1.47e-33	0.889309	0.997	0.934	2.02e-29	Macs4	Ubc
mt-Nd2	6.5e-16	0.462173	0.997	0.982	8.92e-12	Macs5	mt-Nd2
Calm1	1e-15	0.409995	0.997	0.985	1.37e-11	Macs5	Calm1
Ppia	2.46e-14	0.399244	0.997	0.985	3.39e-10	Macs5	Ppia
mt-Nd1	7.65e-10	0.34051	0.997	0.991	1.05e-05	Macs5	mt-Nd1
Rpl10	1.87e-09	0.303792	0.997	0.994	2.57e-05	Macs5	Rpl10
mt-Cytb	7.2e-08	0.287847	0.997	0.997	0.000988281	Macs5	mt-Cytb
Fcer1g	4.7e-13	0.40093	0.994	1	6.45e-09	Macs5	Fcer1g
Lgals1	1.67e-05	0.409754	0.991	0.982	0.229989	Macs5	Lgals1
Pfn1	6.23e-09	0.328212	0.991	0.991	8.55e-05	Macs5	Pfn1
Lamp1	4.74e-23	0.576869	0.988	0.988	6.51e-19	Macs4	Lamp1
Myl6	7.16e-13	0.392014	0.988	0.991	9.83e-09	Macs5	Myl6
Hsp90aa1	4.39e-42	0.707433	0.985	0.824	6.03e-38	Macs4	Hsp90aa1
Lars2	4.91e-12	0.316193	0.985	0.973	6.74e-08	Macs4	Lars2
S100a10	0.000117881	0.377603	0.982	0.97	1	Macs5	S100a10
Ifitm2	8.03e-15	0.556089	0.982	0.982	1.1e-10	Macs5	Ifitm2
S100a6	1.97e-24	0.977395	0.979	0.907	2.7e-20	Macs5	S100a6
Cyba	9.23e-06	0.354753	0.979	0.949	0.126747	Macs5	Cyba
Sh3bgrl3	5.73e-11	0.475656	0.979	0.955	7.87e-07	Macs5	Sh3bgrl3
Sdcbp	5.12e-12	0.34213	0.979	0.973	7.03e-08	Macs4	Sdcbp
Marcks	1.46e-08	0.345692	0.976	0.949	0.000200491	Macs5	Marcks
Capza2	1.45e-09	0.334564	0.973	0.931	1.99e-05	Macs5	Capza2
Dab2	1.06e-05	0.337327	0.973	0.994	0.14515	Macs5	Dab2
Crip1	8.37e-15	0.915095	0.97	0.916	1.15e-10	Macs5	Crip1
Slc25a3	2.27e-16	0.527049	0.97	0.919	3.11e-12	Macs4	Slc25a3
Picalm	4.67e-16	0.529435	0.967	0.896	6.42e-12	Macs4	Picalm
Mbnl1	1.24e-17	0.544331	0.964	0.868	1.7e-13	Macs5	Mbnl1
Fcgr3	5.03e-11	0.36975	0.964	0.925	6.91e-07	Macs5	Fcgr3
Emp3	3.5e-14	0.45871	0.964	0.934	4.8e-10	Macs5	Emp3
Tgfbi	0.00102174	0.268293	0.964	0.949	1	Macs5	Tgfbi
Gapdh	0.000174345	0.279131	0.964	0.958	1	Macs5	Gapdh
Abca1	1.83e-22	0.719475	0.961	0.869	2.51e-18	Macs4	Abca1
Aif1	5.66e-13	0.595201	0.961	0.919	7.78e-09	Macs5	Aif1
Eef2	1.7e-06	0.270678	0.961	0.946	0.0233303	Macs4	Eef2
C1qb	1.31e-16	0.603486	0.961	0.955	1.79e-12	Macs5	C1qb
Cebpb	9.34e-20	0.687413	0.958	0.821	1.28e-15	Macs4	Cebpb
BC005537	2.39e-08	0.37896	0.958	0.904	0.000328509	Macs5	BC005537
Alox5ap	9.84e-06	0.261486	0.958	0.916	0.135092	Macs5	Alox5ap
Sh3glb1	3.71e-07	0.260633	0.958	0.94	0.00508968	Macs4	Sh3glb1
C1qc	7.16e-16	0.564327	0.958	0.943	9.84e-12	Macs5	C1qc
Ctsl	3.19e-18	0.894888	0.955	0.857	4.38e-14	Macs4	Ctsl
Hnrnpa2b1	5.34e-05	0.275168	0.955	0.946	0.733629	Macs4	Hnrnpa2b1
Clic1	7.43e-20	0.612316	0.952	0.853	1.02e-15	Macs5	Clic1
Ly6e	8.23e-09	0.544379	0.952	0.928	0.000113009	Macs5	Ly6e
C1qa	1.5e-17	0.618562	0.952	0.94	2.07e-13	Macs5	C1qa
Bri3	1.62e-06	0.283801	0.949	0.884	0.0221991	Macs4	Bri3
Gpx1	0.00359282	0.298728	0.949	0.901	1	Macs5	Gpx1
S100a4	9.33e-31	1.27617	0.946	0.799	1.28e-26	Macs5	S100a4
Ly86	2.57e-05	0.323678	0.946	0.91	0.352402	Macs5	Ly86
Wnk1	3.52e-05	0.273019	0.943	0.931	0.482759	Macs4	Wnk1
Ctsd	1.01e-29	1.13453	0.94	0.854	1.38e-25	Macs4	Ctsd
Mt1	1.02e-11	0.422076	0.937	0.863	1.4e-07	Macs4	Mt1
Cstb	2.39e-07	0.349501	0.937	0.899	0.00328466	Macs4	Cstb
Plek	2.58e-21	0.652879	0.934	0.806	3.54e-17	Macs4	Plek
Rac1	1.05e-05	0.253015	0.934	0.889	0.144681	Macs5	Rac1
Hsp90b1	1.35e-05	0.27544	0.934	0.904	0.184833	Macs5	Hsp90b1
Wwp1	8.6e-08	0.31717	0.931	0.833	0.00118147	Macs4	Wwp1
Btg1	3.2e-18	0.812041	0.931	0.839	4.4e-14	Macs4	Btg1
Tspo	1.59e-07	0.399372	0.931	0.85	0.00217705	Macs5	Tspo
Sub1	2.57e-06	0.263355	0.931	0.863	0.0352722	Macs4	Sub1
Ehd4	2.15e-05	0.264525	0.931	0.874	0.295297	Macs5	Ehd4
Anxa2	0.000737027	0.394094	0.928	0.925	1	Macs5	Anxa2
Plin2	1.52e-33	1.2627	0.925	0.71	2.09e-29	Macs4	Plin2
Fxyd5	6.7e-16	0.652773	0.925	0.82	9.2e-12	Macs5	Fxyd5
Cd74	1.4e-38	1.67884	0.922	0.623	1.93e-34	Macs5	Cd74
Dnaja1	1.23e-25	0.804102	0.922	0.791	1.69e-21	Macs4	Dnaja1
Calr	9.4e-17	0.641423	0.919	0.766	1.29e-12	Macs5	Calr
Eif5	4.82e-16	0.533052	0.919	0.782	6.62e-12	Macs4	Eif5
mt-Nd5	2.83e-11	0.506077	0.919	0.82	3.88e-07	Macs5	mt-Nd5
Clec4a1	8.96e-08	0.387165	0.919	0.829	0.00123023	Macs5	Clec4a1
Slfn2	4.44e-16	0.719972	0.919	0.907	6.1e-12	Macs4	Slfn2
Ifrd1	5.03e-40	1.38905	0.916	0.579	6.9e-36	Macs4	Ifrd1
Rrbp1	2.33e-06	0.302146	0.916	0.844	0.0319953	Macs5	Rrbp1
Pcbp1	6.8e-10	0.385374	0.916	0.86	9.34e-06	Macs4	Pcbp1
Ptprc	3.06e-06	0.278868	0.916	0.883	0.0419767	Macs5	Ptprc
Ccl6	2.39e-19	0.909393	0.913	0.743	3.28e-15	Macs4	Ccl6
Spi1	2.14e-06	0.323963	0.913	0.787	0.0293834	Macs5	Spi1
Kctd12	0.00292217	0.313284	0.913	0.928	1	Macs4	Kctd12
Fcgrt	9.84e-08	0.397604	0.91	0.842	0.00135118	Macs4	Fcgrt
Ccl9	0.000404744	0.377656	0.91	0.89	1	Macs4	Ccl9
Clec4a2	3.06e-11	0.501978	0.907	0.799	4.21e-07	Macs5	Clec4a2
AY036118	2.44e-15	1.14554	0.907	0.811	3.35e-11	Macs5	AY036118
Cd44	9.42e-09	0.505977	0.907	0.836	0.000129424	Macs4	Cd44
H2afz	0.00208977	0.268867	0.907	0.895	1	Macs5	H2afz
mt-Nd3	3.91e-13	0.531397	0.899	0.76	5.37e-09	Macs5	mt-Nd3
Pdia3	3.18e-13	0.496798	0.899	0.817	4.36e-09	Macs5	Pdia3
Ptms	7.31e-06	0.276258	0.899	0.835	0.100381	Macs5	Ptms
Pim1	2.7e-11	0.462605	0.898	0.701	3.71e-07	Macs4	Pim1
Ifi207	1.19e-13	0.635635	0.898	0.761	1.63e-09	Macs4	Ifi207
Hspe1	3.91e-29	0.860295	0.898	0.806	5.37e-25	Macs4	Hspe1
H2-Ab1	2.78e-40	1.81472	0.896	0.482	3.82e-36	Macs5	H2-Ab1
Atp6v1a	6.34e-23	0.675134	0.895	0.704	8.7e-19	Macs4	Atp6v1a
Hsph1	1.94e-61	1.94182	0.889	0.337	2.67e-57	Macs4	Hsph1
Serp1	1.13e-06	0.345949	0.889	0.797	0.0154584	Macs4	Serp1
Atp5j2	1.32e-10	0.429632	0.887	0.802	1.81e-06	Macs5	Atp5j2
Rap1a	7.61e-07	0.318802	0.886	0.818	0.0104507	Macs4	Rap1a
Glul	3.23e-07	0.370783	0.886	0.833	0.00443302	Macs4	Glul
Pid1	9.58e-19	0.692064	0.884	0.674	1.32e-14	Macs5	Pid1
Cotl1	3.56e-05	0.316896	0.884	0.826	0.488273	Macs5	Cotl1
Atf4	1.41e-23	0.754237	0.883	0.663	1.94e-19	Macs4	Atf4
H2-Aa	2.86e-36	1.65597	0.881	0.512	3.93e-32	Macs5	H2-Aa
Fcrls	5.28e-14	0.59027	0.881	0.713	7.25e-10	Macs5	Fcrls
Pirb	4.19e-05	0.255883	0.881	0.787	0.575106	Macs5	Pirb
Erp29	6.68e-06	0.27236	0.881	0.859	0.0916879	Macs5	Erp29
Zfand5	1.56e-08	0.291433	0.88	0.716	0.000214106	Macs4	Zfand5
Cybb	3.82e-05	0.324298	0.878	0.79	0.524108	Macs5	Cybb
Top1	2.72e-07	0.286948	0.877	0.764	0.00374108	Macs4	Top1
Tut7	0.000100586	0.324791	0.877	0.815	1	Macs4	Tut7
Psma7	1.82e-05	0.27904	0.872	0.784	0.250232	Macs5	Psma7
Atpif1	5.13e-06	0.298309	0.872	0.826	0.0704308	Macs5	Atpif1
H2-Eb1	3.03e-38	1.81412	0.869	0.443	4.16e-34	Macs5	H2-Eb1
Clec4a3	1.77e-12	0.519821	0.869	0.754	2.43e-08	Macs5	Clec4a3
Atf3	5.3e-12	0.449369	0.868	0.633	7.28e-08	Macs4	Atf3
Klf4	1.93e-10	0.442431	0.868	0.707	2.65e-06	Macs4	Klf4
Litaf	1.41e-17	0.621062	0.868	0.749	1.93e-13	Macs4	Litaf
Srgn	2.89e-05	0.435898	0.868	0.812	0.397025	Macs4	Srgn
Ppib	2.19e-09	0.385719	0.866	0.856	3.01e-05	Macs5	Ppib
Trf	3.16e-06	0.319691	0.862	0.77	0.0433972	Macs4	Trf
Use1	2.1e-06	0.326152	0.859	0.785	0.0288022	Macs4	Use1
Rsrp1	1.99e-05	0.308462	0.859	0.785	0.273593	Macs4	Rsrp1
Pafah1b1	5.04e-05	0.274712	0.859	0.806	0.691999	Macs4	Pafah1b1
Ndufa4	0.000118306	0.268275	0.857	0.754	1	Macs5	Ndufa4
S100a11	1.93e-07	0.601583	0.857	0.772	0.00264765	Macs5	S100a11
Gna13	5.71e-17	0.577008	0.856	0.666	7.84e-13	Macs4	Gna13
Ccl7	1.13e-12	0.735335	0.856	0.731	1.56e-08	Macs4	Ccl7
Marcksl1	6.22e-09	0.513377	0.856	0.761	8.54e-05	Macs4	Marcksl1
Igfbp4	3.28e-08	0.455152	0.856	0.785	0.000450444	Macs4	Igfbp4
Selenow	2.32e-08	0.353718	0.851	0.746	0.000318667	Macs5	Selenow
Ccl2	8.35e-19	1.04754	0.85	0.654	1.15e-14	Macs4	Ccl2
Jmjd1c	1.05e-14	0.542821	0.847	0.654	1.45e-10	Macs4	Jmjd1c
Map4k4	3.38e-16	0.673922	0.847	0.707	4.65e-12	Macs4	Map4k4
Fabp5	3.7e-05	0.47372	0.847	0.8	0.508597	Macs4	Fabp5
Sqstm1	2.26e-18	0.682751	0.844	0.621	3.1e-14	Macs4	Sqstm1
Sgpl1	3.44e-05	0.267882	0.844	0.752	0.472478	Macs4	Sgpl1
Tmem176b	8.62e-25	0.946752	0.842	0.512	1.18e-20	Macs5	Tmem176b
Naaa	1.68e-18	0.715621	0.842	0.617	2.31e-14	Macs5	Naaa
Psmb8	2.27e-17	0.675074	0.842	0.653	3.12e-13	Macs5	Psmb8
Ndufa13	5.08e-10	0.440851	0.842	0.698	6.98e-06	Macs5	Ndufa13
Ifi27l2a	4.5e-09	0.613409	0.842	0.757	6.18e-05	Macs5	Ifi27l2a
Emb	0.000110541	0.290815	0.842	0.793	1	Macs5	Emb
Rab1a	3.18e-06	0.312618	0.841	0.824	0.0436424	Macs4	Rab1a
Tax1bp1	3.94e-08	0.386361	0.838	0.734	0.000541124	Macs4	Tax1bp1
Uqcrb	3.4e-07	0.383479	0.836	0.734	0.00466894	Macs5	Uqcrb
Tmsb10	3e-05	0.526134	0.836	0.769	0.411426	Macs5	Tmsb10
Gm26917	1.6e-11	0.710095	0.835	0.701	2.2e-07	Macs4	Gm26917
Bach1	9.11e-09	0.4972	0.835	0.728	0.000125185	Macs4	Bach1
Tubb5	0.00100464	0.32881	0.833	0.778	1	Macs5	Tubb5
Capg	4.07e-14	0.681987	0.83	0.674	5.59e-10	Macs5	Capg
Spag9	6.3e-13	0.599232	0.829	0.678	8.66e-09	Macs4	Spag9
Psme1	0.000108831	0.262146	0.827	0.746	1	Macs5	Psme1
Myl12a	9e-06	0.321878	0.827	0.749	0.123623	Macs5	Myl12a
Tuba1b	0.00021764	0.317192	0.827	0.754	1	Macs5	Tuba1b
Cd14	3.49e-13	0.794736	0.823	0.74	4.79e-09	Macs4	Cd14
Mgl2	1.75e-38	1.72457	0.821	0.419	2.4e-34	Macs5	Mgl2
Srsf5	9.83e-14	0.488349	0.821	0.545	1.35e-09	Macs5	Srsf5
Txnip	1.42e-30	1.00586	0.815	0.443	1.95e-26	Macs5	Txnip
H2-DMa	4.62e-21	1.00878	0.815	0.578	6.34e-17	Macs5	H2-DMa
Eif3e	0.000270666	0.263284	0.814	0.761	1	Macs4	Eif3e
Evi2a	2.82e-15	0.55862	0.812	0.593	3.87e-11	Macs5	Evi2a
Srsf3	8.71e-08	0.38477	0.812	0.668	0.00119681	Macs5	Srsf3
Rabac1	2.71e-08	0.370961	0.812	0.683	0.000372149	Macs5	Rabac1
Nfkbia	1.09e-10	0.654316	0.811	0.633	1.49e-06	Macs4	Nfkbia
Rab3il1	0.000132966	0.255889	0.809	0.701	1	Macs5	Rab3il1
Cd163	1.15e-10	0.629552	0.808	0.687	1.58e-06	Macs4	Cd163
Ddx6	4.99e-05	0.2704	0.808	0.696	0.684999	Macs4	Ddx6
Atp6v1b2	6.52e-06	0.281608	0.808	0.707	0.089484	Macs4	Atp6v1b2
Tmem106a	3.81e-05	0.271986	0.803	0.68	0.523784	Macs5	Tmem106a
Sfpq	9.89e-09	0.455663	0.802	0.693	0.000135776	Macs4	Sfpq
Fus	8.82e-06	0.298519	0.8	0.683	0.121171	Macs5	Fus
Ets2	6.11e-36	1.01793	0.799	0.352	8.39e-32	Macs4	Ets2
Prdx2	2.78e-05	0.288693	0.797	0.704	0.381335	Macs5	Prdx2
Timm10b	0.000622136	0.25734	0.797	0.731	1	Macs5	Timm10b
Trip12	1.43e-10	0.427264	0.796	0.6	1.96e-06	Macs4	Trip12
Raph1	6.57e-09	0.525292	0.796	0.722	9.03e-05	Macs4	Raph1
Cdkn1a	3.81e-09	0.477608	0.793	0.582	5.24e-05	Macs4	Cdkn1a
Ninj1	1.31e-06	0.333023	0.793	0.609	0.0179262	Macs4	Ninj1
Ppp2ca	6.09e-05	0.269216	0.793	0.719	0.836052	Macs4	Ppp2ca
Rab11a	1.53e-05	0.298421	0.793	0.734	0.210498	Macs4	Rab11a
Coro1a	2.48e-15	0.765495	0.791	0.629	3.41e-11	Macs5	Coro1a
Stat3	3.2e-08	0.406713	0.79	0.645	0.000439482	Macs4	Stat3
Vapa	6.8e-07	0.361624	0.79	0.657	0.00933375	Macs4	Vapa
Ifngr1	1.3e-09	0.490176	0.788	0.65	1.78e-05	Macs5	Ifngr1
Rassf4	2.38e-06	0.379362	0.788	0.677	0.0326373	Macs5	Rassf4
Rbx1	1.67e-05	0.300637	0.788	0.68	0.22924	Macs5	Rbx1
Grcc10	0.000284257	0.275982	0.788	0.722	1	Macs5	Grcc10
Fnip1	3.42e-19	0.625838	0.787	0.507	4.7e-15	Macs4	Fnip1
Plekho2	1.14e-12	0.55516	0.787	0.618	1.57e-08	Macs4	Plekho2
Clec2d	8.49e-09	0.467228	0.785	0.611	0.000116562	Macs5	Clec2d
Naa50	1.72e-10	0.353721	0.784	0.588	2.36e-06	Macs4	Naa50
Cd48	1.27e-07	0.34909	0.782	0.62	0.00173937	Macs5	Cd48
Cd83	8.22e-15	0.614886	0.781	0.475	1.13e-10	Macs4	Cd83
Nfe2l2	4.03e-08	0.35127	0.781	0.663	0.000552861	Macs4	Nfe2l2
Rab7b	1.36e-14	0.500923	0.778	0.537	1.87e-10	Macs4	Rab7b
H2-T23	1.94e-13	0.562347	0.776	0.596	2.67e-09	Macs5	H2-T23
Serpinb6a	2.73e-06	0.360673	0.775	0.591	0.0374733	Macs4	Serpinb6a
Dse	4.01e-07	0.390896	0.773	0.614	0.00550475	Macs5	Dse
Cd52	8.87e-13	0.989516	0.773	0.626	1.22e-08	Macs5	Cd52
Anp32b	0.000444492	0.272697	0.773	0.689	1	Macs5	Anp32b
Etf1	2.02e-17	0.610067	0.772	0.543	2.78e-13	Macs4	Etf1
Riok3	1.08e-10	0.478155	0.772	0.582	1.49e-06	Macs4	Riok3
Ndufb7	4.68e-06	0.3147	0.77	0.659	0.0642252	Macs5	Ndufb7
Fosl2	3.9e-20	0.76286	0.769	0.49	5.36e-16	Macs4	Fosl2
Tra2b	2.62e-05	0.267442	0.766	0.639	0.360121	Macs4	Tra2b
Lgals7	9.89e-06	0.443532	0.76	0.633	0.135836	Macs4	Lgals7
Hnrnpm	1.03e-05	0.306525	0.76	0.663	0.141412	Macs4	Hnrnpm
2410006H16Rik	0.00396827	0.257355	0.76	0.693	1	Macs4	2410006H16Rik
Sbno2	3.17e-11	0.620075	0.757	0.597	4.36e-07	Macs4	Sbno2
Fgl2	4.57e-09	0.439731	0.755	0.536	6.28e-05	Macs5	Fgl2
Tacc1	1.72e-05	0.30297	0.755	0.626	0.236604	Macs5	Tacc1
Cyth4	3.88e-05	0.321401	0.755	0.653	0.532682	Macs5	Cyth4
Pepd	0.0064724	0.270769	0.755	0.734	1	Macs5	Pepd
H2-DMb1	1.25e-21	0.990467	0.752	0.476	1.71e-17	Macs5	H2-DMb1
Lifr	2.57e-09	0.444386	0.752	0.539	3.52e-05	Macs5	Lifr
Mxd1	3.23e-23	0.890275	0.751	0.388	4.44e-19	Macs4	Mxd1
Kdm6b	4.76e-15	0.573514	0.751	0.46	6.54e-11	Macs4	Kdm6b
Fem1c	1.41e-26	0.768515	0.749	0.349	1.93e-22	Macs4	Fem1c
Rilpl2	1.89e-24	0.757442	0.749	0.373	2.6e-20	Macs4	Rilpl2
Osbpl8	5.5e-11	0.47135	0.749	0.564	7.56e-07	Macs4	Osbpl8
Nfkb1	1.07e-07	0.45226	0.749	0.633	0.001469	Macs4	Nfkb1
Atp6v0d1	5.78e-05	0.296906	0.749	0.663	0.793312	Macs4	Atp6v0d1
Hspd1	3.26e-15	0.633398	0.746	0.579	4.48e-11	Macs4	Hspd1
Abhd12	3.07e-06	0.28558	0.746	0.597	0.0421911	Macs4	Abhd12
Cflar	1.39e-05	0.32516	0.746	0.6	0.19053	Macs4	Cflar
Rel	1.57e-18	0.75476	0.743	0.445	2.16e-14	Macs4	Rel
Plekho1	0.000103963	0.294629	0.743	0.629	1	Macs5	Plekho1
Gsn	5.93e-05	0.265703	0.743	0.668	0.814045	Macs5	Gsn
Trim25	7.48e-21	0.620532	0.74	0.43	1.03e-16	Macs4	Trim25
Sppl2a	0.00033227	0.264477	0.74	0.641	1	Macs5	Sppl2a
Kdm7a	0.000450692	0.258433	0.737	0.624	1	Macs4	Kdm7a
Ankrd11	0.00060358	0.258341	0.737	0.648	1	Macs4	Ankrd11
Epsti1	7.67e-05	0.305402	0.734	0.599	1	Macs5	Epsti1
Vsir	0.000414225	0.280534	0.734	0.674	1	Macs5	Vsir
Odc1	3.24e-36	1.75573	0.731	0.322	4.45e-32	Macs4	Odc1
Tob2	4.4e-08	0.567042	0.725	0.582	0.00060371	Macs4	Tob2
Mdm2	1.05e-32	1.24069	0.722	0.331	1.45e-28	Macs4	Mdm2
Fcgr1	1.2e-11	0.597051	0.719	0.53	1.65e-07	Macs5	Fcgr1
Ugcg	8.33e-07	0.44582	0.719	0.564	0.0114344	Macs4	Ugcg
Psma4	2.69e-07	0.353822	0.719	0.566	0.00369848	Macs5	Psma4
Cbl	0.000395258	0.252354	0.719	0.608	1	Macs5	Cbl
Pnp	0.000697124	0.274296	0.719	0.632	1	Macs5	Pnp
Tmem176a	4.09e-23	1.00922	0.716	0.374	5.62e-19	Macs5	Tmem176a
Zfp703	2.2e-14	0.624099	0.716	0.493	3.01e-10	Macs4	Zfp703
Pdia6	4.38e-06	0.360465	0.716	0.569	0.0601431	Macs5	Pdia6
G3bp2	0.000112755	0.260707	0.716	0.593	1	Macs5	G3bp2
Eif1a	1.81e-14	0.590722	0.713	0.478	2.49e-10	Macs4	Eif1a
Cd93	0.000589861	0.264768	0.713	0.567	1	Macs4	Cd93
Tcn2	2.08e-05	0.325032	0.713	0.594	0.285531	Macs4	Tcn2
Clk1	4.39e-05	0.288874	0.713	0.624	0.603152	Macs4	Clk1
Dmac1	0.000425184	0.302696	0.713	0.632	1	Macs5	Dmac1
Tnfaip3	8.33e-17	0.696223	0.71	0.388	1.14e-12	Macs4	Tnfaip3
Pycard	1.78e-07	0.384997	0.71	0.56	0.0024391	Macs5	Pycard
Mef2c	1.8e-06	0.357416	0.71	0.563	0.0247483	Macs5	Mef2c
Tmem14c	0.000109117	0.266514	0.71	0.614	1	Macs5	Tmem14c
Ier3	3.47e-10	0.973501	0.707	0.499	4.77e-06	Macs4	Ier3
Ighm	1.13e-07	0.461627	0.707	0.548	0.00155677	Macs5	Ighm
Tpp1	0.00011264	0.273229	0.707	0.621	1	Macs4	Tpp1
Ndel1	1.95e-12	0.464399	0.704	0.472	2.67e-08	Macs4	Ndel1
Dnajb6	1.15e-05	0.330578	0.701	0.621	0.157313	Macs4	Dnajb6
Ptafr	8.07e-09	0.412604	0.698	0.504	0.000110849	Macs4	Ptafr
Larp4b	7.65e-05	0.359614	0.698	0.555	1	Macs4	Larp4b
Cmtm6	2.8e-10	0.439555	0.696	0.497	3.85e-06	Macs5	Cmtm6
Vps26a	5.58e-06	0.299633	0.695	0.54	0.0766517	Macs4	Vps26a
Fkbp2	7.4e-10	0.434487	0.693	0.533	1.02e-05	Macs5	Fkbp2
Dad1	2.2e-06	0.314556	0.693	0.554	0.0302522	Macs5	Dad1
Bax	0.00117956	0.270887	0.693	0.596	1	Macs5	Bax
Dennd4a	4.23e-20	0.731151	0.692	0.349	5.82e-16	Macs4	Dennd4a
Myl12b	0.000126208	0.2652	0.69	0.623	1	Macs5	Myl12b
Jpt1	0.000133557	0.283734	0.69	0.629	1	Macs5	Jpt1
Map2k3	2.88e-17	0.515046	0.689	0.361	3.96e-13	Macs4	Map2k3
Hif1a	9.78e-11	0.50788	0.689	0.501	1.34e-06	Macs4	Hif1a
Syk	2.26e-05	0.303529	0.689	0.564	0.310316	Macs4	Syk
Psme2	9.35e-06	0.35323	0.687	0.569	0.128384	Macs5	Psme2
Cacybp	5.82e-10	0.511044	0.686	0.501	8e-06	Macs4	Cacybp
Rragc	2.78e-08	0.387765	0.686	0.513	0.000382335	Macs4	Rragc
Ppp1cc	0.000992796	0.315582	0.686	0.642	1	Macs4	Ppp1cc
Ube2b	0.000149646	0.272148	0.686	0.642	1	Macs4	Ube2b
Lrp6	2.59e-10	0.558638	0.683	0.528	3.55e-06	Macs4	Lrp6
Ranbp2	3.69e-09	0.462564	0.683	0.534	5.07e-05	Macs4	Ranbp2
Gadd45b	4.22e-10	0.595785	0.68	0.439	5.79e-06	Macs4	Gadd45b
Ppp4r2	1.73e-08	0.481129	0.68	0.51	0.000237379	Macs4	Ppp4r2
Sod1	7.66e-05	0.290835	0.68	0.57	1	Macs4	Sod1
Nucks1	7.6e-06	0.325362	0.678	0.551	0.104436	Macs5	Nucks1
Erbin	1.39e-10	0.45229	0.677	0.496	1.91e-06	Macs4	Erbin
Npc1	1.76e-05	0.278083	0.677	0.543	0.242158	Macs4	Npc1
Myadm	6.79e-05	0.325754	0.675	0.554	0.933074	Macs5	Myadm
Itprid2	3.36e-14	0.545253	0.674	0.439	4.62e-10	Macs4	Itprid2
Atp6v1h	3.44e-14	0.609424	0.674	0.445	4.73e-10	Macs4	Atp6v1h
Cd300a	2.69e-06	0.360859	0.674	0.564	0.0370093	Macs4	Cd300a
Ube2s	0.000123821	0.253565	0.674	0.564	1	Macs4	Ube2s
Lpl	1.94e-11	0.881261	0.672	0.428	2.67e-07	Macs5	Lpl
Mycbp2	0.00018361	0.334205	0.672	0.554	1	Macs5	Mycbp2
Nr4a1	9.41e-16	0.79312	0.671	0.367	1.29e-11	Macs4	Nr4a1
Atp6v1c1	4.73e-11	0.419289	0.671	0.466	6.5e-07	Macs4	Atp6v1c1
Nxpe5	2.44e-10	0.427513	0.669	0.461	3.36e-06	Macs5	Nxpe5
Cxcl16	0.00053506	0.266502	0.669	0.566	1	Macs5	Cxcl16
Ankrd12	3.79e-07	0.334543	0.668	0.51	0.00520932	Macs4	Ankrd12
Tiparp	1.05e-05	0.273948	0.668	0.525	0.143626	Macs4	Tiparp
Mcub	7.02e-15	0.546848	0.666	0.377	9.64e-11	Macs5	Mcub
Selplg	3.96e-07	0.317792	0.666	0.485	0.00543721	Macs5	Selplg
Runx1	4.71e-06	0.42789	0.66	0.524	0.0646419	Macs5	Runx1
Tmem258	1.98e-05	0.297245	0.66	0.524	0.272031	Macs5	Tmem258
Gda	7.32e-07	0.558661	0.659	0.516	0.0100509	Macs4	Gda
Socs3	0.000338225	0.332015	0.659	0.528	1	Macs4	Socs3
Adipor1	1.72e-06	0.323676	0.656	0.504	0.0236372	Macs4	Adipor1
Irf2	1.98e-05	0.278791	0.654	0.551	0.271829	Macs5	Irf2
Tppp3	0.0092091	0.264847	0.648	0.56	1	Macs5	Tppp3
Bag3	1.22e-22	0.485717	0.647	0.269	1.68e-18	Macs4	Bag3
Peli1	2.63e-08	0.424409	0.647	0.46	0.000361323	Macs4	Peli1
Trem2	1.9e-05	0.352475	0.647	0.501	0.261158	Macs4	Trem2
Ccr2	2.15e-09	0.953902	0.645	0.515	2.95e-05	Macs5	Ccr2
Cpeb4	6.47e-10	0.392496	0.644	0.442	8.88e-06	Macs4	Cpeb4
Iqgap2	0.00513918	0.253854	0.644	0.579	1	Macs4	Iqgap2
Cd81	1.13e-14	0.895401	0.642	0.437	1.56e-10	Macs5	Cd81
B4galt6	5.99e-08	0.346404	0.642	0.467	0.000823248	Macs5	B4galt6
Psmb10	1.47e-08	0.48829	0.642	0.488	0.000202494	Macs5	Psmb10
Hspa9	2.22e-05	0.278231	0.641	0.516	0.304449	Macs4	Hspa9
Zdhhc20	0.00026673	0.257382	0.641	0.549	1	Macs4	Zdhhc20
Psd3	3.79e-05	0.266232	0.639	0.467	0.520605	Macs5	Psd3
Dhx15	0.00117526	0.260733	0.638	0.54	1	Macs4	Dhx15
Ptpn6	1.62e-06	0.326824	0.636	0.491	0.0223055	Macs5	Ptpn6
Mkln1	9.47e-09	0.432112	0.635	0.457	0.000130069	Macs4	Mkln1
Rnf19b	1.96e-07	0.44862	0.632	0.499	0.00269595	Macs4	Rnf19b
Ftl1-ps1	0.000303532	0.295784	0.632	0.507	1	Macs4	Ftl1-ps1
Dok2	9.05e-13	0.503547	0.63	0.365	1.24e-08	Macs5	Dok2
Cxcl2	1.03e-12	0.825657	0.629	0.34	1.42e-08	Macs4	Cxcl2
Arl8a	9.62e-05	0.269378	0.629	0.528	1	Macs4	Arl8a
Spcs2	0.000741574	0.296522	0.627	0.53	1	Macs5	Spcs2
Arih1	8.84e-07	0.305819	0.626	0.454	0.0121403	Macs4	Arih1
Exoc5	8.51e-06	0.29752	0.626	0.499	0.11692	Macs4	Exoc5
P2ry6	1.2e-07	0.336284	0.624	0.449	0.00164931	Macs5	P2ry6
Psmb9	1.98e-10	0.5192	0.624	0.458	2.72e-06	Macs5	Psmb9
Tank	9.12e-11	0.472509	0.623	0.4	1.25e-06	Macs4	Tank
Nfat5	7.11e-10	0.478701	0.623	0.415	9.76e-06	Macs4	Nfat5
Phlda1	2.41e-26	1.05373	0.62	0.236	3.3e-22	Macs4	Phlda1
Dnajb1	9.65e-16	0.318235	0.62	0.337	1.33e-11	Macs4	Dnajb1
Mapk6	8.15e-08	0.288816	0.62	0.388	0.00111929	Macs4	Mapk6
Nup98	2.09e-11	0.478502	0.62	0.394	2.86e-07	Macs4	Nup98
Csrnp1	3.09e-17	0.674109	0.617	0.31	4.25e-13	Macs4	Csrnp1
Olfm1	3.69e-18	0.695816	0.609	0.308	5.07e-14	Macs5	Olfm1
Zfand2a	2.83e-24	0.783637	0.608	0.23	3.89e-20	Macs4	Zfand2a
Rsu1	8.84e-05	0.252462	0.606	0.485	1	Macs5	Rsu1
Oxct1	0.000336399	0.286264	0.606	0.512	1	Macs5	Oxct1
Gla	1.72e-14	0.586252	0.605	0.355	2.36e-10	Macs4	Gla
Stk40	7.86e-08	0.30622	0.602	0.391	0.00107969	Macs4	Stk40
Baz1a	0.00397129	0.2913	0.602	0.543	1	Macs4	Baz1a
Sgpp1	2.47e-05	0.309861	0.6	0.464	0.339597	Macs5	Sgpp1
Smpdl3a	3.52e-11	0.433021	0.599	0.346	4.83e-07	Macs4	Smpdl3a
Abl2	3.27e-07	0.303249	0.599	0.403	0.00448561	Macs4	Abl2
Flna	1.01e-09	0.441066	0.597	0.389	1.38e-05	Macs5	Flna
Ufc1	0.000142776	0.273202	0.597	0.473	1	Macs5	Ufc1
Gbp7	2.23e-07	0.491744	0.594	0.413	0.00306582	Macs5	Gbp7
Tm9sf2	0.000778863	0.254761	0.594	0.503	1	Macs5	Tm9sf2
Med13	1.87e-07	0.387933	0.593	0.433	0.00257296	Macs4	Med13
Nfkbiz	0.00158821	0.289625	0.593	0.516	1	Macs4	Nfkbiz
Ednrb	2.64e-14	0.819005	0.587	0.299	3.62e-10	Macs4	Ednrb
Por	9.53e-08	0.408938	0.587	0.4	0.00130847	Macs4	Por
Lamtor3	7.65e-05	0.287704	0.587	0.484	1	Macs4	Lamtor3
Dpm3	6.73e-08	0.318391	0.585	0.383	0.000924829	Macs5	Dpm3
Luc7l3	0.00677574	0.267842	0.584	0.522	1	Macs4	Luc7l3
Plbd1	4.65e-15	0.673301	0.582	0.305	6.39e-11	Macs5	Plbd1
Rin2	1.05e-08	0.445026	0.582	0.401	0.000143532	Macs5	Rin2
Tubb2a	2.45e-05	0.379272	0.582	0.452	0.336079	Macs5	Tubb2a
Rybp	3.2e-14	0.584819	0.581	0.322	4.4e-10	Macs4	Rybp
Tnfaip8l2	9.05e-08	0.335479	0.579	0.377	0.00124295	Macs5	Tnfaip8l2
AC149090.1	0.000300918	0.336849	0.579	0.446	1	Macs5	AC149090.1
Dusp5	8.82e-33	1.26681	0.578	0.152	1.21e-28	Macs4	Dusp5
Mxi1	2.79e-09	0.579964	0.578	0.388	3.83e-05	Macs4	Mxi1
Tnfrsf1b	0.000124992	0.301357	0.578	0.457	1	Macs4	Tnfrsf1b
Lrrc25	1.78e-05	0.332553	0.576	0.458	0.244311	Macs5	Lrrc25
Psmb2	0.000230357	0.264727	0.576	0.47	1	Macs5	Psmb2
Xpr1	8.39e-05	0.288496	0.575	0.454	1	Macs4	Xpr1
Ap3s1	0.000464305	0.279782	0.575	0.466	1	Macs4	Ap3s1
Psmb5	2.6e-07	0.324665	0.573	0.392	0.00357027	Macs5	Psmb5
St8sia4	0.000268922	0.280271	0.573	0.437	1	Macs5	St8sia4
Ndufv2	0.000175508	0.270507	0.573	0.467	1	Macs5	Ndufv2
Nfam1	0.000627757	0.290349	0.573	0.479	1	Macs5	Nfam1
Pde4b	9.1e-22	0.835935	0.572	0.221	1.25e-17	Macs4	Pde4b
Map3k1	0.000541894	0.277984	0.569	0.448	1	Macs4	Map3k1
Lsm4	0.000283792	0.269748	0.567	0.443	1	Macs5	Lsm4
Tnfaip2	5.91e-07	0.39645	0.566	0.376	0.00811279	Macs4	Tnfaip2
Tubb6	4.59e-06	0.292486	0.566	0.388	0.0630959	Macs4	Tubb6
Map3k2	0.000684834	0.264059	0.566	0.445	1	Macs4	Map3k2
Zswim6	0.000318189	0.305074	0.566	0.475	1	Macs4	Zswim6
Wac	0.0011484	0.268818	0.566	0.481	1	Macs4	Wac
Nt5c	6.31e-07	0.322591	0.564	0.404	0.00865936	Macs5	Nt5c
Il1rn	7.71e-22	1.44175	0.563	0.227	1.06e-17	Macs4	Il1rn
Cerk	7.56e-09	0.369184	0.563	0.379	0.000103833	Macs4	Cerk
Fam129b	5.46e-06	0.296961	0.563	0.409	0.0749913	Macs4	Fam129b
Tnfsf12	2.6e-05	0.288537	0.561	0.422	0.356577	Macs5	Tnfsf12
Lpin2	7.47e-08	0.411708	0.56	0.373	0.00102599	Macs4	Lpin2
Baz2b	1.08e-05	0.274815	0.56	0.403	0.148494	Macs4	Baz2b
Tmem65	2.09e-05	0.355458	0.56	0.427	0.286355	Macs4	Tmem65
Leprot	4.63e-07	0.301748	0.558	0.386	0.00635215	Macs5	Leprot
Rpn1	7.04e-05	0.295528	0.558	0.416	0.967546	Macs5	Rpn1
Ralgds	2.42e-06	0.286784	0.554	0.4	0.0332679	Macs4	Ralgds
Kpna4	1.89e-05	0.310916	0.554	0.43	0.259809	Macs4	Kpna4
Nus1	3.94e-05	0.328023	0.554	0.448	0.540688	Macs4	Nus1
Sema4a	9.75e-07	0.319516	0.552	0.359	0.0133869	Macs5	Sema4a
Csf2ra	4.03e-07	0.351533	0.552	0.371	0.00554001	Macs5	Csf2ra
Dctn2	4.51e-05	0.288078	0.552	0.416	0.619273	Macs5	Dctn2
Got1	1.05e-08	0.517142	0.551	0.367	0.000144041	Macs4	Got1
Rasgef1b	1.21e-10	0.458646	0.548	0.31	1.66e-06	Macs4	Rasgef1b
Cebpd	7.21e-06	0.313478	0.546	0.371	0.098958	Macs5	Cebpd
Nr4a2	4.42e-26	0.971272	0.545	0.155	6.08e-22	Macs4	Nr4a2
Flrt3	1.12e-16	0.841075	0.545	0.242	1.53e-12	Macs4	Flrt3
Cfb	2.59e-12	0.624924	0.543	0.296	3.56e-08	Macs5	Cfb
Dleu2	1.31e-07	0.416889	0.543	0.344	0.0018025	Macs5	Dleu2
Nav1	1.26e-05	0.298479	0.543	0.383	0.172431	Macs5	Nav1
Rex1bd	0.000822527	0.259336	0.543	0.443	1	Macs5	Rex1bd
Sde2	4.04e-13	0.500664	0.542	0.284	5.54e-09	Macs4	Sde2
Orai1	1.42e-09	0.412312	0.54	0.332	1.95e-05	Macs5	Orai1
Magt1	0.000257	0.253675	0.54	0.401	1	Macs5	Magt1
Crem	7.75e-23	1.22658	0.539	0.203	1.06e-18	Macs4	Crem
Zc3hav1	1.39e-05	0.347582	0.539	0.397	0.191261	Macs4	Zc3hav1
2011-09-01	0.000715984	0.259848	0.537	0.404	1	Macs5	2011-09-01
Mmp19	1.95e-08	0.484696	0.536	0.322	0.000267709	Macs4	Mmp19
Mrps14	0.000351053	0.259981	0.534	0.431	1	Macs5	Mrps14
Tmem37	1.4e-05	0.293516	0.531	0.359	0.191753	Macs5	Tmem37
Tmcc1	5.67e-06	0.341864	0.531	0.368	0.0779292	Macs5	Tmcc1
Fh1	1.3e-05	0.489998	0.531	0.419	0.179138	Macs5	Fh1
Stat1	0.0028316	0.280485	0.531	0.425	1	Macs5	Stat1
Cstdc5	7.24e-19	0.661205	0.53	0.203	9.95e-15	Macs4	Cstdc5
Camk2d	0.000268767	0.291328	0.53	0.406	1	Macs4	Camk2d
Rnd3	8.06e-12	0.577183	0.528	0.281	1.11e-07	Macs5	Rnd3
9930111J21Rik2	1.03e-08	0.388755	0.525	0.329	0.000140812	Macs5	9930111J21Rik2
Ell2	7.8e-19	0.692061	0.524	0.206	1.07e-14	Macs4	Ell2
Tap1	3.42e-09	0.44796	0.522	0.308	4.69e-05	Macs5	Tap1
Pros1	2.43e-10	0.590608	0.522	0.32	3.34e-06	Macs5	Pros1
Ptpro	1.42e-06	0.327988	0.522	0.356	0.0195019	Macs5	Ptpro
Chordc1	1.4e-06	0.343158	0.521	0.37	0.0191805	Macs4	Chordc1
Commd1	0.000181565	0.257606	0.519	0.395	1	Macs5	Commd1
Twf2	1.89e-07	0.342652	0.516	0.323	0.00259073	Macs5	Twf2
Tollip	4.03e-06	0.282519	0.515	0.349	0.0553871	Macs4	Tollip
Uqcc2	6.73e-05	0.256816	0.51	0.371	0.924043	Macs5	Uqcc2
Slc29a3	0.000232215	0.251308	0.51	0.38	1	Macs5	Slc29a3
Rabgef1	1.77e-17	0.582121	0.509	0.203	2.43e-13	Macs4	Rabgef1
Snx18	3.4e-06	0.346334	0.509	0.349	0.0466635	Macs4	Snx18
Aff1	2.08e-05	0.304795	0.509	0.358	0.285872	Macs4	Aff1
Vps41	6.2e-06	0.304179	0.509	0.37	0.0851871	Macs4	Vps41
Cd38	5.41e-20	0.637853	0.506	0.176	7.43e-16	Macs4	Cd38
Errfi1	7.36e-10	0.524899	0.506	0.281	1.01e-05	Macs4	Errfi1
Kcmf1	3.6e-05	0.29118	0.506	0.37	0.494054	Macs4	Kcmf1
B230219D22Rik	0.000100368	0.293378	0.504	0.38	1	Macs5	B230219D22Rik
Ntan1	0.000221685	0.286041	0.504	0.398	1	Macs5	Ntan1
Chic2	2.02e-07	0.32858	0.503	0.322	0.00277796	Macs4	Chic2
Serpinb8	0.000225647	0.283253	0.503	0.379	1	Macs4	Serpinb8
Mcfd2	1.54e-05	0.445221	0.503	0.388	0.211039	Macs4	Mcfd2
Ubald2	0.000315018	0.271573	0.497	0.364	1	Macs4	Ubald2
Cfh	0.00900226	0.439119	0.497	0.436	1	Macs4	Cfh
Fgd2	4.19e-06	0.34772	0.496	0.329	0.0576022	Macs5	Fgd2
Thbs1	2.11e-15	1.35278	0.494	0.218	2.9e-11	Macs4	Thbs1
Zfp655	5.1e-10	0.415974	0.494	0.287	7.01e-06	Macs4	Zfp655
2007-03-01	0.000375279	0.255146	0.494	0.373	1	Macs4	2007-03-01
Itpripl2	9.85e-08	0.312088	0.493	0.296	0.00135262	Macs5	Itpripl2
Nab1	2.51e-06	0.379671	0.491	0.349	0.0344208	Macs4	Nab1
Ube2f	0.000645516	0.251929	0.491	0.385	1	Macs4	Ube2f
Med13l	1.63e-06	0.335915	0.488	0.334	0.0223857	Macs4	Med13l
Fnip2	7.61e-07	0.265047	0.485	0.296	0.0104555	Macs4	Fnip2
Impact	5.52e-06	0.296643	0.485	0.325	0.0757524	Macs4	Impact
Ano6	0.00424542	0.363565	0.485	0.376	1	Macs4	Ano6
Tuba1a	3.4e-05	0.276582	0.481	0.314	0.467261	Macs5	Tuba1a
Tgif1	1.22e-11	0.587825	0.479	0.242	1.68e-07	Macs4	Tgif1
Bcl3	1.51e-08	0.411866	0.479	0.281	0.000207287	Macs4	Bcl3
Hnrnpll	4.55e-07	0.401131	0.479	0.301	0.00625376	Macs4	Hnrnpll
Ccnt1	2.36e-07	0.34663	0.479	0.307	0.00324466	Macs4	Ccnt1
Gfpt1	9.13e-06	0.333407	0.479	0.34	0.125411	Macs4	Gfpt1
Cyth1	0.000538061	0.310266	0.479	0.382	1	Macs4	Cyth1
Ilf3	5.66e-08	0.311153	0.476	0.281	0.000776668	Macs4	Ilf3
Snx27	5.91e-06	0.290215	0.476	0.304	0.0811557	Macs4	Snx27
Nasp	6.34e-07	0.486561	0.476	0.313	0.00870069	Macs4	Nasp
Coq10b	3.17e-06	0.315692	0.473	0.296	0.0435571	Macs4	Coq10b
1810013L24Rik	1.3e-06	0.296899	0.473	0.296	0.0177995	Macs4	1810013L24Rik
Gm34084	2.69e-06	0.29044	0.472	0.299	0.0369678	Macs5	Gm34084
Ckb	0.00247662	0.349618	0.472	0.368	1	Macs5	Ckb
Ptpn12	0.000556904	0.274514	0.47	0.358	1	Macs4	Ptpn12
Basp1	0.00133601	0.42115	0.47	0.37	1	Macs4	Basp1
2001-03-01	1.05e-08	0.346422	0.469	0.272	0.000144088	Macs5	2001-03-01
Etv1	0.00038663	0.292583	0.469	0.344	1	Macs5	Etv1
Rab20	2.07e-16	0.588283	0.467	0.176	2.84e-12	Macs4	Rab20
G530011O06Rik	0.00145735	0.300619	0.467	0.364	1	Macs4	G530011O06Rik
Gm6377	1.75e-10	0.506504	0.464	0.236	2.41e-06	Macs4	Gm6377
Il1b	2.84e-07	0.535372	0.464	0.269	0.00390507	Macs4	Il1b
Zfp516	3.08e-06	0.296548	0.461	0.296	0.0422842	Macs4	Zfp516
Nfkbie	1.38e-05	0.317883	0.461	0.299	0.189742	Macs4	Nfkbie
Ncf4	3.87e-05	0.285737	0.46	0.326	0.530882	Macs5	Ncf4
Lhfpl2	1.96e-27	0.992583	0.458	0.093	2.69e-23	Macs4	Lhfpl2
Baiap2	1.54e-05	0.288892	0.458	0.293	0.211093	Macs4	Baiap2
Cnot4	0.000107345	0.269089	0.458	0.334	1	Macs4	Cnot4
Slc38a1	0.00476185	0.285729	0.458	0.364	1	Macs4	Slc38a1
H2-M3	1.52e-05	0.254496	0.457	0.302	0.208842	Macs5	H2-M3
Swt1	3.48e-13	0.526834	0.455	0.212	4.78e-09	Macs4	Swt1
Hspb1	1.27e-08	0.288044	0.451	0.665	0.000174881	Macs5	Hspb1
Pdpn	1.64e-18	0.925289	0.449	0.146	2.25e-14	Macs4	Pdpn
St6galnac4	3.98e-05	0.284597	0.449	0.307	0.546055	Macs4	St6galnac4
Adcy7	1.75e-06	0.262163	0.448	0.263	0.0240187	Macs5	Adcy7
Pcf11	1.21e-06	0.403093	0.446	0.281	0.01659	Macs4	Pcf11
Ddx60	2.26e-08	0.490724	0.445	0.249	0.000309807	Macs5	Ddx60
Pira2	2.48e-05	0.348687	0.445	0.299	0.340431	Macs5	Pira2
Irf1	0.00134063	0.302327	0.445	0.326	1	Macs5	Irf1
Gtf2h1	1.31e-08	0.371328	0.443	0.245	0.000180168	Macs4	Gtf2h1
Mpp6	5.65e-08	0.403983	0.442	0.263	0.000775734	Macs5	Mpp6
Tmem173	1.75e-06	0.306273	0.442	0.272	0.024044	Macs5	Tmem173
Milr1	2.61e-06	0.289308	0.442	0.272	0.0359009	Macs5	Milr1
Zbp1	8.5e-06	0.343942	0.442	0.281	0.116744	Macs5	Zbp1
Ier2	0.0039578	0.350944	0.442	0.353	1	Macs5	Ier2
Samd8	9.11e-06	0.356996	0.44	0.304	0.125179	Macs4	Samd8
Samd4b	9.36e-05	0.250164	0.44	0.304	1	Macs4	Samd4b
Oser1	6.98e-05	0.262412	0.44	0.316	0.958933	Macs4	Oser1
Specc1l	0.00517027	0.277488	0.44	0.358	1	Macs4	Specc1l
Adora2b	1.52e-17	0.709448	0.437	0.146	2.09e-13	Macs4	Adora2b
Hilpda	1.17e-15	0.960222	0.437	0.161	1.6e-11	Macs4	Hilpda
Nfil3	2.4e-07	0.395326	0.437	0.248	0.00330128	Macs4	Nfil3
Cyp4f18	2.2e-07	0.318396	0.437	0.254	0.00302527	Macs4	Cyp4f18
Gpr132	1.04e-05	0.313564	0.437	0.281	0.143126	Macs4	Gpr132
Ipo7	0.00260307	0.258583	0.437	0.34	1	Macs4	Ipo7
Tlr2	0.00749048	0.270316	0.437	0.358	1	Macs4	Tlr2
Stip1	0.000180937	0.326189	0.434	0.325	1	Macs4	Stip1
Gpalpp1	0.000974087	0.310779	0.434	0.346	1	Macs4	Gpalpp1
Dusp6	0.00276945	0.261013	0.433	0.326	1	Macs5	Dusp6
Rab3gap2	2.7e-05	0.294707	0.431	0.293	0.371355	Macs4	Rab3gap2
Esyt1	3.04e-06	0.281214	0.43	0.266	0.0417728	Macs5	Esyt1
Rars	3.33e-05	0.264959	0.428	0.278	0.457581	Macs4	Rars
Limd1	0.000150723	0.321355	0.427	0.302	1	Macs5	Limd1
Sik1	2.89e-06	0.307196	0.425	0.266	0.0396875	Macs4	Sik1
4932438A13Rik	0.000885394	0.306158	0.425	0.325	1	Macs4	4932438A13Rik
Fbxo11	0.0012853	0.281523	0.425	0.337	1	Macs4	Fbxo11
Noct	2.32e-12	0.504744	0.422	0.182	3.18e-08	Macs4	Noct
Dnajb4	7.46e-10	0.486732	0.422	0.206	1.02e-05	Macs4	Dnajb4
Spcs3	2.35e-08	0.332954	0.421	0.219	0.000322149	Macs5	Spcs3
Sesn1	1.87e-08	0.403548	0.421	0.234	0.000256462	Macs5	Sesn1
Slamf7	0.000120183	0.271895	0.421	0.272	1	Macs5	Slamf7
Dot1l	1.15e-08	0.380008	0.419	0.221	0.000157596	Macs4	Dot1l
Fem1b	1.8e-08	0.462427	0.419	0.23	0.000246715	Macs4	Fem1b
Csk	6.4e-06	0.276664	0.418	0.26	0.0878635	Macs5	Csk
Flcn	6.29e-05	0.278446	0.416	0.281	0.863319	Macs4	Flcn
Oasl2	0.000269645	0.278255	0.412	0.284	1	Macs5	Oasl2
Arrdc4	4.07e-05	0.278395	0.41	0.275	0.55851	Macs4	Arrdc4
Zfp622	0.000476938	0.30327	0.41	0.301	1	Macs4	Zfp622
Pou2f2	0.00108597	0.263248	0.409	0.284	1	Macs5	Pou2f2
Uhrf1bp1l	3.65e-07	0.31091	0.407	0.245	0.00500617	Macs4	Uhrf1bp1l
Osm	9.58e-08	0.462847	0.404	0.218	0.00131568	Macs4	Osm
Clec4b1	1.47e-21	0.801937	0.4	0.084	2.02e-17	Macs5	Clec4b1
Gab1	5.11e-08	0.435166	0.398	0.221	0.000702336	Macs4	Gab1
Arl5b	1.45e-07	0.440008	0.398	0.23	0.00198974	Macs4	Arl5b
Gja1	1.52e-06	0.347324	0.395	0.212	0.0209321	Macs4	Gja1
Isy1	2.8e-06	0.41153	0.395	0.242	0.0384295	Macs4	Isy1
Mpp7	1.85e-05	0.314487	0.392	0.245	0.254732	Macs4	Mpp7
Hbegf	1.26e-13	0.511689	0.386	0.125	1.73e-09	Macs4	Hbegf
Rcn3	6.12e-08	0.371501	0.383	0.2	0.000840741	Macs4	Rcn3
Tcirg1	0.00600691	0.27151	0.383	0.31	1	Macs4	Tcirg1
Mir99ahg	1.12e-07	0.322981	0.379	0.189	0.00154113	Macs5	Mir99ahg
Lsp1	1.07e-06	0.439819	0.379	0.204	0.0147255	Macs5	Lsp1
Sh2b3	4.93e-07	0.303613	0.379	0.21	0.00677475	Macs5	Sh2b3
Slc5a3	5e-11	0.397241	0.377	0.149	6.87e-07	Macs4	Slc5a3
Fbxo30	1.84e-06	0.268091	0.377	0.203	0.0253171	Macs4	Fbxo30
Batf	0.000123661	0.278616	0.374	0.257	1	Macs4	Batf
BC028528	0.00031013	0.262322	0.373	0.257	1	Macs5	BC028528
Nrg1	8.6e-13	0.8517	0.371	0.14	1.18e-08	Macs4	Nrg1
Pdgfc	3.57e-10	0.367262	0.371	0.158	4.9e-06	Macs4	Pdgfc
Aopep	1.58e-05	0.277482	0.371	0.23	0.216419	Macs4	Aopep
Hpgd	4.88e-18	0.714166	0.37	0.09	6.7e-14	Macs5	Hpgd
Clec5a	7.35e-06	0.289544	0.367	0.222	0.100953	Macs5	Clec5a
Fcgr4	0.003481	0.295274	0.367	0.278	1	Macs5	Fcgr4
Braf	8.11e-07	0.324129	0.365	0.206	0.0111371	Macs4	Braf
Sdf2l1	1.04e-08	0.274189	0.364	0.168	0.000142241	Macs5	Sdf2l1
AW112010	0.00372513	0.338613	0.361	0.269	1	Macs5	AW112010
Nr4a3	1.03e-18	0.681274	0.359	0.075	1.42e-14	Macs4	Nr4a3
Sirt1	0.000170306	0.357377	0.359	0.224	1	Macs4	Sirt1
Hspa4l	9.59e-05	0.289349	0.353	0.227	1	Macs4	Hspa4l
Ciita	2.76e-15	0.572341	0.352	0.099	3.79e-11	Macs5	Ciita
Ankrd28	1.36e-18	0.559042	0.35	0.078	1.86e-14	Macs4	Ankrd28
Slc49a4	2.2e-06	0.300944	0.35	0.194	0.0302702	Macs4	Slc49a4
Plaur	0.000292085	0.266193	0.35	0.23	1	Macs4	Plaur
Tcp11l2	0.00177583	0.253313	0.347	0.257	1	Macs4	Tcp11l2
Ahctf1	0.000654367	0.271759	0.344	0.236	1	Macs4	Ahctf1
Pvr	1.46e-09	0.371639	0.341	0.149	2.01e-05	Macs4	Pvr
Spty2d1	0.000233676	0.295362	0.338	0.224	1	Macs4	Spty2d1
Cbfa2t3	4.05e-06	0.326365	0.337	0.183	0.0555636	Macs5	Cbfa2t3
Ccl3	7.71e-06	0.668783	0.335	0.185	0.105871	Macs4	Ccl3
Cd209d	8.94e-25	2.80523	0.334	0.033	1.23e-20	Macs5	Cd209d
Gpr183	2.07e-11	0.591602	0.334	0.123	2.84e-07	Macs5	Gpr183
Dapp1	4.99e-07	0.312477	0.334	0.171	0.00685695	Macs5	Dapp1
Cela1	1.15e-08	0.385453	0.332	0.146	0.000157349	Macs4	Cela1
Clec4d	4.27e-07	0.297558	0.332	0.161	0.00585762	Macs4	Clec4d
Usf1	4.73e-07	0.270337	0.331	0.168	0.00649064	Macs5	Usf1
Ifi47	1.8e-05	0.277187	0.331	0.186	0.247037	Macs5	Ifi47
1700017B05Rik	1.22e-05	0.343038	0.329	0.197	0.167344	Macs4	1700017B05Rik
Col1a1	0.000183615	0.255214	0.325	0.21	1	Macs5	Col1a1
Ccnb1ip1	1.25e-23	0.533261	0.323	0.024	1.72e-19	Macs4	Ccnb1ip1
Ly6a	0.000109263	0.479396	0.322	0.195	1	Macs5	Ly6a
Gbp3	0.000173688	0.274888	0.322	0.201	1	Macs5	Gbp3
Jdp2	4.18e-08	0.550628	0.32	0.149	0.00057349	Macs4	Jdp2
Gm20559	4.04e-10	0.310278	0.319	0.123	5.54e-06	Macs5	Gm20559
Alox5	1.5e-05	0.317885	0.319	0.183	0.205681	Macs5	Alox5
Smcr8	2.47e-09	0.339879	0.317	0.131	3.4e-05	Macs4	Smcr8
Fam107b	4.56e-05	0.302154	0.317	0.191	0.626094	Macs4	Fam107b
Pik3ca	0.0015112	0.271291	0.317	0.221	1	Macs4	Pik3ca
Ric1	9.45e-07	0.302983	0.311	0.155	0.01298	Macs4	Ric1
Irs2	0.000205389	0.261229	0.311	0.191	1	Macs4	Irs2
Fnbp1l	1.37e-06	0.313581	0.31	0.153	0.0187889	Macs5	Fnbp1l
Chpt1	7e-05	0.996168	0.308	0.185	0.961019	Macs4	Chpt1
Adam8	6.01e-07	0.372175	0.305	0.152	0.00825557	Macs4	Adam8
Hccs	1.46e-05	0.254613	0.305	0.164	0.200037	Macs4	Hccs
Cwc25	0.000663502	0.299316	0.302	0.197	1	Macs4	Cwc25
Ms4a4c	5.44e-05	0.559814	0.301	0.18	0.746781	Macs5	Ms4a4c
C4b	2.01e-10	1.088	0.299	0.114	2.76e-06	Macs5	C4b
Chd7	3.33e-06	0.283638	0.299	0.155	0.0457243	Macs4	Chd7
Gbp2	5.7e-05	0.487811	0.299	0.177	0.782517	Macs5	Gbp2
Spp1	7.66e-13	1.40519	0.293	0.081	1.05e-08	Macs4	Spp1
Gm14636	3.25e-05	0.274605	0.293	0.161	0.447009	Macs4	Gm14636
Nlrp3	0.00239174	0.41106	0.293	0.209	1	Macs4	Nlrp3
Cd209a	3.31e-23	1.72399	0.29	0.015	4.55e-19	Macs5	Cd209a
S100a9	2.57e-13	0.661975	0.287	0.075	3.53e-09	Macs4	S100a9
Serpinf1	3.19e-12	0.416665	0.287	0.078	4.39e-08	Macs5	Serpinf1
Zswim4	3.28e-08	0.288503	0.284	0.116	0.000450316	Macs4	Zswim4
Lin54	5.75e-06	0.300442	0.284	0.149	0.0790363	Macs4	Lin54
Zfp217	5.18e-08	0.271864	0.281	0.114	0.00071156	Macs5	Zfp217
Gramd1b	1.76e-07	0.307027	0.281	0.125	0.00241486	Macs4	Gramd1b
Clec12a	0.000587611	0.393312	0.281	0.18	1	Macs5	Clec12a
Ankrd33b	5.74e-09	0.323668	0.278	0.099	7.89e-05	Macs4	Ankrd33b
Plk3	4.19e-07	0.3232	0.278	0.125	0.00575774	Macs4	Plk3
Rmrp	1.04e-17	0.413272	0.275	0.036	1.43e-13	Macs4	Rmrp
Fgfr1	1.74e-09	0.499221	0.275	0.099	2.39e-05	Macs5	Fgfr1
Ccl4	0.00855975	0.403122	0.275	0.185	1	Macs4	Ccl4
Itprip	1.37e-08	0.26303	0.272	0.099	0.000188541	Macs4	Itprip
Gcsh	1.89e-05	0.268178	0.269	0.14	0.259375	Macs4	Gcsh
Gfra2	1.56e-17	0.636655	0.266	0.033	2.14e-13	Macs5	Gfra2
Dlg4	7.2e-08	0.297522	0.263	0.104	0.000988828	Macs4	Dlg4
Ccnd1	3.19e-07	0.431467	0.263	0.111	0.00437474	Macs5	Ccnd1
Stfa3	3.21e-05	0.317547	0.251	0.128	0.440889	Macs4	Stfa3
